# Supplementary material for: Mining the equine gut metagenome: poorly-characterized taxa associated with cardiovascular fitness in endurance athletes
Source: Commun Biol. 2022 Oct 3;5:1032. doi: 10.1038/s42003-022-03977-7 (PMC9529974; doi:10.1038/s42003-022-03977-7)
Supplement: Supplementary file 6 — Supplementary Data 3 [file 42003_2022_3977_MOESM6_ESM.xlsx]

## Sheet: kaiju_summary.catalog.modified
Supplementary Data 3 - Gene counts of each phylotype detected in the equine gut microbiome gene catalog. Taxonomic profiling was done with Kaiju
Taxon_id	Superkingdom	Phylum	Class	Order	Family	Genus	Gene counts
2703874	Bacteria	Proteobacteria	Betaproteobacteria	Burkholderiales	Comamonadaceae	Geomonas	91
2651583	Bacteria	Proteobacteria	Deltaproteobacteria	Desulfuromonadales	Geobacteraceae	Geomonas	258
1450170	Eukaryota	Ascomycota	Dothideomycetes	Pleosporales	NA	Aaosphaeria	217
2109263	Bacteria	Abditibacteriota	Abditibacteria	Abditibacteriales	Abitibacteriaceae	Abditibacterium	263
46123	Bacteria	Firmicutes	Bacilli	Lactobacillales	Aerococcaceae	Abiotrophia	126
2718525	Bacteria	Firmicutes	Erysipelotrichia	Erysipelotrichales	Erysipelotrichaceae	Absicoccus	3055
4828	Eukaryota	Mucoromycota	Mucoromycetes	Mucorales	Cunninghamellaceae	Absidia	759
2057233	Bacteria	Firmicutes	Erysipelotrichia	Erysipelotrichales	Erysipelotrichaceae	Absiella	4762
2320199	Bacteria	Proteobacteria	Gammaproteobacteria	Salinisphaerales	Salinisphaeraceae	Abyssibacter	131
1955413	Bacteria	Firmicutes	Bacilli	Bacillales	Staphylococcaceae	Abyssicoccus	47
2683336	Bacteria	Firmicutes	Clostridia	Clostridiales	Clostridiaceae	Abyssisolibacter	1182
5754	Eukaryota	Discosea	NA	Longamoebia	Acanthamoebidae	Acanthamoeba	1269
1003313	Eukaryota	Bacillariophyta	Coscinodiscophyceae	Chaetocerotales	Acanthocerataceae	Acanthoceras	1
291967	Bacteria	Actinobacteria	Actinobacteria	Micrococcales	Micrococcaceae	Acaricomes	45
215249	Eukaryota	Basidiomycota	Exobasidiomycetes	Exobasidiales	Cryptobasidiaceae	Acaromyces	205
155977	Bacteria	Cyanobacteria	NA	Synechococcales	Acaryochloridaceae	Acaryochloris	504
1542311	Eukaryota	NA	NA	Colponemida	Acavomonidia	Acavomonas	4
352880	Eukaryota	Ascomycota	Pezizomycetes	Pezizales	Pyronemataceae	Acervus	1
3136	Eukaryota	Chlorophyta	Ulvophyceae	Dasycladales	Polyphysaceae	Acetabularia	14
258514	Bacteria	Firmicutes	Clostridia	Clostridiales	Ruminococcaceae	Acetanaerobacterium	3405
1427378	Bacteria	Firmicutes	Clostridia	Clostridiales	Lachnospiraceae	Acetatifactor	18855
31980	Bacteria	Firmicutes	Clostridia	Clostridiales	Lachnospiraceae	Acetitomaculum	7904
35829	Bacteria	Firmicutes	Clostridia	Clostridiales	Ruminococcaceae	Acetivibrio	8903
186831	Bacteria	Firmicutes	Clostridia	Clostridiales	Peptostreptococcaceae	Acetoanaerobium	1195
434	Bacteria	Proteobacteria	Alphaproteobacteria	Rhodospirillales	Acetobacteraceae	Acetobacter	6555
33951	Bacteria	Firmicutes	Clostridia	Clostridiales	Eubacteriaceae	Acetobacterium	7737
1647173	Bacteria	Bacteroidetes	Bacteroidia	Bacteroidales	Rikenellaceae	Acetobacteroides	1988
28186	Bacteria	Firmicutes	Clostridia	Halanaerobiales	Halobacteroidaceae	Acetohalobium	331
49894	Bacteria	Synergistetes	Synergistia	Synergistales	Synergistaceae	Acetomicrobium	598
2373	Bacteria	Firmicutes	Negativicutes	Selenomonadales	Sporomusaceae	Acetonema	798
4765	Eukaryota	NA	Oomycota	Saprolegniales	Saprolegniaceae	Achlya	498
2147	Bacteria	Tenericutes	Mollicutes	Acholeplasmatales	Acholeplasmataceae	Acholeplasma	11300
44937	Bacteria	Proteobacteria	Gammaproteobacteria	Thiotrichales	Thiotrichaceae	Achromatium	332
222	Bacteria	Proteobacteria	Betaproteobacteria	Burkholderiales	Alcaligenaceae	Achromobacter	1912
65402	Bacteria	Firmicutes	Clostridia	Clostridiales	Clostridiales Family XII. Incertae Sedis	Acidaminobacter	1250
904	Bacteria	Firmicutes	Negativicutes	Acidaminococcales	Acidaminococcaceae	Acidaminococcus	12435
12914	Archaea	Crenarchaeota	Thermoprotei	Sulfolobales	Sulfolobaceae	Acidianus	149
1765682	Bacteria	Firmicutes	Bacilli	Bacillales	NA	Acidibacillus	590
2603324	Bacteria	Proteobacteria	Alphaproteobacteria	Rhodospirillales	Acetobacteraceae	Acidibrevibacterium	58
986106	Bacteria	Proteobacteria	Gammaproteobacteria	Acidiferrobacterales	Acidiferrobacteraceae	Acidiferrobacter	134
1765964	Bacteria	Proteobacteria	Gammaproteobacteria	Chromatiales	Ectothiorhodospiraceae	Acidihalobacter	321
105850	Archaea	Crenarchaeota	Thermoprotei	Acidilobales	Acidilobaceae	Acidilobus	51
2676790	Bacteria	Proteobacteria	Alphaproteobacteria	Rhodobacterales	Rhodobacteraceae	Acidimangrovimonas	137
53634	Bacteria	Actinobacteria	Acidimicrobiia	Acidimicrobiales	Acidimicrobiaceae	Acidimicrobium	125
522	Bacteria	Proteobacteria	Alphaproteobacteria	Rhodospirillales	Acetobacteraceae	Acidiphilium	9165
1000999	Bacteria	Acidobacteria	Acidobacteriia	Acidobacteriales	Acidobacteriaceae	Acidipila	756
507753	Archaea	Euryarchaeota	Thermoplasmata	Thermoplasmatales	Ferroplasmaceae	Acidiplasma	63
1912215	Bacteria	Actinobacteria	Actinobacteria	Propionibacteriales	Propionibacteriaceae	Acidipropionibacterium	467
2608728	Bacteria	Acidobacteria	Acidobacteriia	Acidobacteriales	Acidobacteriaceae	Acidisarcina	276
512381	Bacteria	Proteobacteria	Alphaproteobacteria	Rhodospirillales	Acetobacteraceae	Acidisoma	177
50714	Bacteria	Proteobacteria	Alphaproteobacteria	Rhodospirillales	Acetobacteraceae	Acidisphaera	379
119977	Bacteria	Proteobacteria	Acidithiobacillia	Acidithiobacillales	Acidithiobacillaceae	Acidithiobacillus	931
1609233	Bacteria	Actinobacteria	Acidimicrobiia	Acidimicrobiales	Acidimicrobiaceae	Acidithrix	151
33973	Bacteria	Acidobacteria	Acidobacteriia	Acidobacteriales	Acidobacteriaceae	Acidobacterium	773
50709	Bacteria	Proteobacteria	Alphaproteobacteria	Rhodospirillales	Acetobacteraceae	Acidocella	343
34000	Bacteria	Proteobacteria	Alphaproteobacteria	Rhodospirillales	Acetobacteraceae	Acidomonas	61
245561	Eukaryota	Ascomycota	Dothideomycetes	Mycosphaerellales	Teratosphaeriaceae	Acidomyces	145
28048	Bacteria	Actinobacteria	Actinobacteria	Acidothermales	Acidothermaceae	Acidothermus	64
12916	Bacteria	Proteobacteria	Betaproteobacteria	Burkholderiales	Comamonadaceae	Acidovorax	1808
379546	Archaea	Euryarchaeota	NA	NA	NA	Aciduliprofundum	211
469	Bacteria	Proteobacteria	Gammaproteobacteria	Pseudomonadales	Moraxellaceae	Acinetobacter	10232
43694	Eukaryota	Heterolobosea	NA	NA	Acrasidae	Acrasis	1
159075	Eukaryota	Ascomycota	Sordariomycetes	Hypocreales	NA	Acremonium	130
90974	Bacteria	Actinobacteria	Actinobacteria	Streptosporangiales	Streptosporangiaceae	Acrocarpospora	405
31357	Eukaryota	Rhodophyta	Florideophyceae	Acrochaetiales	Acrochaetiaceae	Acrochaetium	5
29214	Eukaryota	Chlorophyta	Ulvophyceae	Ulotrichales	Ulotrichaceae	Acrosiphonia	2
1433986	Bacteria	Proteobacteria	Alphaproteobacteria	Rhodobacterales	Rhodobacteraceae	Actibacterium	137
667113	Bacteria	Actinobacteria	Actinobacteria	Streptosporangiales	Thermomonosporaceae	Actinoallomurus	150
65496	Bacteria	Actinobacteria	Actinobacteria	Pseudonocardiales	Pseudonocardiaceae	Actinoalloteichus	524
713	Bacteria	Proteobacteria	Gammaproteobacteria	Pasteurellales	Pasteurellaceae	Actinobacillus	865
76833	Bacteria	Actinobacteria	Actinobacteria	Actinomycetales	Actinomycetaceae	Actinobaculum	341
390988	Bacteria	Actinobacteria	Actinobacteria	Micromonosporales	Micromonosporaceae	Actinocatenispora	136
58108	Bacteria	Actinobacteria	Actinobacteria	Streptosporangiales	Thermomonosporaceae	Actinocorallia	459
1891915	Bacteria	Actinobacteria	Actinobacteria	Pseudonocardiales	Pseudonocardiaceae	Actinocrispum	178
39845	Bacteria	Actinobacteria	Actinobacteria	Pseudonocardiales	Pseudonocardiaceae	Actinokineospora	706
1988	Bacteria	Actinobacteria	Actinobacteria	Streptosporangiales	Thermomonosporaceae	Actinomadura	5788
1654	Bacteria	Actinobacteria	Actinobacteria	Actinomycetales	Actinomycetaceae	Actinomyces	5295
402649	Bacteria	Actinobacteria	Actinobacteria	Pseudonocardiales	Pseudonocardiaceae	Actinomycetospora	431
695999	Bacteria	Actinobacteria	Actinobacteria	Pseudonocardiales	Pseudonocardiaceae	Actinophytocola	424
1865	Bacteria	Actinobacteria	Actinobacteria	Micromonosporales	Micromonosporaceae	Actinoplanes	3667
117156	Bacteria	Actinobacteria	Actinobacteria	Propionibacteriales	Nocardioidaceae	Actinopolymorpha	519
1849	Bacteria	Actinobacteria	Actinobacteria	Actinopolysporales	Actinopolysporaceae	Actinopolyspora	458
1833962	Bacteria	Actinobacteria	Actinobacteria	Streptosporangiales	Nocardiopsaceae	Actinorugispora	95
414715	Bacteria	Actinobacteria	Actinobacteria	Catenulisporales	Actinospicaceae	Actinospica	218
40566	Bacteria	Actinobacteria	Actinobacteria	Pseudonocardiales	Pseudonocardiaceae	Actinosynnema	327
458839	Bacteria	Actinobacteria	Actinobacteria	Micrococcales	Cellulomonadaceae	Actinotalea	330
1653174	Bacteria	Actinobacteria	Actinobacteria	Actinomycetales	Actinomycetaceae	Actinotignum	341
1918385	Bacteria	Firmicutes	Clostridia	Clostridiales	Ruminococcaceae	Acutalibacter	8830
1904377	Bacteria	Proteobacteria	Alphaproteobacteria	Rhodobacterales	Acuticoccaceae	Acuticoccus	313
133407	Eukaryota	Evosea	Eumycetozoa	Acytosteliales	Acytosteliaceae	Acytostelium	825
299566	Bacteria	Bacteroidetes	Cytophagia	Cytophagales	Hymenobacteraceae	Adhaeribacter	2121
447020	Bacteria	Actinobacteria	Coriobacteriia	Eggerthellales	Eggerthellaceae	Adlercreutzia	10008
290425	Bacteria	Proteobacteria	Betaproteobacteria	Burkholderiales	Alcaligenaceae	Advenella	403
153265	Bacteria	Bacteroidetes	Flavobacteriia	Flavobacteriales	Flavobacteriaceae	Aequorivita	1637
1055323	Bacteria	Firmicutes	Bacilli	Bacillales	Bacillaceae	Aeribacillus	131
240233	Bacteria	Actinobacteria	Actinobacteria	Bifidobacteriales	Bifidobacteriaceae	Aeriscardovia	178
1375	Bacteria	Firmicutes	Bacilli	Lactobacillales	Aerococcaceae	Aerococcus	2948
2040	Bacteria	Actinobacteria	Actinobacteria	Propionibacteriales	Nocardioidaceae	Aeromicrobium	1170
642	Bacteria	Proteobacteria	Gammaproteobacteria	Aeromonadales	Aeromonadaceae	Aeromonas	3236
56635	Archaea	Crenarchaeota	Thermoprotei	Desulfurococcales	Desulfurococcaceae	Aeropyrum	68
2707020	Bacteria	Proteobacteria	Gammaproteobacteria	Xanthomonadales	Rhodanobacteraceae	Aerosticca	61
249523	Bacteria	Proteobacteria	Gammaproteobacteria	Alteromonadales	Alteromonadaceae	Aestuariibacter	156
1635133	Bacteria	Proteobacteria	Gammaproteobacteria	Alteromonadales	NA	Aestuariicella	99
396388	Bacteria	Actinobacteria	Actinobacteria	Propionibacteriales	Propionibacteriaceae	Aestuariimicrobium	70
2675102	Bacteria	Proteobacteria	Alphaproteobacteria	Sphingomonadales	Sphingomonadaceae	Aestuariisphingobium	7
1647175	Bacteria	Proteobacteria	Alphaproteobacteria	Rhodospirillales	Rhodospirillaceae	Aestuariispira	158
2650923	Bacteria	Proteobacteria	Alphaproteobacteria	Rhizobiales	Aestuariivirgaceae	Aestuariivirga	123
1608457	Bacteria	Proteobacteria	Alphaproteobacteria	Rhodobacterales	Rhodobacteraceae	Aestuariivita	20
888829	Bacteria	Proteobacteria	Deltaproteobacteria	Myxococcales	Polyangiaceae	Aetherobacter	11
643217	Bacteria	Proteobacteria	Alphaproteobacteria	Rhizobiales	Rhodobiaceae	Afifella	276
1033	Bacteria	Proteobacteria	Alphaproteobacteria	Rhizobiales	Bradyrhizobiaceae	Afipia	325
1494561	Bacteria	Proteobacteria	Gammaproteobacteria	Alteromonadales	Alteromonadaceae	Agaribacter	7
2038244	Bacteria	Proteobacteria	Gammaproteobacteria	Cellvibrionales	Cellvibrionaceae	Agaribacterium	123
5340	Eukaryota	Basidiomycota	Agaricomycetes	Agaricales	Agaricaceae	Agaricus	176
2036021	Bacteria	Proteobacteria	Gammaproteobacteria	Cellvibrionales	Cellvibrionaceae	Agarilytica	140
261825	Bacteria	Proteobacteria	Gammaproteobacteria	Alteromonadales	Alteromonadaceae	Agarivorans	446
2510776	Eukaryota	Rhodophyta	Florideophyceae	Gracilariales	Gracilariaceae	Agarophyton	2
1766253	Bacteria	Firmicutes	Clostridia	Clostridiales	Lachnospiraceae	Agathobacter	6195
2048137	Bacteria	Firmicutes	Clostridia	Clostridiales	Ruminococcaceae	Agathobaculum	4974
416916	Bacteria	Proteobacteria	Gammaproteobacteria	Pasteurellales	Pasteurellaceae	Aggregatibacter	430
1470623	Bacteria	Proteobacteria	Deltaproteobacteria	Myxococcales	Myxococcaceae	Aggregicoccus	233
186829	Bacteria	Firmicutes	Bacilli	Lactobacillales	Carnobacteriaceae	Agitococcus	100
110934	Bacteria	Actinobacteria	Actinobacteria	Micrococcales	Microbacteriaceae	Agreia	167
357	Bacteria	Proteobacteria	Alphaproteobacteria	Rhizobiales	Rhizobiaceae	Agrobacterium	1182
46352	Bacteria	Actinobacteria	Actinobacteria	Micrococcales	Microbacteriaceae	Agrococcus	485
5399	Eukaryota	Basidiomycota	Agaricomycetes	Agaricales	Bolbitiaceae	Agrocybe	346
33877	Bacteria	Actinobacteria	Actinobacteria	Micrococcales	Microbacteriaceae	Agromyces	1672
2233801	Bacteria	Proteobacteria	Gammaproteobacteria	Xanthomonadales	Rhodanobacteraceae	Ahniella	98
152180	Bacteria	Proteobacteria	Alphaproteobacteria	Rhodobacterales	Rhodobacteraceae	Ahrensia	180
1395977	Bacteria	Proteobacteria	Gammaproteobacteria	Oceanospirillales	Halomonadaceae	Aidingimonas	125
150366	Eukaryota	Ascomycota	Sordariomycetes	Hypocreales	Cordycipitaceae	Akanthomyces	121
239934	Bacteria	Verrucomicrobia	Verrucomicrobiae	Verrucomicrobiales	Akkermansiaceae	Akkermansia	16633
205889	Bacteria	Proteobacteria	Alphaproteobacteria	Rhodobacterales	Rhodobacteraceae	Albidovulum	103
663242	Bacteria	Proteobacteria	Alphaproteobacteria	Rhodobacterales	Rhodobacteraceae	Albimonas	379
65356	Eukaryota	NA	Oomycota	Albuginales	Albuginaceae	Albugo	1148
507	Bacteria	Proteobacteria	Betaproteobacteria	Burkholderiales	Alcaligenaceae	Alcaligenes	276
59753	Bacteria	Proteobacteria	Gammaproteobacteria	Oceanospirillales	Alcanivoracaceae	Alcanivorax	1334
111638	Eukaryota	Ascomycota	Lecanoromycetes	Lecanorales	Parmeliaceae	Alectoria	2
2924	Eukaryota	NA	Dinophyceae	Gonyaulacales	Gonyaulacaceae	Alexandrium	11
261827	Bacteria	Bacteroidetes	Flavobacteriia	Flavobacteriales	Flavobacteriaceae	Algibacter	1691
296014	Bacteria	Proteobacteria	Gammaproteobacteria	Alteromonadales	Pseudoalteromonadaceae	Algicola	122
2676252	Bacteria	Proteobacteria	Gammaproteobacteria	Alteromonadales	Alteromonadaceae	Alginatibacterium	140
1266053	Bacteria	Proteobacteria	Gammaproteobacteria	Nevskiales	Algiphilaceae	Algiphilus	130
1762932	Bacteria	Bacteroidetes	Flavobacteriia	Flavobacteriales	Flavobacteriaceae	Algoriella	42
246875	Bacteria	Bacteroidetes	Cytophagia	Cytophagales	Cyclobacteriaceae	Algoriphagus	6865
882379	Bacteria	Proteobacteria	Gammaproteobacteria	Alteromonadales	Alteromonadaceae	Aliagarivorans	218
201096	Bacteria	Proteobacteria	Betaproteobacteria	Burkholderiales	Comamonadaceae	Alicycliphilus	196
29330	Bacteria	Firmicutes	Bacilli	Bacillales	Alicyclobacillaceae	Alicyclobacillus	3732
2714737	Bacteria	Planctomycetes	Planctomycetia	Planctomycetales	Planctomycetaceae	Alienimonas	543
2321111	Bacteria	Proteobacteria	Epsilonproteobacteria	Campylobacterales	Campylobacteraceae	Aliiarcobacter	111
1647178	Bacteria	Firmicutes	Bacilli	Bacillales	Staphylococcaceae	Aliicoccus	176
1249554	Bacteria	Proteobacteria	Gammaproteobacteria	Alteromonadales	Idiomarinaceae	Aliidiomarina	625
1397107	Bacteria	Balneolaeota	Balneolia	Balneolales	Balneolaceae	Aliifodinibius	907
1406885	Bacteria	Proteobacteria	Gammaproteobacteria	Alteromonadales	Alteromonadaceae	Aliiglaciecola	188
610116	Bacteria	Proteobacteria	Alphaproteobacteria	Rhizobiales	Phyllobacteriaceae	Aliihoeflea	35
1920241	Bacteria	Proteobacteria	Gammaproteobacteria	Oceanospirillales	Kangiellaceae	Aliikangiella	366
1658781	Bacteria	Proteobacteria	Alphaproteobacteria	Rhodobacterales	Rhodobacteraceae	Aliiroseovarius	144
2603325	Bacteria	Proteobacteria	Alphaproteobacteria	Rhodobacterales	Rhodobacteraceae	Aliishimia	33
511678	Bacteria	Proteobacteria	Gammaproteobacteria	Vibrionales	Vibrionaceae	Aliivibrio	660
111142	Bacteria	Proteobacteria	Gammaproteobacteria	Alteromonadales	Alteromonadaceae	Alishewanella	173
239759	Bacteria	Bacteroidetes	Bacteroidia	Bacteroidales	Rikenellaceae	Alistipes	157252
1827277	Bacteria	Cyanobacteria	NA	Chroococcidiopsidales	Chroococcidiopsidaceae	Aliterella	73
331654	Bacteria	Firmicutes	Bacilli	Bacillales	Bacillaceae	Alkalibacillus	310
274470	Bacteria	Firmicutes	Clostridia	Clostridiales	Eubacteriaceae	Alkalibacter	870
99906	Bacteria	Firmicutes	Bacilli	Lactobacillales	Carnobacteriaceae	Alkalibacterium	2050
696745	Bacteria	Firmicutes	Clostridia	Clostridiales	Eubacteriaceae	Alkalibaculum	2964
2005375	Bacteria	Firmicutes	Bacilli	Bacillales	Bacillaceae	Alkalicoccus	365
286729	Bacteria	Bacteroidetes	Bacteroidia	Marinilabiliales	Marinilabiliaceae	Alkaliflexus	1830
2680019	Bacteria	Proteobacteria	Alphaproteobacteria	Rhodobacterales	Rhodobacteraceae	Alkalilacustris	83
133193	Bacteria	Proteobacteria	Gammaproteobacteria	Chromatiales	Ectothiorhodospiraceae	Alkalilimnicola	286
265980	Bacteria	Proteobacteria	Gammaproteobacteria	NA	NA	Alkalimonas	76
1620700	Bacteria	Cyanobacteria	NA	Synechococcales	Leptolyngbyaceae	Alkalinema	140
114627	Bacteria	Firmicutes	Clostridia	Clostridiales	Clostridiaceae	Alkaliphilus	4847
85924	Bacteria	Proteobacteria	Gammaproteobacteria	Chromatiales	Ectothiorhodospiraceae	Alkalispirillum	90
2024958	Bacteria	Spirochaetes	Spirochaetia	Spirochaetales	Spirochaetaceae	Alkalispirochaeta	849
1193324	Bacteria	Bacteroidetes	Bacteroidia	Marinilabiliales	Marinilabiliaceae	Alkalitalea	596
222991	Bacteria	Proteobacteria	Gammaproteobacteria	Pseudomonadales	Moraxellaceae	Alkanindiges	126
209879	Bacteria	Firmicutes	Negativicutes	Veillonellales	Veillonellaceae	Allisonella	132
674734	Bacteria	Actinobacteria	Actinobacteria	Pseudonocardiales	Pseudonocardiaceae	Alloactinosynnema	275
1400133	Bacteria	Firmicutes	Bacilli	Bacillales	Bacillaceae	Allobacillus	181
174708	Bacteria	Firmicutes	Erysipelotrichia	Erysipelotrichales	Erysipelotrichaceae	Allobaculum	1838
85072	Bacteria	Proteobacteria	Gammaproteobacteria	Chromatiales	Chromatiaceae	Allochromatium	232
1869285	Bacteria	Proteobacteria	Gammaproteobacteria	Thiotrichales	Francisellaceae	Allofrancisella	76
192987	Bacteria	Firmicutes	Bacilli	Lactobacillales	Carnobacteriaceae	Allofustis	319
1651	Bacteria	Firmicutes	Bacilli	Lactobacillales	Carnobacteriaceae	Alloiococcus	192
1137960	Bacteria	Actinobacteria	Actinobacteria	Pseudonocardiales	Pseudonocardiaceae	Allokutzneria	237
28581	Eukaryota	Blastocladiomycota	Blastocladiomycetes	Blastocladiales	Blastocladiaceae	Allomyces	848
1647181	Bacteria	Actinobacteria	Actinobacteria	Streptosporangiales	NA	Allonocardiopsis	176
1283313	Bacteria	Bacteroidetes	Bacteroidia	Bacteroidales	Prevotellaceae	Alloprevotella	43306
2710870	Bacteria	Actinobacteria	Actinobacteria	Micromonosporales	Micromonosporaceae	Allorhizocola	131
1631197	Bacteria	Actinobacteria	Actinobacteria	Streptosporangiales	Nocardiopsaceae	Allosalinactinospora	51
419014	Bacteria	Actinobacteria	Actinobacteria	Bifidobacteriales	Bifidobacteriaceae	Alloscardovia	1095
1502180	Bacteria	Proteobacteria	Alphaproteobacteria	Rhizobiales	NA	Alsobacter	79
361177	Bacteria	Proteobacteria	Alphaproteobacteria	Sphingomonadales	Erythrobacteraceae	Altererythrobacter	1863
1433300	Bacteria	Firmicutes	Bacilli	Bacillales	Bacillaceae	Alteribacillus	564
1980680	Bacteria	Firmicutes	Clostridia	Clostridiales	Clostridiales Family XIII. Incertae Sedis	Alterileibacterium	2833
5598	Eukaryota	Ascomycota	Dothideomycetes	Pleosporales	Pleosporaceae	Alternaria	264
226	Bacteria	Proteobacteria	Gammaproteobacteria	Alteromonadales	Alteromonadaceae	Alteromonas	2104
1535231	Bacteria	Bacteroidetes	Flavobacteriia	Flavobacteriales	Flavobacteriaceae	Altibacter	68
194195	Bacteria	Proteobacteria	Betaproteobacteria	Neisseriales	Neisseriaceae	Alysiella	237
41955	Eukaryota	Basidiomycota	Agaricomycetes	Agaricales	Amanitaceae	Amanita	360
1433987	Bacteria	Proteobacteria	Betaproteobacteria	Neisseriales	Neisseriaceae	Amantichitinum	99
56999	Bacteria	Proteobacteria	Alphaproteobacteria	Rhodobacterales	Rhodobacteraceae	Amaricoccus	157
1637744	Bacteria	Firmicutes	Clostridia	Clostridiales	Eubacteriaceae	Aminicella	4230
290731	Bacteria	Synergistetes	Synergistia	Synergistales	Synergistaceae	Aminiphilus	311
2060094	Bacteria	Firmicutes	Clostridia	Clostridiales	Clostridiales Family XIII. Incertae Sedis	Aminipila	9314
1427172	Bacteria	Synergistetes	Synergistia	Synergistales	Synergistaceae	Aminivibrio	529
31988	Bacteria	Proteobacteria	Alphaproteobacteria	Rhizobiales	Phyllobacteriaceae	Aminobacter	273
81466	Bacteria	Synergistetes	Synergistia	Synergistales	Synergistaceae	Aminobacterium	477
81411	Bacteria	Synergistetes	Synergistia	Synergistales	Synergistaceae	Aminomonas	482
29189	Eukaryota	Foraminifera	NA	Rotaliida	Rotaliidae	Ammonia	3
42837	Bacteria	Firmicutes	Clostridia	Thermoanaerobacterales	Thermoanaerobacteraceae	Ammonifex	478
66862	Bacteria	Firmicutes	Bacilli	Bacillales	Paenibacillaceae	Ammoniphilus	926
1029631	Bacteria	Actinobacteria	Actinobacteria	Micrococcales	Microbacteriaceae	Amnibacterium	194
2715289	Bacteria	Bacteroidetes	Flavobacteriia	Flavobacteriales	Flavobacteriaceae	Amniculibacterium	151
690893	Eukaryota	Ascomycota	Dothideomycetes	Pleosporales	Amniculicolaceae	Amniculicola	226
2707015	Bacteria	Proteobacteria	Gammaproteobacteria	Pseudomonadales	Moraxellaceae	Amnimonas	31
5774	Eukaryota	Tubulinea	Elardia	Euamoebida	Amoebidae	Amoeba	2
1561962	Eukaryota	Cercozoa	Chlorarachniophyceae	NA	NA	Amorphochlora	12
5100	Eukaryota	Ascomycota	Leotiomycetes	NA	Myxotrichaceae	Amorphotheca	117
580880	Bacteria	Proteobacteria	Alphaproteobacteria	Rhizobiales	Rhodobiaceae	Amorphus	139
50729	Eukaryota	Ascomycota	Dothideomycetes	Pleosporales	Leptosphaeriaceae	Ampelomyces	96
1866960	Eukaryota	Microsporidia	NA	NA	Amphiacanthidae	Amphiamblys	208
29331	Bacteria	Firmicutes	Bacilli	Bacillales	Bacillaceae	Amphibacillus	1224
2960	Eukaryota	NA	Dinophyceae	Gymnodiniales	Gymnodiniaceae	Amphidinium	6
1519373	Bacteria	Proteobacteria	Alphaproteobacteria	Parvularculales	Parvularculaceae	Amphiplicatus	110
126668	Eukaryota	Foraminifera	NA	Miliolida	Soritidae	Amphisorus	3
515417	Bacteria	Proteobacteria	Gammaproteobacteria	Oceanospirillales	Oceanospirillaceae	Amphritea	296
1813	Bacteria	Actinobacteria	Actinobacteria	Pseudonocardiales	Pseudonocardiaceae	Amycolatopsis	4908
1617805	Bacteria	Proteobacteria	Alphaproteobacteria	Rhodobacterales	Rhodobacteraceae	Amylibacter	101
1163	Bacteria	Cyanobacteria	NA	Nostocales	Nostocaceae	Anabaena	623
110103	Bacteria	Cyanobacteria	NA	Nostocales	Aphanizomenonaceae	Anabaenopsis	29
151038	Bacteria	Firmicutes	Negativicutes	Selenomonadales	Sporomusaceae	Anaeroarcus	118
704093	Bacteria	Firmicutes	Bacilli	Bacillales	Bacillaceae	Anaerobacillus	805
1486725	Bacteria	Firmicutes	Clostridia	Clostridiales	Hungateiclostridiaceae	Anaerobacterium	1641
13334	Bacteria	Proteobacteria	Gammaproteobacteria	Aeromonadales	Succinivibrionaceae	Anaerobiospirillum	830
1855714	Bacteria	Firmicutes	Clostridia	Clostridiales	Lachnospiraceae	Anaerobium	7448
42447	Bacteria	Firmicutes	Clostridia	Clostridiales	Proteinivoraceae	Anaerobranca	996
2569097	Bacteria	Firmicutes	Clostridia	Clostridiales	Lachnospiraceae	Anaerobutyricum	5753
165779	Bacteria	Firmicutes	Tissierellia	Tissierellales	Peptoniphilaceae	Anaerococcus	6694
1843210	Bacteria	Firmicutes	Clostridia	Clostridiales	Lachnospiraceae	Anaerocolumna	18143
52784	Bacteria	Firmicutes	Clostridia	Clostridiales	Ruminococcaceae	Anaerofilum	4119
264995	Bacteria	Firmicutes	Clostridia	Clostridiales	Eubacteriaceae	Anaerofustis	3873
156454	Bacteria	Firmicutes	Negativicutes	Veillonellales	Veillonellaceae	Anaeroglobus	550
2690159	Bacteria	Planctomycetes	Phycisphaerae	Sedimentisphaerales	Anaerohalosphaeraceae	Anaerohalosphaera	906
2563783	Bacteria	Firmicutes	Clostridia	Clostridiales	Ruminococcaceae	Anaerolactibacter	2245
233189	Bacteria	Chloroflexi	Anaerolineae	Anaerolineales	Anaerolineaceae	Anaerolinea	850
1924093	Bacteria	Firmicutes	Clostridia	Clostridiales	Ruminococcaceae	Anaeromassilibacillus	14073
1929105	Bacteria	Firmicutes	Clostridia	Clostridiales	Clostridiaceae	Anaeromicrobium	941
81463	Bacteria	Firmicutes	Negativicutes	Selenomonadales	Sporomusaceae	Anaeromusa	191
105135	Eukaryota	Chytridiomycota	Neocallimastigomycetes	Neocallimastigales	Neocallimastigaceae	Anaeromyces	2700
161492	Bacteria	Proteobacteria	Deltaproteobacteria	Myxococcales	Anaeromyxobacteraceae	Anaeromyxobacter	1044
177399	Bacteria	Bacteroidetes	Bacteroidia	Marinilabiliales	Marinilabiliaceae	Anaerophaga	1832
2086	Bacteria	Tenericutes	Mollicutes	Anaeroplasmatales	Anaeroplasmataceae	Anaeroplasma	17218
118966	Bacteria	Bacteroidetes	Bacteroidia	Bacteroidales	Bacteroidaceae	Anaerorhabdus	3845
2678884	Bacteria	Firmicutes	Clostridia	Clostridiales	Lachnospiraceae	Anaerosacchariphilus	5158
1347386	Bacteria	Firmicutes	Tissierellia	Tissierellales	Tissierellaceae	Anaerosalibacter	1754
1273095	Bacteria	Firmicutes	Tissierellia	Tissierellales	Peptoniphilaceae	Anaerosphaera	1477
244825	Bacteria	Firmicutes	Negativicutes	Selenomonadales	Sporomusaceae	Anaerospora	784
653683	Bacteria	Firmicutes	Clostridia	Clostridiales	Lachnospiraceae	Anaerosporobacter	12849
1794910	Bacteria	Firmicutes	Negativicutes	Selenomonadales	Sporomusaceae	Anaerosporomusa	733
207244	Bacteria	Firmicutes	Clostridia	Clostridiales	Lachnospiraceae	Anaerostipes	18478
2039240	Bacteria	Firmicutes	Clostridia	Clostridiales	Lachnospiraceae	Anaerotignum	5566
244127	Bacteria	Firmicutes	Clostridia	Clostridiales	Ruminococcaceae	Anaerotruncus	37469
82373	Bacteria	Firmicutes	Negativicutes	Selenomonadales	Selenomonadaceae	Anaerovibrio	12757
561442	Bacteria	Firmicutes	Clostridia	Clostridiales	NA	Anaerovirgula	794
109326	Bacteria	Firmicutes	Clostridia	Clostridiales	Clostridiales Family XIII. Incertae Sedis	Anaerovorax	3602
768	Bacteria	Proteobacteria	Alphaproteobacteria	Rickettsiales	Anaplasmataceae	Anaplasma	470
2593683	Bacteria	Actinobacteria	Actinobacteria	Actinomycetales	Actinomycetaceae	Ancrocorticia	136
99	Bacteria	Proteobacteria	Alphaproteobacteria	Rhizobiales	Xanthobacteraceae	Ancylobacter	270
1970195	Bacteria	Bacteroidetes	Bacteroidia	Marinilabiliales	Marinifilaceae	Ancylomarina	2811
444704	Eukaryota	NA	NA	Jakobida	Andaluciidae	Andalucia	44
1494913	Bacteria	Bacteroidetes	Cytophagia	Cytophagales	Cytophagaceae	Anditalea	339
2042899	Bacteria	Firmicutes	Tissierellia	Tissierellales	Gottschalkiaceae	Andreesenia	764
397275	Bacteria	Proteobacteria	Betaproteobacteria	Neisseriales	Chromobacteriaceae	Andreprevotia	318
55079	Bacteria	Firmicutes	Bacilli	Bacillales	Paenibacillaceae	Aneurinibacillus	2021
1935176	Bacteria	Firmicutes	Clostridia	Clostridiales	Ruminococcaceae	Angelakisella	4028
1003337	Eukaryota	Euglenozoa	Kinetoplastea	Trypanosomatida	Trypanosomatidae	Angomonas	446
908626	Bacteria	Actinobacteria	Actinobacteria	Kineosporiales	Kineosporiaceae	Angustibacter	48
311453	Eukaryota	Microsporidia	NA	NA	Tubulinosematidae	Anncaliia	202
46461	Eukaryota	Ciliophora	Oligohymenophorea	Philasterida	Orchitophryidae	Anophryoides	3
41998	Eukaryota	Rhodophyta	Florideophyceae	Ceramiales	Ceramiaceae	Anotrichium	3
150247	Bacteria	Firmicutes	Bacilli	Bacillales	Bacillaceae	Anoxybacillus	1115
1769008	Bacteria	Firmicutes	Clostridia	Halanaerobiales	NA	Anoxybacter	580
1773450	Bacteria	Bacteroidetes	Sphingobacteriia	Sphingobacteriales	Sphingobacteriaceae	Anseongella	808
2058174	Bacteria	Bacteroidetes	Flavobacteriia	Flavobacteriales	Flavobacteriaceae	Antarcticibacterium	361
74032	Bacteria	Proteobacteria	Alphaproteobacteria	Rhodobacterales	Rhodobacteraceae	Antarctobacter	91
584654	Eukaryota	Ciliophora	Spirotrichea	Urostylida	Holostichidae	Anteholosticha	1
1392992	Eukaryota	Basidiomycota	Ustilaginomycetes	Ustilaginales	Ustilaginaceae	Anthracocystis	284
2766	Eukaryota	Rhodophyta	Florideophyceae	Ceramiales	Ceramiaceae	Antithamnion	3
122414	Eukaryota	Rhodophyta	Florideophyceae	Ceramiales	Ceramiaceae	Antithamnionella	1
67677	Eukaryota	Microsporidia	NA	NA	NA	Antonospora	20
2731402	Bacteria	Actinobacteria	Actinobacteria	Micrococcales	Promicromonosporaceae	Antribacter	103
1920251	Bacteria	Actinobacteria	Actinobacteria	Frankiales	NA	Antricoccus	80
81041	Eukaryota	Basidiomycota	Agaricomycetes	Polyporales	Steccherinaceae	Antrodiella	120
1175	Bacteria	Cyanobacteria	NA	Nostocales	Aphanizomenonaceae	Aphanizomenon	168
1119	Bacteria	Cyanobacteria	NA	Synechococcales	Merismopediaceae	Aphanocapsa	177
100860	Eukaryota	NA	Oomycota	Saprolegniales	Saprolegniaceae	Aphanomyces	3131
1121	Bacteria	Cyanobacteria	NA	Chroococcales	Aphanothecaceae	Aphanothece	272
1778601	Bacteria	Bacteroidetes	Flavobacteriia	Flavobacteriales	Flavobacteriaceae	Apibacter	2030
105983	Eukaryota	Basidiomycota	Tremellomycetes	Trichosporonales	Trichosporonaceae	Apiotrichum	189
462253	Eukaryota	Ascomycota	Dothideomycetes	Botryosphaeriales	Aplosporellaceae	Aplosporella	173
167975	Eukaryota	Rhodophyta	Florideophyceae	Ceramiales	Delesseriaceae	Apoglossum	3
79258	Eukaryota	Rhodophyta	Florideophyceae	Hildenbrandiales	Hildenbrandiaceae	Apophlaea	4
45402	Bacteria	Proteobacteria	Alphaproteobacteria	Rhizobiales	Hyphomicrobiaceae	Aquabacter	116
92793	Bacteria	Proteobacteria	Betaproteobacteria	Burkholderiales	NA	Aquabacterium	955
69278	Bacteria	Proteobacteria	Alphaproteobacteria	Rhizobiales	Phyllobacteriaceae	Aquamicrobium	224
187	Bacteria	Proteobacteria	Betaproteobacteria	Neisseriales	Chromobacteriaceae	Aquaspirillum	174
1647190	Bacteria	Firmicutes	Bacilli	Bacillales	Bacillaceae	Aquibacillus	620
254245	Bacteria	Proteobacteria	Gammaproteobacteria	Legionellales	Coxiellaceae	Aquicella	132
2052989	Bacteria	Proteobacteria	Alphaproteobacteria	Caulobacterales	Caulobacteraceae	Aquidulcibacter	48
2713	Bacteria	Aquificae	Aquificae	Aquificales	Aquificaceae	Aquifex	215
280472	Bacteria	Bacteroidetes	Cytophagia	Cytophagales	Cyclobacteriaceae	Aquiflexum	673
290174	Bacteria	Bacteroidetes	Flavobacteriia	Flavobacteriales	Flavobacteriaceae	Aquimarina	3786
1774278	Bacteria	Proteobacteria	Alphaproteobacteria	Rhodobacterales	Rhodobacteraceae	Aquimixticola	34
265718	Bacteria	Proteobacteria	Gammaproteobacteria	Xanthomonadales	Rhodanobacteraceae	Aquimonas	119
391952	Bacteria	Proteobacteria	Betaproteobacteria	Burkholderiales	NA	Aquincola	101
2676247	Bacteria	Bacteroidetes	Cytophagia	Cytophagales	Cytophagaceae	Aquirufa	372
485576	Bacteria	Firmicutes	Bacilli	Bacillales	Bacillaceae	Aquisalibacillus	142
406099	Bacteria	Proteobacteria	Gammaproteobacteria	Chromatiales	Ectothiorhodospiraceae	Aquisalimonas	235
1511635	Bacteria	Planctomycetes	Planctomycetia	Isosphaerales	Isosphaeraceae	Aquisphaera	1683
407217	Bacteria	Proteobacteria	Betaproteobacteria	Neisseriales	Chromobacteriaceae	Aquitalea	296
2005386	Bacteria	Actinobacteria	Coriobacteriia	Eggerthellales	Eggerthellaceae	Arabia	1545
1769012	Bacteria	Bacteroidetes	Chitinophagia	Chitinophagales	Chitinophagaceae	Arachidicoccus	2684
2066435	Bacteria	Proteobacteria	Alphaproteobacteria	Rhodospirillales	Geminicoccaceae	Arboricoccus	106
28263	Bacteria	Actinobacteria	Actinobacteria	Actinomycetales	Actinomycetaceae	Arcanobacterium	746
2233	Archaea	Euryarchaeota	Archaeoglobi	Archaeoglobales	Archaeoglobaceae	Archaeoglobus	365
47	Bacteria	Proteobacteria	Deltaproteobacteria	Myxococcales	Archangiaceae	Archangium	942
217140	Bacteria	Bacteroidetes	Cytophagia	Cytophagales	Cytophagaceae	Arcicella	643
28196	Bacteria	Proteobacteria	Epsilonproteobacteria	Campylobacterales	Campylobacteraceae	Arcobacter	3167
1288026	Bacteria	Bacteroidetes	Sphingobacteriia	Sphingobacteriales	Sphingobacteriaceae	Arcticibacter	1161
2173039	Bacteria	Bacteroidetes	Cytophagia	Cytophagales	Cytophagaceae	Arcticibacterium	469
1382931	Bacteria	Chloroflexi	Ardenticatenia	Ardenticatenales	Ardenticatenaceae	Ardenticatena	96
178469	Bacteria	Bacteroidetes	Flavobacteriia	Flavobacteriales	Flavobacteriaceae	Arenibacter	2784
904708	Bacteria	Proteobacteria	Gammaproteobacteria	Arenicellales	Arenicellaceae	Arenicella	200
490567	Bacteria	Proteobacteria	Gammaproteobacteria	Xanthomonadales	Xanthomonadaceae	Arenimonas	531
1476424	Bacteria	Bacteroidetes	Flavobacteriia	Flavobacteriales	Flavobacteriaceae	Arenitalea	69
2368	Bacteria	Proteobacteria	Gammaproteobacteria	Chromatiales	Ectothiorhodospiraceae	Arhodomonas	69
47424	Eukaryota	Basidiomycota	Agaricomycetes	Agaricales	Physalacriaceae	Armillaria	433
551759	Bacteria	Proteobacteria	Betaproteobacteria	Rhodocyclales	Rhodocyclaceae	Aromatoleum	527
1914260	Bacteria	Bacteroidetes	Cytophagia	Cytophagales	Cytophagaceae	Arsenicibacter	511
267408	Bacteria	Actinobacteria	Actinobacteria	Micrococcales	Intrasporangiaceae	Arsenicicoccus	168
1911566	Bacteria	Proteobacteria	Alphaproteobacteria	Rhizobiales	Hyphomicrobiaceae	Arsenicitalea	60
637	Bacteria	Proteobacteria	Gammaproteobacteria	Enterobacterales	Morganellaceae	Arsenophonus	180
336830	Bacteria	Proteobacteria	Gammaproteobacteria	Chromatiales	Chromatiaceae	Arsukibacterium	116
1663	Bacteria	Actinobacteria	Actinobacteria	Micrococcales	Micrococcaceae	Arthrobacter	5337
13348	Eukaryota	Ascomycota	Orbiliomycetes	Orbiliales	Orbiliaceae	Arthrobotrys	298
63399	Eukaryota	Ascomycota	Eurotiomycetes	Onygenales	Arthrodermataceae	Arthroderma	70
35823	Bacteria	Cyanobacteria	NA	Oscillatoriales	Microcoleaceae	Arthrospira	125
2679998	Bacteria	Bacteroidetes	Cytophagia	Cytophagales	Cytophagaceae	Arundinibacter	526
553372	Bacteria	Actinobacteria	Coriobacteriia	Eggerthellales	Eggerthellaceae	Asaccharobacter	302
1505660	Bacteria	Firmicutes	Clostridia	Clostridiales	Peptostreptococcaceae	Asaccharospora	456
91914	Bacteria	Proteobacteria	Alphaproteobacteria	Rhodospirillales	Acetobacteraceae	Asaia	225
195964	Bacteria	Actinobacteria	Actinobacteria	Micromonosporales	Micromonosporaceae	Asanoa	399
100986	Eukaryota	Ascomycota	Sordariomycetes	Hypocreales	Clavicipitaceae	Aschersonia	1
1648492	Bacteria	Proteobacteria	Alphaproteobacteria	Rhodobacterales	Rhodobacteraceae	Ascidiaceihabitans	64
5190	Eukaryota	Ascomycota	Pezizomycetes	Pezizales	Ascobolaceae	Ascobolus	307
5453	Eukaryota	Ascomycota	Dothideomycetes	Pleosporales	Didymellaceae	Ascochyta	100
47182	Eukaryota	Ascomycota	Pezizomycetes	Pezizales	Ascodesmidaceae	Ascodesmis	287
27308	Eukaryota	Ascomycota	Saccharomycetes	Saccharomycetales	Ascoideaceae	Ascoidea	407
5104	Eukaryota	Ascomycota	Eurotiomycetes	Onygenales	Ascosphaeraceae	Ascosphaera	181
1612198	Bacteria	Bacteroidetes	Chitinophagia	Chitinophagales	Chitinophagaceae	Asinibacterium	92
31366	Eukaryota	Rhodophyta	Florideophyceae	Bonnemaisoniales	Bonnemaisoniaceae	Asparagopsis	3
5052	Eukaryota	Ascomycota	Eurotiomycetes	Eurotiales	Aspergillaceae	Aspergillus	6328
35129	Eukaryota	Bacillariophyta	Fragilariophyceae	Fragilariales	Fragilariaceae	Asterionella	2
291965	Eukaryota	Chlorophyta	Trebouxiophyceae	Trebouxiales	Trebouxiaceae	Asterochloris	3
3155	Eukaryota	Chlorophyta	Chlorophyceae	Chlamydomonadales	Asteromonadaceae	Asteromonas	5
80618	Eukaryota	Basidiomycota	Agaricomycetes	Agaricales	Lyophyllaceae	Asterophora	1
76890	Bacteria	Proteobacteria	Alphaproteobacteria	Caulobacterales	Caulobacteraceae	Asticcacaulis	1516
1246681	Eukaryota	Bacillariophyta	Fragilariophyceae	Cyclophorales	Cyclophoraceae	Astrosyne	3
1769718	Bacteria	Thermotogae	Thermotogae	Mesoaciditogales	Mesoaciditogaceae	Athalassotoga	108
1903434	Bacteria	Proteobacteria	Gammaproteobacteria	Enterobacterales	Enterobacteriaceae	Atlantibacter	47
136491	Bacteria	Firmicutes	Bacilli	Lactobacillales	Carnobacteriaceae	Atopobacter	621
1380	Bacteria	Actinobacteria	Coriobacteriia	Coriobacteriales	Atopobiaceae	Atopobium	4440
269773	Bacteria	Firmicutes	Bacilli	Lactobacillales	Carnobacteriaceae	Atopococcus	305
292480	Bacteria	Firmicutes	Bacilli	Lactobacillales	Carnobacteriaceae	Atopostipes	317
265578	Eukaryota	Bacillariophyta	Coscinodiscophyceae	Chaetocerotales	Attheyaceae	Attheya	3
1176129	Eukaryota	Ascomycota	Dothideomycetes	Aulographales	Aulographaceae	Aulographum	194
212347	Bacteria	Cyanobacteria	NA	Nostocales	Fortieaceae	Aulosira	13
1705353	Bacteria	Actinobacteria	Actinobacteria	Micrococcales	Microbacteriaceae	Aurantimicrobium	126
182269	Bacteria	Proteobacteria	Alphaproteobacteria	Rhizobiales	Aurantimonadaceae	Aurantimonas	291
1278221	Bacteria	Actinobacteria	Actinobacteria	Propionibacteriales	Propionibacteriaceae	Auraticoccus	205
1930791	Bacteria	Firmicutes	Bacilli	Bacillales	Bacillaceae	Aureibacillus	382
2706948	Bacteria	Bacteroidetes	Flavobacteriia	Flavobacteriales	Flavobacteriaceae	Aureibaculum	210
1433989	Bacteria	Bacteroidetes	Flavobacteriia	Flavobacteriales	Flavobacteriaceae	Aureicoccus	156
414371	Bacteria	Proteobacteria	Alphaproteobacteria	Rhizobiales	Aurantimonadaceae	Aureimonas	871
365032	Bacteria	Bacteroidetes	Saprospiria	Saprospirales	Saprospiraceae	Aureispira	545
1176327	Bacteria	Bacteroidetes	Flavobacteriia	Flavobacteriales	Flavobacteriaceae	Aureitalea	234
5579	Eukaryota	Ascomycota	Dothideomycetes	Dothideales	Saccotheciaceae	Aureobasidium	664
44055	Eukaryota	NA	Pelagophyceae	Pelagomonadales	NA	Aureococcus	1149
44057	Eukaryota	NA	Pelagophyceae	Pelagomonadales	NA	Aureoumbra	3
5230	Eukaryota	Basidiomycota	Agaricomycetes	Auriculariales	Auriculariaceae	Auricularia	369
234816	Eukaryota	Basidiomycota	Agaricomycetes	Agaricales	Schizophyllaceae	Auriculariopsis	252
1160973	Bacteria	Actinobacteria	Actinobacteria	Micrococcales	Micrococcaceae	Auritidibacter	67
1184606	Bacteria	Actinobacteria	Actinobacteria	Micrococcales	Dermatophilaceae	Austwickia	119
191392	Eukaryota	Chlorophyta	Trebouxiophyceae	Chlorellales	Chlorellaceae	Auxenochlorella	477
292486	Bacteria	Proteobacteria	Gammaproteobacteria	Pasteurellales	Pasteurellaceae	Avibacterium	270
336841	Eukaryota	Chlorophyta	Ulvophyceae	Bryopsidales	Udoteaceae	Avrainvillea	2
12960	Bacteria	Proteobacteria	Betaproteobacteria	Rhodocyclales	Zoogloeaceae	Azoarcus	1146
312063	Bacteria	Proteobacteria	Betaproteobacteria	Burkholderiales	Alcaligenaceae	Azohydromonas	344
69961	Bacteria	Proteobacteria	Gammaproteobacteria	Pseudomonadales	Pseudomonadaceae	Azomonas	49
146936	Bacteria	Proteobacteria	Betaproteobacteria	Rhodocyclales	Azonexaceae	Azonexus	223
6	Bacteria	Proteobacteria	Alphaproteobacteria	Rhizobiales	Xanthobacteraceae	Azorhizobium	184
146937	Bacteria	Proteobacteria	Betaproteobacteria	Rhodocyclales	Rhodocyclaceae	Azospira	548
191	Bacteria	Proteobacteria	Alphaproteobacteria	Rhodospirillales	Rhodospirillaceae	Azospirillum	8195
352	Bacteria	Proteobacteria	Gammaproteobacteria	Pseudomonadales	Pseudomonadaceae	Azotobacter	540
146935	Bacteria	Proteobacteria	Betaproteobacteria	Rhodocyclales	Rhodocyclaceae	Azovibrio	125
5864	Eukaryota	Apicomplexa	Aconoidasida	Piroplasmida	Babesiidae	Babesia	1159
766748	Eukaryota	Ascomycota	Saccharomycetes	Saccharomycetales	Debaryomycetaceae	Babjeviella	156
2005387	Bacteria	Firmicutes	Clostridia	Clostridiales	Clostridiales Family XIII. Incertae Sedis	Bacilliculturomica	3861
1386	Bacteria	Firmicutes	Bacilli	Bacillales	Bacillaceae	Bacillus	82156
1537406	Bacteria	Proteobacteria	Gammaproteobacteria	Oceanospirillales	Oceanospirillaceae	Bacterioplanes	77
146784	Bacteria	Proteobacteria	Oligoflexia	Bacteriovoracales	Bacteriovoracaceae	Bacteriovorax	831
816	Bacteria	Bacteroidetes	Bacteroidia	Bacteroidales	Bacteroidaceae	Bacteroides	618906
2600304	Bacteria	Actinobacteria	Rubrobacteria	Rubrobacterales	Baekduiaceae	Baekduia	141
1763552	Bacteria	Firmicutes	Bacilli	Bacillales	Thermoactinomycetaceae	Baia	86
111860	Eukaryota	Rhodophyta	Florideophyceae	Balbianiales	Balbianiaceae	Balbiania	1
223787	Bacteria	Aquificae	Aquificae	Desulfurobacteriales	Desulfurobacteriaceae	Balnearium	95
75683	Bacteria	Proteobacteria	Gammaproteobacteria	Oceanospirillales	Balneatrichaceae	Balneatrix	67
1903336	Bacteria	Bacteroidetes	Bacteroidia	Bacteroidales	Balneicellaceae	Balneicella	1079
455358	Bacteria	Balneolaeota	Balneolia	Balneolales	Balneolaceae	Balneola	552
31346	Eukaryota	Rhodophyta	Bangiophyceae	Bangiales	Bangiaceae	Bangia	4
139979	Eukaryota	Rhodophyta	Stylonematophyceae	Stylonematales	Stylonemataceae	Bangiopsis	3
1924081	Bacteria	Firmicutes	Clostridia	Clostridiales	Lachnospiraceae	Bariatricus	4303
397864	Bacteria	Bacteroidetes	Bacteroidia	Bacteroidales	Barnesiellaceae	Barnesiella	11282
1535207	Bacteria	Actinobacteria	Actinobacteria	Micrococcales	Dermacoccaceae	Barrientosiimonas	68
669516	Eukaryota	Basidiomycota	Bartheletiomycetes	Bartheletiales	Bartheletiaceae	Bartheletia	1
773	Bacteria	Proteobacteria	Alphaproteobacteria	Rhizobiales	Bartonellaceae	Bartonella	858
697331	Bacteria	Proteobacteria	Gammaproteobacteria	Pasteurellales	Pasteurellaceae	Basfia	116
4859	Eukaryota	Zoopagomycota	Basidiobolomycetes	Basidiobolales	Basidiobolaceae	Basidiobolus	698
1472344	Bacteria	Proteobacteria	Betaproteobacteria	Burkholderiales	Alcaligenaceae	Basilea	120
41874	Eukaryota	Chlorophyta	Mamiellophyceae	Mamiellales	Bathycoccaceae	Bathycoccus	547
100474	Eukaryota	Chytridiomycota	Chytridiomycetes	Rhizophydiales	NA	Batrachochytrium	1274
483074	Eukaryota	Ascomycota	Dothideomycetes	Mycosphaerellales	Teratosphaeriaceae	Baudoinia	101
1145345	Bacteria	Proteobacteria	Alphaproteobacteria	Rhizobiales	NA	Bauldia	199
697279	Bacteria	Firmicutes	Bacilli	Lactobacillales	Enterococcaceae	Bavariicoccus	312
958	Bacteria	Proteobacteria	Oligoflexia	Bdellovibrionales	Bdellovibrionaceae	Bdellovibrio	2006
5581	Eukaryota	Ascomycota	Sordariomycetes	Hypocreales	Cordycipitaceae	Beauveria	278
1922299	Bacteria	Firmicutes	Clostridia	Clostridiales	Clostridiaceae	Beduini	1152
1021	Bacteria	Proteobacteria	Gammaproteobacteria	Thiotrichales	Thiotrichaceae	Beggiatoa	639
532	Bacteria	Proteobacteria	Alphaproteobacteria	Rhizobiales	Beijerinckiaceae	Beijerinckia	234
232244	Bacteria	Bacteroidetes	Cytophagia	Cytophagales	Cyclobacteriaceae	Belliella	767
475960	Bacteria	Chloroflexi	Anaerolineae	Anaerolineales	Anaerolineaceae	Bellilinea	205
365532	Bacteria	Proteobacteria	Alphaproteobacteria	Rhodospirillales	Acetobacteraceae	Belnapia	221
334108	Bacteria	Proteobacteria	Betaproteobacteria	Neisseriales	Neisseriaceae	Bergeriella	64
59735	Bacteria	Bacteroidetes	Flavobacteriia	Flavobacteriales	Flavobacteriaceae	Bergeyella	416
599651	Bacteria	Proteobacteria	Gammaproteobacteria	Oceanospirillales	Oceanospirillaceae	Bermanella	123
1937972	Bacteria	Bacteroidetes	Cytophagia	Cytophagales	Bernardetiaceae	Bernardetia	276
94642	Eukaryota	Apicomplexa	Conoidasida	Eucoccidiorida	Sarcocystidae	Besnoitia	600
88414	Eukaryota	Rhodophyta	Florideophyceae	Gigartinales	Solieriaceae	Betaphycus	1
84756	Bacteria	Actinobacteria	Actinobacteria	Micrococcales	Beutenbergiaceae	Beutenbergia	220
941338	Bacteria	Firmicutes	Bacilli	Bacillales	Planococcaceae	Bhargavaea	717
476528	Bacteria	Proteobacteria	Gammaproteobacteria	Pasteurellales	Pasteurellaceae	Bibersteinia	171
420276	Eukaryota	Bacillariophyta	Mediophyceae	Biddulphiales	Biddulphiaceae	Biddulphia	1
1678	Bacteria	Actinobacteria	Actinobacteria	Bifidobacteriales	Bifidobacteriaceae	Bifidobacterium	23646
2026842	Eukaryota	Mucoromycota	Endogonomycetes	Endogonales	NA	Bifiguratus	319
227085	Eukaryota	Cercozoa	Chlorarachniophyceae	NA	NA	Bigelowiella	78
35832	Bacteria	Proteobacteria	Deltaproteobacteria	Desulfovibrionales	Desulfovibrionaceae	Bilophila	1429
147496	Eukaryota	Ascomycota	Dothideomycetes	Pleosporales	Didymosphaeriaceae	Bimuria	150
466108	Bacteria	Proteobacteria	Gammaproteobacteria	Enterobacterales	Enterobacteriaceae	Biostraticola	164
33194	Eukaryota	Ascomycota	Dothideomycetes	Pleosporales	Pleosporaceae	Bipolaris	369
109471	Bacteria	Proteobacteria	Gammaproteobacteria	Pasteurellales	Pasteurellaceae	Bisgaardia	59
1929297	Bacteria	Firmicutes	Clostridia	Clostridiales	Ruminococcaceae	Bittarella	560
283785	Bacteria	Bacteroidetes	Flavobacteriia	Flavobacteriales	Flavobacteriaceae	Bizionia	625
43971	Eukaryota	Ascomycota	Saccharomycetes	Saccharomycetales	Trichomonascaceae	Blastobotrys	6
59282	Bacteria	Proteobacteria	Alphaproteobacteria	Rhizobiales	Hyphomicrobiaceae	Blastochloris	342
4807	Eukaryota	Blastocladiomycota	Blastocladiomycetes	Blastocladiales	Blastocladiaceae	Blastocladiella	5
38501	Bacteria	Actinobacteria	Actinobacteria	Geodermatophilales	Geodermatophilaceae	Blastococcus	1398
12967	Eukaryota	NA	Bigyra	Opalinata	Blastocystidae	Blastocystis	2465
363324	Eukaryota	NA	Dinophyceae	Blastodiniales	NA	Blastodinium	7
150203	Bacteria	Proteobacteria	Alphaproteobacteria	Sphingomonadales	Sphingomonadaceae	Blastomonas	193
229219	Eukaryota	Ascomycota	Eurotiomycetes	Onygenales	Ajellomycetaceae	Blastomyces	278
265487	Bacteria	Planctomycetes	Planctomycetia	Pirellulales	Pirellulaceae	Blastopirellula	2745
530098	Eukaryota	Basidiomycota	Agaricomycetes	Agaricales	Tricholomataceae	Blastosporella	1
34098	Bacteria	Bacteroidetes	Flavobacteriia	Flavobacteriales	Blattabacteriaceae	Blattabacterium	448
2304349	Eukaryota	Preaxostyla	NA	Oxymonadida	NA	Blattamonas	2
572511	Bacteria	Firmicutes	Clostridia	Clostridiales	Lachnospiraceae	Blautia	78144
5959	Eukaryota	Ciliophora	Heterotrichea	Heterotrichida	Blepharismidae	Blepharisma	12
34372	Eukaryota	Ascomycota	Leotiomycetes	Erysiphales	Erysiphaceae	Blumeria	107
388809	Eukaryota	Chytridiomycota	Chytridiomycetes	NA	NA	Blyttiomyces	541
5712	Eukaryota	Euglenozoa	Kinetoplastea	Eubodonida	Bodonidae	Bodo	935
188949	Eukaryota	Cercozoa	NA	Glissomonadida	Viridiraptoridae	Bodomorpha	1
56054	Bacteria	Actinobacteria	Actinobacteria	Micrococcales	Bogoriellaceae	Bogoriella	56
34438	Eukaryota	Basidiomycota	Agaricomycetes	Agaricales	Bolbitiaceae	Bolbitius	1
74907	Eukaryota	Rhodophyta	Compsopogonophyceae	Compsopogonales	Boldiaceae	Boldia	5
5369	Eukaryota	Basidiomycota	Agaricomycetes	Boletales	Boletaceae	Boletus	2
46083	Eukaryota	Foraminifera	NA	Rotaliida	Bolivinitidae	Bolivina	1
1654741	Bacteria	Proteobacteria	Alphaproteobacteria	Rhodospirillales	Acetobacteraceae	Bombella	119
1159909	Bacteria	Actinobacteria	Actinobacteria	Bifidobacteriales	Bifidobacteriaceae	Bombiscardovia	76
40421	Eukaryota	Basidiomycota	Agaricomycetes	Russulales	Bondarzewiaceae	Bondarzewia	202
1955842	Eukaryota	Ascomycota	Dothideomycetes	NA	NA	Bonordeniella	225
381414	Eukaryota	Chlorophyta	Ulvophyceae	Bryopsidales	Udoteaceae	Boodleopsis	5
517	Bacteria	Proteobacteria	Betaproteobacteria	Burkholderiales	Alcaligenaceae	Bordetella	2380
2575636	Eukaryota	Rhodophyta	Florideophyceae	Ceramiales	Wrangeliaceae	Bornetia	2
1148059	Eukaryota	Chlorophyta	Chlorophyceae	Chlamydomonadales	Chlorococcaceae	Borodinellopsis	1
138	Bacteria	Spirochaetes	Spirochaetia	Spirochaetales	Borreliaceae	Borrelia	281
64895	Bacteria	Spirochaetes	Spirochaetia	Spirochaetales	Borreliaceae	Borreliella	251
85413	Bacteria	Proteobacteria	Alphaproteobacteria	Rhizobiales	Bradyrhizobiaceae	Bosea	1265
1648497	Bacteria	Proteobacteria	Alphaproteobacteria	Rhodobacterales	Rhodobacteraceae	Boseongicola	182
103711	Eukaryota	Rhodophyta	Florideophyceae	Ceramiales	Rhodomelaceae	Bostrychia	6
2710873	Bacteria	Bacteroidetes	Cytophagia	Cytophagales	Hymenobacteraceae	Botryobacter	650
68793	Eukaryota	Basidiomycota	Agaricomycetes	Cantharellales	Botryobasidiaceae	Botryobasidium	351
38880	Eukaryota	Chlorophyta	Trebouxiophyceae	NA	NA	Botryococcus	8
45132	Eukaryota	Ascomycota	Dothideomycetes	Botryosphaeriales	Botryosphaeriaceae	Botryosphaeria	133
40558	Eukaryota	Ascomycota	Leotiomycetes	Helotiales	Sclerotiniaceae	Botryotinia	118
33196	Eukaryota	Ascomycota	Leotiomycetes	Helotiales	Sclerotiniaceae	Botrytis	320
366580	Bacteria	Proteobacteria	Gammaproteobacteria	Alteromonadales	Alteromonadaceae	Bowmanella	167
43668	Bacteria	Actinobacteria	Actinobacteria	Micrococcales	Dermabacteraceae	Brachybacterium	1644
28219	Bacteria	Proteobacteria	Betaproteobacteria	Burkholderiales	Comamonadaceae	Brachymonas	124
29521	Bacteria	Spirochaetes	Spirochaetia	Brachyspirales	Brachyspiraceae	Brachyspira	8133
124224	Bacteria	Proteobacteria	Betaproteobacteria	Burkholderiales	Alcaligenaceae	Brackiella	79
50036	Eukaryota	Chlorophyta	Chlorophyceae	Sphaeropleales	Bracteacoccaceae	Bracteacoccus	1
1779136	Bacteria	Proteobacteria	Deltaproteobacteria	Bradymonadales	Bradymonadaceae	Bradymonas	250
374	Bacteria	Proteobacteria	Alphaproteobacteria	Rhizobiales	Bradyrhizobiaceae	Bradyrhizobium	5250
908251	Bacteria	Actinobacteria	Actinobacteria	Micrococcales	Dermacoccaceae	Branchiibius	126
383614	Bacteria	Cyanobacteria	NA	Nostocales	Scytonemataceae	Brasilonema	181
2714594	Bacteria	Planctomycetes	Planctomycetia	Planctomycetales	Planctomycetaceae	Bremerella	190
4778	Eukaryota	NA	Oomycota	Peronosporales	Peronosporaceae	Bremia	208
71655	Bacteria	Proteobacteria	Gammaproteobacteria	Enterobacterales	Pectobacteriaceae	Brenneria	321
1406135	Bacteria	Proteobacteria	Alphaproteobacteria	Rhizobiales	Cohaesibacteraceae	Breoghania	153
13366	Eukaryota	Ascomycota	Saccharomycetes	Saccharomycetales	Pichiaceae	Brettanomyces	469
2019482	Bacteria	Chloroflexi	Anaerolineae	Anaerolineales	Anaerolineaceae	Brevefilum	163
55080	Bacteria	Firmicutes	Bacilli	Bacillales	Paenibacillaceae	Brevibacillus	5255
1696	Bacteria	Actinobacteria	Actinobacteria	Micrococcales	Brevibacteriaceae	Brevibacterium	1683
1383070	Bacteria	Verrucomicrobia	Verrucomicrobiae	Verrucomicrobiales	Verrucomicrobiaceae	Brevifollis	898
2717325	Bacteria	Actinobacteria	Actinobacteria	Propionibacteriales	Propionibacteriaceae	Brevilactibacter	163
34096	Bacteria	Spirochaetes	Spirochaetia	Brevinematales	Brevinemataceae	Brevinema	157
1855413	Bacteria	Proteobacteria	Alphaproteobacteria	Rhodobacterales	Rhodobacteraceae	Brevirhabdus	8
41275	Bacteria	Proteobacteria	Alphaproteobacteria	Caulobacterales	Caulobacteraceae	Brevundimonas	1684
1854458	Bacteria	Firmicutes	Erysipelotrichia	Erysipelotrichales	Erysipelotrichaceae	Breznakia	1205
2755	Bacteria	Firmicutes	Bacilli	Bacillales	Listeriaceae	Brochothrix	487
1648500	Bacteria	Firmicutes	Clostridia	Thermoanaerobacterales	Thermoanaerobacteraceae	Brockia	276
369926	Bacteria	Actinobacteria	Actinobacteria	Propionibacteriales	Propionibacteriaceae	Brooklawnia	148
234	Bacteria	Proteobacteria	Alphaproteobacteria	Rhizobiales	Brucellaceae	Brucella	196
200473	Bacteria	Bacteroidetes	Flavobacteriia	Flavobacteriales	Crocinitomicaceae	Brumimicrobium	1458
911113	Bacteria	Acidobacteria	Acidobacteriia	Bryobacterales	Bryobacteraceae	Bryobacter	231
1078860	Bacteria	Acidobacteria	Acidobacteriia	Acidobacteriales	Acidobacteriaceae	Bryocella	238
2007181	Eukaryota	Rhodophyta	Florideophyceae	Ceramiales	Rhodomelaceae	Bryothamnion	3
32199	Bacteria	Proteobacteria	Gammaproteobacteria	Enterobacterales	Erwiniaceae	Buchnera	579
82978	Bacteria	Proteobacteria	Gammaproteobacteria	Enterobacterales	Budviciaceae	Budvicia	158
1292369	Eukaryota	Rhodophyta	Rhodellophyceae	Dixoniellales	Dixoniellaceae	Bulboplastis	7
118747	Bacteria	Firmicutes	Erysipelotrichia	Erysipelotrichales	Erysipelotrichaceae	Bulleidia	1864
32008	Bacteria	Proteobacteria	Betaproteobacteria	Burkholderiales	Burkholderiaceae	Burkholderia	8384
82976	Bacteria	Proteobacteria	Gammaproteobacteria	Enterobacterales	Enterobacteriaceae	Buttiauxella	372
580596	Bacteria	Firmicutes	Clostridia	Clostridiales	Clostridiaceae	Butyricicoccus	21907
574697	Bacteria	Bacteroidetes	Bacteroidia	Bacteroidales	Odoribacteraceae	Butyricimonas	8630
830	Bacteria	Firmicutes	Clostridia	Clostridiales	Lachnospiraceae	Butyrivibrio	291938
5092	Eukaryota	Ascomycota	Eurotiomycetes	Eurotiales	Thermoascaceae	Byssochlamys	162
147557	Eukaryota	Ascomycota	Dothideomycetes	Pleosporales	Massarinaceae	Byssothecium	198
224459	Bacteria	Proteobacteria	Deltaproteobacteria	Myxococcales	Polyangiaceae	Byssovorax	3
1400386	Bacteria	Planctomycetes	Planctomycetia	Pirellulales	Lacipirellulaceae	Bythopirellula	425
1827195	Bacteria	Proteobacteria	Betaproteobacteria	Burkholderiales	Burkholderiaceae	Caballeronia	1026
210567	Eukaryota	Ascomycota	Leotiomycetes	Helotiales	NA	Cadophora	252
402893	Eukaryota	Parabasalia	NA	Cristamonadida	NA	Caduceia	1
4823	Eukaryota	Chytridiomycota	Neocallimastigomycetes	Neocallimastigales	Neocallimastigaceae	Caecomyces	111
28905	Bacteria	Proteobacteria	Gammaproteobacteria	Thiotrichales	Fastidiosibacteraceae	Caedibacter	43
2100210	Bacteria	Proteobacteria	Alphaproteobacteria	Holosporales	Caedimonadaceae	Caedimonas	116
1940395	Bacteria	Firmicutes	Bacilli	Bacillales	Sporolactobacillaceae	Caenibacillus	287
763439	Bacteria	Proteobacteria	Betaproteobacteria	Burkholderiales	Comamonadaceae	Caenimonas	179
414051	Bacteria	Proteobacteria	Alphaproteobacteria	Rhodospirillales	Rhodospirillaceae	Caenispirillum	302
33652	Eukaryota	NA	Bigyra	Bicosoecida	Cafeteriaceae	Cafeteria	1304
379065	Bacteria	Firmicutes	Bacilli	Bacillales	Bacillaceae	Caldalkalibacillus	264
249529	Bacteria	Firmicutes	Clostridia	Thermoanaerobacterales	Thermoanaerobacteraceae	Caldanaerobacter	768
862261	Bacteria	Firmicutes	Clostridia	Thermoanaerobacterales	Thermoanaerobacteraceae	Caldanaerobius	1908
591374	Bacteria	Firmicutes	Clostridia	Thermoanaerobacterales	Thermoanaerobacterales Family III. Incertae Sedis	Caldanaerovirga	143
1326739	Bacteria	Firmicutes	Clostridia	Thermoanaerobacterales	Thermoanaerobacteraceae	Calderihabitans	484
1276290	Bacteria	Firmicutes	Bacilli	Bacillales	Bacillaceae	Caldibacillus	467
44000	Bacteria	Firmicutes	Clostridia	Thermoanaerobacterales	Thermoanaerobacterales Family III. Incertae Sedis	Caldicellulosiruptor	3002
715222	Bacteria	Firmicutes	Clostridia	Clostridiales	Caldicoprobacteraceae	Caldicoprobacter	1782
233191	Bacteria	Chloroflexi	Caldilineae	Caldilineales	Caldilineaceae	Caldilinea	259
444090	Bacteria	Thermodesulfobacteria	Thermodesulfobacteria	Thermodesulfobacteriales	Thermodesulfobacteriaceae	Caldimicrobium	204
196013	Bacteria	Proteobacteria	Betaproteobacteria	Burkholderiales	Comamonadaceae	Caldimonas	76
1640153	Bacteria	Firmicutes	Clostridia	Clostridiales	Clostridiaceae	Caldisalinibacter	601
693074	Bacteria	Caldiserica	Caldisericia	Caldisericales	Caldisericaceae	Caldisericum	263
200414	Archaea	Crenarchaeota	Thermoprotei	Acidilobales	Caldisphaeraceae	Caldisphaera	106
373053	Bacteria	Firmicutes	Bacilli	Bacillales	Bacillaceae	Calditerricola	160
545865	Bacteria	Deferribacteres	Deferribacteres	Deferribacterales	Deferribacteraceae	Calditerrivibrio	449
187144	Bacteria	Calditrichaeota	Calditrichae	Calditrichales	Calditrichaceae	Caldithrix	1072
76886	Archaea	Crenarchaeota	Thermoprotei	Thermoproteales	Thermoproteaceae	Caldivirga	106
1158982	Bacteria	Actinobacteria	Actinobacteria	Micrococcales	Dermacoccaceae	Calidifontibacter	88
48940	Eukaryota	Rhodophyta	Florideophyceae	Corallinales	Corallinaceae	Calliarthron	3
2320806	Eukaryota	Chlorophyta	Ulvophyceae	Bryopsidales	Udoteaceae	Callipsygma	4
31378	Eukaryota	Rhodophyta	Florideophyceae	Ceramiales	Ceramiaceae	Callithamnion	17
29888	Eukaryota	Basidiomycota	Dacrymycetes	Dacrymycetales	Dacrymycetaceae	Calocera	462
31388	Eukaryota	Rhodophyta	Florideophyceae	Ceramiales	Delesseriaceae	Caloglossa	9
44258	Bacteria	Firmicutes	Clostridia	Clostridiales	Clostridiaceae	Caloramator	4887
171003	Bacteria	Firmicutes	Clostridia	Clostridiales	Clostridiaceae	Caloranaerobacter	1309
2707768	Bacteria	Firmicutes	Clostridia	Thermoanaerobacterales	Thermoanaerobacteraceae	Calorimonas	706
83215	Eukaryota	Basidiomycota	Agaricomycetes	Boletales	Calostomataceae	Calostoma	3
1186	Bacteria	Cyanobacteria	NA	Nostocales	Calotrichaceae	Calothrix	1736
1017183	Bacteria	Proteobacteria	Alphaproteobacteria	Rhizobiales	Chelatococcaceae	Camelimonas	74
191301	Bacteria	Proteobacteria	Epsilonproteobacteria	Nautiliales	Nautiliaceae	Caminibacter	129
166484	Bacteria	Firmicutes	Clostridia	Clostridiales	Clostridiaceae	Caminicella	706
194	Bacteria	Proteobacteria	Epsilonproteobacteria	Campylobacterales	Campylobacteraceae	Campylobacter	11220
1535326	Eukaryota	Ascomycota	Saccharomycetes	Saccharomycetales	Debaryomycetaceae	Candida	739
327159	Bacteria	Proteobacteria	Betaproteobacteria	NA	NA	Candidatus Accumulibacter	1376
1446465	Bacteria	Candidatus Bipolaricaulota	NA	NA	NA	Candidatus Acetothermum	64
2597221	Bacteria	Proteobacteria	Deltaproteobacteria	Candidatus Acidulodesulfobacterales	NA	Candidatus Acididesulfobacter	314
2597222	Bacteria	Proteobacteria	Deltaproteobacteria	Candidatus Acidulodesulfobacterales	NA	Candidatus Acidulodesulfobacterium	343
1389453	Bacteria	Actinobacteria	Actinobacteria	Candidatus Actinomarinales	Candidatus Actinomarinaceae	Candidatus Actinomarina	39
1705729	Bacteria	Proteobacteria	Deltaproteobacteria	NA	NA	Candidatus Adiutrix	129
1870822	Bacteria	NA	NA	NA	NA	Candidatus Aegiribacteria	224
1803512	Archaea	Candidatus Altiarchaeota	NA	Candidatus Altiarchaeales	NA	Candidatus Altiarchaeum	55
281119	Bacteria	Bacteroidetes	Cytophagia	Cytophagales	Amoebophilaceae	Candidatus Amoebophilus	373
2510710	Bacteria	Bacteroidetes	Bacteroidia	Bacteroidales	Muribaculaceae	Candidatus Amulumruptor	3028
363278	Bacteria	Planctomycetes	Candidatus Brocadiae	Candidatus Brocadiales	Candidatus Brocadiaceae	Candidatus Anammoxoglobus	1
1302410	Bacteria	Proteobacteria	Gammaproteobacteria	Enterobacterales	Enterobacteriaceae	Candidatus Annandia	15
2491977	Bacteria	Proteobacteria	Alphaproteobacteria	Rickettsiales	Candidatus Midichloriaceae	Candidatus Aquarickettsia	5
529881	Bacteria	Actinobacteria	Actinobacteria	Micrococcales	Microbacteriaceae	Candidatus Aquiluna	124
2489210	Archaea	Crenarchaeota	Thermoprotei	Sulfolobales	Sulfolobaceae	Candidatus Aramenus	23
1699066	Bacteria	Proteobacteria	Alphaproteobacteria	Rickettsiales	NA	Candidatus Arcanobacter	26
2608792	Archaea	Euryarchaeota	Methanomicrobia	Methanosarcinales	NA	Candidatus Argoarchaeum	31
49082	Bacteria	Firmicutes	Clostridia	Clostridiales	Clostridiaceae	Candidatus Arthromitus	1179
1485663	Bacteria	Proteobacteria	Gammaproteobacteria	Enterobacterales	Enterobacteriaceae	Candidatus Aschnera	1
1453359	Bacteria	Cyanobacteria	NA	Chroococcales	Aphanothecaceae	Candidatus Atelocyanobacterium	57
511434	Bacteria	Bacteroidetes	Bacteroidia	Bacteroidales	NA	Candidatus Azobacteroides	892
1551504	Bacteria	NA	Candidatus Babeliae	Candidatus Babeliales	Candidatus Babeliaceae	Candidatus Babela	67
1755683	Bacteria	Proteobacteria	Gammaproteobacteria	Legionellales	Coxiellaceae	Candidatus Berkiella	224
2250122	Bacteria	Candidatus Bipolaricaulota	NA	NA	NA	Candidatus Bipolaricaulis	234
203804	Bacteria	Proteobacteria	Gammaproteobacteria	Enterobacterales	Enterobacteriaceae	Candidatus Blochmannia	94
2508948	Bacteria	Firmicutes	Clostridia	Candidatus Borkfalkiales	Candidatus Borkfalkiaceae	Candidatus Borkfalkia	5190
380240	Bacteria	Planctomycetes	Candidatus Brocadiae	Candidatus Brocadiales	Candidatus Brocadiaceae	Candidatus Brocadia	760
1048752	Archaea	Thaumarchaeota	NA	NA	NA	Candidatus Caldiarchaeum	15
2170555	Bacteria	Firmicutes	Bacilli	Bacillales	NA	Candidatus Carbobacillus	244
273135	Bacteria	Bacteroidetes	Cytophagia	Cytophagales	Amoebophilaceae	Candidatus Cardinium	450
114185	Bacteria	Proteobacteria	Gammaproteobacteria	Oceanospirillales	Halomonadaceae	Candidatus Carsonella	43
2715734	Bacteria	NA	NA	NA	Candidatus Chazhemtobacteraceae	Candidatus Chazhemtobacterium	9
1579476	Bacteria	Chloroflexi	Chloroflexia	Chloroflexales	Oscillochloridaceae	Candidatus Chloroploca	446
1855363	Bacteria	Candidatus Kryptonia	NA	NA	NA	Candidatus Chrysopegis	154
456826	Bacteria	Candidatus Cloacimonetes	NA	NA	NA	Candidatus Cloacimonas	855
221279	Bacteria	Proteobacteria	Gammaproteobacteria	NA	Candidatus Competibacteraceae	Candidatus Competibacter	273
1400859	Bacteria	Proteobacteria	Gammaproteobacteria	NA	Candidatus Competibacteraceae	Candidatus Contendobacter	354
2498709	Bacteria	Candidatus Cryosericota	Candidatus Cryosericia	Candidatus Cryosericales	Candidatus Cryosericaceae	Candidatus Cryosericum	717
2489367	Bacteria	Balneolaeota	NA	NA	NA	Candidatus Cyclonatronum	324
2601574	Bacteria	Proteobacteria	Alphaproteobacteria	Holosporales	Holosporaceae	Candidatus Cytomitobacter	141
857334	Bacteria	Proteobacteria	Betaproteobacteria	Rhodocyclales	Rhodocyclaceae	Candidatus Dactylopiibacterium	110
2603321	Bacteria	Proteobacteria	Alphaproteobacteria	Rickettsiales	Candidatus Deianiraeaceae	Candidatus Deianiraea	103
1902583	Bacteria	Proteobacteria	Deltaproteobacteria	NA	Candidatus Desulfofervidaceae	Candidatus Desulfofervidus	195
471826	Bacteria	Firmicutes	Clostridia	Clostridiales	Peptococcaceae	Candidatus Desulforudis	695
1930291	Bacteria	Firmicutes	Clostridia	Clostridiales	Peptococcaceae	Candidatus Dichloromethanomonas	403
1906657	Bacteria	Proteobacteria	Gammaproteobacteria	Enterobacterales	Enterobacteriaceae	Candidatus Doolittlea	7
2599625	Bacteria	Candidatus Dormibacteraeota	NA	NA	NA	Candidatus Dormibacter	114
1859129	Bacteria	Proteobacteria	Deltaproteobacteria	Desulfobacterales	Desulfobulbaceae	Candidatus Electronema	200
1859128	Bacteria	Proteobacteria	Deltaproteobacteria	Desulfobacterales	Desulfobulbaceae	Candidatus Electrothrix	453
62100	Bacteria	Proteobacteria	Gammaproteobacteria	Cellvibrionales	Cellvibrionaceae	Candidatus Endobugula	58
330062	Bacteria	Proteobacteria	Gammaproteobacteria	Thiotrichales	NA	Candidatus Endoecteinascidia	3
2565576	Bacteria	Proteobacteria	Gammaproteobacteria	Legionellales	NA	Candidatus Endohaliclona	2
1263978	Bacteria	Proteobacteria	Alphaproteobacteria	Rhodospirillales	Rhodospirillaceae	Candidatus Endolissoclinum	362
393764	Bacteria	Proteobacteria	Gammaproteobacteria	NA	NA	Candidatus Endoriftia	6
93171	Bacteria	Candidatus Tectomicrobia	NA	NA	NA	Candidatus Entotheonella	804
2599621	Bacteria	Candidatus Eremiobacteraeota	NA	Candidatus Eremiobacterales	NA	Candidatus Eremiobacter	143
1495768	Bacteria	Proteobacteria	Gammaproteobacteria	Oceanospirillales	Halomonadaceae	Candidatus Evansia	26
2152900	Bacteria	Candidatus Fermentibacteria	Candidatus Fermentibacteria (class)	Candidatus Fermentibacterales	Candidatus Fermentibacteraceae	Candidatus Fermentibacter	59
1777753	Bacteria	Proteobacteria	Alphaproteobacteria	Holosporales	Candidatus Paracaedibacteraceae	Candidatus Finniella	112
1802983	Bacteria	Proteobacteria	Alphaproteobacteria	Rickettsiales	Candidatus Midichloriaceae	Candidatus Fokinia	44
2045213	Bacteria	Proteobacteria	Alphaproteobacteria	Pelagibacterales	NA	Candidatus Fonsibacter	8
2017975	Bacteria	Firmicutes	Clostridia	Halanaerobiales	Halobacteroidaceae	Candidatus Frackibacter	329
1927833	Bacteria	Proteobacteria	Gammaproteobacteria	Enterobacterales	Yersiniaceae	Candidatus Fukatsuia	25
2307008	Bacteria	Firmicutes	Clostridia	Clostridiales	Lachnospiraceae	Candidatus Galacturonibacter	4594
224135	Bacteria	Proteobacteria	Betaproteobacteria	Burkholderiales	Burkholderiaceae	Candidatus Glomeribacter	88
1906661	Bacteria	Proteobacteria	Gammaproteobacteria	Enterobacterales	Enterobacteriaceae	Candidatus Gullanella	10
1431544	Archaea	Euryarchaeota	Halobacteria	Haloferacales	Halorubraceae	Candidatus Halobonum	100
568987	Bacteria	Proteobacteria	Gammaproteobacteria	Enterobacterales	Enterobacteriaceae	Candidatus Hamiltonella	77
295595	Bacteria	Tenericutes	Mollicutes	Mycoplasmatales	Mycoplasmataceae	Candidatus Hepatoplasma	108
1906659	Bacteria	Proteobacteria	Gammaproteobacteria	Enterobacterales	Enterobacteriaceae	Candidatus Hoaglandella	17
573657	Bacteria	Proteobacteria	Alphaproteobacteria	Rhizobiales	NA	Candidatus Hodgkinia	28
2582955	Archaea	Candidatus Huberarchaea	NA	NA	NA	Candidatus Huberarchaeum	20
409304	Bacteria	Proteobacteria	Gammaproteobacteria	Enterobacterales	Enterobacteriaceae	Candidatus Ishikawaella	27
1912503	Bacteria	Tenericutes	NA	NA	NA	Candidatus Izimaplasma	2604
360731	Bacteria	Planctomycetes	Candidatus Brocadiae	Candidatus Brocadiales	Candidatus Brocadiaceae	Candidatus Jettenia	241
1891672	Bacteria	Proteobacteria	Alphaproteobacteria	Rickettsiales	Candidatus Midichloriaceae	Candidatus Jidaibacter	45
2126330	Bacteria	Proteobacteria	Gammaproteobacteria	NA	NA	Candidatus Kentron	1771
33055	Bacteria	Proteobacteria	Betaproteobacteria	NA	NA	Candidatus Kinetoplastibacterium	100
498845	Archaea	Candidatus Korarchaeota	NA	NA	NA	Candidatus Korarchaeum	47
658061	Bacteria	Acidobacteria	Acidobacteriia	Acidobacteriales	Acidobacteriaceae	Candidatus Koribacter	179
1855364	Bacteria	Candidatus Kryptonia	NA	NA	NA	Candidatus Kryptobacter	135
1855365	Bacteria	Candidatus Kryptonia	NA	NA	NA	Candidatus Kryptonium	129
380738	Bacteria	Planctomycetes	Candidatus Brocadiae	Candidatus Brocadiales	Candidatus Brocadiaceae	Candidatus Kuenenia	293
2164137	Bacteria	Actinobacteria	Actinobacteria	Micrococcales	Microbacteriaceae	Candidatus Lumbricidophila	50
2597258	Bacteria	Proteobacteria	Gammaproteobacteria	Chromatiales	Ectothiorhodospiraceae	Candidatus Macondimonas	66
1141976	Bacteria	Proteobacteria	Deltaproteobacteria	Desulfobacterales	Desulfobacteraceae	Candidatus Magnetananas	1
2614439	Bacteria	Proteobacteria	Alphaproteobacteria	Magnetococcales	Candidatus Magnetaquicoccaceae	Candidatus Magnetaquicoccus	181
40118	Bacteria	Nitrospirae	Nitrospira	Nitrospirales	Nitrospiraceae	Candidatus Magnetobacterium	546
418098	Bacteria	Proteobacteria	Deltaproteobacteria	Desulfobacterales	Desulfobacteraceae	Candidatus Magnetoglobus	1117
1141978	Bacteria	Proteobacteria	Deltaproteobacteria	Desulfobacterales	Desulfobacteraceae	Candidatus Magnetomorum	890
995729	Bacteria	Nitrospirae	Nitrospira	Nitrospirales	Nitrospiraceae	Candidatus Magnetoovum	205
2490204	Archaea	Candidatus Micrarchaeota	NA	NA	NA	Candidatus Mancarchaeum	32
1031282	Bacteria	Proteobacteria	Gammaproteobacteria	Thiotrichales	Thiotrichaceae	Candidatus Marithrix	197
2703814	Bacteria	Candidatus Mcinerneyibacteriota	Candidatus Mcinerneyibacteria	Candidatus Mcinerneyibacteriales	Candidatus Mcinerneyibacteriaceae	Candidatus Mcinerneyibacterium	213
1742636	Bacteria	Proteobacteria	Alphaproteobacteria	Rickettsiales	Rickettsiaceae	Candidatus Megaira	1
2545700	Archaea	Candidatus Korarchaeota	NA	NA	NA	Candidatus Methanodesulfokores	19
2666130	Archaea	Euryarchaeota	Candidatus Methanofastidiosa	NA	NA	Candidatus Methanofastidiosum	265
2022712	Archaea	Euryarchaeota	Methanonatronarchaeia	Methanonatronarchaeales	Methanonatronarchaeaceae	Candidatus Methanohalarchaeum	50
2545692	Archaea	Euryarchaeota	Candidatus Methanoliparia	Candidatus Methanoliparales	Candidatus Methanoliparaceae	Candidatus Methanoliparum	45
2545693	Archaea	Euryarchaeota	Candidatus Methanoliparia	Candidatus Methanoliparales	Candidatus Methanollivieraceae	Candidatus Methanolliviera	28
1291539	Archaea	Euryarchaeota	Thermoplasmata	Methanomassiliicoccales	Candidatus Methanomethylophilaceae	Candidatus Methanomethylophilus	3902
1392997	Archaea	Euryarchaeota	Methanomicrobia	Methanosarcinales	Candidatus Methanoperedenaceae	Candidatus Methanoperedens	303
1607807	Archaea	Euryarchaeota	Thermoplasmata	Methanomassiliicoccales	Methanomassiliicoccaceae	Candidatus Methanoplasma	1660
1915412	Archaea	Candidatus Verstraetearchaeota	Candidatus Methanomethylia	Candidatus Methanomethyliales	Candidatus Methanomethyliaceae	Candidatus Methanosuratus	54
1170227	Bacteria	candidate division NC10	NA	NA	NA	Candidatus Methylomirabilis	271
1679002	Bacteria	Proteobacteria	Betaproteobacteria	Nitrosomonadales	Methylophilaceae	Candidatus Methylopumilus	179
1808977	Bacteria	Proteobacteria	Gammaproteobacteria	Methylococcales	Methylococcaceae	Candidatus Methylospira	127
2202177	Bacteria	Proteobacteria	Gammaproteobacteria	Methylococcales	NA	Candidatus Methyloumidiphilus	364
662756	Archaea	Candidatus Micrarchaeota	NA	NA	NA	Candidatus Micrarchaeum	45
2175151	Bacteria	Proteobacteria	Alphaproteobacteria	NA	NA	Candidatus Micropelagos	34
41949	Bacteria	Actinobacteria	Acidimicrobiia	Acidimicrobiales	Microthrixaceae	Candidatus Microthrix	138
411566	Bacteria	Proteobacteria	Alphaproteobacteria	Rickettsiales	Candidatus Midichloriaceae	Candidatus Midichloria	53
1906660	Bacteria	Proteobacteria	Gammaproteobacteria	Enterobacterales	Enterobacteriaceae	Candidatus Mikella	3
2480624	Bacteria	Verrucomicrobia	Opitutae	Puniceicoccales	Puniceicoccaceae	Candidatus Moanabacter	397
1940406	Bacteria	NA	NA	NA	NA	Candidatus Moduliflexus	882
1048757	Bacteria	Proteobacteria	Gammaproteobacteria	Enterobacterales	Enterobacteriaceae	Candidatus Moranella	15
1996557	Archaea	Nanoarchaeota	NA	Nanoarchaeales	Nanopusillaceae	Candidatus Nanobsidianus	21
2303498	Archaea	Nanoarchaeota	NA	NA	NA	Candidatus Nanoclepta	2
2039639	Bacteria	Actinobacteria	Actinobacteria	Candidatus Nanopelagicales	Candidatus Nanopelagicaceae	Candidatus Nanopelagicus	26
1890407	Archaea	Nanoarchaeota	NA	Nanoarchaeales	Nanopusillaceae	Candidatus Nanopusillus	6
1051666	Archaea	Euryarchaeota	Nanohaloarchaea	NA	NA	Candidatus Nanosalina	11
1051667	Archaea	Euryarchaeota	Nanohaloarchaea	NA	NA	Candidatus Nanosalinarum	9
204619	Bacteria	Proteobacteria	Gammaproteobacteria	NA	NA	Candidatus Nardonella	36
1301080	Bacteria	Proteobacteria	Betaproteobacteria	NA	NA	Candidatus Nasuia	16
467749	Bacteria	Proteobacteria	Alphaproteobacteria	Rickettsiales	Anaplasmataceae	Candidatus Neoehrlichia	24
1659686	Bacteria	Bacteroidetes	Cytophagia	Cytophagales	Cytophagaceae	Candidatus Nephrothrix	468
2601651	Bacteria	Proteobacteria	Alphaproteobacteria	Holosporales	Holosporaceae	Candidatus Nesciobacter	18
498374	Archaea	Thaumarchaeota	Nitrososphaeria	Candidatus Nitrosocaldales	Candidatus Nitrosocaldaceae	Candidatus Nitrosocaldus	10
1826864	Archaea	Thaumarchaeota	Nitrososphaeria	Nitrososphaerales	Nitrososphaeraceae	Candidatus Nitrosocosmicus	107
1980513	Bacteria	Proteobacteria	Gammaproteobacteria	Chromatiales	Chromatiaceae	Candidatus Nitrosoglobus	119
1993653	Archaea	Thaumarchaeota	NA	Nitrosopumilales	Nitrosopumilaceae	Candidatus Nitrosomarinus	12
1593364	Archaea	Thaumarchaeota	NA	NA	NA	Candidatus Nitrosopelagicus	24
1078904	Archaea	Thaumarchaeota	NA	NA	NA	Candidatus Nitrosotalea	80
1825023	Archaea	Thaumarchaeota	NA	NA	NA	Candidatus Nitrosotenuis	93
453161	Bacteria	Proteobacteria	Betaproteobacteria	Nitrosomonadales	Gallionellaceae	Candidatus Nitrotoga	262
1509243	Bacteria	Proteobacteria	Alphaproteobacteria	Holosporales	Caedimonadaceae	Candidatus Nucleicultrix	75
84646	Bacteria	Proteobacteria	Alphaproteobacteria	Holosporales	Candidatus Paracaedibacteraceae	Candidatus Odyssella	106
1431823	Bacteria	Candidatus Omnitrophica	NA	NA	NA	Candidatus Omnitrophus	198
2419833	Bacteria	Candidatus Riflebacteria	Candidatus Ozemobacteria	NA	Candidatus Ozemobacteraceae	Candidatus Ozemobacter	675
1521255	Bacteria	Proteobacteria	Alphaproteobacteria	Holosporales	Candidatus Paracaedibacteraceae	Candidatus Paracaedibacter	230
2100211	Bacteria	Proteobacteria	Alphaproteobacteria	Holosporales	Caedimonadaceae	Candidatus Paracaedimonas	41
662758	Archaea	Candidatus Parvarchaeota	NA	NA	NA	Candidatus Parvarchaeum	42
198251	Bacteria	Proteobacteria	Alphaproteobacteria	Pelagibacterales	Pelagibacteraceae	Candidatus Pelagibacter	867
1803399	Bacteria	Candidatus Peregrinibacteria	Candidatus Peribacteria	Candidatus Peribacterales	NA	Candidatus Peribacter	5
1541445	Bacteria	Proteobacteria	Alphaproteobacteria	Rhizobiales	Rhodobiaceae	Candidatus Phaeomarinobacter	47
1076727	Bacteria	Proteobacteria	Gammaproteobacteria	Vibrionales	Vibrionaceae	Candidatus Photodesmus	61
2115980	Bacteria	Proteobacteria	Alphaproteobacteria	Rickettsiales	Rickettsiaceae	Candidatus Phycorickettsia	88
1678397	Bacteria	Proteobacteria	Alphaproteobacteria	NA	NA	Candidatus Phycosocius	53
33926	Bacteria	Tenericutes	Mollicutes	Acholeplasmatales	Acholeplasmataceae	Candidatus Phytoplasma	798
622681	Bacteria	Actinobacteria	Actinobacteria	Candidatus Nanopelagicales	Candidatus Nanopelagicaceae	Candidatus Planktophila	158
235572	Bacteria	Proteobacteria	Gammaproteobacteria	Oceanospirillales	Halomonadaceae	Candidatus Portiera	20
1381133	Bacteria	Proteobacteria	Betaproteobacteria	NA	NA	Candidatus Profftella	10
2732160	Archaea	Candidatus Lokiarchaeota	NA	NA	NA	Candidatus Prometheoarchaeum	366
1988031	Bacteria	Chloroflexi	Ardenticatenia	Ardenticatenales	Ardenticatenaceae	Candidatus Promineofilum	192
282132	Bacteria	Chlamydiae	Chlamydiia	Parachlamydiales	Parachlamydiaceae	Candidatus Protochlamydia	270
767891	Bacteria	Proteobacteria	Alphaproteobacteria	NA	NA	Candidatus Puniceispirillum	205
472825	Bacteria	Proteobacteria	Gammaproteobacteria	Enterobacterales	Enterobacteriaceae	Candidatus Purcelliella	13
568988	Bacteria	Proteobacteria	Gammaproteobacteria	Enterobacterales	Enterobacteriaceae	Candidatus Regiella	31
292833	Bacteria	Chlamydiae	Chlamydiia	Parachlamydiales	Rhabdochlamydiaceae	Candidatus Rhabdochlamydia	85
401618	Bacteria	Proteobacteria	Gammaproteobacteria	Enterobacterales	Enterobacteriaceae	Candidatus Riesia	40
1979385	Bacteria	Chloroflexi	Candidatus Thermofonsia	NA	NA	Candidatus Roseilinea	30
1851152	Bacteria	Chlamydiae	Chlamydiia	Chlamydiales	Chlamydiaceae	Candidatus Rubidus	23
1541743	Bacteria	Proteobacteria	Gammaproteobacteria	NA	NA	Candidatus Ruthia	33
2508983	Bacteria	Candidatus Aminicenantes	NA	NA	NA	Candidatus Saccharicenans	280
1331051	Bacteria	Candidatus Saccharibacteria	NA	NA	NA	Candidatus Saccharimonas	458
236756	Bacteria	Planctomycetes	Candidatus Brocadiae	Candidatus Brocadiales	Candidatus Brocadiaceae	Candidatus Scalindua	750
1505768	Bacteria	Proteobacteria	Gammaproteobacteria	Orbales	Orbaceae	Candidatus Schmidhempelia	92
1348235	Bacteria	Chlamydiae	Chlamydiia	Parachlamydiales	Candidatus Parilichlamydiaceae	Candidatus Similichlamydia	64
2601645	Bacteria	Proteobacteria	Alphaproteobacteria	Rickettsiales	Rickettsiaceae	Candidatus Sneabacter	51
1470353	Bacteria	Firmicutes	Clostridia	Clostridiales	Ruminococcaceae	Candidatus Soleaferrea	2596
332162	Bacteria	Acidobacteria	Acidobacteriia	Bryobacterales	Solibacteraceae	Candidatus Solibacter	599
1470349	Bacteria	Firmicutes	Erysipelotrichia	Erysipelotrichales	Erysipelotrichaceae	Candidatus Stoquefichus	3158
336809	Bacteria	Bacteroidetes	Flavobacteriia	Flavobacteriales	NA	Candidatus Sulcia	81
2093225	Bacteria	Nitrospirae	Nitrospira	Nitrospirales	Nitrospiraceae	Candidatus Sulfobium	131
2136118	Bacteria	Acidobacteria	Acidobacteriia	Bryobacterales	Solibacteraceae	Candidatus Sulfopaludibacter	1210
2136116	Bacteria	Acidobacteria	Acidobacteriia	Acidobacteriales	Acidobacteriaceae	Candidatus Sulfotelmatobacter	248
2136117	Bacteria	Acidobacteria	Acidobacteriia	Acidobacteriales	Acidobacteriaceae	Candidatus Sulfotelmatomonas	232
2315418	Bacteria	Candidatus Sumerlaeota	Candidatus Sumerlaeia	Candidatus Sumerlaeales	Candidatus Sumerlaeaceae	Candidatus Sumerlaea	34
1436289	Bacteria	Proteobacteria	Betaproteobacteria	Burkholderiales	Comamonadaceae	Candidatus Symbiobacter	172
467084	Bacteria	Bacteroidetes	Bacteroidia	Bacteroidales	NA	Candidatus Symbiothrix	5652
1912923	Archaea	Euryarchaeota	Methanomicrobia	Methanosarcinales	NA	Candidatus Syntrophoarchaeum	139
2293313	Bacteria	Firmicutes	Clostridia	Clostridiales	Syntrophomonadaceae	Candidatus Syntrophocurvum	346
1795789	Bacteria	Firmicutes	Clostridia	Clostridiales	Syntrophomonadaceae	Candidatus Syntrophonatronum	232
2593013	Bacteria	Candidatus Cloacimonetes	NA	NA	NA	Candidatus Syntrophosphaera	182
1682492	Bacteria	Proteobacteria	Gammaproteobacteria	Enterobacterales	Enterobacteriaceae	Candidatus Tachikawaea	11
1813600	Bacteria	Proteobacteria	Gammaproteobacteria	Chromatiales	Chromatiaceae	Candidatus Tenderia	80
2507545	Bacteria	Candidatus Margulisbacteria	Candidatus Termititenacia	Candidatus Termititenacales	Candidatus Termititenacaceae	Candidatus Termititenax	1313
1680826	Archaea	Euryarchaeota	Candidatus Poseidoniia	Candidatus Poseidoniales	Candidatus Thalassarchaeaceae	Candidatus Thalassarchaeum	10
1868323	Bacteria	Chlorobi	Chlorobia	Chlorobiales	Candidatus Thermochlorobacteriaceae	Candidatus Thermochlorobacter	239
1855362	Bacteria	Candidatus Kryptonia	NA	NA	NA	Candidatus Thermokryptus	212
1913444	Bacteria	Proteobacteria	Gammaproteobacteria	NA	NA	Candidatus Thiodiazotropha	96
655184	Bacteria	Proteobacteria	Gammaproteobacteria	NA	NA	Candidatus Thioglobus	670
1907535	Bacteria	Proteobacteria	Gammaproteobacteria	Chromatiales	Chromatiaceae	Candidatus Thiosymbion	177
1902578	Bacteria	Proteobacteria	Alphaproteobacteria	Rhizobiales	NA	Candidatus Tokpelaia	229
189384	Bacteria	Proteobacteria	Betaproteobacteria	NA	NA	Candidatus Tremblaya	18
1940407	Bacteria	NA	NA	NA	NA	Candidatus Vecturithrix	755
2732587	Bacteria	Proteobacteria	Gammaproteobacteria	NA	NA	Candidatus Vesicomyosocius	51
1191175	Bacteria	Proteobacteria	Betaproteobacteria	NA	NA	Candidatus Vidania	8
2491136	Bacteria	Chloroflexi	Chloroflexia	Chloroflexales	Oscillochloridaceae	Candidatus Viridilinea	406
1940138	Bacteria	Bacteroidetes	Flavobacteriia	Flavobacteriales	NA	Candidatus Walczuchella	16
1699619	Bacteria	Proteobacteria	Gammaproteobacteria	Enterobacterales	Enterobacteriaceae	Candidatus Westeberhardia	41
1442082	Bacteria	Proteobacteria	Alphaproteobacteria	Rickettsiales	Anaplasmataceae	Candidatus Xenolissoclinum	52
134550	Bacteria	Verrucomicrobia	Spartobacteria	NA	NA	Candidatus Xiphinematobacter	53
884214	Bacteria	Proteobacteria	Betaproteobacteria	Burkholderiales	Oxalobacteraceae	Candidatus Zinderia	12
1074468	Bacteria	Proteobacteria	Betaproteobacteria	Burkholderiales	Alcaligenaceae	Candidimonas	302
1648503	Bacteria	Actinobacteria	Actinobacteria	Micrococcales	Microbacteriaceae	Canibacter	31
36065	Eukaryota	Basidiomycota	Agaricomycetes	Cantharellales	Cantharellaceae	Cantharellus	4
1016	Bacteria	Bacteroidetes	Flavobacteriia	Flavobacteriales	Flavobacteriaceae	Capnocytophaga	7380
2576755	Bacteria	Firmicutes	Clostridia	Clostridiales	Ruminococcaceae	Caprobacter	438
1738645	Bacteria	Firmicutes	Clostridia	Clostridiales	Ruminococcaceae	Caproiciproducens	4337
43220	Eukaryota	Ascomycota	Eurotiomycetes	Chaetothyriales	Herpotrichiellaceae	Capronia	279
2494209	Bacteria	Armatimonadetes	Armatimonadia	Capsulimonadales	Capsulimonadaceae	Capsulimonas	858
178898	Bacteria	Firmicutes	Clostridia	Clostridiales	Clostridiales Family XVI. Incertae Sedis	Carboxydocella	604
129957	Bacteria	Firmicutes	Clostridia	Thermoanaerobacterales	Thermoanaerobacteraceae	Carboxydothermus	808
1628153	Bacteria	Bacteroidetes	Bacteroidia	Marinilabiliales	Marinilabiliaceae	Carboxylicivirga	2191
2717	Bacteria	Proteobacteria	Gammaproteobacteria	Cardiobacteriales	Cardiobacteriaceae	Cardiobacterium	462
476201	Eukaryota	Apicomplexa	Aconoidasida	Nephromycida	NA	Cardiosporidium	6
2699245	Bacteria	Proteobacteria	Alphaproteobacteria	Rhodobacterales	Rhodobacteraceae	Carideicomes	25
64322	Bacteria	Proteobacteria	Gammaproteobacteria	Oceanospirillales	Halomonadaceae	Carnimonas	72
2747	Bacteria	Firmicutes	Bacilli	Lactobacillales	Carnobacteriaceae	Carnobacterium	2992
201152	Eukaryota	Fornicata	NA	NA	NA	Carpediemonas	3
33976	Bacteria	Firmicutes	Bacilli	Bacillales	Planococcaceae	Caryophanon	421
2706000	Bacteria	Proteobacteria	Betaproteobacteria	NA	Casimicrobiaceae	Casimicrobium	107
359336	Bacteria	Proteobacteria	Betaproteobacteria	Burkholderiales	Alcaligenaceae	Castellaniella	230
270497	Bacteria	Firmicutes	Clostridia	Clostridiales	Catabacteriaceae	Catabacter	1980
1522128	Bacteria	Bacteroidetes	Cytophagia	Cytophagales	Catalimonadaceae	Catalinimonas	822
53365	Bacteria	Actinobacteria	Actinobacteria	Micromonosporales	Micromonosporaceae	Catellatospora	466
300418	Bacteria	Firmicutes	Bacilli	Lactobacillales	Enterococcaceae	Catellicoccus	191
1121253	Bacteria	Actinobacteria	Actinobacteria	Micromonosporales	Micromonosporaceae	Catelliglobosispora	106
109875	Eukaryota	Blastocladiomycota	Blastocladiomycetes	Blastocladiales	Catenariaceae	Catenaria	547
2316203	Bacteria	Firmicutes	Clostridia	Clostridiales	Lachnospiraceae	Catenibacillus	5
135858	Bacteria	Firmicutes	Erysipelotrichia	Erysipelotrichales	Erysipelotrichaceae	Catenibacterium	2816
1774107	Bacteria	Firmicutes	Erysipelotrichia	Erysipelotrichales	Erysipelotrichaceae	Catenisphaera	8
1172191	Bacteria	Proteobacteria	Gammaproteobacteria	Alteromonadales	Alteromonadaceae	Catenovulum	1002
414878	Bacteria	Actinobacteria	Actinobacteria	Catenulisporales	Catenulisporaceae	Catenulispora	275
33874	Bacteria	Actinobacteria	Actinobacteria	Micromonosporales	Micromonosporaceae	Catenuloplanes	191
43996	Bacteria	Firmicutes	Clostridia	Clostridiales	Lachnospiraceae	Catonella	5194
31410	Eukaryota	Rhodophyta	Florideophyceae	Gigartinales	Caulacanthaceae	Caulacanthus	5
76312	Eukaryota	Chlorophyta	Ulvophyceae	Bryopsidales	Caulerpaceae	Caulerpa	13
75	Bacteria	Proteobacteria	Alphaproteobacteria	Caulobacterales	Caulobacteraceae	Caulobacter	2935
1555240	Eukaryota	Chytridiomycota	Chytridiomycetes	Caulochytriales	Caulochytriaceae	Caulochytrium	486
2058187	Eukaryota	Evosea	Eumycetozoa	Acytosteliales	Cavenderiaceae	Cavenderia	704
1792239	Bacteria	Fusobacteria	Fusobacteriia	Fusobacteriales	Leptotrichiaceae	Caviibacter	274
2070443	Bacteria	Proteobacteria	Gammaproteobacteria	Pasteurellales	Pasteurellaceae	Caviibacterium	43
435409	Eukaryota	Evosea	Variosea	Cavosteliida	Cavosteliaceae	Cavostelium	2
1187078	Bacteria	Bacteroidetes	Cytophagia	Cytophagales	Cyclobacteriaceae	Cecembia	748
158483	Bacteria	Proteobacteria	Gammaproteobacteria	Enterobacterales	Enterobacteriaceae	Cedecea	171
875170	Bacteria	Proteobacteria	Alphaproteobacteria	Rhodobacterales	Rhodobacteraceae	Celeribacter	329
412033	Bacteria	Proteobacteria	Gammaproteobacteria	NA	Celerinatantimonadaceae	Celerinatantimonas	129
1707	Bacteria	Actinobacteria	Actinobacteria	Micrococcales	Cellulomonadaceae	Cellulomonas	3786
104264	Bacteria	Bacteroidetes	Flavobacteriia	Flavobacteriales	Flavobacteriaceae	Cellulophaga	1203
698776	Bacteria	Firmicutes	Clostridia	Clostridiales	Lachnospiraceae	Cellulosilyticum	14333
157920	Bacteria	Actinobacteria	Actinobacteria	Micrococcales	Promicromonosporaceae	Cellulosimicrobium	638
10	Bacteria	Proteobacteria	Gammaproteobacteria	Cellvibrionales	Cellvibrionaceae	Cellvibrio	1283
46769	Archaea	Thaumarchaeota	NA	Cenarchaeales	Cenarchaeaceae	Cenarchaeum	33
5569	Eukaryota	Ascomycota	Dothideomycetes	NA	Gloniaceae	Cenococcum	168
82202	Bacteria	Firmicutes	Negativicutes	Selenomonadales	Selenomonadaceae	Centipeda	384
173369	Eukaryota	Chlorophyta	Ulvophyceae	Trentepohliales	Trentepohliaceae	Cephaleuros	5
1849551	Bacteria	Verrucomicrobia	Opitutae	Opitutales	Opitutaceae	Cephaloticoccus	598
401624	Eukaryota	Basidiomycota	Exobasidiomycetes	Ceraceosorales	Ceraceosoraceae	Ceraceosorus	262
31380	Eukaryota	Rhodophyta	Florideophyceae	Ceramiales	Ceramiaceae	Ceramium	5
227864	Bacteria	Firmicutes	Bacilli	Bacillales	Bacillaceae	Cerasibacillus	365
1003030	Eukaryota	Bacillariophyta	Mediophyceae	Hemiaulales	Hemiaulaceae	Cerataulina	2
5251	Eukaryota	Basidiomycota	Agaricomycetes	Cantharellales	Ceratobasidiaceae	Ceratobasidium	208
5157	Eukaryota	Ascomycota	Sordariomycetes	Microascales	Ceratocystidaceae	Ceratocystis	158
29002	Eukaryota	Ascomycota	Dothideomycetes	Mycosphaerellales	Mycosphaerellaceae	Cercospora	425
1653176	Bacteria	Proteobacteria	Alphaproteobacteria	Rhodobacterales	Rhodobacteraceae	Cereibacter	106
1133570	Bacteria	Bacteroidetes	Cytophagia	Cytophagales	Flammeovirgaceae	Cesiribacter	305
1775691	Bacteria	Proteobacteria	Epsilonproteobacteria	Nautiliales	Nautiliaceae	Cetia	196
180162	Bacteria	Fusobacteria	Fusobacteriia	Fusobacteriales	Fusobacteriaceae	Cetobacterium	1335
2603319	Bacteria	Proteobacteria	Alphaproteobacteria	Rhodobacterales	Rhodobacteraceae	Chachezhania	44
49237	Eukaryota	Bacillariophyta	Coscinodiscophyceae	Chaetocerotales	Chaetocerotaceae	Chaetoceros	2
5149	Eukaryota	Ascomycota	Sordariomycetes	Sordariales	Chaetomiaceae	Chaetomium	326
2505929	Eukaryota	Chlorophyta	Chlorophyceae	Chaetophorales	Chaetophoraceae	Chaetophoropsis	1
2676858	Bacteria	Proteobacteria	Alphaproteobacteria	Sphingomonadales	Sphingomonadaceae	Chakrabartia	3
13000	Eukaryota	Ascomycota	Leotiomycetes	Helotiales	NA	Chalara	153
217161	Bacteria	Cyanobacteria	NA	Synechococcales	Chamaesiphonaceae	Chamaesiphon	289
2049301	Bacteria	Bacteroidetes	Flavobacteriia	Flavobacteriales	Flavobacteriaceae	Changchengzhania	109
1745211	Bacteria	Proteobacteria	Gammaproteobacteria	Enterobacterales	Yersiniaceae	Chania	56
160821	Eukaryota	Tubulinea	Elardia	Euamoebida	Amoebidae	Chaos	1
44439	Eukaryota	NA	Raphidophyceae	Chattonellales	Chattonellaceae	Chattonella	5
449972	Bacteria	Proteobacteria	Alphaproteobacteria	Rhizobiales	Phyllobacteriaceae	Chelativorans	292
28209	Bacteria	Proteobacteria	Alphaproteobacteria	Rhizobiales	Chelatococcaceae	Chelatococcus	251
658623	Bacteria	Proteobacteria	Gammaproteobacteria	Pasteurellales	Pasteurellaceae	Chelonobacter	71
2026172	Bacteria	Firmicutes	Bacilli	Bacillales	Paenibacillaceae	Chengkuizengella	436
151076	Eukaryota	Ciliophora	Phyllopharyngea	Chlamydodontida	Chilodonellidae	Chilodonella	10
450634	Eukaryota	Fornicata	NA	NA	Retortamonadidae	Chilomastix	1
2716544	Bacteria	Proteobacteria	Gammaproteobacteria	Enterobacterales	Yersiniaceae	Chimaeribacter	48
1572663	Bacteria	Bacteroidetes	Flavobacteriia	Flavobacteriales	Flavobacteriaceae	Chishuiella	211
230666	Bacteria	Proteobacteria	Betaproteobacteria	Neisseriales	Chromobacteriaceae	Chitinibacter	184
551208	Bacteria	Proteobacteria	Betaproteobacteria	Neisseriales	Chromobacteriaceae	Chitinilyticum	165
240411	Bacteria	Proteobacteria	Betaproteobacteria	Burkholderiales	Burkholderiaceae	Chitinimonas	225
585890	Bacteria	Proteobacteria	Betaproteobacteria	Neisseriales	Chromobacteriaceae	Chitiniphilus	294
1860139	Bacteria	Fibrobacteres	Chitinispirillia	Chitinispirillales	Chitinispirillaceae	Chitinispirillum	542
1505231	Bacteria	Fibrobacteres	Chitinivibrionia	Chitinivibrionales	Chitinivibrionaceae	Chitinivibrio	574
1433992	Bacteria	Proteobacteria	Betaproteobacteria	NA	NA	Chitinivorax	89
1055692	Bacteria	Proteobacteria	Betaproteobacteria	Neisseriales	Neisseriaceae	Chitinolyticbacter	100
79328	Bacteria	Bacteroidetes	Chitinophagia	Chitinophagales	Chitinophagaceae	Chitinophaga	18820
810	Bacteria	Chlamydiae	Chlamydiia	Chlamydiales	Chlamydiaceae	Chlamydia	3434
3052	Eukaryota	Chlorophyta	Chlorophyceae	Chlamydomonadales	Chlamydomonadaceae	Chlamydomonas	1998
717083	Eukaryota	Ciliophora	Phyllopharyngea	Chlamydodontida	Lynchellidae	Chlamydonella	11
458032	Bacteria	Acidobacteria	Blastocatellia	NA	NA	Chloracidobacterium	475
3071	Eukaryota	Chlorophyta	Trebouxiophyceae	Chlorellales	Chlorellaceae	Chlorella	1009
256319	Bacteria	Chlorobi	Chlorobia	Chlorobiales	Chlorobiaceae	Chlorobaculum	636
1091	Bacteria	Chlorobi	Chlorobia	Chlorobiales	Chlorobiaceae	Chlorobium	2459
54692	Eukaryota	Ascomycota	Leotiomycetes	Helotiales	Chlorociboriaceae	Chlorociboria	102
189429	Eukaryota	Chlorophyta	Ulvophyceae	Bryopsidales	Udoteaceae	Chlorodesmis	3
1107	Bacteria	Chloroflexi	Chloroflexia	Chloroflexales	Chloroflexaceae	Chloroflexus	411
688241	Bacteria	Cyanobacteria	NA	Chroococcales	Entophysalidaceae	Chlorogloea	49
1123	Bacteria	Cyanobacteria	NA	Nostocales	Chlorogloeopsidaceae	Chlorogloeopsis	102
52027	Eukaryota	Chlorophyta	Chlorophyceae	Chlamydomonadales	Haematococcaceae	Chlorogonium	1
100715	Bacteria	Chlorobi	Chlorobia	Chlorobiales	Chlorobiaceae	Chloroherpeton	254
1034479	Eukaryota	Chlorophyta	Trebouxiophyceae	NA	NA	Chloroidium	3
51727	Eukaryota	Chlorophyta	Chlorophyceae	Chlamydomonadales	Chlamydomonadaceae	Chloromonas	2
2302916	Eukaryota	Chlorophyta	Chloropicophyceae	Chloropicales	Chloropicaceae	Chloroparvula	12
2302914	Eukaryota	Chlorophyta	Chloropicophyceae	Chloropicales	Chloropicaceae	Chloropicon	973
163097	Eukaryota	Chlorophyta	Chlorophyceae	Chlorosarcinales	Chlorosarcinaceae	Chlorosarcina	1
138174	Eukaryota	Chlorophyta	Chlorophyceae	Chlorosarcinales	Chlorosarcinaceae	Chlorosarcinopsis	2
64498	Eukaryota	Mucoromycota	Mucoromycetes	Mucorales	Choanephoraceae	Choanephora	296
44639	Eukaryota	Ascomycota	Pezizomycetes	Pezizales	Tuberaceae	Choiromyces	139
507872	Eukaryota	Cercozoa	NA	Cercomonadida	Sainouridae	Cholamonas	4
31392	Eukaryota	Rhodophyta	Florideophyceae	Ceramiales	Rhodomelaceae	Chondria	2
268175	Bacteria	Cyanobacteria	NA	Chroococcales	Chroococcaceae	Chondrocystis	91
50	Bacteria	Proteobacteria	Deltaproteobacteria	Myxococcales	Polyangiaceae	Chondromyces	773
2768	Eukaryota	Rhodophyta	Florideophyceae	Gigartinales	Gigartinaceae	Chondrus	524
282350	Eukaryota	Rhodophyta	Florideophyceae	Gigartinales	Choreocolacaceae	Choreocolax	3
41299	Eukaryota	Chlorophyta	Trebouxiophyceae	NA	NA	Choricystis	1
990721	Bacteria	Firmicutes	Clostridia	Clostridiales	Christensenellaceae	Christensenella	6478
1047	Bacteria	Proteobacteria	Gammaproteobacteria	Chromatiales	Chromatiaceae	Chromatium	98
1132027	Bacteria	Proteobacteria	Gammaproteobacteria	Cellvibrionales	Halieaceae	Chromatocurvus	55
505692	Eukaryota	NA	NA	NA	Chromeraceae	Chromera	5
535	Bacteria	Proteobacteria	Betaproteobacteria	Neisseriales	Chromobacteriaceae	Chromobacterium	1012
42054	Bacteria	Proteobacteria	Gammaproteobacteria	Oceanospirillales	Halomonadaceae	Chromohalobacter	103
54298	Bacteria	Cyanobacteria	NA	Chroococcidiopsidales	Chroococcidiopsidaceae	Chroococcidiopsis	322
329162	Bacteria	Cyanobacteria	NA	Chroococcales	Chroococcaceae	Chroogloeocystis	21
3028	Eukaryota	NA	Cryptophyceae	Pyrenomonadales	Chroomonadaceae	Chroomonas	57
59732	Bacteria	Bacteroidetes	Flavobacteriia	Flavobacteriales	Flavobacteriaceae	Chryseobacterium	15882
1331730	Bacteria	Actinobacteria	Actinobacteria	Micrococcales	Microbacteriaceae	Chryseoglobus	62
1433993	Bacteria	Bacteroidetes	Cytophagia	Cytophagales	NA	Chryseolinea	1188
889388	Bacteria	Firmicutes	Bacilli	Bacillales	Planococcaceae	Chryseomicrobium	83
2682476	Bacteria	Bacteroidetes	Cytophagia	Cytophagales	Cytophagaceae	Chryseotalea	345
118004	Bacteria	Chrysiogenetes	Chrysiogenetes	Chrysiogenales	Chrysiogenaceae	Chrysiogenes	318
35140	Eukaryota	Haptista	Haptophyta	Prymnesiales	Chrysochromulinaceae	Chrysochromulina	1750
305399	Eukaryota	Ascomycota	Sordariomycetes	Diaporthales	Cryphonectriaceae	Chrysoporthe	5
40411	Eukaryota	Ascomycota	Eurotiomycetes	Onygenales	NA	Chrysosporium	1
1650335	Bacteria	Cyanobacteria	NA	Nostocales	Aphanizomenonaceae	Chrysosporum	37
424538	Eukaryota	Haptista	Haptophyta	Isochrysidales	Isochrysidaceae	Chrysotila	1
295577	Bacteria	Verrucomicrobia	Spartobacteria	Chthoniobacterales	Chthoniobacteraceae	Chthoniobacter	1321
1077265	Bacteria	Armatimonadetes	Chthonomonadetes	Chthonomonadales	Chthonomonadaceae	Chthonomonas	372
109882	Eukaryota	Chytridiomycota	Chytridiomycetes	Chytridiales	Chytriomycetaceae	Chytriomyces	466
1648508	Bacteria	Proteobacteria	Alphaproteobacteria	Rhizobiales	Rhizobiaceae	Ciceribacter	30
282682	Bacteria	Proteobacteria	Alphaproteobacteria	Rhodobacterales	Rhodobacteraceae	Citreicella	22
608658	Bacteria	Proteobacteria	Alphaproteobacteria	Rhodobacterales	Rhodobacteraceae	Citreimonas	54
169133	Bacteria	Actinobacteria	Actinobacteria	Micrococcales	Micrococcaceae	Citricoccus	168
544	Bacteria	Proteobacteria	Gammaproteobacteria	Enterobacterales	Enterobacteriaceae	Citrobacter	1440
72173	Bacteria	Proteobacteria	Alphaproteobacteria	Sphingomonadales	Sphingomonadaceae	Citromicrobium	135
2486696	Eukaryota	NA	Dinophyceae	Suessiales	Symbiodiniaceae	Cladocopium	1
5199	Eukaryota	Ascomycota	Lecanoromycetes	Lecanorales	Cladoniaceae	Cladonia	12
82105	Eukaryota	Ascomycota	Eurotiomycetes	Chaetothyriales	Herpotrichiellaceae	Cladophialophora	461
45299	Eukaryota	Ascomycota	Dothideomycetes	Pleosporales	Diademaceae	Clathrospora	107
1573	Bacteria	Actinobacteria	Actinobacteria	Micrococcales	Microbacteriaceae	Clavibacter	671
5110	Eukaryota	Ascomycota	Sordariomycetes	Hypocreales	Clavicipitaceae	Claviceps	138
36910	Eukaryota	Ascomycota	Saccharomycetes	Saccharomycetales	Metschnikowiaceae	Clavispora	620
50966	Eukaryota	Basidiomycota	Agaricomycetes	Agaricales	Tricholomataceae	Clitocybe	1
508459	Bacteria	Synergistetes	Synergistia	Synergistales	Synergistaceae	Cloacibacillus	3186
501783	Bacteria	Bacteroidetes	Flavobacteriia	Flavobacteriales	Flavobacteriaceae	Cloacibacterium	297
1231656	Eukaryota	Ascomycota	Dothideomycetes	Pleosporales	Lindgomycetaceae	Clohesyomyces	210
516086	Bacteria	Firmicutes	Clostridia	Clostridiales	Clostridiaceae	Clostridiisalibacter	756
1870884	Bacteria	Firmicutes	Clostridia	Clostridiales	Peptostreptococcaceae	Clostridioides	4827
1485	Bacteria	Firmicutes	Clostridia	Clostridiales	Clostridiaceae	Clostridium	523919
1648511	Bacteria	Bacteroidetes	Chitinophagia	Chitinophagales	Chitinophagaceae	Cnuella	345
1759331	Bacteria	Actinobacteria	Actinobacteria	Micrococcales	Microbacteriaceae	Cnuibacter	26
204286	Bacteria	Proteobacteria	Gammaproteobacteria	Oceanospirillales	Halomonadaceae	Cobetia	151
5500	Eukaryota	Ascomycota	Eurotiomycetes	Onygenales	NA	Coccidioides	187
41891	Eukaryota	Chlorophyta	Trebouxiophyceae	NA	NA	Coccomyxa	515
998014	Bacteria	Proteobacteria	Gammaproteobacteria	Thiotrichales	Thiotrichaceae	Cocleimonas	107
3132	Eukaryota	Chlorophyta	Ulvophyceae	Bryopsidales	Codiaceae	Codium	6
81595	Eukaryota	Rhodophyta	Florideophyceae	Rhodymeniales	Rhodymeniaceae	Coelarthrum	1
1852974	Eukaryota	Rhodophyta	Florideophyceae	Rhodymeniales	Champiaceae	Coeloseira	5
4863	Eukaryota	Zoopagomycota	Kickxellomycetes	Kickxellales	Kickxellaceae	Coemansia	300
2211635	Bacteria	Proteobacteria	Alphaproteobacteria	Rhodobacterales	Rhodobacteraceae	Cognatishimia	37
2211636	Bacteria	Proteobacteria	Alphaproteobacteria	Rhodobacterales	Rhodobacteraceae	Cognatiyoonia	83
655352	Bacteria	Proteobacteria	Alphaproteobacteria	Rhizobiales	Cohaesibacteraceae	Cohaesibacter	772
329857	Bacteria	Firmicutes	Bacilli	Bacillales	Paenibacillaceae	Cohnella	9244
102909	Eukaryota	Euglenozoa	Euglenida	Euglenales	NA	Colacium	7
669368	Bacteria	Cyanobacteria	NA	Oscillatoriales	Coleofasciculaceae	Coleofasciculus	194
453209	Eukaryota	Ascomycota	Leotiomycetes	Helotiales	Dermateaceae	Coleophoma	257
1980675	Bacteria	Firmicutes	Negativicutes	Veillonellales	Veillonellaceae	Colibacter	592
1980681	Bacteria	Firmicutes	Clostridia	Clostridiales	NA	Colidextribacter	3687
5455	Eukaryota	Ascomycota	Sordariomycetes	Glomerellales	Glomerellaceae	Colletotrichum	2010
202907	Bacteria	Proteobacteria	Betaproteobacteria	Burkholderiales	Oxalobacteraceae	Collimonas	382
102106	Bacteria	Actinobacteria	Coriobacteriia	Coriobacteriales	Coriobacteriaceae	Collinsella	15705
5979	Eukaryota	Ciliophora	Colpodea	Colpodida	Colpodidae	Colpoda	1
1421213	Eukaryota	NA	NA	Colponemida	Colponemidia	Colponema	24
28228	Bacteria	Proteobacteria	Gammaproteobacteria	Alteromonadales	Colwelliaceae	Colwellia	1656
283	Bacteria	Proteobacteria	Betaproteobacteria	Burkholderiales	Comamonadaceae	Comamonas	1223
1079922	Bacteria	Proteobacteria	Alphaproteobacteria	Rhodospirillales	Acetobacteraceae	Commensalibacter	352
1259734	Bacteria	Actinobacteria	Actinobacteria	Micrococcales	Microbacteriaceae	Compostimonas	79
31353	Eukaryota	Rhodophyta	Compsopogonophyceae	Compsopogonales	Compsopogonaceae	Compsopogon	2
334107	Bacteria	Proteobacteria	Betaproteobacteria	Neisseriales	Neisseriaceae	Conchiformibius	156
40632	Eukaryota	Ciliophora	Heterotrichea	Heterotrichida	Condylostomatidae	Condylostoma	3
191494	Bacteria	Actinobacteria	Thermoleophilia	Solirubrobacterales	Conexibacteraceae	Conexibacter	546
2613912	Archaea	Candidatus Geothermarchaeota	NA	NA	NA	Conexivisphaera	31
1763531	Bacteria	Bacteroidetes	Flavobacteriia	Flavobacteriales	Flavobacteriaceae	Confluentibacter	432
1609958	Bacteria	Proteobacteria	Alphaproteobacteria	Rhodobacterales	Rhodobacteraceae	Confluentimicrobium	24
393661	Bacteria	Proteobacteria	Gammaproteobacteria	Cellvibrionales	Halieaceae	Congregibacter	99
34487	Eukaryota	Zoopagomycota	Entomophthoromycetes	Entomophthorales	Ancylistaceae	Conidiobolus	444
172190	Eukaryota	Ascomycota	Sordariomycetes	Diaporthales	Schizoparmaceae	Coniella	147
79808	Eukaryota	Ascomycota	Sordariomycetes	Coniochaetales	Coniochaetaceae	Coniochaeta	625
80635	Eukaryota	Basidiomycota	Agaricomycetes	Boletales	Coniophoraceae	Coniophora	199
78388	Eukaryota	Ascomycota	Dothideomycetes	Pleosporales	Coniothyriaceae	Coniothyrium	1
2070447	Bacteria	Proteobacteria	Gammaproteobacteria	Pasteurellales	Pasteurellaceae	Conservatibacter	87
2036017	Bacteria	Proteobacteria	Alphaproteobacteria	Rhizobiales	Aurantimonadaceae	Consotaella	126
1697027	Bacteria	Firmicutes	Bacilli	Lactobacillales	Leuconostocaceae	Convivina	10
184430	Eukaryota	Basidiomycota	Agaricomycetes	Agaricales	Psathyrellaceae	Coprinellus	293
184431	Eukaryota	Basidiomycota	Agaricomycetes	Agaricales	Psathyrellaceae	Coprinopsis	434
100883	Bacteria	Firmicutes	Erysipelotrichia	Erysipelotrichales	Erysipelotrichaceae	Coprobacillus	31615
1348911	Bacteria	Bacteroidetes	Bacteroidia	Bacteroidales	Barnesiellaceae	Coprobacter	1300
33042	Bacteria	Firmicutes	Clostridia	Clostridiales	Lachnospiraceae	Coprococcus	46929
68335	Bacteria	Coprothermobacterota	Coprothermobacteria	Coprothermobacterales	Coprothermobacteraceae	Coprothermobacter	312
442430	Bacteria	Verrucomicrobia	Opitutae	Puniceicoccales	Puniceicoccaceae	Coraliomargarita	4688
35169	Eukaryota	Rhodophyta	Florideophyceae	Corallinales	Corallinaceae	Corallina	1
1775176	Bacteria	Proteobacteria	Gammaproteobacteria	Alteromonadales	Psychromonadaceae	Corallincola	130
83461	Bacteria	Proteobacteria	Deltaproteobacteria	Myxococcales	Myxococcaceae	Corallococcus	5834
45234	Eukaryota	Ascomycota	Sordariomycetes	Hypocreales	Cordycipitaceae	Cordyceps	609
2065411	Eukaryota	Evosea	Eumycetozoa	Dictyosteliales	NA	Coremiostelium	6
33870	Bacteria	Actinobacteria	Coriobacteriia	Coriobacteriales	Coriobacteriaceae	Coriobacterium	464
1758230	Bacteria	Proteobacteria	Betaproteobacteria	Burkholderiales	Comamonadaceae	Corticibacter	47
2678534	Bacteria	Proteobacteria	Betaproteobacteria	Burkholderiales	Alcaligenaceae	Corticimicrobacter	25
1716	Bacteria	Actinobacteria	Actinobacteria	Corynebacteriales	Corynebacteriaceae	Corynebacterium	7291
59585	Eukaryota	Ascomycota	Dothideomycetes	Pleosporales	Corynesporascaceae	Corynespora	200
700917	Eukaryota	Rhodophyta	Rhodellophyceae	Rhodellales	Rhodellaceae	Corynoplastis	4
1354333	Bacteria	Proteobacteria	Gammaproteobacteria	Enterobacterales	Morganellaceae	Cosenzaea	26
115234	Eukaryota	Ascomycota	Sordariomycetes	Hypocreales	Nectriaceae	Cosmospora	1
2871	Eukaryota	NA	Phaeophyceae	Laminariales	Agaraceae	Costaria	1
56433	Bacteria	Actinobacteria	Actinobacteria	Micromonosporales	Micromonosporaceae	Couchioplanes	121
776	Bacteria	Proteobacteria	Gammaproteobacteria	Legionellales	Coxiellaceae	Coxiella	882
2510790	Eukaryota	Rhodophyta	Florideophyceae	Gracilariales	Gracilariaceae	Crassa	4
1848399	Bacteria	Firmicutes	Clostridia	Clostridiales	Clostridiaceae	Crassaminicella	695
2714592	Bacteria	Planctomycetes	Planctomycetia	Planctomycetales	Planctomycetaceae	Crateriforma	138
1820341	Bacteria	Proteobacteria	Alphaproteobacteria	Rhodospirillales	Acetobacteraceae	Crenalkalicoccus	86
1591237	Eukaryota	Heterolobosea	NA	NA	Creneidae	Creneis	7
1654931	Bacteria	Proteobacteria	Betaproteobacteria	Neisseriales	Neisseriaceae	Crenobacter	317
1486724	Bacteria	Bacteroidetes	Chitinophagia	Chitinophagales	Chitinophagaceae	Crenotalea	146
200670	Bacteria	Proteobacteria	Gammaproteobacteria	Methylococcales	Crenotrichaceae	Crenothrix	319
340070	Bacteria	Chlamydiae	Chlamydiia	Parachlamydiales	Criblamydiaceae	Criblamydia	166
1604279	Bacteria	Proteobacteria	Alphaproteobacteria	Rhodobacterales	Rhodobacteraceae	Cribrihabitans	37
1648514	Bacteria	Proteobacteria	Gammaproteobacteria	Pasteurellales	Pasteurellaceae	Cricetibacter	90
1937664	Bacteria	Firmicutes	Clostridia	Clostridiales	Peptostreptococcaceae	Criibacterium	1401
241421	Bacteria	Cyanobacteria	NA	Oscillatoriales	Gomontiellaceae	Crinalium	102
5655	Eukaryota	Euglenozoa	Kinetoplastea	Trypanosomatida	Trypanosomatidae	Crithidia	6
216431	Bacteria	Bacteroidetes	Flavobacteriia	Flavobacteriales	Flavobacteriaceae	Croceibacter	121
2676755	Bacteria	Proteobacteria	Alphaproteobacteria	Sphingomonadales	Erythrobacteraceae	Croceibacterium	206
1295327	Bacteria	Proteobacteria	Alphaproteobacteria	Sphingomonadales	Erythrobacteraceae	Croceicoccus	296
574891	Bacteria	Bacteroidetes	Flavobacteriia	Flavobacteriales	Flavobacteriaceae	Croceitalea	124
2039220	Bacteria	Bacteroidetes	Flavobacteriia	Flavobacteriales	Flavobacteriaceae	Croceivirga	254
246873	Bacteria	Bacteroidetes	Flavobacteriia	Flavobacteriales	Crocinitomicaceae	Crocinitomix	1582
263510	Bacteria	Cyanobacteria	NA	Chroococcales	Aphanothecaceae	Crocosphaera	394
413496	Bacteria	Proteobacteria	Gammaproteobacteria	Enterobacterales	Enterobacteriaceae	Cronobacter	428
130795	Bacteria	Actinobacteria	Actinobacteria	Pseudonocardiales	Pseudonocardiaceae	Crossiella	137
42001	Eukaryota	Rhodophyta	Florideophyceae	Ceramiales	Ceramiaceae	Crouania	2
68774	Eukaryota	Basidiomycota	Agaricomycetes	Agaricales	Nidulariaceae	Crucibulum	185
1433995	Bacteria	Bacteroidetes	Flavobacteriia	Flavobacteriales	Flavobacteriaceae	Cruoricaptor	249
69578	Bacteria	Actinobacteria	Actinobacteria	Micrococcales	Microbacteriaceae	Cryobacterium	1950
205841	Bacteria	Actinobacteria	Actinobacteria	Micrococcales	Microbacteriaceae	Cryocola	9
246876	Bacteria	Bacteroidetes	Flavobacteriia	Flavobacteriales	Cryomorphaceae	Cryomorpha	686
329878	Eukaryota	Ascomycota	Dothideomycetes	NA	NA	Cryomyces	134
5115	Eukaryota	Ascomycota	Sordariomycetes	Diaporthales	Cryphonectriaceae	Cryphonectria	152
2865	Eukaryota	NA	Dinophyceae	Gonyaulacales	Crypthecodiniaceae	Crypthecodinium	14
84162	Bacteria	Actinobacteria	Coriobacteriia	Eggerthellales	Eggerthellaceae	Cryptobacterium	2252
62685	Eukaryota	Euglenozoa	Kinetoplastea	Parabodonida	NA	Cryptobia	1
153250	Eukaryota	Ciliophora	NA	NA	NA	Cryptocaryon	43
5206	Eukaryota	Basidiomycota	Tremellomycetes	Tremellales	Cryptococcaceae	Cryptococcus	1000
1078833	Eukaryota	Tubulinea	Elardia	Arcellinida	Cryptodifflugiidae	Cryptodifflugia	1
3030	Eukaryota	NA	Cryptophyceae	Cryptomonadales	Cryptomonadaceae	Cryptomonas	27
65502	Bacteria	Actinobacteria	Actinobacteria	Cryptosporangiales	Cryptosporangiaceae	Cryptosporangium	406
5806	Eukaryota	Apicomplexa	Conoidasida	Eucoccidiorida	Cryptosporidiidae	Cryptosporidium	1857
1121251	Bacteria	Proteobacteria	Alphaproteobacteria	Rhizobiales	Hyphomicrobiaceae	Cucumibacter	105
45141	Eukaryota	Ascomycota	Dothideomycetes	Pleosporales	Cucurbitariaceae	Cucurbitaria	158
315078	Eukaryota	Ascomycota	Leotiomycetes	Helotiales	Helotiaceae	Cudoniella	184
1926651	Bacteria	Bacteroidetes	Bacteroidia	Bacteroidales	Odoribacteraceae	Culturomica	204
2027529	Bacteria	Actinobacteria	Actinobacteria	Geodermatophilales	Geodermatophilaceae	Cumulibacter	119
1918450	Bacteria	Firmicutes	Clostridia	Clostridiales	Lachnospiraceae	Cuneatibacter	5692
1747777	Archaea	Euryarchaeota	Thermoplasmata	Thermoplasmatales	Cuniculiplasmataceae	Cuniculiplasma	16
4852	Eukaryota	Mucoromycota	Mucoromycetes	Mucorales	Cunninghamellaceae	Cunninghamella	2
106589	Bacteria	Proteobacteria	Betaproteobacteria	Burkholderiales	Burkholderiaceae	Cupriavidus	2791
2034	Bacteria	Actinobacteria	Actinobacteria	Micrococcales	Microbacteriaceae	Curtobacterium	1920
281915	Bacteria	Proteobacteria	Betaproteobacteria	Burkholderiales	Comamonadaceae	Curvibacter	455
5502	Eukaryota	Ascomycota	Dothideomycetes	Pleosporales	Pleosporaceae	Curvularia	113
882045	Bacteria	Cyanobacteria	NA	Nostocales	Aphanizomenonaceae	Cuspidothrix	143
1838142	Eukaryota	Basidiomycota	Tremellomycetes	Trichosporonales	Trichosporonaceae	Cutaneotrichosporon	230
1912216	Bacteria	Actinobacteria	Actinobacteria	Propionibacteriales	Propionibacteriaceae	Cutibacterium	295
45156	Eukaryota	Rhodophyta	Bangiophyceae	Cyanidiales	Cyanidiaceae	Cyanidioschyzon	457
2770	Eukaryota	Rhodophyta	Bangiophyceae	Cyanidiales	Cyanidiaceae	Cyanidium	8
102234	Bacteria	Cyanobacteria	NA	Chroococcales	Cyanobacteriaceae	Cyanobacterium	277
167375	Bacteria	Cyanobacteria	NA	Synechococcales	Synechococcaceae	Cyanobium	486
2761	Eukaryota	NA	Glaucocystophyceae	NA	Cyanophoraceae	Cyanophora	50
77921	Eukaryota	NA	Glaucocystophyceae	NA	NA	Cyanoptyche	9
431394	Bacteria	Cyanobacteria	NA	Chroococcales	Chroococcaceae	Cyanosarcina	5
43988	Bacteria	Cyanobacteria	NA	Oscillatoriales	Cyanothecaceae	Cyanothece	197
604195	Eukaryota	Ascomycota	Saccharomycetes	Saccharomycetales	Phaffomycetaceae	Cyberlindnera	371
68288	Bacteria	Bacteroidetes	Cytophagia	Cytophagales	Cyclobacteriaceae	Cyclobacterium	3315
34067	Bacteria	Proteobacteria	Gammaproteobacteria	Thiotrichales	Piscirickettsiaceae	Cycloclasticus	431
44417	Eukaryota	Apicomplexa	Conoidasida	Eucoccidiorida	Eimeriidae	Cyclospora	375
139105	Eukaryota	Basidiomycota	Agaricomycetes	Agaricales	Physalacriaceae	Cylindrobasidium	289
52678	Eukaryota	Chlorophyta	Chlorophyceae	Sphaeropleales	Cylindrocapsaceae	Cylindrocapsa	1
77021	Bacteria	Cyanobacteria	NA	Nostocales	Aphanizomenonaceae	Cylindrospermopsis	108
56106	Bacteria	Cyanobacteria	NA	Nostocales	Nostocaceae	Cylindrospermum	208
2852	Eukaryota	Bacillariophyta	Bacillariophyceae	Bacillariales	Bacillariaceae	Cylindrotheca	8
226991	Eukaryota	Ascomycota	Eurotiomycetes	Chaetothyriales	Cyphellophoraceae	Cyphellophora	190
2056696	Bacteria	Proteobacteria	Gammaproteobacteria	Thiotrichales	Fastidiosibacteraceae	Cysteiniphilum	95
42	Bacteria	Proteobacteria	Deltaproteobacteria	Myxococcales	Archangiaceae	Cystobacter	517
242060	Eukaryota	Apicomplexa	Conoidasida	Eucoccidiorida	Sarcocystidae	Cystoisospora	626
978	Bacteria	Bacteroidetes	Cytophagia	Cytophagales	Cytophagaceae	Cytophaga	3690
117544	Eukaryota	Ascomycota	Sordariomycetes	Diaporthales	Valsaceae	Cytospora	115
139276	Eukaryota	Basidiomycota	Dacrymycetes	Dacrymycetales	Dacrymycetaceae	Dacryopinax	209
47025	Eukaryota	Ascomycota	Orbiliomycetes	Orbiliales	Orbiliaceae	Dactylella	174
314122	Eukaryota	Ascomycota	Orbiliomycetes	Orbiliales	Orbiliaceae	Dactylellina	276
13034	Bacteria	Cyanobacteria	NA	Synechococcales	Synechococcaceae	Dactylococcopsis	39
35753	Bacteria	Actinobacteria	Actinobacteria	Micromonosporales	Micromonosporaceae	Dactylosporangium	172
40436	Eukaryota	Basidiomycota	Agaricomycetes	Polyporales	Fomitopsidaceae	Daedalea	136
1987748	Bacteria	Proteobacteria	Betaproteobacteria	Burkholderiales	Sutterellaceae	Dakarella	8
42360	Eukaryota	Ascomycota	Sordariomycetes	Xylariales	Hypoxylaceae	Daldinia	197
1940143	Bacteria	Proteobacteria	Alphaproteobacteria	Rhodospirillales	Acetobacteraceae	Dankookia	91
503005	Bacteria	Proteobacteria	Gammaproteobacteria	Cellvibrionales	Spongiibacteraceae	Dasania	94
35165	Eukaryota	Rhodophyta	Florideophyceae	Ceramiales	Dasyaceae	Dasya	9
1818017	Eukaryota	Chlorophyta	Ulvophyceae	Dasycladales	Dasycladaceae	Dasycladus	1
189633	Eukaryota	Rhodophyta	Florideophyceae	Ceramiales	Dasyaceae	Dasysiphonia	1
4958	Eukaryota	Ascomycota	Saccharomycetes	Saccharomycetales	Debaryomycetaceae	Debaryomyces	180
73029	Bacteria	Proteobacteria	Betaproteobacteria	Rhodocyclales	Azonexaceae	Dechloromonas	784
184977	Eukaryota	Ascomycota	Dothideomycetes	Pleosporales	Pleosporaceae	Decorospora	123
400947	Bacteria	Proteobacteria	Betaproteobacteria	Neisseriales	Chromobacteriaceae	Deefgea	129
53572	Bacteria	Deferribacteres	Deferribacteres	Deferribacterales	Deferribacteraceae	Deferribacter	528
1125862	Bacteria	Proteobacteria	Deltaproteobacteria	NA	NA	Deferrisoma	359
111830	Bacteria	Proteobacteria	Alphaproteobacteria	Rhodospirillales	Rhodospirillaceae	Defluviicoccus	196
1097466	Bacteria	Proteobacteria	Alphaproteobacteria	Rhodobacterales	Rhodobacteraceae	Defluviimonas	246
1185408	Bacteria	Firmicutes	Clostridia	Clostridiales	Defluviitaleaceae	Defluviitalea	3521
1511648	Bacteria	Thermotogae	Thermotogae	Petrotogales	Petrotogaceae	Defluviitoga	268
56112	Bacteria	Firmicutes	Clostridia	Clostridiales	Peptococcaceae	Dehalobacter	2528
51514	Bacteria	Firmicutes	Clostridia	Clostridiales	Peptococcaceae	Dehalobacterium	958
61434	Bacteria	Chloroflexi	Dehalococcoidia	Dehalococcoidales	Dehalococcoidaceae	Dehalococcoides	1010
670486	Bacteria	Chloroflexi	Dehalococcoidia	NA	NA	Dehalogenimonas	599
1298	Bacteria	Deinococcus-Thermus	Deinococci	Deinococcales	Deinococcaceae	Deinococcus	5266
131059	Eukaryota	Rhodophyta	Florideophyceae	Ceramiales	Delesseriaceae	Delesseria	3
80865	Bacteria	Proteobacteria	Betaproteobacteria	Burkholderiales	Comamonadaceae	Delftia	367
100051	Eukaryota	Ascomycota	Dothideomycetes	Pleosporales	Delitschiaceae	Delitschia	148
147559	Eukaryota	Ascomycota	Dothideomycetes	Dothideales	Dothioraceae	Delphinella	106
577469	Bacteria	Actinobacteria	Actinobacteria	Micrococcales	Demequinaceae	Demequina	1012
63958	Bacteria	Actinobacteria	Actinobacteria	Micrococcales	Dermacoccaceae	Demetria	59
2680022	Bacteria	Bacteroidetes	Chitinophagia	Chitinophagales	Chitinophagaceae	Deminuibacter	339
146813	Bacteria	Firmicutes	Negativicutes	Selenomonadales	Sporomusaceae	Dendrosporobacter	659
139111	Eukaryota	Basidiomycota	Agaricomycetes	Agaricales	NA	Dendrothele	447
311181	Bacteria	Proteobacteria	Betaproteobacteria	Nitrosomonadales	Sterolibacteriaceae	Denitratisoma	159
79603	Bacteria	Actinobacteria	Coriobacteriia	Eggerthellales	Eggerthellaceae	Denitrobacterium	2666
139331	Bacteria	Proteobacteria	Betaproteobacteria	Rhodocyclales	Rhodocyclaceae	Denitromonas	103
117999	Bacteria	Deferribacteres	Deferribacteres	Deferribacterales	Deferribacteraceae	Denitrovibrio	673
154746	Eukaryota	Basidiomycota	Agaricomycetes	Russulales	Hericiaceae	Dentipellis	428
33106	Eukaryota	Chlorophyta	Ulvophyceae	Bryopsidales	Derbesiaceae	Derbesia	15
36739	Bacteria	Actinobacteria	Actinobacteria	Micrococcales	Dermabacteraceae	Dermabacter	88
57495	Bacteria	Actinobacteria	Actinobacteria	Micrococcales	Dermacoccaceae	Dermacoccus	182
1862	Bacteria	Actinobacteria	Actinobacteria	Micrococcales	Dermatophilaceae	Dermatophilus	82
203697	Bacteria	Proteobacteria	Betaproteobacteria	Burkholderiales	Alcaligenaceae	Derxia	210
82800	Bacteria	Firmicutes	Bacilli	Lactobacillales	Carnobacteriaceae	Desemzia	253
2666287	Bacteria	Actinobacteria	Actinobacteria	Streptosporangiales	Streptosporangiaceae	Desertiactinospora	107
1185872	Bacteria	Cyanobacteria	NA	Oscillatoriales	Desertifilaceae	Desertifilum	152
2676837	Bacteria	Actinobacteria	Actinobacteria	Propionibacteriales	Propionibacteriaceae	Desertihabitans	144
2448024	Bacteria	Actinobacteria	Acidimicrobiia	Acidimicrobiales	Ilumatobacteraceae	Desertimonas	153
500614	Bacteria	Firmicutes	Bacilli	Bacillales	Thermoactinomycetaceae	Desmospora	230
1924062	Bacteria	Firmicutes	Clostridia	Clostridiales	Clostridiaceae	Desnuesiella	981
35836	Bacteria	Proteobacteria	Deltaproteobacteria	Syntrophobacterales	Syntrophobacteraceae	Desulfacinum	441
2282740	Bacteria	Firmicutes	Clostridia	Clostridiales	Peptococcaceae	Desulfallas	2087
1246635	Bacteria	Proteobacteria	Deltaproteobacteria	Desulfobacterales	Desulfobacteraceae	Desulfamplus	681
453229	Bacteria	Proteobacteria	Deltaproteobacteria	Desulfarculales	Desulfarculaceae	Desulfarculus	613
218207	Bacteria	Proteobacteria	Deltaproteobacteria	Desulfobacterales	Desulfobacteraceae	Desulfatibacillum	990
1549126	Bacteria	Proteobacteria	Deltaproteobacteria	Desulfobacterales	Desulfobacteraceae	Desulfatiglans	343
497742	Bacteria	Proteobacteria	Deltaproteobacteria	Desulfobacterales	Desulfobacteraceae	Desulfatirhabdium	550
1303912	Bacteria	Proteobacteria	Deltaproteobacteria	Desulfobacterales	Desulfobacteraceae	Desulfatitalea	412
293136	Bacteria	Firmicutes	Clostridia	Clostridiales	Peptococcaceae	Desulfitibacter	1071
36853	Bacteria	Firmicutes	Clostridia	Clostridiales	Peptococcaceae	Desulfitobacterium	4851
60892	Bacteria	Proteobacteria	Deltaproteobacteria	Syntrophobacterales	Syntrophaceae	Desulfobacca	269
2289	Bacteria	Proteobacteria	Deltaproteobacteria	Desulfobacterales	Desulfobacteraceae	Desulfobacter	1190
2295	Bacteria	Proteobacteria	Deltaproteobacteria	Desulfobacterales	Desulfobacteraceae	Desulfobacterium	1121
28222	Bacteria	Proteobacteria	Deltaproteobacteria	Desulfobacterales	Desulfobacteraceae	Desulfobacula	352
1433996	Bacteria	Proteobacteria	Deltaproteobacteria	Desulfovibrionales	Desulfovibrionaceae	Desulfobaculum	290
48001	Bacteria	Proteobacteria	Deltaproteobacteria	Desulfobacterales	Desulfobacteraceae	Desulfobotulus	406
893	Bacteria	Proteobacteria	Deltaproteobacteria	Desulfobacterales	Desulfobulbaceae	Desulfobulbus	2862
53318	Bacteria	Proteobacteria	Deltaproteobacteria	Desulfobacterales	Desulfobulbaceae	Desulfocapsa	369
1535192	Bacteria	Proteobacteria	Deltaproteobacteria	Desulfarculales	Desulfarculaceae	Desulfocarbo	441
896	Bacteria	Proteobacteria	Deltaproteobacteria	Desulfobacterales	Desulfobacteraceae	Desulfococcus	793
2026179	Bacteria	Firmicutes	Clostridia	Clostridiales	Peptococcaceae	Desulfocucumis	334
2582840	Bacteria	Proteobacteria	Deltaproteobacteria	Desulfovibrionales	Desulfovibrionaceae	Desulfocurvibacter	389
700595	Bacteria	Proteobacteria	Deltaproteobacteria	Desulfovibrionales	Desulfovibrionaceae	Desulfocurvus	348
2282742	Bacteria	Firmicutes	Clostridia	Clostridiales	Peptococcaceae	Desulfofarcimen	1048
2282741	Bacteria	Firmicutes	Clostridia	Clostridiales	Peptococcaceae	Desulfofundulus	990
51194	Bacteria	Proteobacteria	Deltaproteobacteria	Desulfobacterales	Desulfobulbaceae	Desulfofustis	440
361106	Bacteria	Proteobacteria	Deltaproteobacteria	Syntrophobacterales	Syntrophobacteraceae	Desulfoglaeba	236
45662	Bacteria	Proteobacteria	Deltaproteobacteria	Desulfovibrionales	Desulfohalobiaceae	Desulfohalobium	141
2282743	Bacteria	Firmicutes	Clostridia	Clostridiales	Peptococcaceae	Desulfohalotomaculum	736
2582836	Bacteria	Proteobacteria	Deltaproteobacteria	Desulfovibrionales	Desulfovibrionaceae	Desulfohalovibrio	323
497721	Bacteria	Proteobacteria	Deltaproteobacteria	Desulfobacterales	Desulfobacteraceae	Desulfoluna	565
898	Bacteria	Proteobacteria	Deltaproteobacteria	Desulfovibrionales	Desulfomicrobiaceae	Desulfomicrobium	897
2357	Bacteria	Proteobacteria	Deltaproteobacteria	Syntrophobacterales	Syntrophaceae	Desulfomonile	320
488937	Bacteria	Proteobacteria	Deltaproteobacteria	Desulfovibrionales	Desulfohalobiaceae	Desulfonatronospira	224
53244	Bacteria	Proteobacteria	Deltaproteobacteria	Desulfovibrionales	Desulfohalobiaceae	Desulfonatronovibrio	513
66848	Bacteria	Proteobacteria	Deltaproteobacteria	Desulfovibrionales	Desulfonatronaceae	Desulfonatronum	737
206664	Bacteria	Proteobacteria	Deltaproteobacteria	Desulfovibrionales	Desulfohalobiaceae	Desulfonauticus	379
45654	Bacteria	Proteobacteria	Deltaproteobacteria	Desulfobacterales	Desulfobacteraceae	Desulfonema	398
83660	Bacteria	Firmicutes	Clostridia	Clostridiales	Peptococcaceae	Desulfonispora	668
429014	Bacteria	Proteobacteria	Deltaproteobacteria	Desulfobacterales	Desulfobulbaceae	Desulfopila	1523
1634037	Bacteria	Proteobacteria	Deltaproteobacteria	Desulfovibrionales	Desulfomicrobiaceae	Desulfoplanes	217
153027	Bacteria	Proteobacteria	Deltaproteobacteria	Desulfobacterales	Desulfobacteraceae	Desulforegula	268
40413	Bacteria	Proteobacteria	Deltaproteobacteria	Desulfobacterales	Desulfobulbaceae	Desulforhopalus	456
2299	Bacteria	Proteobacteria	Deltaproteobacteria	Desulfobacterales	Desulfobacteraceae	Desulfosarcina	2868
1148150	Bacteria	Proteobacteria	Deltaproteobacteria	Syntrophobacterales	Syntrophobacteraceae	Desulfosoma	153
53328	Bacteria	Proteobacteria	Deltaproteobacteria	Desulfobacterales	Desulfobacteraceae	Desulfospira	393
79206	Bacteria	Firmicutes	Clostridia	Clostridiales	Peptococcaceae	Desulfosporosinus	9349
109168	Bacteria	Proteobacteria	Deltaproteobacteria	Desulfobacterales	Desulfobulbaceae	Desulfotalea	580
224474	Bacteria	Proteobacteria	Deltaproteobacteria	Desulfovibrionales	Desulfohalobiaceae	Desulfothermus	105
115780	Bacteria	Proteobacteria	Deltaproteobacteria	Desulfobacterales	Desulfobacteraceae	Desulfotignum	531
1562	Bacteria	Firmicutes	Clostridia	Clostridiales	Peptococcaceae	Desulfotomaculum	4227
339721	Bacteria	Proteobacteria	Deltaproteobacteria	Desulfovibrionales	Desulfohalobiaceae	Desulfovermiculus	164
872	Bacteria	Proteobacteria	Deltaproteobacteria	Desulfovibrionales	Desulfovibrionaceae	Desulfovibrio	23711
418453	Bacteria	Firmicutes	Clostridia	Thermoanaerobacterales	Thermoanaerobacteraceae	Desulfovirgula	340
33001	Bacteria	Proteobacteria	Deltaproteobacteria	Desulfurellales	Desulfurellaceae	Desulfurella	267
1543703	Bacteria	Firmicutes	Bacilli	Bacillales	NA	Desulfuribacillus	927
393029	Bacteria	Chrysiogenetes	Chrysiogenetes	Chrysiogenales	Chrysiogenaceae	Desulfurispirillum	171
510701	Bacteria	Firmicutes	Clostridia	Clostridiales	Peptococcaceae	Desulfurispora	384
427922	Bacteria	Proteobacteria	Deltaproteobacteria	Desulfobacterales	Desulfobulbaceae	Desulfurivibrio	338
64159	Bacteria	Aquificae	Aquificae	Desulfurobacteriales	Desulfurobacteriaceae	Desulfurobacterium	813
2273	Archaea	Crenarchaeota	Thermoprotei	Desulfurococcales	Desulfurococcaceae	Desulfurococcus	66
890	Bacteria	Proteobacteria	Deltaproteobacteria	Desulfuromonadales	Desulfuromonadaceae	Desulfuromonas	3844
37817	Bacteria	Proteobacteria	Deltaproteobacteria	Desulfuromonadales	Desulfuromonadaceae	Desulfuromusa	198
427925	Bacteria	Firmicutes	Clostridia	Clostridiales	Syntrophomonadaceae	Dethiobacter	900
1775574	Bacteria	Proteobacteria	Deltaproteobacteria	Desulfarculales	Desulfarculaceae	Dethiosulfatarculus	310
448125	Bacteria	Firmicutes	Tissierellia	NA	NA	Dethiosulfatibacter	1308
47054	Bacteria	Synergistetes	Synergistia	Synergistales	Synergistaceae	Dethiosulfovibrio	1025
48979	Eukaryota	Parabasalia	NA	Cristamonadida	NA	Devescovina	4
46913	Bacteria	Proteobacteria	Alphaproteobacteria	Rhizobiales	Hyphomicrobiaceae	Devosia	2121
472568	Bacteria	Actinobacteria	Actinobacteria	Micrococcales	Dermabacteraceae	Devriesea	87
70451	Eukaryota	Haptista	Haptophyta	Pavlovales	Pavlovaceae	Diacronema	2
39948	Bacteria	Firmicutes	Negativicutes	Veillonellales	Veillonellaceae	Dialister	5180
1632778	Bacteria	Actinobacteria	Actinobacteria	Micrococcales	Microbacteriaceae	Diaminobutyricibacter	45
1433997	Bacteria	Actinobacteria	Actinobacteria	Micrococcales	Microbacteriaceae	Diaminobutyricimonas	95
238749	Bacteria	Proteobacteria	Betaproteobacteria	Burkholderiales	Comamonadaceae	Diaphorobacter	173
36922	Eukaryota	Ascomycota	Sordariomycetes	Diaporthales	Diaporthaceae	Diaporthe	201
869	Bacteria	Proteobacteria	Gammaproteobacteria	Cardiobacteriales	Cardiobacteriaceae	Dichelobacter	95
114154	Eukaryota	Basidiomycota	Agaricomycetes	Polyporales	Polyporaceae	Dichomitus	256
268565	Eukaryota	Rhodophyta	Florideophyceae	Nemaliales	Galaxauraceae	Dichotomaria	2
204474	Bacteria	Proteobacteria	Alphaproteobacteria	Rhizobiales	Hyphomicrobiaceae	Dichotomicrobium	83
118262	Eukaryota	Chlorophyta	Ulvophyceae	Bryopsidales	Dichotomosiphonaceae	Dichotomosiphon	2
204037	Bacteria	Proteobacteria	Gammaproteobacteria	Enterobacterales	Pectobacteriaceae	Dickeya	490
2024965	Bacteria	Chloroflexi	Ktedonobacteria	Ktedonobacterales	Dictyobacteraceae	Dictyobacter	1119
35686	Eukaryota	NA	Dictyochophyceae	Dictyochales	NA	Dictyocha	2
13	Bacteria	Dictyoglomi	Dictyoglomia	Dictyoglomales	Dictyoglomaceae	Dictyoglomus	1204
112054	Eukaryota	NA	Phaeophyceae	Dictyotales	Dictyotaceae	Dictyopteris	2
5782	Eukaryota	Evosea	Eumycetozoa	Dictyosteliales	Dictyosteliaceae	Dictyostelium	1635
2875	Eukaryota	NA	Phaeophyceae	Dictyotales	Dictyotaceae	Dictyota	17
189635	Eukaryota	Rhodophyta	Florideophyceae	Ceramiales	Dasyaceae	Dictyurus	1
5996	Eukaryota	Ciliophora	Litostomatea	Haptorida	Didiniidae	Didinium	22
55170	Eukaryota	Ascomycota	Dothideomycetes	Pleosporales	Didymellaceae	Didymella	268
85947	Eukaryota	Ascomycota	Dothideomycetes	Pleosporales	Didymosphaeriaceae	Didymosphaeria	126
1472649	Bacteria	Firmicutes	Erysipelotrichia	Erysipelotrichales	Erysipelotrichaceae	Dielma	1681
43351	Eukaryota	Parabasalia	NA	Tritrichomonadida	Dientamoebidae	Dientamoeba	1
37914	Bacteria	Actinobacteria	Actinobacteria	Corynebacteriales	Dietziaceae	Dietzia	631
71587	Eukaryota	Ciliophora	Litostomatea	Haptorida	Dileptidae	Dileptus	158
78924	Eukaryota	Zoopagomycota	Dimargaritomycetes	Dimargaritales	Dimargaritaceae	Dimargaris	311
66289	Eukaryota	Preaxostyla	NA	Oxymonadida	Pyrsonymphidae	Dinenympha	13
1795363	Bacteria	Bacteroidetes	Chitinophagia	Chitinophagales	Chitinophagaceae	Dinghuibacter	761
47933	Eukaryota	NA	Dinophyceae	Dinophysiales	Dinophysiaceae	Dinophysis	1
309512	Bacteria	Proteobacteria	Alphaproteobacteria	Rhodobacterales	Rhodobacteraceae	Dinoroseobacter	41
132686	Eukaryota	Ciliophora	Spirotrichea	Euplotida	Uronychiidae	Diophrys	2
446948	Eukaryota	Ascomycota	Leotiomycetes	Helotiales	Dermateaceae	Diplocarpon	81
66735	Eukaryota	Ascomycota	Dothideomycetes	Botryosphaeriales	Botryosphaeriaceae	Diplodia	249
91373	Eukaryota	Euglenozoa	NA	Diplonemea	Diplonemidae	Diplonema	8
338343	Eukaryota	Ciliophora	Litostomatea	Entodiniomorphida	Ophryoscolecidae	Diploplastron	1
873565	Bacteria	Proteobacteria	Gammaproteobacteria	Legionellales	Coxiellaceae	Diplorickettsia	20
672022	Eukaryota	Rhodophyta	Florideophyceae	Ceramiales	Dasyaceae	Dipterocladia	2
2007207	Eukaryota	Rhodophyta	Florideophyceae	Ceramiales	Rhodomelaceae	Dipterosiphonia	1
112488	Eukaryota	Ascomycota	Dothideomycetes	Mycosphaerellales	Dissoconiaceae	Dissoconium	157
1433998	Bacteria	Proteobacteria	Deltaproteobacteria	NA	NA	Dissulfuribacter	172
1840207	Bacteria	Proteobacteria	Deltaproteobacteria	NA	NA	Dissulfurirhabdus	199
1910789	Eukaryota	Ascomycota	Saccharomycetes	Saccharomycetales	NA	Diutina	216
308926	Eukaryota	Mucoromycota	Glomeromycetes	Diversisporales	Diversisporaceae	Diversispora	689
323413	Bacteria	Proteobacteria	Gammaproteobacteria	Xanthomonadales	Rhodanobacteraceae	Dokdonella	372
326319	Bacteria	Bacteroidetes	Flavobacteriia	Flavobacteriales	Flavobacteriaceae	Dokdonia	814
748770	Bacteria	Cyanobacteria	NA	Nostocales	Aphanizomenonaceae	Dolichospermum	350
171413	Bacteria	Firmicutes	Bacilli	Lactobacillales	Aerococcaceae	Dolosicoccus	254
29393	Bacteria	Firmicutes	Bacilli	Lactobacillales	Carnobacteriaceae	Dolosigranulum	397
1433999	Bacteria	Firmicutes	Bacilli	Bacillales	Bacillaceae	Domibacillus	1364
393277	Bacteria	Proteobacteria	Alphaproteobacteria	Rhodobacterales	Rhodobacteraceae	Donghicola	83
1146845	Bacteria	Proteobacteria	Alphaproteobacteria	Rhodospirillales	Rhodospirillaceae	Dongia	221
189330	Bacteria	Firmicutes	Clostridia	Clostridiales	Lachnospiraceae	Dorea	36571
548651	Eukaryota	Ascomycota	Dothideomycetes	Pleosporales	Dothidotthiaceae	Dothidotthia	143
242508	Eukaryota	Ascomycota	Dothideomycetes	Mycosphaerellales	Mycosphaerellaceae	Dothistroma	150
1471399	Bacteria	Bacteroidetes	Bacteroidia	Marinilabiliales	Prolixibacteraceae	Draconibacterium	4674
1903506	Bacteria	Firmicutes	Clostridia	Clostridiales	Ruminococcaceae	Drancourtella	4865
98402	Eukaryota	Ascomycota	Sordariomycetes	Hypocreales	Ophiocordycipitaceae	Drechmeria	183
314126	Eukaryota	Ascomycota	Orbiliomycetes	Orbiliales	Orbiliaceae	Drechslerella	217
1937008	Bacteria	Firmicutes	Erysipelotrichia	Erysipelotrichales	Erysipelotrichaceae	Dubosiella	2011
75654	Bacteria	Proteobacteria	Betaproteobacteria	Burkholderiales	Oxalobacteraceae	Duganella	2113
3044	Eukaryota	Chlorophyta	Chlorophyceae	Chlamydomonadales	Dunaliellaceae	Dunaliella	12
2518495	Bacteria	Bacteroidetes	Bacteroidia	Bacteroidales	Muribaculaceae	Duncaniella	1901
1980697	Bacteria	Proteobacteria	Betaproteobacteria	Burkholderiales	Sutterellaceae	Duodenibacillus	206
120831	Bacteria	Bacteroidetes	Cytophagia	Cytophagales	Cytophagaceae	Dyadobacter	7468
231454	Bacteria	Proteobacteria	Gammaproteobacteria	Xanthomonadales	Rhodanobacteraceae	Dyella	1549
156973	Bacteria	Bacteroidetes	Bacteroidia	Bacteroidales	Dysgonamonadaceae	Dysgonomonas	37093
2591381	Bacteria	Firmicutes	Clostridia	Clostridiales	Oscillospiraceae	Dysosmobacter	741
238904	Eukaryota	Ciliophora	Phyllopharyngea	Dysteriida	Dysteriidae	Dysteria	1
390846	Bacteria	Bacteroidetes	Cytophagia	Cytophagales	Cyclobacteriaceae	Echinicola	2004
2879	Eukaryota	NA	Phaeophyceae	Ectocarpales	Ectocarpaceae	Ectocarpus	1631
233099	Bacteria	Proteobacteria	Gammaproteobacteria	Chromatiales	Ectothiorhodospiraceae	Ectothiorhodosinus	208
1051	Bacteria	Proteobacteria	Gammaproteobacteria	Chromatiales	Ectothiorhodospiraceae	Ectothiorhodospira	237
159869	Eukaryota	Foraminifera	NA	NA	Allogromiidae	Edaphoallogromia	7
1881091	Bacteria	Firmicutes	Bacilli	Bacillales	Bacillaceae	Edaphobacillus	160
388463	Bacteria	Acidobacteria	Acidobacteriia	Acidobacteriales	Acidobacteriaceae	Edaphobacter	846
1940604	Eukaryota	Chlorophyta	Trebouxiophyceae	Prasiolales	Prasiolaceae	Edaphochlorella	3
2601681	Bacteria	Bacteroidetes	Chitinophagia	Chitinophagales	Chitinophagaceae	Edaphocola	308
2678248	Bacteria	Proteobacteria	Gammaproteobacteria	Enterobacterales	Enterobacteriaceae	Edaphovirga	63
70535	Eukaryota	Microsporidia	NA	NA	Culicosporidae	Edhazardia	167
635	Bacteria	Proteobacteria	Gammaproteobacteria	Enterobacterales	Hafniaceae	Edwardsiella	215
1502725	Bacteria	Firmicutes	Bacilli	Bacillales	Alicyclobacillaceae	Effusibacillus	650
84111	Bacteria	Actinobacteria	Coriobacteriia	Eggerthellales	Eggerthellaceae	Eggerthella	14137
1279384	Bacteria	Firmicutes	Erysipelotrichia	Erysipelotrichales	Erysipelotrichaceae	Eggerthia	1696
1747770	Bacteria	Actinobacteria	Nitriliruptoria	Egibacterales	Egibacteraceae	Egibacter	139
1755825	Bacteria	Actinobacteria	Nitriliruptoria	Egicoccales	Egicoccaceae	Egicoccus	98
943	Bacteria	Proteobacteria	Alphaproteobacteria	Rickettsiales	Anaplasmataceae	Ehrlichia	149
538	Bacteria	Proteobacteria	Betaproteobacteria	Neisseriales	Neisseriaceae	Eikenella	259
1434000	Bacteria	Proteobacteria	Alphaproteobacteria	Kordiimonadales	Kordiimonadaceae	Eilatimonas	133
5800	Eukaryota	Apicomplexa	Conoidasida	Eucoccidiorida	Eimeriidae	Eimeria	1745
1432051	Bacteria	Firmicutes	Clostridia	Clostridiales	Lachnospiraceae	Eisenbergiella	10872
1937963	Bacteria	Bacteroidetes	Cytophagia	Cytophagales	Microscillaceae	Eisenibacter	387
447678	Bacteria	Bacteroidetes	Cytophagia	Cytophagales	Cytophagaceae	Ekhidna	300
36046	Eukaryota	Ascomycota	Eurotiomycetes	Eurotiales	Elaphomycetaceae	Elaphomyces	115
457933	Bacteria	Proteobacteria	Alphaproteobacteria	Rhodospirillales	Elioraeaceae	Elioraea	323
308865	Bacteria	Bacteroidetes	Flavobacteriia	Flavobacteriales	Flavobacteriaceae	Elizabethkingia	2521
2137577	Bacteria	Actinobacteria	Coriobacteriia	Eggerthellales	Eggerthellaceae	Ellagibacter	686
40996	Eukaryota	Ascomycota	Dothideomycetes	Myriangiales	Elsinoaceae	Elsinoe	469
1091044	Bacteria	Proteobacteria	Alphaproteobacteria	Rhodospirillales	Rhodospirillaceae	Elstera	200
423604	Bacteria	Elusimicrobia	Elusimicrobia	Elusimicrobiales	Elusimicrobiaceae	Elusimicrobium	2011
2699295	Bacteria	Actinobacteria	Actinobacteria	Streptomycetales	Streptomycetaceae	Embleya	396
1602338	Bacteria	Proteobacteria	Alphaproteobacteria	Emcibacterales	Emcibacteraceae	Emcibacter	369
1926556	Bacteria	Firmicutes	Clostridia	Clostridiales	Clostridiales Family XIII. Incertae Sedis	Emergencia	9728
1955773	Eukaryota	Ascomycota	Eurotiomycetes	Onygenales	Ajellomycetaceae	Emergomyces	46
2902	Eukaryota	Haptista	Haptophyta	Isochrysidales	Noelaerhabdaceae	Emiliania	1657
73229	Eukaryota	Ascomycota	Eurotiomycetes	Onygenales	Ajellomycetaceae	Emmonsia	134
59734	Bacteria	Bacteroidetes	Flavobacteriia	Flavobacteriales	Flavobacteriaceae	Empedobacter	651
312278	Bacteria	Bacteroidetes	Cytophagia	Cytophagales	Cytophagaceae	Emticicia	2453
6033	Eukaryota	Microsporidia	NA	NA	Unikaryonidae	Encephalitozoon	133
364710	Eukaryota	Ascomycota	Eurotiomycetes	Verrucariales	Verrucariaceae	Endocarpon	224
4871	Eukaryota	Mucoromycota	Endogonomycetes	Endogonales	Endogonaceae	Endogone	216
1408194	Bacteria	Elusimicrobia	Endomicrobia	Endomicrobiales	Endomicrobiaceae	Endomicrobium	708
305899	Bacteria	Proteobacteria	Gammaproteobacteria	Oceanospirillales	Endozoicomonadaceae	Endozoicomonas	1363
212791	Bacteria	Proteobacteria	Alphaproteobacteria	Rhodospirillales	NA	Enhydrobacter	285
215802	Bacteria	Proteobacteria	Deltaproteobacteria	Myxococcales	NA	Enhygromyxa	666
1472762	Bacteria	Actinobacteria	Coriobacteriia	Coriobacteriales	Coriobacteriaceae	Enorma	2363
106591	Bacteria	Proteobacteria	Alphaproteobacteria	Rhizobiales	Rhizobiaceae	Ensifer	546
5758	Eukaryota	Evosea	NA	Mastigamoebida	Entamoebidae	Entamoeba	8177
1164863	Bacteria	Actinobacteria	Actinobacteria	Micrococcales	Micrococcaceae	Enteractinococcus	82
1822002	Bacteria	Proteobacteria	Gammaproteobacteria	Enterobacterales	Enterobacteriaceae	Enterobacillus	64
547	Bacteria	Proteobacteria	Gammaproteobacteria	Enterobacterales	Enterobacteriaceae	Enterobacter	1839
2719313	Bacteria	Firmicutes	Clostridia	Clostridiales	Lachnospiraceae	Enterocloster	11709
1350	Bacteria	Firmicutes	Bacilli	Lactobacillales	Enterococcaceae	Enterococcus	22968
27971	Eukaryota	Microsporidia	NA	NA	Enterocytozoonidae	Enterocytozoon	212
580024	Bacteria	Actinobacteria	Coriobacteriia	Eggerthellales	Eggerthellaceae	Enterorhabdus	3757
2126006	Bacteria	Actinobacteria	Coriobacteriia	Eggerthellales	Eggerthellaceae	Enteroscipio	983
1081670	Eukaryota	Microsporidia	NA	NA	Enterocytozoonidae	Enterospora	55
188143	Bacteria	Proteobacteria	Gammaproteobacteria	Vibrionales	Vibrionaceae	Enterovibrio	591
2026349	Bacteria	Proteobacteria	Alphaproteobacteria	Rhizobiales	Methylobacteriaceae	Enterovirga	104
40635	Eukaryota	Ciliophora	Litostomatea	Entodiniomorphida	Ophryoscolecidae	Entodinium	1473
186042	Eukaryota	Bacillariophyta	Bacillariophyceae	NA	Entomoneidaceae	Entomoneis	5
34484	Eukaryota	Zoopagomycota	Entomophthoromycetes	Entomophthorales	Entomophthoraceae	Entomophthora	5
46238	Bacteria	Tenericutes	Mollicutes	Entomoplasmatales	Entomoplasmataceae	Entomoplasma	729
1477505	Bacteria	Proteobacteria	Betaproteobacteria	Burkholderiales	Alcaligenaceae	Eoetvoesia	46
2680021	Bacteria	Proteobacteria	Betaproteobacteria	Burkholderiales	Burkholderiaceae	Ephemeroptericola	68
1649279	Bacteria	Proteobacteria	Alphaproteobacteria	Rhodobacterales	Rhodobacteraceae	Epibacterium	287
5112	Eukaryota	Ascomycota	Sordariomycetes	Hypocreales	Clavicipitaceae	Epichloe	5
104397	Eukaryota	Ascomycota	Dothideomycetes	Pleosporales	Didymellaceae	Epicoccum	102
2078948	Bacteria	Actinobacteria	Actinobacteria	Sporichthyales	Sporichthyaceae	Epidermidibacterium	42
40637	Eukaryota	Ciliophora	Litostomatea	Entodiniomorphida	Ophryoscolecidae	Epidinium	479
884664	Eukaryota	Ciliophora	Litostomatea	Pleurostomatida	Litonotidae	Epiphyllum	8
2383	Bacteria	Firmicutes	Clostridia	Clostridiales	Lachnospiraceae	Epulopiscium	7757
2028344	Bacteria	Verrucomicrobia	Opitutae	Opitutales	Opitutaceae	Ereboglobus	1837
171412	Bacteria	Firmicutes	Bacilli	Lactobacillales	Aerococcaceae	Eremococcus	420
258075	Eukaryota	Ascomycota	Dothideomycetes	Eremomycetales	Eremomycetaceae	Eremomyces	188
163306	Eukaryota	Chlorophyta	Trebouxiophyceae	Chlorellales	Oocystaceae	Eremosphaera	2
33170	Eukaryota	Ascomycota	Saccharomycetes	Saccharomycetales	Saccharomycetaceae	Eremothecium	299
926445	Eukaryota	Fornicata	NA	NA	NA	Ergobibamus	3
551	Bacteria	Proteobacteria	Gammaproteobacteria	Enterobacterales	Erwiniaceae	Erwinia	1139
1505663	Bacteria	Firmicutes	Erysipelotrichia	Erysipelotrichales	Erysipelotrichaceae	Erysipelatoclostridium	10450
1647	Bacteria	Firmicutes	Erysipelotrichia	Erysipelotrichales	Erysipelotrichaceae	Erysipelothrix	6244
5121	Eukaryota	Ascomycota	Leotiomycetes	Erysiphales	Erysiphaceae	Erysiphe	129
1041	Bacteria	Proteobacteria	Alphaproteobacteria	Sphingomonadales	Erythrobacteraceae	Erythrobacter	1485
35810	Bacteria	Proteobacteria	Alphaproteobacteria	Sphingomonadales	Erythrobacteraceae	Erythromicrobium	15
561	Bacteria	Proteobacteria	Gammaproteobacteria	Enterobacterales	Enterobacteriaceae	Escherichia	5251
150372	Eukaryota	Ascomycota	Sordariomycetes	Hypocreales	Hypocreaceae	Escovopsis	88
483422	Bacteria	Chlamydiae	Chlamydiia	Parachlamydiales	Criblamydiaceae	Estrella	182
253238	Bacteria	Firmicutes	Clostridia	Clostridiales	Ruminococcaceae	Ethanoligenens	2169
577483	Eukaryota	Chlorophyta	Chlorophyceae	Chlamydomonadales	NA	Ettlia	5
1730	Bacteria	Firmicutes	Clostridia	Clostridiales	Eubacteriaceae	Eubacterium	177775
47891	Eukaryota	Ciliophora	Litostomatea	Entodiniomorphida	Ophryoscolecidae	Eudiplodinium	93
446680	Bacteria	Bacteroidetes	Flavobacteriia	Flavobacteriales	Flavobacteriaceae	Eudoraea	294
46025	Eukaryota	Ciliophora	Heterotrichea	Heterotrichida	Folliculinidae	Eufolliculina	3
3038	Eukaryota	Euglenozoa	Euglenida	Euglenales	Euglenaceae	Euglena	26
1499983	Eukaryota	Euglenozoa	Euglenida	Euglenales	Euglenaceae	Euglenaformis	1
1049758	Eukaryota	Euglenozoa	Euglenida	Euglenales	Euglenaceae	Euglenaria	1
65097	Bacteria	Cyanobacteria	NA	Chroococcales	Aphanothecaceae	Euhalothece	129
196637	Eukaryota	Bacillariophyta	Bacillariophyceae	Eunotiales	Eunotiaceae	Eunotia	3
5935	Eukaryota	Ciliophora	Spirotrichea	Euplotida	Euplotidae	Euplotes	200
1712422	Bacteria	Proteobacteria	Alphaproteobacteria	Rhodobacterales	Hyphomonadaceae	Euryhalocaulis	102
96907	Eukaryota	Euglenozoa	Euglenida	Eutreptiales	NA	Eutreptia	1
73024	Eukaryota	Euglenozoa	Euglenida	Eutreptiales	NA	Eutreptiella	10
97095	Eukaryota	Ascomycota	Sordariomycetes	Xylariales	Diatrypaceae	Eutypa	132
908623	Bacteria	Actinobacteria	Nitriliruptoria	Euzebyales	Euzebyaceae	Euzebya	327
1287916	Bacteria	Bacteroidetes	Flavobacteriia	Flavobacteriales	Flavobacteriaceae	Euzebyella	253
2211178	Bacteria	Firmicutes	Clostridia	Clostridiales	NA	Evtepia	1807
41201	Bacteria	Proteobacteria	Gammaproteobacteria	Enterobacterales	Yersiniaceae	Ewingella	90
5218	Eukaryota	Basidiomycota	Agaricomycetes	Auriculariales	Exidiaceae	Exidia	377
33986	Bacteria	Firmicutes	Bacilli	Bacillales	NA	Exiguobacterium	2186
5406	Eukaryota	Basidiomycota	Exobasidiomycetes	Exobasidiales	Exobasidiaceae	Exobasidium	8
5583	Eukaryota	Ascomycota	Eurotiomycetes	Chaetothyriales	Herpotrichiellaceae	Exophiala	1021
91493	Eukaryota	Ascomycota	Dothideomycetes	Pleosporales	Pleosporaceae	Exserohilum	102
1434001	Bacteria	Proteobacteria	Betaproteobacteria	Burkholderiales	Comamonadaceae	Extensimonas	77
1918452	Bacteria	Firmicutes	Clostridia	Clostridiales	Lachnospiraceae	Extibacter	550
1582879	Bacteria	Firmicutes	Tissierellia	NA	NA	Ezakiella	724
446458	Bacteria	Bacteroidetes	Cytophagia	Cytophagales	Flammeovirgaceae	Fabibacter	1001
66831	Bacteria	Firmicutes	Bacilli	Lactobacillales	Aerococcaceae	Facklamia	2381
2678885	Bacteria	Firmicutes	Erysipelotrichia	Erysipelotrichales	Erysipelotrichaceae	Faecalibacillus	165
216851	Bacteria	Firmicutes	Clostridia	Clostridiales	Ruminococcaceae	Faecalibacterium	79348
1729679	Bacteria	Firmicutes	Erysipelotrichia	Erysipelotrichales	Erysipelotrichaceae	Faecalibaculum	2233
2005359	Bacteria	Firmicutes	Clostridia	Clostridiales	Lachnospiraceae	Faecalicatena	4847
1573536	Bacteria	Firmicutes	Erysipelotrichia	Erysipelotrichales	Erysipelotrichaceae	Faecalicoccus	4629
2005355	Bacteria	Firmicutes	Clostridia	Clostridiales	Lachnospiraceae	Faecalimonas	355
1573534	Bacteria	Firmicutes	Erysipelotrichia	Erysipelotrichales	Erysipelotrichaceae	Faecalitalea	1166
467983	Eukaryota	Ascomycota	Sordariomycetes	Falcocladiales	Falcocladiaceae	Falcocladium	2
1270155	Bacteria	Firmicutes	Bacilli	Bacillales	Bacillaceae	Falsibacillus	304
1434002	Bacteria	Proteobacteria	Alphaproteobacteria	Rhodobacterales	Rhodobacteraceae	Falsirhodobacter	169
1649292	Bacteria	Proteobacteria	Alphaproteobacteria	Rhizobiales	Brucellaceae	Falsochrobactrum	58
482136	Bacteria	Proteobacteria	Gammaproteobacteria	Thiotrichales	Fastidiosibacteraceae	Fangia	86
2056689	Bacteria	Proteobacteria	Gammaproteobacteria	Thiotrichales	Fastidiosibacteraceae	Fastidiosibacter	72
236752	Bacteria	Firmicutes	Clostridia	Clostridiales	Hungateiclostridiaceae	Fastidiosipila	736
1686313	Bacteria	Firmicutes	Clostridia	Clostridiales	NA	Fenollaria	334
2683847	Eukaryota	Chytridiomycota	Neocallimastigomycetes	Neocallimastigales	Neocallimastigaceae	Feramyces	14
1784836	Bacteria	Bacteroidetes	Bacteroidia	Bacteroidales	Porphyromonadaceae	Fermentimonas	453
121038	Bacteria	Actinobacteria	Acidimicrobiia	Acidimicrobiales	Acidimicrobiaceae	Ferrimicrobium	93
44011	Bacteria	Proteobacteria	Gammaproteobacteria	Alteromonadales	Ferrimonadaceae	Ferrimonas	848
1443590	Bacteria	Proteobacteria	Betaproteobacteria	Nitrosomonadales	Gallionellaceae	Ferriphaselus	141
643949	Bacteria	Actinobacteria	Acidimicrobiia	Acidimicrobiales	Acidimicrobiaceae	Ferrithrix	87
54260	Archaea	Euryarchaeota	Archaeoglobi	Archaeoglobales	Archaeoglobaceae	Ferroglobus	74
74968	Archaea	Euryarchaeota	Thermoplasmata	Thermoplasmatales	Ferroplasmaceae	Ferroplasma	92
1231242	Bacteria	Proteobacteria	Alphaproteobacteria	Rhodospirillales	Rhodospirillaceae	Ferrovibrio	144
416212	Bacteria	Proteobacteria	Betaproteobacteria	Ferrovales	Ferrovaceae	Ferrovum	285
1004303	Bacteria	Bacteroidetes	Chitinophagia	Chitinophagales	Chitinophagaceae	Ferruginibacter	390
2661936	Bacteria	Proteobacteria	Alphaproteobacteria	Rhodospirillales	Rhodospirillaceae	Ferruginivarius	146
2656920	Bacteria	Proteobacteria	Alphaproteobacteria	Rhodobacterales	Rhodobacteraceae	Fertoebacter	23
1403538	Bacteria	Firmicutes	Clostridia	Clostridiales	Clostridiaceae	Fervidicella	829
685950	Archaea	Crenarchaeota	Thermoprotei	Fervidicoccales	Fervidicoccaceae	Fervidicoccus	113
555078	Bacteria	Firmicutes	Clostridia	Thermoanaerobacterales	Thermoanaerobacteraceae	Fervidicola	137
2422	Bacteria	Thermotogae	Thermotogae	Thermotogales	Fervidobacteriaceae	Fervidobacterium	1073
861914	Bacteria	Bacteroidetes	Cytophagia	Cytophagales	Cytophagaceae	Fibrella	899
861913	Bacteria	Bacteroidetes	Cytophagia	Cytophagales	Cytophagaceae	Fibrisoma	757
832	Bacteria	Fibrobacteres	Fibrobacteria	Fibrobacterales	Fibrobacteraceae	Fibrobacter	187157
599838	Eukaryota	Basidiomycota	Agaricomycetes	Polyporales	NA	Fibroporia	118
56747	Eukaryota	Basidiomycota	Agaricomycetes	Atheliales	Atheliaceae	Fibularhizoctonia	403
1329200	Bacteria	Firmicutes	Bacilli	Bacillales	Bacillaceae	Fictibacillus	1425
34100	Bacteria	Firmicutes	Bacilli	Bacillales	Planococcaceae	Filibacter	143
44259	Bacteria	Firmicutes	Clostridia	Clostridiales	Peptostreptococcaceae	Filifactor	782
649460	Bacteria	Bacteroidetes	Chitinophagia	Chitinophagales	Chitinophagaceae	Filimonas	2142
160794	Bacteria	Firmicutes	Bacilli	Bacillales	Bacillaceae	Filobacillus	105
119044	Bacteria	Proteobacteria	Alphaproteobacteria	Rhizobiales	Hyphomicrobiaceae	Filomicrobium	97
1914234	Bacteria	Planctomycetes	Planctomycetia	Gemmatales	Gemmataceae	Fimbriiglobus	621
1005038	Bacteria	Armatimonadetes	Fimbriimonadia	Fimbriimonadales	Fimbriimonadaceae	Fimbriimonas	398
150022	Bacteria	Firmicutes	Tissierellia	Tissierellales	Peptoniphilaceae	Finegoldia	1657
1190	Bacteria	Cyanobacteria	NA	Nostocales	Hapalosiphonaceae	Fischerella	613
880756	Eukaryota	Bacillariophyta	Bacillariophyceae	Naviculales	Naviculaceae	Fistulifera	504
40456	Eukaryota	Basidiomycota	Agaricomycetes	Agaricales	Fistulinaceae	Fistulina	185
189427	Eukaryota	Chlorophyta	Ulvophyceae	Bryopsidales	Udoteaceae	Flabellia	4
444459	Bacteria	Bacteroidetes	Flavobacteriia	Flavobacteriales	Flavobacteriaceae	Flagellimonas	1248
59739	Bacteria	Bacteroidetes	Cytophagia	Cytophagales	Flammeovirgaceae	Flammeovirga	4764
38944	Eukaryota	Basidiomycota	Agaricomycetes	Agaricales	Physalacriaceae	Flammulina	6
1789690	Bacteria	Bacteroidetes	Chitinophagia	Chitinophagales	Chitinophagaceae	Flaviaesturariibacter	285
1644102	Bacteria	Bacteroidetes	Flavobacteriia	Flavobacteriales	Flavobacteriaceae	Flavicella	575
1522056	Bacteria	Actinobacteria	Actinobacteria	Actinomycetales	Actinomycetaceae	Flaviflexus	197
1004301	Bacteria	Bacteroidetes	Chitinophagia	Chitinophagales	Chitinophagaceae	Flavihumibacter	1999
2211637	Bacteria	Proteobacteria	Alphaproteobacteria	Rhodobacterales	Rhodobacteraceae	Flavimaricola	47
1606872	Bacteria	Bacteroidetes	Flavobacteriia	Flavobacteriales	Flavobacteriaceae	Flavimarina	241
2307285	Bacteria	Bacteroidetes	Chitinophagia	Chitinophagales	Chitinophagaceae	Flavipsychrobacter	347
369400	Bacteria	Bacteroidetes	Flavobacteriia	Flavobacteriales	Flavobacteriaceae	Flaviramulus	249
398041	Bacteria	Bacteroidetes	Chitinophagia	Chitinophagales	Chitinophagaceae	Flavisolibacter	1433
1209327	Bacteria	Bacteroidetes	Flavobacteriia	Flavobacteriales	Flavobacteriaceae	Flavivirga	799
237	Bacteria	Bacteroidetes	Flavobacteriia	Flavobacteriales	Flavobacteriaceae	Flavobacterium	38459
946234	Bacteria	Firmicutes	Clostridia	Clostridiales	Ruminococcaceae	Flavonifractor	28398
101	Bacteria	Bacteroidetes	Cytophagia	Cytophagales	Cytophagaceae	Flectobacillus	434
992	Bacteria	Bacteroidetes	Cytophagia	Cytophagales	Cytophagaceae	Flexibacter	861
1769713	Bacteria	Chloroflexi	Anaerolineae	Anaerolineales	Anaerolineaceae	Flexilinea	1958
2351	Bacteria	Deferribacteres	Deferribacteres	Deferribacterales	Deferribacteraceae	Flexistipes	305
70992	Bacteria	Bacteroidetes	Cytophagia	Cytophagales	Flammeovirgaceae	Flexithrix	1162
1096776	Bacteria	Actinobacteria	Actinobacteria	Micrococcales	Dermacoccaceae	Flexivirga	75
1918454	Bacteria	Firmicutes	Clostridia	Clostridiales	NA	Flintibacter	493
101925	Eukaryota	Rhodophyta	Bangiophyceae	Porphyridiales	Porphyridiaceae	Flintiella	3
236786	Eukaryota	NA	Dictyochophyceae	Florenciellales	NA	Florenciella	4
1930830	Bacteria	Firmicutes	Bacilli	Lactobacillales	Streptococcaceae	Floricoccus	368
461	Bacteria	Proteobacteria	Gammaproteobacteria	Legionellales	Legionellaceae	Fluoribacter	65
2661844	Bacteria	Proteobacteria	Alphaproteobacteria	Rhodobacterales	Rhodobacteraceae	Fluviibacterium	47
1742986	Bacteria	Proteobacteria	Gammaproteobacteria	Pseudomonadales	Moraxellaceae	Fluviicoccus	75
332102	Bacteria	Bacteroidetes	Flavobacteriia	Flavobacteriales	Crocinitomicaceae	Fluviicola	3107
2698753	Bacteria	Proteobacteria	Oligoflexia	Silvanigrellales	Silvanigrellaceae	Fluviispira	82
1397106	Bacteria	Balneolaeota	Balneolia	Balneolales	Balneolaceae	Fodinibius	109
435913	Bacteria	Actinobacteria	Actinobacteria	Cryptosporangiales	Cryptosporangiaceae	Fodinicola	341
1121829	Bacteria	Proteobacteria	Alphaproteobacteria	Rhodospirillales	Rhodospirillaceae	Fodinicurvata	137
167346	Eukaryota	Basidiomycota	Agaricomycetes	Hymenochaetales	Hymenochaetaceae	Fomitiporia	198
34474	Eukaryota	Basidiomycota	Agaricomycetes	Polyporales	Fomitopsidaceae	Fomitopsis	369
40354	Eukaryota	Ascomycota	Eurotiomycetes	Chaetothyriales	Herpotrichiellaceae	Fonsecaea	411
995014	Bacteria	Firmicutes	Bacilli	Bacillales	Paenibacillaceae	Fontibacillus	483
1434004	Bacteria	Firmicutes	Clostridia	Clostridiales	Clostridiaceae	Fonticella	922
1434005	Bacteria	Proteobacteria	Gammaproteobacteria	Nevskiales	Sinobacteraceae	Fontimonas	77
83764	Bacteria	Proteobacteria	Betaproteobacteria	Neisseriales	Chromobacteriaceae	Formivibrio	185
225842	Bacteria	Bacteroidetes	Flavobacteriia	Flavobacteriales	Flavobacteriaceae	Formosa	1482
1049006	Bacteria	Cyanobacteria	NA	Nostocales	Fortieaceae	Fortiea	50
1940255	Bacteria	Firmicutes	Clostridia	Clostridiales	Ruminococcaceae	Fournierella	1011
186035	Eukaryota	Bacillariophyta	Bacillariophyceae	Bacillariales	Bacillariaceae	Fragilariopsis	456
262	Bacteria	Proteobacteria	Gammaproteobacteria	Thiotrichales	Francisellaceae	Francisella	989
1649295	Bacteria	Proteobacteria	Gammaproteobacteria	Enterobacterales	Enterobacteriaceae	Franconibacter	152
1854	Bacteria	Actinobacteria	Actinobacteria	Frankiales	Frankiaceae	Frankia	2904
70411	Bacteria	Proteobacteria	Gammaproteobacteria	Xanthomonadales	Rhodanobacteraceae	Frateuria	228
1649317	Bacteria	Proteobacteria	Gammaproteobacteria	Pasteurellales	Pasteurellaceae	Frederiksenia	46
1434006	Bacteria	Synergistetes	Synergistia	Synergistales	Synergistaceae	Fretibacterium	1403
53387	Bacteria	Actinobacteria	Actinobacteria	Propionibacteriales	Nocardioidaceae	Friedmanniella	278
329881	Eukaryota	Ascomycota	Dothideomycetes	Mycosphaerellales	Teratosphaeriaceae	Friedmanniomyces	278
1775705	Bacteria	Proteobacteria	Alphaproteobacteria	Rhodobacterales	Rhodobacteraceae	Frigidibacter	34
96492	Bacteria	Actinobacteria	Actinobacteria	Micrococcales	Microbacteriaceae	Frigoribacterium	445
1335631	Bacteria	Proteobacteria	Gammaproteobacteria	Orbales	Orbaceae	Frischella	96
1918511	Bacteria	Firmicutes	Clostridia	Clostridiales	Lachnospiraceae	Frisingicoccus	7957
447237	Bacteria	Actinobacteria	Actinobacteria	Micrococcales	Microbacteriaceae	Frondihabitans	414
559173	Bacteria	Firmicutes	Bacilli	Lactobacillales	Leuconostocaceae	Fructobacillus	441
1936111	Bacteria	Planctomycetes	Planctomycetia	Planctomycetales	Planctomycetaceae	Fuerstia	426
217510	Bacteria	Proteobacteria	Alphaproteobacteria	Rhizobiales	Aurantimonadaceae	Fulvimarina	178
155196	Bacteria	Proteobacteria	Gammaproteobacteria	Xanthomonadales	Rhodanobacteraceae	Fulvimonas	62
396811	Bacteria	Bacteroidetes	Cytophagia	Cytophagales	Flammeovirgaceae	Fulvivirga	2127
61423	Eukaryota	Zoopagomycota	Harpellomycetes	Harpellales	Harpellaceae	Furculomyces	25
5506	Eukaryota	Ascomycota	Sordariomycetes	Hypocreales	Nectriaceae	Fusarium	2959
76008	Bacteria	Firmicutes	Clostridia	Clostridiales	Clostridiales Family XII. Incertae Sedis	Fusibacter	2448
1407607	Bacteria	Firmicutes	Clostridia	Clostridiales	Lachnospiraceae	Fusicatenibacter	758
848	Bacteria	Fusobacteria	Fusobacteriia	Fusobacteriales	Fusobacteriaceae	Fusobacterium	17261
106202	Eukaryota	Chlorophyta	Trebouxiophyceae	Microthamniales	Microthamniaceae	Fusochloris	1
311207	Bacteria	Bacteroidetes	Flavobacteriia	Flavobacteriales	Flavobacteriaceae	Gaetbulibacter	333
29849	Eukaryota	Ascomycota	Sordariomycetes	Magnaporthales	Magnaporthaceae	Gaeumannomyces	246
1154586	Bacteria	Actinobacteria	Rubrobacteria	Gaiellales	Gaiellaceae	Gaiella	201
2060871	Bacteria	Firmicutes	Erysipelotrichia	Erysipelotrichales	Erysipelotrichaceae	Galactobacillus	4231
2676121	Bacteria	Actinobacteria	Actinobacteria	Micrococcales	Micrococcaceae	Galactobacter	127
60690	Eukaryota	Rhodophyta	Florideophyceae	Nemaliales	Galaxauraceae	Galaxaura	1
379068	Bacteria	Bacteroidetes	Flavobacteriia	Flavobacteriales	Flavobacteriaceae	Galbibacter	355
1484107	Bacteria	Actinobacteria	Actinobacteria	Micrococcales	Microbacteriaceae	Galbitalea	46
83373	Eukaryota	Rhodophyta	Bangiophyceae	Cyanidiales	Cyanidiaceae	Galdieria	769
109632	Eukaryota	Basidiomycota	Agaricomycetes	Agaricales	Strophariaceae	Galerina	251
745410	Bacteria	Proteobacteria	Gammaproteobacteria	NA	NA	Gallaecimonas	366
155493	Bacteria	Proteobacteria	Gammaproteobacteria	Pasteurellales	Pasteurellaceae	Gallibacterium	854
96	Bacteria	Proteobacteria	Betaproteobacteria	Nitrosomonadales	Gallionellaceae	Gallionella	120
373097	Eukaryota	NA	Dinophyceae	Gonyaulacales	Goniodomataceae	Gambierdiscus	1
2662170	Bacteria	Actinobacteria	Actinobacteria	Pseudonocardiales	Pseudonocardiaceae	Gandjariella	93
5314	Eukaryota	Basidiomycota	Agaricomycetes	Polyporales	Polyporaceae	Ganoderma	295
218204	Bacteria	Firmicutes	Clostridia	Clostridiales	Eubacteriaceae	Garciella	833
2701	Bacteria	Actinobacteria	Actinobacteria	Bifidobacteriales	Bifidobacteriaceae	Gardnerella	1026
152456	Eukaryota	Ciliophora	Spirotrichea	Euplotida	Gastrocirrhidae	Gastrocirrhus	5
1234605	Bacteria	Proteobacteria	Gammaproteobacteria	Alteromonadales	Alteromonadaceae	Gayadomonas	209
710538	Eukaryota	Rhodophyta	Florideophyceae	Ceramiales	Ceramiaceae	Gayliella	1
63132	Bacteria	Cyanobacteria	NA	Oscillatoriales	Coleofasciculaceae	Geitlerinema	452
98757	Eukaryota	Basidiomycota	Agaricomycetes	Polyporales	Gelatoporiaceae	Gelatoporia	187
49279	Bacteria	Bacteroidetes	Flavobacteriia	Flavobacteriales	Flavobacteriaceae	Gelidibacter	859
2811	Eukaryota	Rhodophyta	Florideophyceae	Gelidiales	Gelidiaceae	Gelidium	9
1378	Bacteria	Firmicutes	Bacilli	Bacillales	NA	Gemella	1868
163308	Eukaryota	Chlorophyta	Trebouxiophyceae	Chlorellales	Chlorellaceae	Geminella	2
489140	Bacteria	Proteobacteria	Alphaproteobacteria	Rhodospirillales	Geminicoccaceae	Geminicoccus	221
1148783	Bacteria	Verrucomicrobia	Opitutae	Opitutales	Opitutaceae	Geminisphaera	265
669357	Bacteria	Cyanobacteria	NA	Chroococcales	Chroococcaceae	Geminocystis	416
113	Bacteria	Planctomycetes	Planctomycetia	Gemmatales	Gemmataceae	Gemmata	878
173479	Bacteria	Gemmatimonadetes	Gemmatimonadetes	Gemmatimonadales	Gemmatimonadaceae	Gemmatimonas	1280
1706036	Bacteria	Gemmatimonadetes	Gemmatimonadetes	Gemmatimonadales	Gemmatimonadaceae	Gemmatirosa	417
204475	Bacteria	Firmicutes	Clostridia	Clostridiales	Ruminococcaceae	Gemmiger	11533
204456	Bacteria	Proteobacteria	Alphaproteobacteria	Rhodobacterales	Rhodobacteraceae	Gemmobacter	531
392332	Bacteria	Proteobacteria	Deltaproteobacteria	Desulfuromonadales	Geobacteraceae	Geoalkalibacter	539
129337	Bacteria	Firmicutes	Bacilli	Bacillales	Bacillaceae	Geobacillus	1229
28231	Bacteria	Proteobacteria	Deltaproteobacteria	Desulfuromonadales	Geobacteraceae	Geobacter	4774
1860	Bacteria	Actinobacteria	Actinobacteria	Geodermatophilales	Geodermatophilaceae	Geodermatophilus	1570
1236988	Bacteria	Bacteroidetes	Bacteroidia	Marinilabiliales	Marinilabiliaceae	Geofilum	3420
190818	Archaea	Euryarchaeota	Archaeoglobi	Archaeoglobales	Archaeoglobaceae	Geoglobus	118
767528	Bacteria	Firmicutes	Bacilli	Bacillales	NA	Geomicrobium	430
271087	Bacteria	Proteobacteria	Deltaproteobacteria	Desulfuromonadales	Geobacteraceae	Geopsychrobacter	197
154116	Bacteria	Actinobacteria	Actinobacteria	Micrococcales	Bogoriellaceae	Georgenia	731
2661800	Bacteria	Proteobacteria	Alphaproteobacteria	Rhizobiales	Rhizobiaceae	Georhizobium	18
241409	Eukaryota	Ascomycota	Sordariomycetes	Hypocreales	Bionectriaceae	Geosmithia	119
390805	Bacteria	Firmicutes	Clostridia	Clostridiales	Clostridiaceae	Geosporobacter	1822
213223	Bacteria	Proteobacteria	Deltaproteobacteria	Desulfuromonadales	Geobacteraceae	Geothermobacter	646
44675	Bacteria	Acidobacteria	Holophagae	Holophagales	Holophagaceae	Geothrix	208
28233	Bacteria	Thermotogae	Thermotogae	Petrotogales	Petrotogaceae	Geotoga	532
43987	Eukaryota	Ascomycota	Saccharomycetes	Saccharomycetales	Dipodascaceae	Geotrichum	200
46200	Bacteria	Deferribacteres	Deferribacteres	Deferribacterales	Deferribacteraceae	Geovibrio	621
2045304	Bacteria	Proteobacteria	Zetaproteobacteria	NA	NA	Ghiorsea	89
5740	Eukaryota	Fornicata	NA	Diplomonadida	Hexamitidae	Giardia	1335
929812	Bacteria	Proteobacteria	Gammaproteobacteria	Enterobacterales	Enterobacteriaceae	Gibbsiella	69
352449	Bacteria	Proteobacteria	Betaproteobacteria	Burkholderiales	Comamonadaceae	Giesbergeria	40
4873	Eukaryota	Mucoromycota	Glomeromycetes	Diversisporales	Gigasporaceae	Gigaspora	743
1193503	Bacteria	Proteobacteria	Gammaproteobacteria	Orbales	Orbaceae	Gilliamella	1593
244698	Bacteria	Bacteroidetes	Flavobacteriia	Flavobacteriales	Flavobacteriaceae	Gillisia	898
379070	Bacteria	Bacteroidetes	Flavobacteriia	Flavobacteriales	Flavobacteriaceae	Gilvibacter	200
940550	Bacteria	Proteobacteria	Gammaproteobacteria	Cellvibrionales	Cellvibrionaceae	Gilvimarinus	326
1649453	Bacteria	Planctomycetes	Planctomycetia	Planctomycetales	Planctomycetaceae	Gimesia	295
89404	Bacteria	Proteobacteria	Gammaproteobacteria	Alteromonadales	Alteromonadaceae	Glaciecola	765
501022	Bacteria	Actinobacteria	Actinobacteria	Micrococcales	Microbacteriaceae	Glaciibacter	137
1649454	Bacteria	Actinobacteria	Actinobacteria	Micrococcales	Microbacteriaceae	Glaciihabitans	115
1229970	Bacteria	Proteobacteria	Betaproteobacteria	Burkholderiales	Oxalobacteraceae	Glaciimonas	182
1074866	Eukaryota	Basidiomycota	Microbotryomycetes	Kriegeriales	Camptobasidiaceae	Glaciozyma	3
2094023	Bacteria	Proteobacteria	Gammaproteobacteria	Pasteurellales	Pasteurellaceae	Glaesserella	284
101851	Eukaryota	Ascomycota	Leotiomycetes	Helotiales	Helotiaceae	Glarea	188
38258	Eukaryota	NA	Glaucocystophyceae	Glaucocystales	Glaucocystaceae	Glaucocystis	1
38264	Eukaryota	Rhodophyta	Rhodellophyceae	Glaucosphaerales	Glaucosphaeraceae	Glaucosphaera	6
2692113	Bacteria	Actinobacteria	Actinobacteria	Actinomycetales	Actinomycetaceae	Gleimia	137
13075	Bacteria	Firmicutes	Bacilli	Lactobacillales	Aerococcaceae	Globicatella	750
1448052	Eukaryota	NA	Oomycota	Pythiales	Pythiaceae	Globisporangium	518
33071	Bacteria	Cyanobacteria	Gloeobacteria	Gloeobacterales	Gloeobacteraceae	Gloeobacter	332
102231	Bacteria	Cyanobacteria	NA	Chroococcales	Chroococcaceae	Gloeocapsa	385
693222	Bacteria	Cyanobacteria	NA	Chroococcales	Chroococcaceae	Gloeocapsopsis	45
38268	Eukaryota	NA	Glaucocystophyceae	Gloeochaetales	Gloeochaetaceae	Gloeochaete	2
1188227	Bacteria	Cyanobacteria	NA	Gloeoemargaritales	Gloeomargaritaceae	Gloeomargarita	115
40443	Eukaryota	Basidiomycota	Agaricomycetes	Gloeophyllales	Gloeophyllaceae	Gloeophyllum	149
81065	Eukaryota	Basidiomycota	Agaricomycetes	Polyporales	Irpicaceae	Gloeoporus	1
28070	Bacteria	Cyanobacteria	NA	Chroococcales	Aphanothecaceae	Gloeothece	321
34156	Eukaryota	Chlorophyta	Ulvophyceae	Ulotrichales	Ulotrichaceae	Gloeotilopsis	1
4875	Eukaryota	Mucoromycota	Glomeromycetes	Glomerales	Glomeraceae	Glomus	460
531859	Eukaryota	Ascomycota	Dothideomycetes	NA	Gloniaceae	Glonium	141
89583	Bacteria	Proteobacteria	Alphaproteobacteria	Rhodospirillales	Acetobacteraceae	Gluconacetobacter	162
441	Bacteria	Proteobacteria	Alphaproteobacteria	Rhodospirillales	Acetobacteraceae	Gluconobacter	565
1742989	Bacteria	Actinobacteria	Actinobacteria	Micrococcales	Micrococcaceae	Glutamicibacter	301
1433402	Bacteria	Proteobacteria	Alphaproteobacteria	Rhodobacterales	Hyphomonadaceae	Glycocaulis	168
58113	Bacteria	Actinobacteria	Actinobacteria	Glycomycetales	Glycomycetaceae	Glycomyces	1165
204990	Eukaryota	Chlorophyta	Chlorophyceae	Chlamydomonadales	Golenkiniaceae	Golenkinia	2
184027	Eukaryota	Ascomycota	Leotiomycetes	Erysiphales	Erysiphaceae	Golovinomyces	199
1904613	Eukaryota	Basidiomycota	Exobasidiomycetes	Golubeviales	Golubeviaceae	Golubevia	1
109944	Eukaryota	Chytridiomycota	Monoblepharidomycetes	Monoblepharidales	Gonapodyaceae	Gonapodya	858
31324	Eukaryota	NA	Cryptophyceae	Cyathomonadacea	Goniomonadaceae	Goniomonas	1
33096	Eukaryota	Chlorophyta	Chlorophyceae	Chlamydomonadales	Volvocaceae	Gonium	609
334857	Bacteria	Actinobacteria	Actinobacteria	Pseudonocardiales	Pseudonocardiaceae	Goodfellowiella	139
2053	Bacteria	Actinobacteria	Actinobacteria	Corynebacteriales	Gordoniaceae	Gordonia	2400
644652	Bacteria	Actinobacteria	Coriobacteriia	Eggerthellales	Eggerthellaceae	Gordonibacter	4914
1689250	Bacteria	Firmicutes	Bacilli	Bacillales	Paenibacillaceae	Gorillibacterium	1343
1505664	Bacteria	Firmicutes	Tissierellia	Tissierellales	Gottschalkiaceae	Gottschalkia	1444
2774	Eukaryota	Rhodophyta	Florideophyceae	Gracilariales	Gracilariaceae	Gracilaria	2
2781	Eukaryota	Rhodophyta	Florideophyceae	Gracilariales	Gracilariaceae	Gracilariopsis	452
74385	Bacteria	Firmicutes	Bacilli	Bacillales	Bacillaceae	Gracilibacillus	2522
342658	Bacteria	Firmicutes	Clostridia	Clostridiales	Gracilibacteraceae	Gracilibacter	671
649462	Bacteria	Balneolaeota	Balneolia	Balneolales	Balneolaceae	Gracilimonas	868
292691	Bacteria	Bacteroidetes	Flavobacteriia	Flavobacteriales	Flavobacteriaceae	Gramella	1961
364409	Bacteria	Proteobacteria	Alphaproteobacteria	Rhodospirillales	Acetobacteraceae	Granulibacter	126
117563	Bacteria	Firmicutes	Bacilli	Lactobacillales	Carnobacteriaceae	Granulicatella	1747
940557	Bacteria	Acidobacteria	Acidobacteriia	Acidobacteriales	Acidobacteriaceae	Granulicella	2262
448176	Bacteria	Actinobacteria	Actinobacteria	Propionibacteriales	Propionibacteriaceae	Granulicoccus	84
437504	Bacteria	Proteobacteria	Gammaproteobacteria	Chromatiales	Granulosicoccaceae	Granulosicoccus	187
31454	Eukaryota	Rhodophyta	Florideophyceae	Halymeniales	Halymeniaceae	Grateloupia	1
35089	Eukaryota	Apicomplexa	Conoidasida	Eugregarinorida	Gregarinidae	Gregarina	685
35158	Eukaryota	Rhodophyta	Florideophyceae	Ceramiales	Ceramiaceae	Griffithsia	7
5626	Eukaryota	Basidiomycota	Agaricomycetes	Polyporales	Grifolaceae	Grifola	227
223385	Bacteria	Proteobacteria	Gammaproteobacteria	Enterobacterales	NA	Grimontella	6
246861	Bacteria	Proteobacteria	Gammaproteobacteria	Vibrionales	Vibrionaceae	Grimontia	277
35216	Eukaryota	Endomyxa	NA	NA	Gromiidae	Gromia	2
360145	Eukaryota	Ascomycota	Sordariomycetes	Ophiostomatales	Ophiostomataceae	Grosmannia	138
37351	Eukaryota	Ciliophora	Heterotrichea	Heterotrichida	Spirostomidae	Gruberia	4
1195526	Bacteria	Actinobacteria	Actinobacteria	Micrococcales	Microbacteriaceae	Gryllotalpicola	136
2692382	Bacteria	Firmicutes	Tissierellia	Tissierellales	Tissierellaceae	Gudongella	1015
55528	Eukaryota	NA	Cryptophyceae	Pyrenomonadales	Geminigeraceae	Guillardia	2148
397456	Bacteria	Proteobacteria	Betaproteobacteria	Neisseriales	Chromobacteriaceae	Gulbenkiania	77
256818	Bacteria	Actinobacteria	Actinobacteria	Micrococcales	Microbacteriaceae	Gulosibacter	352
2035712	Bacteria	Proteobacteria	Gammaproteobacteria	Chromatiales	Thioalkalibacteraceae	Guyparkeria	55
67808	Eukaryota	Cercozoa	Chlorarachniophyceae	NA	NA	Gymnochlora	5
86085	Eukaryota	Basidiomycota	Agaricomycetes	Agaricales	Cortinariaceae	Gymnopilus	258
93827	Eukaryota	Basidiomycota	Agaricomycetes	Agaricales	Omphalotaceae	Gymnopus	480
1445504	Bacteria	Proteobacteria	Gammaproteobacteria	Oceanospirillales	Saccharospirillaceae	Gynuella	208
2590666	Bacteria	Bacteroidetes	Chitinophagia	Chitinophagales	Chitinophagaceae	Gynurincola	323
80647	Eukaryota	Basidiomycota	Agaricomycetes	Boletales	Gyroporaceae	Gyroporus	1
366614	Bacteria	Proteobacteria	Alphaproteobacteria	Rhodobacterales	Rhodobacteraceae	Haematobacter	122
44744	Eukaryota	Chlorophyta	Chlorophyceae	Chlamydomonadales	Haematococcaceae	Haematococcus	473
1930924	Bacteria	Actinobacteria	Actinobacteria	Micrococcales	Micrococcaceae	Haematomicrobium	79
1804663	Bacteria	Proteobacteria	Alphaproteobacteria	Rhodospirillales	Rhodospirillaceae	Haematospirillum	114
724	Bacteria	Proteobacteria	Gammaproteobacteria	Pasteurellales	Pasteurellaceae	Haemophilus	1706
568	Bacteria	Proteobacteria	Gammaproteobacteria	Enterobacterales	Hafniaceae	Hafnia	211
51321	Eukaryota	Chlorophyta	Chlorophyceae	Chlamydomonadales	Dunaliellaceae	Hafniomonas	1
158481	Bacteria	Proteobacteria	Gammaproteobacteria	Oceanospirillales	Hahellaceae	Hahella	642
367188	Archaea	Euryarchaeota	Halobacteria	Halobacteriales	Halobacteriaceae	Haladaptatus	196
2678343	Archaea	Euryarchaeota	Halobacteria	Haloferacales	NA	Halalkaliarchaeum	35
392825	Bacteria	Firmicutes	Bacilli	Bacillales	Bacillaceae	Halalkalibacillus	295
332246	Archaea	Euryarchaeota	Halobacteria	Halobacteriales	Halobacteriaceae	Halalkalicoccus	92
1242273	Eukaryota	Bacillariophyta	Bacillariophyceae	Naviculales	Amphipleuraceae	Halamphora	6
1656823	Archaea	Euryarchaeota	Halobacteria	Halobacteriales	Halobacteriaceae	Halanaeroarchaeum	12
2330	Bacteria	Firmicutes	Clostridia	Halanaerobiales	Halanaerobiaceae	Halanaerobium	3364
1542963	Archaea	Euryarchaeota	Halobacteria	Halobacteriales	Haloarculaceae	Halapricum	70
744724	Archaea	Euryarchaeota	Halobacteria	Halobacteriales	Halobacteriaceae	Halarchaeum	68
2321115	Bacteria	Proteobacteria	Epsilonproteobacteria	Campylobacterales	Campylobacteraceae	Halarcobacter	324
630723	Bacteria	Firmicutes	Clostridia	Halanaerobiales	Halanaerobiaceae	Halarsenatibacter	305
2663399	Archaea	Euryarchaeota	Halobacteria	Haloferacales	Haloferacaceae	Halegenticoccus	40
162027	Bacteria	Proteobacteria	Deltaproteobacteria	Myxococcales	Kofleriaceae	Haliangium	439
475794	Bacteria	Proteobacteria	Gammaproteobacteria	Cellvibrionales	Halieaceae	Haliea	241
1217416	Bacteria	Proteobacteria	Gammaproteobacteria	Cellvibrionales	Halieaceae	Halioglobus	500
2349	Bacteria	Bacteroidetes	Saprospiria	Saprospirales	Haliscomenobacteraceae	Haliscomenobacter	1000
1331737	Bacteria	Actinobacteria	Actinobacteria	Micrococcales	Ruaniaceae	Haloactinobacterium	482
1217101	Bacteria	Actinobacteria	Actinobacteria	Jiangellales	Jiangellaceae	Haloactinopolyspora	106
405552	Bacteria	Actinobacteria	Actinobacteria	Streptosporangiales	Nocardiopsaceae	Haloactinospora	88
1269031	Archaea	Euryarchaeota	Halobacteria	Halobacteriales	Halobacteriaceae	Haloarchaeobius	33
2237	Archaea	Euryarchaeota	Halobacteria	Halobacteriales	Haloarculaceae	Haloarcula	214
45667	Bacteria	Firmicutes	Bacilli	Bacillales	Bacillaceae	Halobacillus	2173
1652133	Bacteria	Proteobacteria	Oligoflexia	Bacteriovoracales	Halobacteriovoraceae	Halobacteriovorax	682
2239	Archaea	Euryarchaeota	Halobacteria	Halobacteriales	Halobacteriaceae	Halobacterium	178
42417	Bacteria	Firmicutes	Clostridia	Halanaerobiales	Halobacteroidaceae	Halobacteroides	376
43927	Archaea	Euryarchaeota	Halobacteria	Haloferacales	Halorubraceae	Halobaculum	59
1073986	Archaea	Euryarchaeota	Halobacteria	Haloferacales	Haloferacaceae	Halobellus	156
203193	Archaea	Euryarchaeota	Halobacteria	Natrialbales	Natrialbaceae	Halobiforma	46
46466	Bacteria	Firmicutes	Clostridia	Halanaerobiales	Halanaerobiaceae	Halocella	709
2249	Archaea	Euryarchaeota	Halobacteria	Halobacteriales	Halococcaceae	Halococcus	255
1579315	Bacteria	Proteobacteria	Alphaproteobacteria	Rhodobacterales	Rhodobacteraceae	Halocynthiibacter	157
1912771	Bacteria	Proteobacteria	Deltaproteobacteria	Desulfovibrionales	Desulfovibrionaceae	Halodesulfovibrio	358
1980514	Archaea	Euryarchaeota	Halobacteria	Halobacteriales	Halobacteriaceae	Halodesulfurarchaeum	33
1425377	Bacteria	Actinobacteria	Actinobacteria	Pseudonocardiales	Pseudonocardiaceae	Haloechinothrix	68
2251	Archaea	Euryarchaeota	Halobacteria	Haloferacales	Haloferacaceae	Haloferax	382
574899	Bacteria	Verrucomicrobia	Verrucomicrobiae	Verrucomicrobiales	Verrucomicrobiaceae	Haloferula	792
1929135	Bacteria	Proteobacteria	Gammaproteobacteria	Chromatiales	Ectothiorhodospiraceae	Halofilum	131
60846	Archaea	Euryarchaeota	Halobacteria	Haloferacales	Haloferacaceae	Halogeometricum	147
651553	Bacteria	Actinobacteria	Actinobacteria	Glycomycetales	Glycomycetaceae	Haloglycomyces	56
695982	Archaea	Euryarchaeota	Halobacteria	Haloferacales	Haloferacaceae	Halogranum	159
1450140	Archaea	Euryarchaeota	Halobacteria	Haloferacales	Halorubraceae	Halohasta	24
1755832	Bacteria	Firmicutes	Clostridia	Clostridiales	Clostridiaceae	Haloimpatiens	811
306539	Bacteria	Firmicutes	Bacilli	Bacillales	Bacillaceae	Halolactibacillus	766
1075397	Archaea	Euryarchaeota	Halobacteria	Haloferacales	Halorubraceae	Halolamina	130
871740	Archaea	Euryarchaeota	Halobacteria	Halobacteriales	Halobacteriaceae	Halomarina	101
1427149	Archaea	Euryarchaeota	Halobacteria	Halobacteriales	Haloarculaceae	Halomicroarcula	114
203135	Archaea	Euryarchaeota	Halobacteria	Halobacteriales	Haloarculaceae	Halomicrobium	101
170610	Bacteria	Cyanobacteria	NA	Synechococcales	Prochlorotrichaceae	Halomicronema	97
2745	Bacteria	Proteobacteria	Gammaproteobacteria	Oceanospirillales	Halomonadaceae	Halomonas	4865
150059	Bacteria	Firmicutes	Clostridia	Halanaerobiales	Halobacteroidaceae	Halonatronum	387
869896	Archaea	Euryarchaeota	Halobacteria	Haloferacales	Halorubraceae	Halonotius	110
1820337	Archaea	Euryarchaeota	Halobacteria	Haloferacales	Halorubraceae	Haloparvum	23
1008195	Archaea	Euryarchaeota	Halobacteria	Haloferacales	Haloferacaceae	Halopelagius	72
1209988	Archaea	Euryarchaeota	Halobacteria	Haloferacales	Halorubraceae	Halopenitus	45
1739105	Bacteria	Proteobacteria	Gammaproteobacteria	Chromatiales	Ectothiorhodospiraceae	Halopeptonella	54
387342	Archaea	Euryarchaeota	Halobacteria	Natrialbales	Natrialbaceae	Halopiger	107
376170	Archaea	Euryarchaeota	Halobacteria	Haloferacales	Haloferacaceae	Haloplanus	158
471824	Bacteria	NA	NA	Haloplasmatales	Haloplasmataceae	Haloplasma	1075
1649455	Bacteria	Actinobacteria	Actinobacteria	NA	NA	Halopolyspora	58
1911573	Archaea	Euryarchaeota	Halobacteria	Haloferacales	Haloferacaceae	Haloprofundus	53
293431	Archaea	Euryarchaeota	Halobacteria	Haloferacales	Haloferacaceae	Haloquadratum	74
146825	Archaea	Euryarchaeota	Halobacteria	Halobacteriales	Haloarculaceae	Halorhabdus	199
85108	Bacteria	Proteobacteria	Gammaproteobacteria	Chromatiales	Ectothiorhodospiraceae	Halorhodospira	123
1073987	Archaea	Euryarchaeota	Halobacteria	Halobacteriales	Haloarculaceae	Halorientalis	126
1269048	Archaea	Euryarchaeota	Halobacteria	Halobacteriales	Halobacteriaceae	Halorubellus	26
56688	Archaea	Euryarchaeota	Halobacteria	Haloferacales	Halorubraceae	Halorubrum	935
1070314	Archaea	Euryarchaeota	Halobacteria	Halobacteriales	Halobacteriaceae	Halorussus	333
171163	Archaea	Euryarchaeota	Halobacteria	Halobacteriales	Haloarculaceae	Halosimplex	164
332518	Bacteria	Proteobacteria	Gammaproteobacteria	NA	NA	Halospina	110
353799	Archaea	Euryarchaeota	Halobacteria	Natrialbales	Natrialbaceae	Halostagnicola	52
1843185	Archaea	Euryarchaeota	Halobacteria	Halobacteriales	Halobacteriaceae	Halostella	182
376488	Bacteria	Proteobacteria	Gammaproteobacteria	Oceanospirillales	Halomonadaceae	Halotalea	154
121871	Archaea	Euryarchaeota	Halobacteria	Natrialbales	Natrialbaceae	Haloterrigena	174
76023	Bacteria	Cyanobacteria	NA	Chroococcales	Aphanothecaceae	Halothece	130
32636	Bacteria	Firmicutes	Clostridia	Halanaerobiales	Halanaerobiaceae	Halothermothrix	415
109262	Bacteria	Proteobacteria	Gammaproteobacteria	Chromatiales	Halothiobacillaceae	Halothiobacillus	516
1377992	Archaea	Euryarchaeota	Halobacteria	Halobacteriales	Halobacteriaceae	Halovenus	65
576341	Bacteria	Proteobacteria	Gammaproteobacteria	Oceanospirillales	Halomonadaceae	Halovibrio	50
332951	Archaea	Euryarchaeota	Halobacteria	Natrialbales	Natrialbaceae	Halovivax	59
1844498	Bacteria	Proteobacteria	Alphaproteobacteria	Rhodobacterales	Rhodobacteraceae	Halovulum	68
5973	Eukaryota	Ciliophora	Spirotrichea	Sporadotrichida	Halteriidae	Halteria	4840
1121254	Bacteria	Actinobacteria	Actinobacteria	Micromonosporales	Micromonosporaceae	Hamadaea	151
1176354	Eukaryota	Microsporidia	NA	NA	Dubosqiidae	Hamiltosporidium	489
1763827	Bacteria	Proteobacteria	Alphaproteobacteria	Sphingomonadales	Sphingomonadaceae	Hankyongella	33
29832	Eukaryota	Ascomycota	Saccharomycetes	Saccharomycetales	Saccharomycodaceae	Hanseniaspora	833
444599	Bacteria	Proteobacteria	Alphaproteobacteria	Rhizobiales	Methylocystaceae	Hansschlegelia	183
1707752	Bacteria	Bacteroidetes	Flavobacteriia	Flavobacteriales	Flavobacteriaceae	Hanstruepera	170
162985	Bacteria	Cyanobacteria	NA	Nostocales	Hapalosiphonaceae	Hapalosiphon	89
31295	Eukaryota	Endomyxa	Ascetosporea	Haplosporida	Haplosporidiidae	Haplosporidium	2
305820	Eukaryota	Chlorophyta	Chlorophyceae	Sphaeropleales	Scenedesmaceae	Hariotina	2
1892380	Bacteria	Firmicutes	Clostridia	Clostridiales	Ruminococcaceae	Harryflintia	187
1572860	Bacteria	Proteobacteria	Alphaproteobacteria	Rhizobiales	NA	Hartmannibacter	92
67475	Eukaryota	Bacillariophyta	Bacillariophyceae	Naviculales	Naviculaceae	Haslea	2
1434008	Bacteria	Proteobacteria	Alphaproteobacteria	Rhodobacterales	Rhodobacteraceae	Hasllibacter	43
482629	Bacteria	Cyanobacteria	NA	Nostocales	Tolypothrichaceae	Hassallia	63
1769729	Bacteria	Firmicutes	Clostridia	Clostridiales	Clostridiaceae	Hathewaya	1928
45992	Eukaryota	Foraminifera	NA	Rotaliida	Nonionidae	Haynesina	2
1343556	Bacteria	Firmicutes	Bacilli	Bacillales	Thermoactinomycetaceae	Hazenella	171
34453	Eukaryota	Basidiomycota	Agaricomycetes	Agaricales	Cortinariaceae	Hebeloma	168
1161125	Bacteria	Actinobacteria	Actinobacteria	Micrococcales	Dermabacteraceae	Helcobacillus	16
31983	Bacteria	Firmicutes	Tissierellia	Tissierellales	Peptoniphilaceae	Helcococcus	2153
318525	Eukaryota	Tubulinea	Elardia	Arcellinida	Heleoperidae	Heleopera	4
209	Bacteria	Proteobacteria	Epsilonproteobacteria	Campylobacterales	Helicobacteraceae	Helicobacter	8396
1745324	Eukaryota	Ascomycota	Eurotiomycetes	Onygenales	Ajellomycetaceae	Helicocarpus	128
145474	Eukaryota	Chlorophyta	Trebouxiophyceae	Chlorellales	Chlorellaceae	Helicosporidium	296
28063	Bacteria	Firmicutes	Clostridia	Clostridiales	Heliobacteriaceae	Heliobacillus	423
2697	Bacteria	Firmicutes	Clostridia	Clostridiales	Heliobacteriaceae	Heliobacterium	1054
144548	Eukaryota	Basidiomycota	Agaricomycetes	Gloeophyllales	NA	Heliocybe	154
150818	Bacteria	Firmicutes	Clostridia	Clostridiales	Heliobacteriaceae	Heliophilum	433
139858	Eukaryota	Ciliophora	Phyllopharyngea	Evaginogenida	Heliophryidae	Heliophrya	2
79598	Bacteria	Firmicutes	Clostridia	Clostridiales	Heliobacteriaceae	Heliorestis	658
574559	Bacteria	Proteobacteria	Alphaproteobacteria	Rhodobacterales	Hyphomonadaceae	Hellea	95
260092	Eukaryota	Rhodophyta	Florideophyceae	Nemaliales	Liagoraceae	Helminthocladia	1
135491	Eukaryota	NA	Dinophyceae	Syndiniales	Syndiniaceae	Hematodinium	16
1914292	Eukaryota	NA	Cryptophyceae	Cyathomonadacea	NA	Hemiarma	2
203903	Eukaryota	Basidiomycota	Pucciniomycetes	Pucciniales	NA	Hemileia	1
77924	Eukaryota	NA	Cryptophyceae	Cryptomonadales	Hemiselmidaceae	Hemiselmis	48
453849	Bacteria	Proteobacteria	Alphaproteobacteria	Rhodobacterales	Hyphomonadaceae	Henriciella	484
77566	Eukaryota	Apicomplexa	Aconoidasida	Haemosporida	Plasmodiidae	Hepatocystis	413
1081667	Eukaryota	Microsporidia	NA	NA	Enterocytozoonidae	Hepatospora	117
75741	Eukaryota	Apicomplexa	Conoidasida	Eucoccidiorida	Hepatozoidae	Hepatozoon	1
1445609	Bacteria	Proteobacteria	Alphaproteobacteria	Sphingomonadales	Sphingomonadaceae	Hephaestia	77
963	Bacteria	Proteobacteria	Betaproteobacteria	Burkholderiales	Oxalobacteraceae	Herbaspirillum	1478
881616	Bacteria	Actinobacteria	Actinobacteria	Micrococcales	Microbacteriaceae	Herbiconiux	207
28443	Bacteria	Actinobacteria	Actinobacteria	Streptosporangiales	Streptosporangiaceae	Herbidospora	556
1884922	Bacteria	Actinobacteria	Actinobacteria	Pseudonocardiales	Pseudonocardiaceae	Herbihabitans	121
1663717	Bacteria	Firmicutes	Clostridia	Clostridiales	Lachnospiraceae	Herbinix	12919
40459	Eukaryota	Basidiomycota	Agaricomycetes	Russulales	Hericiaceae	Hericium	123
303379	Bacteria	Proteobacteria	Betaproteobacteria	Burkholderiales	Oxalobacteraceae	Herminiimonas	140
5714	Eukaryota	Euglenozoa	Kinetoplastea	Trypanosomatida	Trypanosomatidae	Herpetomonas	9
64	Bacteria	Chloroflexi	Chloroflexia	Herpetosiphonales	Herpetosiphonaceae	Herpetosiphon	649
717901	Eukaryota	Rhodophyta	Florideophyceae	Ceramiales	Rhodomelaceae	Herposiphonia	1
241189	Bacteria	Firmicutes	Clostridia	Clostridiales	Lachnospiraceae	Hespellia	6586
101126	Eukaryota	Mucoromycota	Mucoromycetes	Mucorales	Cunninghamellaceae	Hesseltinella	408
13562	Eukaryota	Basidiomycota	Agaricomycetes	Russulales	Bondarzewiaceae	Heterobasidion	190
2918	Eukaryota	NA	Dinophyceae	Peridiniales	Heterocapsaceae	Heterocapsa	2
114962	Eukaryota	Ascomycota	Lecanoromycetes	Caliciales	Physciaceae	Heterodermia	2
864285	Eukaryota	Ciliophora	Spirotrichea	Euplotida	Uronychiidae	Heterodiophrys	3
2021966	Eukaryota	Ciliophora	Armophorea	Metopida	Metopidae	Heterometopus	2
2507944	Bacteria	Cyanobacteria	NA	Nostocales	Heteroscytonemataceae	Heteroscytonema	2
2828	Eukaryota	NA	Raphidophyceae	Chattonellales	Chattonellaceae	Heterosigma	5
2058189	Eukaryota	Evosea	Eumycetozoa	Acytosteliales	Acytosteliaceae	Heterostelium	731
31479	Eukaryota	Rhodophyta	Florideophyceae	Hildenbrandiales	Hildenbrandiaceae	Hildenbrandia	3
84404	Bacteria	Proteobacteria	Deltaproteobacteria	Desulfurellales	Desulfurellaceae	Hippea	661
2723	Bacteria	Proteobacteria	Alphaproteobacteria	Rhodobacterales	Hyphomonadaceae	Hirschia	115
42367	Eukaryota	Ascomycota	Sordariomycetes	Hypocreales	Ophiocordycipitaceae	Hirsutella	168
2590586	Bacteria	Proteobacteria	Alphaproteobacteria	Rhodobacterales	Rhodobacteraceae	Histidinibacterium	160
135587	Eukaryota	Parabasalia	NA	Tritrichomonadida	Dientamoebidae	Histomonas	9
214906	Bacteria	Proteobacteria	Gammaproteobacteria	Pasteurellales	Pasteurellaceae	Histophilus	95
5036	Eukaryota	Ascomycota	Eurotiomycetes	Onygenales	Ajellomycetaceae	Histoplasma	157
274591	Bacteria	Proteobacteria	Alphaproteobacteria	Rhizobiales	Phyllobacteriaceae	Hoeflea	701
1573535	Bacteria	Firmicutes	Erysipelotrichia	Erysipelotrichales	Erysipelotrichaceae	Holdemanella	3216
61170	Bacteria	Firmicutes	Erysipelotrichia	Erysipelotrichales	Erysipelotrichaceae	Holdemania	9308
104085	Eukaryota	Parabasalia	NA	Spirotrichonymphida	Holomastigotoididae	Holomastigotoides	17
35838	Bacteria	Acidobacteria	Holophagae	Holophagales	Holophagaceae	Holophaga	390
44747	Bacteria	Proteobacteria	Alphaproteobacteria	Holosporales	Holosporaceae	Holospora	109
57504	Eukaryota	Ciliophora	Spirotrichea	Urostylida	Holostichidae	Holosticha	15
1649457	Bacteria	Actinobacteria	Actinobacteria	Micrococcales	Microbacteriaceae	Homoserinibacter	66
1434009	Bacteria	Actinobacteria	Actinobacteria	Micrococcales	Microbacteriaceae	Homoserinimonas	94
2315209	Eukaryota	NA	Bigyra	Thraustochytrida	Thraustochytriaceae	Hondaea	1707
881023	Bacteria	Cyanobacteria	NA	Oscillatoriales	Gomontiellaceae	Hormoscilla	255
91942	Eukaryota	Ascomycota	Dothideomycetes	Mycosphaerellales	Teratosphaeriaceae	Hortaea	641
697025	Bacteria	Actinobacteria	Actinobacteria	Corynebacteriales	Mycobacteriaceae	Hoyosella	80
1937999	Bacteria	Bacteroidetes	Cytophagia	Cytophagales	Bernardetiaceae	Hugenholtzia	523
556178	Bacteria	Actinobacteria	Actinobacteria	Micrococcales	Intrasporangiaceae	Humibacillus	169
427753	Bacteria	Actinobacteria	Actinobacteria	Micrococcales	Microbacteriaceae	Humibacter	152
1223303	Bacteria	Proteobacteria	Alphaproteobacteria	Rhodospirillales	Acetobacteraceae	Humitalea	166
2304692	Bacteria	Firmicutes	Clostridia	Clostridiales	Hungateiclostridiaceae	Hungateiclostridium	9016
1649459	Bacteria	Firmicutes	Clostridia	Clostridiales	Clostridiaceae	Hungatella	13352
2605940	Bacteria	Proteobacteria	Alphaproteobacteria	Rhodospirillales	Rhodospirillaceae	Hwanghaeella	123
1400058	Bacteria	Proteobacteria	Alphaproteobacteria	Rhodobacterales	Rhodobacteraceae	Hwanghaeicola	51
224455	Bacteria	Proteobacteria	Deltaproteobacteria	Myxococcales	Archangiaceae	Hyalangium	278
184462	Eukaryota	NA	Oomycota	Peronosporales	Peronosporaceae	Hyaloperonospora	4
82267	Eukaryota	Chytridiomycota	Monoblepharidomycetes	Monoblepharidales	NA	Hyaloraphidium	2
47747	Eukaryota	Ascomycota	Leotiomycetes	Helotiales	Hyaloscyphaceae	Hyaloscypha	584
388829	Eukaryota	Basidiomycota	Agaricomycetes	Boletales	Paxillaceae	Hydnomerulius	168
1774131	Bacteria	Bacteroidetes	Chitinophagia	Chitinophagales	Chitinophagaceae	Hydrobacter	80
2650549	Bacteria	Proteobacteria	Gammaproteobacteria	Alteromonadales	Alteromonadaceae	Hydrocarboniclastica	85
243627	Bacteria	Proteobacteria	Gammaproteobacteria	Nevskiales	Sinobacteraceae	Hydrocarboniphaga	235
1616833	Bacteria	Cyanobacteria	NA	Pleurocapsales	Hydrococcaceae	Hydrococcus	43
400657	Bacteria	Cyanobacteria	NA	Oscillatoriales	Microcoleaceae	Hydrocoleum	174
3106	Eukaryota	Chlorophyta	Chlorophyceae	Sphaeropleales	Hydrodictyaceae	Hydrodictyon	1
1609627	Bacteria	Firmicutes	Bacilli	Bacillales	Bacillaceae	Hydrogenibacillus	239
223785	Bacteria	Proteobacteria	Epsilonproteobacteria	Campylobacterales	Hydrogenimonaceae	Hydrogenimonas	452
1501224	Bacteria	Firmicutes	NA	NA	NA	Hydrogenispora	1288
246263	Bacteria	Aquificae	Aquificae	Aquificales	Aquificaceae	Hydrogenivirga	284
596767	Bacteria	Firmicutes	Clostridia	Clostridiales	Ruminococcaceae	Hydrogenoanaerobacterium	3105
939	Bacteria	Aquificae	Aquificae	Aquificales	Aquificaceae	Hydrogenobacter	197
168657	Bacteria	Aquificae	Aquificae	Aquificales	Aquificaceae	Hydrogenobaculum	174
47420	Bacteria	Proteobacteria	Betaproteobacteria	Burkholderiales	Comamonadaceae	Hydrogenophaga	879
70774	Bacteria	Proteobacteria	Hydrogenophilalia	Hydrogenophilales	Hydrogenophilaceae	Hydrogenophilus	98
133269	Bacteria	Aquificae	Aquificae	Aquificales	Hydrogenothermaceae	Hydrogenothermus	191
28884	Bacteria	Proteobacteria	Gammaproteobacteria	Thiotrichales	Piscirickettsiaceae	Hydrogenovibrio	409
1910924	Bacteria	Proteobacteria	Betaproteobacteria	Burkholderiales	Burkholderiaceae	Hydromonas	54
191045	Eukaryota	Rhodophyta	Florideophyceae	Gracilariales	Gracilariaceae	Hydropuntia	2
1004300	Bacteria	Bacteroidetes	Chitinophagia	Chitinophagales	Chitinophagaceae	Hydrotalea	355
945733	Bacteria	Cyanobacteria	NA	Pleurocapsales	Hyellaceae	Hyella	153
232523	Bacteria	Proteobacteria	Betaproteobacteria	Burkholderiales	Comamonadaceae	Hylemonella	162
89966	Bacteria	Bacteroidetes	Cytophagia	Cytophagales	Hymenobacteraceae	Hymenobacter	9845
2705399	Bacteria	Proteobacteria	Alphaproteobacteria	Rhodospirillales	Rhodospirillaceae	Hypericibacter	195
54247	Archaea	Crenarchaeota	Thermoprotei	Desulfurococcales	Pyrodictiaceae	Hyperthermus	37
2004661	Bacteria	Proteobacteria	Alphaproteobacteria	Rhodobacterales	Hyphomonadaceae	Hyphobacterium	27
71944	Eukaryota	Basidiomycota	Agaricomycetes	Agaricales	Strophariaceae	Hypholoma	274
81	Bacteria	Proteobacteria	Alphaproteobacteria	Rhizobiales	Hyphomicrobiaceae	Hyphomicrobium	1313
85	Bacteria	Proteobacteria	Alphaproteobacteria	Rhodobacterales	Hyphomonadaceae	Hyphomonas	1000
101108	Eukaryota	Mucoromycota	Mucoromycetes	Mucorales	Mucoraceae	Hyphomucor	1
507510	Eukaryota	Ascomycota	Saccharomycetes	Saccharomycetales	Debaryomycetaceae	Hyphopichia	164
31428	Eukaryota	Rhodophyta	Florideophyceae	Gigartinales	Hypneaceae	Hypnea	5
1940855	Bacteria	Fusobacteria	Fusobacteriia	Fusobacteriales	Fusobacteriaceae	Hypnocyclicus	567
1170552	Eukaryota	Ciliophora	Phyllopharyngea	Hypocomatida	Hypocomidae	Hypocoma	3
42305	Eukaryota	Ascomycota	Sordariomycetes	Hypocreales	Clavicipitaceae	Hypocrella	7
5734	Eukaryota	Parabasalia	NA	Hypotrichomonadida	Hypotrichomonadidae	Hypotrichomonas	1
42308	Eukaryota	Ascomycota	Sordariomycetes	Xylariales	Hypoxylaceae	Hypoxylon	321
39965	Eukaryota	Basidiomycota	Agaricomycetes	Agaricales	Lyophyllaceae	Hypsizygus	251
1080193	Bacteria	Bacteroidetes	Flavobacteriia	Flavobacteriales	Flavobacteriaceae	Hyunsoonleella	295
1775694	Bacteria	Bacteroidetes	Flavobacteriia	Flavobacteriales	Flavobacteriaceae	Ichthyenterobacterium	119
1755829	Bacteria	Bacteroidetes	Flavobacteriia	Flavobacteriales	Ichthyobacteriaceae	Ichthyobacterium	288
5931	Eukaryota	Ciliophora	Oligohymenophorea	Hymenostomatida	NA	Ichthyophthirius	7606
36862	Bacteria	Proteobacteria	Betaproteobacteria	Burkholderiales	NA	Ideonella	714
135575	Bacteria	Proteobacteria	Gammaproteobacteria	Alteromonadales	Idiomarinaceae	Idiomarina	1630
112008	Bacteria	Proteobacteria	Gammaproteobacteria	NA	NA	Ignatzschineria	336
795750	Bacteria	Ignavibacteriae	Ignavibacteria	Ignavibacteriales	Ignavibacteriaceae	Ignavibacterium	517
89092	Bacteria	Firmicutes	Bacilli	Lactobacillales	Aerococcaceae	Ignavigranum	273
54258	Archaea	Crenarchaeota	Thermoprotei	Desulfurococcales	Desulfurococcaceae	Ignicoccus	69
334767	Archaea	Crenarchaeota	Thermoprotei	Desulfurococcales	Desulfurococcaceae	Ignisphaera	55
1937007	Bacteria	Firmicutes	Erysipelotrichia	Erysipelotrichales	Erysipelotrichaceae	Ileibacterium	15
682522	Bacteria	Actinobacteria	Acidimicrobiia	Acidimicrobiales	Ilumatobacteraceae	Ilumatobacter	607
167639	Bacteria	Fusobacteria	Fusobacteriia	Fusobacteriales	Fusobacteriaceae	Ilyobacter	657
2675671	Bacteria	Bacteroidetes	Chitinophagia	Chitinophagales	Chitinophagaceae	Ilyomonas	386
2018671	Bacteria	Proteobacteria	Gammaproteobacteria	Chromatiales	Chromatiaceae	Imhoffiella	142
1934947	Bacteria	Proteobacteria	Gammaproteobacteria	Immundisolibacterales	Immundisolibacteraceae	Immundisolibacter	61
1649461	Bacteria	Bacteroidetes	Cytophagia	Cytophagales	Flammeovirgaceae	Imperialibacter	557
1165076	Bacteria	Bacteroidetes	Flavobacteriia	Flavobacteriales	Flavobacteriaceae	Imtechella	230
647744	Bacteria	Bacteroidetes	Cytophagia	Cytophagales	Cyclobacteriaceae	Indibacter	286
2681298	Bacteria	Firmicutes	Bacilli	Bacillales	Planococcaceae	Indiicoccus	155
2478349	Bacteria	Proteobacteria	Alphaproteobacteria	Rhodospirillales	Rhodospirillaceae	Indioceanicola	125
2004411	Bacteria	Firmicutes	Clostridia	Clostridiales	Clostridiaceae	Inediibacterium	573
644355	Bacteria	Proteobacteria	Betaproteobacteria	Burkholderiales	NA	Inhella	158
123986	Eukaryota	Rhodophyta	Florideophyceae	Ceramiales	Ceramiaceae	Inkyuleea	2
1759371	Bacteria	Proteobacteria	Gammaproteobacteria	Chromatiales	Ectothiorhodospiraceae	Inmirania	91
40468	Eukaryota	Basidiomycota	Agaricomycetes	Hymenochaetales	Hymenochaetaceae	Inonotus	3
1979191	Bacteria	NA	NA	Haloplasmatales	Haloplasmataceae	Inordinaticella	1025
171673	Bacteria	Proteobacteria	Alphaproteobacteria	Rhodospirillales	Rhodospirillaceae	Inquilinus	476
660628	Bacteria	Proteobacteria	Alphaproteobacteria	Rhodospirillales	Rhodospirillaceae	Insolitispirillum	151
1928820	Bacteria	Firmicutes	Clostridia	Clostridiales	Eubacteriaceae	Intestinibacillus	5735
1505657	Bacteria	Firmicutes	Clostridia	Clostridiales	Peptostreptococcaceae	Intestinibacter	439
2679910	Bacteria	Firmicutes	Erysipelotrichia	Erysipelotrichales	Erysipelotrichaceae	Intestinibaculum	2691
1392389	Bacteria	Firmicutes	Clostridia	Clostridiales	NA	Intestinimonas	10112
53357	Bacteria	Actinobacteria	Actinobacteria	Micrococcales	Intrasporangiaceae	Intrasporangium	211
32014	Bacteria	Proteobacteria	Betaproteobacteria	Neisseriales	Chromobacteriaceae	Iodobacter	226
2565776	Bacteria	NA	NA	NA	NA	Isachenkonia	686
142587	Bacteria	Firmicutes	Bacilli	Lactobacillales	Carnobacteriaceae	Isobaculum	395
37098	Eukaryota	Haptista	Haptophyta	Isochrysidales	Isochrysidaceae	Isochrysis	17
254250	Bacteria	Actinobacteria	Actinobacteria	Micrococcales	Promicromonosporaceae	Isoptericola	619
127	Bacteria	Planctomycetes	Planctomycetia	Isosphaerales	Isosphaeraceae	Isosphaera	303
5986	Eukaryota	Ciliophora	Litostomatea	Vestibuliferida	Isotrichidae	Isotricha	160
1780190	Bacteria	Proteobacteria	Gammaproteobacteria	Enterobacterales	Enterobacteriaceae	Izhakiella	146
284065	Eukaryota	Rhodophyta	Florideophyceae	Nemaliales	Liagoraceae	Izziella	1
202696	Eukaryota	Basidiomycota	Agaricomycetes	Jaapiales	Jaapiaceae	Jaapia	249
1970620	Bacteria	Cyanobacteria	NA	Oscillatoriales	Desertifilaceae	Jacksonvillea	56
224461	Bacteria	Proteobacteria	Deltaproteobacteria	Myxococcales	Polyangiaceae	Jahnella	2
193034	Eukaryota	Ascomycota	Dothideomycetes	Jahnulales	Aliquandostipitaceae	Jahnula	1
143016	Eukaryota	NA	NA	Jakobida	Jakobidae	Jakoba	6
561108	Eukaryota	Basidiomycota	Exobasidiomycetes	Microstromatales	NA	Jaminaea	270
53457	Bacteria	Actinobacteria	Actinobacteria	Micrococcales	Intrasporangiaceae	Janibacter	484
188905	Bacteria	Proteobacteria	Alphaproteobacteria	Rhodobacterales	Rhodobacteraceae	Jannaschia	617
29580	Bacteria	Proteobacteria	Betaproteobacteria	Burkholderiales	Oxalobacteraceae	Janthinobacterium	1446
1434010	Bacteria	Actinobacteria	Actinobacteria	Frankiales	Frankiaceae	Jatrophihabitans	171
762551	Bacteria	Bacteroidetes	Flavobacteriia	Flavobacteriales	Flavobacteriaceae	Jejuia	167
1072081	Eukaryota	Chlorophyta	Chlorophyceae	NA	NA	Jenufa	3
885864	Bacteria	Proteobacteria	Betaproteobacteria	Neisseriales	Chromobacteriaceae	Jeongeupia	113
1470540	Bacteria	Firmicutes	Bacilli	Lactobacillales	Carnobacteriaceae	Jeotgalibaca	1735
157226	Bacteria	Firmicutes	Bacilli	Bacillales	Planococcaceae	Jeotgalibacillus	1247
227979	Bacteria	Firmicutes	Bacilli	Bacillales	Staphylococcaceae	Jeotgalicoccus	571
1511750	Bacteria	Proteobacteria	Alphaproteobacteria	Rhodobacterales	Rhodobacteraceae	Jhaorihella	30
281472	Bacteria	Actinobacteria	Actinobacteria	Jiangellales	Jiangellaceae	Jiangella	1474
1775688	Bacteria	Proteobacteria	Alphaproteobacteria	Rhizobiales	Aurantimonadaceae	Jiella	248
2052799	Eukaryota	Mucoromycota	Endogonomycetes	Endogonales	Endogonaceae	Jimgerdemannia	504
1078767	Bacteria	Actinobacteria	Actinobacteria	Micromonosporales	Micromonosporaceae	Jishengella	68
2031119	Bacteria	Bacteroidetes	Cytophagia	Cytophagales	Cytophagaceae	Jiulongibacter	424
2320805	Eukaryota	Chlorophyta	Ulvophyceae	Bryopsidales	Udoteaceae	Johnson-sea-linkia	1
43994	Bacteria	Firmicutes	Clostridia	Clostridiales	Lachnospiraceae	Johnsonella	2031
43673	Bacteria	Actinobacteria	Actinobacteria	Micrococcales	Jonesiaceae	Jonesia	142
428711	Bacteria	Synergistetes	Synergistia	Synergistales	Synergistaceae	Jonquetella	521
453850	Bacteria	Bacteroidetes	Flavobacteriia	Flavobacteriales	Flavobacteriaceae	Joostella	233
1940564	Eukaryota	Ascomycota	Sordariomycetes	Diaporthales	Juglanconidaceae	Juglanconis	1
166953	Bacteria	Proteobacteria	Alphaproteobacteria	Rhizobiales	Rhizobiaceae	Kaistia	407
2662752	Bacteria	Proteobacteria	Gammaproteobacteria	Enterobacterales	Erwiniaceae	Kalamiella	5
1472763	Bacteria	Firmicutes	Tissierellia	NA	NA	Kallipyga	1145
1508537	Bacteria	Chloroflexi	Chloroflexia	Kallotenuales	Kallotenuaceae	Kallotenue	385
1804794	Eukaryota	Basidiomycota	Ustilaginomycetes	Ustilaginales	Ustilaginaceae	Kalmanozyma	77
1501433	Bacteria	Cyanobacteria	NA	Oscillatoriales	Microcoleaceae	Kamptonema	99
2201379	Bacteria	Proteobacteria	Alphaproteobacteria	Rhodobacterales	Rhodobacteraceae	Kandeliimicrobium	69
1279388	Bacteria	Firmicutes	Erysipelotrichia	Erysipelotrichales	Erysipelotrichaceae	Kandleria	3415
261963	Bacteria	Proteobacteria	Gammaproteobacteria	Oceanospirillales	Kangiellaceae	Kangiella	674
156229	Eukaryota	NA	Dinophyceae	Gymnodiniales	Kareniaceae	Karenia	14
157684	Eukaryota	NA	Dinophyceae	Gymnodiniales	Kareniaceae	Karlodinium	13
301203	Eukaryota	Ascomycota	Dothideomycetes	Pleosporales	Didymosphaeriaceae	Karstenula	137
71245	Eukaryota	Ascomycota	Saccharomycetes	Saccharomycetales	Saccharomycetaceae	Kazachstania	469
1354809	Bacteria	Firmicutes	Tissierellia	Tissierellales	Tissierellaceae	Keratinibaculum	589
257820	Bacteria	Proteobacteria	Betaproteobacteria	Burkholderiales	Alcaligenaceae	Kerstersia	21
2025617	Bacteria	Proteobacteria	Gammaproteobacteria	Oceanospirillales	Alcanivoracaceae	Ketobacter	378
92944	Bacteria	Proteobacteria	Alphaproteobacteria	Rhodobacterales	Rhodobacteraceae	Ketogulonicigenium	91
2029	Bacteria	Actinobacteria	Actinobacteria	Pseudonocardiales	Pseudonocardiaceae	Kibdelosporangium	496
454159	Bacteria	Proteobacteria	Alphaproteobacteria	Kiloniellales	Kiloniellaceae	Kiloniella	421
2678529	Bacteria	Proteobacteria	Gammaproteobacteria	Cellvibrionales	Halieaceae	Kineobactrum	156
33981	Bacteria	Actinobacteria	Actinobacteria	Kineosporiales	Kineosporiaceae	Kineococcus	504
211469	Bacteria	Actinobacteria	Actinobacteria	Micrococcales	Dermatophilaceae	Kineosphaera	77
49184	Bacteria	Actinobacteria	Actinobacteria	Kineosporiales	Kineosporiaceae	Kineosporia	204
2163168	Bacteria	Firmicutes	Clostridia	Clostridiales	Lachnospiraceae	Kineothrix	12274
32257	Bacteria	Proteobacteria	Betaproteobacteria	Neisseriales	Neisseriaceae	Kingella	617
683756	Bacteria	Proteobacteria	Betaproteobacteria	Burkholderiales	Comamonadaceae	Kinneretia	61
797121	Eukaryota	Fornicata	NA	NA	NA	Kipferlia	80
1921784	Bacteria	Kiritimatiellaeota	Kiritimatiellae	Kiritimatiellales	Kiritimatiellaceae	Kiritimatiella	2477
2063	Bacteria	Actinobacteria	Actinobacteria	Streptomycetales	Streptomycetaceae	Kitasatospora	1904
570	Bacteria	Proteobacteria	Gammaproteobacteria	Enterobacterales	Enterobacteriaceae	Klebsiella	4556
2183612	Bacteria	Actinobacteria	Actinobacteria	Geodermatophilales	Geodermatophilaceae	Klenkia	188
580374	Bacteria	Actinobacteria	Actinobacteria	Micrococcales	Microbacteriaceae	Klugiella	93
[truncated: 2,184 more rows]
