# Supplementary material for: Mining the equine gut metagenome: poorly-characterized taxa associated with cardiovascular fitness in endurance athletes
Source: Commun Biol. 2022 Oct 3;5:1032. doi: 10.1038/s42003-022-03977-7 (PMC9529974; doi:10.1038/s42003-022-03977-7)
Supplement: Supplementary file 7 — Supplementary Data 4 [file 42003_2022_3977_MOESM7_ESM.xlsx]

## Sheet: Table_4summary.core.genes.taxon
Supplementary Data 4 - Gene counts of each phylotype detected in the equine core gene catalog. Taxonomic profiling was done with Kaiju
Taxon_id	Superkingdom	Phylum	Class	Order	Family	Genus	Gene counts
838	Bacteria	Bacteroidetes	Bacteroidia	Bacteroidales	Prevotellaceae	Prevotella	72902
1263	Bacteria	Firmicutes	Clostridia	Clostridiales	Ruminococcaceae	Ruminococcus	45408
157	Bacteria	Spirochaetes	Spirochaetia	Spirochaetales	Spirochaetaceae	Treponema	44460
816	Bacteria	Bacteroidetes	Bacteroidia	Bacteroidales	Bacteroidaceae	Bacteroides	42676
1485	Bacteria	Firmicutes	Clostridia	Clostridiales	Clostridiaceae	Clostridium	38627
830	Bacteria	Firmicutes	Clostridia	Clostridiales	Lachnospiraceae	Butyrivibrio	34589
832	Bacteria	Fibrobacteres	Fibrobacteria	Fibrobacterales	Fibrobacteraceae	Fibrobacter	19681
841	Bacteria	Firmicutes	Clostridia	Clostridiales	Lachnospiraceae	Roseburia	17671
1730	Bacteria	Firmicutes	Clostridia	Clostridiales	Eubacteriaceae	Eubacterium	17122
239759	Bacteria	Bacteroidetes	Bacteroidia	Bacteroidales	Rikenellaceae	Alistipes	13716
33024	Bacteria	Firmicutes	Negativicutes	Acidaminococcales	Acidaminococcaceae	Phascolarctobacterium	13597
1883	Bacteria	Actinobacteria	Actinomycetia	Streptomycetales	Streptomycetaceae	Streptomyces	10527
44249	Bacteria	Firmicutes	Bacilli	Bacillales	Paenibacillaceae	Paenibacillus	9191
46205	Bacteria	Firmicutes	Clostridia	Clostridiales	Lachnospiraceae	Pseudobutyrivibrio	8971
1506553	Bacteria	Firmicutes	Clostridia	Clostridiales	Lachnospiraceae	Lachnoclostridium	8278
375288	Bacteria	Bacteroidetes	Bacteroidia	Bacteroidales	Tannerellaceae	Parabacteroides	7725
572511	Bacteria	Firmicutes	Clostridia	Clostridiales	Lachnospiraceae	Blautia	7030
216851	Bacteria	Firmicutes	Clostridia	Clostridiales	Ruminococcaceae	Faecalibacterium	5434
2172	Archaea	Euryarchaeota	Methanobacteria	Methanobacteriales	Methanobacteriaceae	Methanobrevibacter	5360
970	Bacteria	Firmicutes	Negativicutes	Selenomonadales	Selenomonadaceae	Selenomonas	4696
33042	Bacteria	Firmicutes	Clostridia	Clostridiales	Lachnospiraceae	Coprococcus	4612
2192	Archaea	Euryarchaeota	Methanomicrobia	Methanomicrobiales	Methanocorpusculaceae	Methanocorpusculum	4535
265975	Bacteria	Firmicutes	Clostridia	Clostridiales	Lachnospiraceae	Oribacterium	3840
459786	Bacteria	Firmicutes	Clostridia	Clostridiales	Oscillospiraceae	Oscillibacter	3655
1386	Bacteria	Firmicutes	Bacilli	Bacillales	Bacillaceae	Bacillus	3582
156973	Bacteria	Bacteroidetes	Bacteroidia	Bacteroidales	Dysgonomonadaceae	Dysgonomonas	3530
1283313	Bacteria	Bacteroidetes	Bacteroidia	Bacteroidales	Prevotellaceae	Alloprevotella	3484
909656	Bacteria	Bacteroidetes	Bacteroidia	Bacteroidales	NA	Phocaeicola	3433
239934	Bacteria	Verrucomicrobia	Verrucomicrobiae	Verrucomicrobiales	Akkermansiaceae	Akkermansia	3254
189330	Bacteria	Firmicutes	Clostridia	Clostridiales	Lachnospiraceae	Dorea	3186
286	Bacteria	Proteobacteria	Gammaproteobacteria	Pseudomonadales	Pseudomonadaceae	Pseudomonas	3140
237	Bacteria	Bacteroidetes	Flavobacteriia	Flavobacteriales	Flavobacteriaceae	Flavobacterium	2919
577309	Bacteria	Bacteroidetes	Bacteroidia	Bacteroidales	Prevotellaceae	Paraprevotella	2914
1301	Bacteria	Firmicutes	Bacilli	Lactobacillales	Streptococcaceae	Streptococcus	2858
84567	Bacteria	Bacteroidetes	Sphingobacteriia	Sphingobacteriales	Sphingobacteriaceae	Pedobacter	2758
172900	Bacteria	Lentisphaerae	Lentisphaeria	Victivallales	Victivallaceae	Victivallis	2658
346096	Bacteria	Bacteroidetes	Bacteroidia	Bacteroidales	Paludibacteraceae	Paludibacter	2530
836	Bacteria	Bacteroidetes	Bacteroidia	Bacteroidales	Porphyromonadaceae	Porphyromonas	2500
946234	Bacteria	Firmicutes	Clostridia	Clostridiales	Ruminococcaceae	Flavonifractor	2476
2720805	Bacteria	Firmicutes	Clostridia	NA	NA	Candidatus	2461
1427378	Bacteria	Firmicutes	Clostridia	Clostridiales	Lachnospiraceae	Acetatifactor	2455
1678	Bacteria	Actinobacteria	Actinomycetia	Bifidobacteriales	Bifidobacteriaceae	Bifidobacterium	2234
244127	Bacteria	Firmicutes	Clostridia	Clostridiales	Ruminococcaceae	Anaerotruncus	2179
79328	Bacteria	Bacteroidetes	Chitinophagia	Chitinophagales	Chitinophagaceae	Chitinophaga	2132
1843210	Bacteria	Firmicutes	Clostridia	Clostridiales	Lachnospiraceae	Anaerocolumna	2086
423349	Bacteria	Bacteroidetes	Sphingobacteriia	Sphingobacteriales	Sphingobacteriaceae	Mucilaginibacter	2014
872	Bacteria	Proteobacteria	Deltaproteobacteria	Desulfovibrionales	Desulfovibrionaceae	Desulfovibrio	2000
1017280	Bacteria	Firmicutes	Clostridia	Clostridiales	Ruminococcaceae	Pseudoflavonifractor	1984
1766253	Bacteria	Firmicutes	Clostridia	Clostridiales	Lachnospiraceae	Agathobacter	1939
28050	Bacteria	Firmicutes	Clostridia	Clostridiales	Lachnospiraceae	Lachnospira	1855
28453	Bacteria	Bacteroidetes	Sphingobacteriia	Sphingobacteriales	Sphingobacteriaceae	Sphingobacterium	1849
580596	Bacteria	Firmicutes	Clostridia	Clostridiales	Clostridiaceae	Butyricicoccus	1747
399320	Bacteria	Spirochaetes	Spirochaetia	Spirochaetales	Spirochaetaceae	Sphaerochaeta	1738
1357	Bacteria	Firmicutes	Bacilli	Lactobacillales	Streptococcaceae	Lactococcus	1698
2316020	Bacteria	Firmicutes	Clostridia	Clostridiales	Lachnospiraceae	Mediterraneibacter	1696
292632	Bacteria	Firmicutes	Clostridia	Clostridiales	Ruminococcaceae	Subdoligranulum	1678
40840	Bacteria	Firmicutes	Negativicutes	Acidaminococcales	Acidaminococcaceae	Succiniclasticum	1672
100883	Bacteria	Firmicutes	Erysipelotrichia	Erysipelotrichales	Coprobacillaceae	Coprobacillus	1659
13687	Bacteria	Proteobacteria	Alphaproteobacteria	Sphingomonadales	Sphingomonadaceae	Sphingomonas	1644
2163168	Bacteria	Firmicutes	Clostridia	Clostridiales	Lachnospiraceae	Kineothrix	1588
207244	Bacteria	Firmicutes	Clostridia	Clostridiales	Lachnospiraceae	Anaerostipes	1564
133925	Bacteria	Actinobacteria	Coriobacteriia	Coriobacteriales	Atopobiaceae	Olsenella	1538
1350	Bacteria	Firmicutes	Bacilli	Lactobacillales	Enterococcaceae	Enterococcus	1452
33882	Bacteria	Actinobacteria	Actinomycetia	Micrococcales	Microbacteriaceae	Microbacterium	1444
2750657	Bacteria	Kiritimatiellaeota	Kiritimatiellae	Kiritimatiellales	Pontiellaceae	Pontiella	1410
82373	Bacteria	Firmicutes	Negativicutes	Selenomonadales	Selenomonadaceae	Anaerovibrio	1374
86331	Bacteria	Firmicutes	Clostridia	Clostridiales	Clostridiales	Family	1370
1649459	Bacteria	Firmicutes	Clostridia	Clostridiales	Clostridiaceae	Hungatella	1352
1266	Bacteria	Firmicutes	Clostridia	Clostridiales	Clostridiaceae	Sarcina	1237
1432051	Bacteria	Firmicutes	Clostridia	Clostridiales	Lachnospiraceae	Eisenbergiella	1215
55506	Bacteria	Firmicutes	Negativicutes	Selenomonadales	Selenomonadaceae	Schwartzia	1179
329857	Bacteria	Firmicutes	Bacilli	Bacillales	Paenibacillaceae	Cohnella	1170
1763508	Bacteria	Firmicutes	Clostridia	Clostridiales	Lachnospiraceae	Lachnotalea	1168
1763	Bacteria	Actinobacteria	Actinomycetia	Corynebacteriales	Mycobacteriaceae	Mycobacterium	1167
653683	Bacteria	Firmicutes	Clostridia	Clostridiales	Lachnospiraceae	Anaerosporobacter	1166
848	Bacteria	Fusobacteria	Fusobacteriia	Fusobacteriales	Fusobacteriaceae	Fusobacterium	1156
248744	Bacteria	Firmicutes	Clostridia	Clostridiales	Lachnospiraceae	Marvinbryantia	1144
89966	Bacteria	Bacteroidetes	Cytophagia	Cytophagales	Hymenobacteraceae	Hymenobacter	1134
662	Bacteria	Proteobacteria	Gammaproteobacteria	Vibrionales	Vibrionaceae	Vibrio	1127
35829	Bacteria	Firmicutes	Clostridia	Clostridiales	Ruminococcaceae	Acetivibrio	1116
904	Bacteria	Firmicutes	Negativicutes	Acidaminococcales	Acidaminococcaceae	Acidaminococcus	1115
2721114	Bacteria	Firmicutes	Clostridia	NA	NA	Candidatus	1110
1873	Bacteria	Actinobacteria	Actinomycetia	Micromonosporales	Micromonosporaceae	Micromonospora	1108
447020	Bacteria	Actinobacteria	Coriobacteriia	Eggerthellales	Eggerthellaceae	Adlercreutzia	1086
442430	Bacteria	Verrucomicrobia	Opitutae	Puniceicoccales	Puniceicoccaceae	Coraliomargarita	1079
102106	Bacteria	Actinobacteria	Coriobacteriia	Coriobacteriales	Coriobacteriaceae	Collinsella	1077
32008	Bacteria	Proteobacteria	Betaproteobacteria	Burkholderiales	Burkholderiaceae	Burkholderia	1061
195950	Bacteria	Bacteroidetes	Bacteroidia	Bacteroidales	Tannerellaceae	Tannerella	1058
2767887	Bacteria	Firmicutes	Bacilli	Lactobacillales	Lactobacillaceae	Ligilactobacillus	1050
1663717	Bacteria	Firmicutes	Clostridia	Clostridiales	Lachnospiraceae	Herbinix	1043
2719313	Bacteria	Firmicutes	Clostridia	Clostridiales	Lachnospiraceae	Enterocloster	982
1392389	Bacteria	Firmicutes	Clostridia	Clostridiales	NA	Intestinimonas	973
1839	Bacteria	Actinobacteria	Actinomycetia	Propionibacteriales	Nocardioidaceae	Nocardioides	957
397864	Bacteria	Bacteroidetes	Bacteroidia	Bacteroidales	Barnesiellaceae	Barnesiella	956
1924093	Bacteria	Firmicutes	Clostridia	Clostridiales	Ruminococcaceae	Anaeromassilibacillus	944
1918540	Bacteria	Bacteroidetes	Bacteroidia	Bacteroidales	Muribaculaceae	Muribaculum	922
1988	Bacteria	Actinobacteria	Actinomycetia	Streptosporangiales	Thermomonosporaceae	Actinomadura	891
906	Bacteria	Firmicutes	Negativicutes	Veillonellales	Veillonellaceae	Megasphaera	885
588605	Bacteria	Firmicutes	Clostridia	Clostridiales	Lachnospiraceae	Robinsoniella	878
698776	Bacteria	Firmicutes	Clostridia	Clostridiales	Lachnospiraceae	Cellulosilyticum	870
1855714	Bacteria	Firmicutes	Clostridia	Clostridiales	Lachnospiraceae	Anaerobium	855
2720801	Bacteria	Firmicutes	Clostridia	NA	NA	Candidatus	852
84108	Bacteria	Actinobacteria	Coriobacteriia	Eggerthellales	Eggerthellaceae	Slackia	844
204475	Bacteria	Firmicutes	Clostridia	Clostridiales	Ruminococcaceae	Gemmiger	841
265488	Bacteria	Planctomycetes	Planctomycetia	Pirellulales	Pirellulaceae	Rhodopirellula	819
2720806	Bacteria	Firmicutes	Clostridia	NA	NA	Candidatus	815
120831	Bacteria	Bacteroidetes	Cytophagia	Cytophagales	Cytophagaceae	Dyadobacter	813
379	Bacteria	Proteobacteria	Alphaproteobacteria	Rhizobiales	Rhizobiaceae	Rhizobium	811
1817	Bacteria	Actinobacteria	Actinomycetia	Corynebacteriales	Nocardiaceae	Nocardia	811
59732	Bacteria	Bacteroidetes	Flavobacteriia	Flavobacteriales	Weeksellaceae	Chryseobacterium	808
107	Bacteria	Bacteroidetes	Cytophagia	Cytophagales	Cytophagaceae	Spirosoma	802
140625	Bacteria	Firmicutes	Clostridia	Clostridiales	Lachnospiraceae	Lachnobacterium	800
84111	Bacteria	Actinobacteria	Coriobacteriia	Eggerthellales	Eggerthellaceae	Eggerthella	799
1981028	Bacteria	Proteobacteria	Deltaproteobacteria	Desulfovibrionales	Desulfovibrionaceae	Mailhella	792
1865	Bacteria	Actinobacteria	Actinomycetia	Micromonosporales	Micromonosporaceae	Actinoplanes	790
1578	Bacteria	Firmicutes	Bacilli	Lactobacillales	Lactobacillaceae	Lactobacillus	781
1647	Bacteria	Firmicutes	Erysipelotrichia	Erysipelotrichales	Erysipelotrichaceae	Erysipelothrix	780
283168	Bacteria	Bacteroidetes	Bacteroidia	Bacteroidales	Odoribacteraceae	Odoribacter	773
1924105	Bacteria	Firmicutes	Clostridia	Clostridiales	Ruminococcaceae	Neglecta	765
5962	Eukaryota	Ciliophora	Heterotrichea	Heterotrichida	Stentoridae	Stentor	758
2093	Bacteria	Tenericutes	Mollicutes	Mycoplasmatales	Mycoplasmataceae	Mycoplasma	748
241189	Bacteria	Firmicutes	Clostridia	Clostridiales	Lachnospiraceae	Hespellia	740
68287	Bacteria	Proteobacteria	Alphaproteobacteria	Rhizobiales	Phyllobacteriaceae	Mesorhizobium	738
1508657	Bacteria	Firmicutes	Clostridia	Clostridiales	Hungateiclostridiaceae	Ruminiclostridium	730
1716	Bacteria	Actinobacteria	Actinomycetia	Corynebacteriales	Corynebacteriaceae	Corynebacterium	726
5948	Eukaryota	Ciliophora	Spirotrichea	Sporadotrichida	Oxytrichidae	Stylonychia	716
416949	Bacteria	Bacteroidetes	Sphingobacteriia	Sphingobacteriales	Sphingobacteriaceae	Parapedobacter	715
1505663	Bacteria	Firmicutes	Erysipelotrichia	Erysipelotrichales	Erysipelotrichaceae	Erysipelatoclostridium	713
1279	Bacteria	Firmicutes	Bacilli	Bacillales	Staphylococcaceae	Staphylococcus	706
31980	Bacteria	Firmicutes	Clostridia	Clostridiales	Lachnospiraceae	Acetitomaculum	706
467084	Bacteria	Bacteroidetes	Bacteroidia	Bacteroidales	NA	Candidatus	693
1298	Bacteria	Deinococcus-Thermus	Deinococci	Deinococcales	Deinococcaceae	Deinococcus	685
469	Bacteria	Proteobacteria	Gammaproteobacteria	Pseudomonadales	Moraxellaceae	Acinetobacter	682
519427	Bacteria	Firmicutes	Erysipelotrichia	Erysipelotrichales	Coprobacillaceae	Sharpea	681
33951	Bacteria	Firmicutes	Clostridia	Clostridiales	Eubacteriaceae	Acetobacterium	676
1813	Bacteria	Actinobacteria	Actinomycetia	Pseudonocardiales	Pseudonocardiaceae	Amycolatopsis	670
29465	Bacteria	Firmicutes	Negativicutes	Veillonellales	Veillonellaceae	Veillonella	669
149698	Bacteria	Proteobacteria	Betaproteobacteria	Burkholderiales	Oxalobacteraceae	Massilia	669
1774128	Bacteria	Firmicutes	Clostridia	Clostridiales	Lachnospiraceae	Murimonas	668
574697	Bacteria	Bacteroidetes	Bacteroidia	Bacteroidales	Odoribacteraceae	Butyricimonas	652
1573806	Bacteria	Bacteroidetes	Bacteroidia	Marinilabiliales	Prolixibacteraceae	Mariniphaga	652
1016	Bacteria	Bacteroidetes	Flavobacteriia	Flavobacteriales	Flavobacteriaceae	Capnocytophaga	648
1905344	Bacteria	Firmicutes	Clostridia	Clostridiales	Ruminococcaceae	Ruthenibacterium	646
52225	Bacteria	Firmicutes	Negativicutes	Selenomonadales	Selenomonadaceae	Mitsuokella	637
2086	Bacteria	Tenericutes	Mollicutes	Anaeroplasmatales	Anaeroplasmataceae	Anaeroplasma	629
518753	Bacteria	Verrucomicrobia	Verrucomicrobiae	Verrucomicrobiales	Verrucomicrobiaceae	Luteolibacter	627
83681	Bacteria	Actinobacteria	Actinomycetia	Streptosporangiales	Streptosporangiaceae	Nonomuraea	625
374	Bacteria	Proteobacteria	Alphaproteobacteria	Rhizobiales	Bradyrhizobiaceae	Bradyrhizobium	616
1918385	Bacteria	Firmicutes	Clostridia	Clostridiales	Ruminococcaceae	Acutalibacter	613
246875	Bacteria	Bacteroidetes	Cytophagia	Cytophagales	Cyclobacteriaceae	Algoriphagus	609
5052	Eukaryota	Ascomycota	Eurotiomycetes	Eurotiales	Aspergillaceae	Aspergillus	605
2304692	Bacteria	Firmicutes	Clostridia	Clostridiales	Hungateiclostridiaceae	Hungateiclostridium	605
2005359	Bacteria	Firmicutes	Clostridia	Clostridiales	Lachnospiraceae	Faecalicatena	604
864	Bacteria	Firmicutes	Negativicutes	Selenomonadales	Selenomonadaceae	Pectinatus	595
194	Bacteria	Proteobacteria	Epsilonproteobacteria	Campylobacterales	Campylobacteraceae	Campylobacter	590
162289	Bacteria	Firmicutes	Tissierellia	Tissierellales	Peptoniphilaceae	Peptoniphilus	588
79206	Bacteria	Firmicutes	Clostridia	Clostridiales	Peptococcaceae	Desulfosporosinus	584
1164882	Bacteria	Firmicutes	Clostridia	Clostridiales	Lachnospiraceae	Lachnoanaerobaculum	580
1348911	Bacteria	Bacteroidetes	Bacteroidia	Bacteroidales	Barnesiellaceae	Coprobacter	577
2719231	Bacteria	Firmicutes	Clostridia	Clostridiales	Lachnospiraceae	Lacrimispora	576
1847	Bacteria	Actinobacteria	Actinomycetia	Pseudonocardiales	Pseudonocardiaceae	Pseudonocardia	575
1921784	Bacteria	Kiritimatiellaeota	Kiritimatiellae	Kiritimatiellales	Kiritimatiellaceae	Kiritimatiella	574
39948	Bacteria	Firmicutes	Negativicutes	Veillonellales	Veillonellaceae	Dialister	568
61170	Bacteria	Firmicutes	Erysipelotrichia	Erysipelotrichales	Erysipelotrichaceae	Holdemania	567
1926556	Bacteria	Firmicutes	Clostridia	Clostridiales	Clostridiales	Family	566
158846	Bacteria	Firmicutes	Negativicutes	Selenomonadales	Selenomonadaceae	Megamonas	564
2795426	Bacteria	Planctomycetes	Planctomycetia	Pirellulales	Pirellulaceae	Novipirellula	562
1926659	Bacteria	Bacteroidetes	Bacteroidia	Bacteroidales	Bacteroidaceae	Mediterranea	561
2591381	Bacteria	Firmicutes	Clostridia	Clostridiales	Oscillospiraceae	Dysosmobacter	560
2720798	Bacteria	Firmicutes	Clostridia	NA	NA	Candidatus	549
2307008	Bacteria	Firmicutes	Clostridia	Clostridiales	Lachnospiraceae	Candidatus	543
1822464	Bacteria	Proteobacteria	Betaproteobacteria	Burkholderiales	Burkholderiaceae	Paraburkholderia	542
2721100	Bacteria	Firmicutes	Clostridia	NA	NA	Candidatus	538
209	Bacteria	Proteobacteria	Epsilonproteobacteria	Campylobacterales	Helicobacteraceae	Helicobacter	533
1663	Bacteria	Actinobacteria	Actinomycetia	Micrococcales	Micrococcaceae	Arthrobacter	529
5884	Eukaryota	Ciliophora	Oligohymenophorea	Peniculida	Parameciidae	Paramecium	529
146	Bacteria	Spirochaetes	Spirochaetia	Spirochaetales	Spirochaetaceae	Spirochaeta	522
43996	Bacteria	Firmicutes	Clostridia	Clostridiales	Lachnospiraceae	Catonella	521
2005387	Bacteria	Firmicutes	Clostridia	Clostridiales	Clostridiales	Family	521
407	Bacteria	Proteobacteria	Alphaproteobacteria	Rhizobiales	Methylobacteriaceae	Methylobacterium	520
1654	Bacteria	Actinobacteria	Actinomycetia	Actinomycetales	Actinomycetaceae	Actinomyces	510
2060094	Bacteria	Firmicutes	Clostridia	Clostridiales	Clostridiales	Family	503
2721113	Bacteria	Firmicutes	Clostridia	NA	NA	Candidatus	503
1827	Bacteria	Actinobacteria	Actinomycetia	Corynebacteriales	Nocardiaceae	Rhodococcus	500
48463	Bacteria	Verrucomicrobia	Verrucomicrobiae	Verrucomicrobiales	Verrucomicrobiaceae	Prosthecobacter	500
2676048	Bacteria	Firmicutes	Clostridia	Clostridiales	Lachnospiraceae	Schaedlerella	500
1707	Bacteria	Actinobacteria	Actinomycetia	Micrococcales	Cellulomonadaceae	Cellulomonas	499
990721	Bacteria	Firmicutes	Clostridia	Clostridiales	Christensenellaceae	Christensenella	498
2383	Bacteria	Firmicutes	Clostridia	Clostridiales	Lachnospiraceae	Epulopiscium	496
294702	Bacteria	Bacteroidetes	Bacteroidia	Bacteroidales	Dysgonomonadaceae	Proteiniphilum	495
52784	Bacteria	Firmicutes	Clostridia	Clostridiales	Ruminococcaceae	Anaerofilum	489
265487	Bacteria	Planctomycetes	Planctomycetia	Pirellulales	Pirellulaceae	Blastopirellula	489
2147	Bacteria	Tenericutes	Mollicutes	Acholeplasmatales	Acholeplasmataceae	Acholeplasma	486
2678884	Bacteria	Firmicutes	Clostridia	Clostridiales	Lachnospiraceae	Anaerosacchariphilus	485
2720809	Bacteria	Firmicutes	Clostridia	NA	NA	Candidatus	484
323449	Bacteria	Bacteroidetes	Cytophagia	Cytophagales	Hymenobacteraceae	Pontibacter	481
191	Bacteria	Proteobacteria	Alphaproteobacteria	Rhodospirillales	Rhodospirillaceae	Azospirillum	480
2316203	Bacteria	Firmicutes	Clostridia	Clostridiales	Lachnospiraceae	Catenibacillus	478
2745	Bacteria	Proteobacteria	Gammaproteobacteria	Oceanospirillales	Halomonadaceae	Halomonas	476
28231	Bacteria	Proteobacteria	Deltaproteobacteria	Desulfuromonadales	Geobacteraceae	Geobacter	474
44748	Bacteria	Firmicutes	Clostridia	Clostridiales	Ruminococcaceae	Sporobacter	473
420345	Bacteria	Firmicutes	Clostridia	Clostridiales	Clostridiaceae	Lactonifactor	473
165696	Bacteria	Proteobacteria	Alphaproteobacteria	Sphingomonadales	Sphingomonadaceae	Novosphingobium	471
1471399	Bacteria	Bacteroidetes	Bacteroidia	Marinilabiliales	Prolixibacteraceae	Draconibacterium	467
1918511	Bacteria	Firmicutes	Clostridia	Clostridiales	Lachnospiraceae	Frisingicoccus	466
570	Bacteria	Proteobacteria	Gammaproteobacteria	Enterobacterales	Enterobacteriaceae	Klebsiella	464
2742598	Bacteria	Firmicutes	Bacilli	Lactobacillales	Lactobacillaceae	Limosilactobacillus	464
2569097	Bacteria	Firmicutes	Clostridia	Clostridiales	Lachnospiraceae	Anaerobutyricum	462
2811435	Bacteria	Bacteroidetes	Bacteroidia	Bacteroidales	NA	Candidatus	462
2034765	Bacteria	Bacteroidetes	Bacteroidia	Bacteroidales	Porphyromonadaceae	Massilibacteroides	460
2375	Bacteria	Firmicutes	Negativicutes	Selenomonadales	Sporomusaceae	Sporomusa	456
1649453	Bacteria	Planctomycetes	Planctomycetia	Planctomycetales	Planctomycetaceae	Gimesia	453
2721105	Bacteria	Firmicutes	Clostridia	NA	NA	Candidatus	453
55080	Bacteria	Firmicutes	Bacilli	Bacillales	Paenibacillaceae	Brevibacillus	449
75	Bacteria	Proteobacteria	Alphaproteobacteria	Caulobacterales	Caulobacteraceae	Caulobacter	446
1918450	Bacteria	Firmicutes	Clostridia	Clostridiales	Lachnospiraceae	Cuneatibacter	445
400634	Bacteria	Firmicutes	Bacilli	Bacillales	Bacillaceae	Lysinibacillus	441
2028344	Bacteria	Verrucomicrobia	Opitutae	Opitutales	Opitutaceae	Ereboglobus	441
53246	Bacteria	Proteobacteria	Gammaproteobacteria	Alteromonadales	Pseudoalteromonadaceae	Pseudoalteromonas	440
68288	Bacteria	Bacteroidetes	Cytophagia	Cytophagales	Cyclobacteriaceae	Cyclobacterium	440
83770	Bacteria	Proteobacteria	Gammaproteobacteria	Aeromonadales	Succinivibrionaceae	Succinivibrio	439
2299	Bacteria	Proteobacteria	Deltaproteobacteria	Desulfobacterales	Desulfobacteraceae	Desulfosarcina	430
5931	Eukaryota	Ciliophora	Oligohymenophorea	Hymenostomatida	NA	Ichthyophthirius	426
178440	Bacteria	Verrucomicrobia	Opitutae	Opitutales	Opitutaceae	Opitutus	426
1866885	Bacteria	Actinobacteria	Actinomycetia	Corynebacteriales	Mycobacteriaceae	Mycolicibacterium	425
890	Bacteria	Proteobacteria	Deltaproteobacteria	Desulfuromonadales	Desulfuromonadaceae	Desulfuromonas	424
5890	Eukaryota	Ciliophora	Oligohymenophorea	Hymenostomatida	Tetrahymenidae	Tetrahymena	424
379899	Bacteria	Bacteroidetes	Chitinophagia	Chitinophagales	Chitinophagaceae	Niabella	421
59739	Bacteria	Bacteroidetes	Cytophagia	Cytophagales	Flammeovirgaceae	Flammeovirga	415
70994	Bacteria	Bacteroidetes	Saprospiria	Saprospirales	Lewinellaceae	Lewinella	415
2721120	Bacteria	Firmicutes	Clostridia	NA	NA	Candidatus	415
295577	Bacteria	Verrucomicrobia	Spartobacteria	Chthoniobacterales	Chthoniobacteraceae	Chthoniobacter	403
182639	Bacteria	Actinobacteria	Actinomycetia	Propionibacteriales	Kribbellaceae	Kribbella	402
1573536	Bacteria	Firmicutes	Erysipelotrichia	Erysipelotrichales	Erysipelotrichaceae	Faecalicoccus	401
1903506	Bacteria	Firmicutes	Clostridia	Clostridiales	Ruminococcaceae	Drancourtella	400
83618	Bacteria	Proteobacteria	Gammaproteobacteria	Xanthomonadales	Xanthomonadaceae	Pseudoxanthomonas	397
638847	Bacteria	Synergistetes	Synergistia	Synergistales	Synergistaceae	Pyramidobacter	397
2039240	Bacteria	Firmicutes	Clostridia	Clostridiales	Lachnospiraceae	Anaerotignum	397
1854	Bacteria	Actinobacteria	Actinomycetia	Frankiales	Frankiaceae	Frankia	396
165779	Bacteria	Firmicutes	Tissierellia	Tissierellales	Peptoniphilaceae	Anaerococcus	396
1924081	Bacteria	Firmicutes	Clostridia	Clostridiales	Lachnospiraceae	Bariatricus	396
178469	Bacteria	Bacteroidetes	Flavobacteriia	Flavobacteriales	Flavobacteriaceae	Arenibacter	394
354354	Bacteria	Bacteroidetes	Chitinophagia	Chitinophagales	Chitinophagaceae	Niastella	391
1870884	Bacteria	Firmicutes	Clostridia	Clostridiales	Peptostreptococcaceae	Clostridioides	391
40323	Bacteria	Proteobacteria	Gammaproteobacteria	Xanthomonadales	Xanthomonadaceae	Stenotrophomonas	390
445	Bacteria	Proteobacteria	Gammaproteobacteria	Legionellales	Legionellaceae	Legionella	385
34072	Bacteria	Proteobacteria	Betaproteobacteria	Burkholderiales	Comamonadaceae	Variovorax	385
1257	Bacteria	Firmicutes	Clostridia	Clostridiales	Peptostreptococcaceae	Peptostreptococcus	382
2742	Bacteria	Proteobacteria	Gammaproteobacteria	Alteromonadales	Alteromonadaceae	Marinobacter	381
455433	Bacteria	Verrucomicrobia	Opitutae	Puniceicoccales	Puniceicoccaceae	Pelagicoccus	377
1935192	Bacteria	Firmicutes	Clostridia	Clostridiales	Clostridiales	Family	377
36853	Bacteria	Firmicutes	Clostridia	Clostridiales	Peptococcaceae	Desulfitobacterium	376
22	Bacteria	Proteobacteria	Gammaproteobacteria	Alteromonadales	Shewanellaceae	Shewanella	375
68	Bacteria	Proteobacteria	Gammaproteobacteria	Xanthomonadales	Xanthomonadaceae	Lysobacter	375
338	Bacteria	Proteobacteria	Gammaproteobacteria	Xanthomonadales	Xanthomonadaceae	Xanthomonas	372
2720802	Bacteria	Firmicutes	Clostridia	NA	NA	Candidatus	372
29521	Bacteria	Spirochaetes	Spirochaetia	Brachyspirales	Brachyspiraceae	Brachyspira	370
59738	Bacteria	Bacteroidetes	Bacteroidia	Marinilabiliales	Marinilabiliaceae	Marinilabilia	370
561	Bacteria	Proteobacteria	Gammaproteobacteria	Enterobacterales	Enterobacteriaceae	Escherichia	366
35103	Eukaryota	Ciliophora	Oligohymenophorea	Philasterida	Pseudocohnilembidae	Pseudocohnilembus	366
5506	Eukaryota	Ascomycota	Sordariomycetes	Hypocreales	Nectriaceae	Fusarium	365
2721118	Bacteria	Firmicutes	Clostridia	NA	NA	Candidatus	365
105	Bacteria	Bacteroidetes	Cytophagia	Cytophagales	Cytophagaceae	Runella	364
2048137	Bacteria	Firmicutes	Clostridia	Clostridiales	Ruminococcaceae	Agathobaculum	364
940557	Bacteria	Acidobacteria	Acidobacteriia	Acidobacteriales	Acidobacteriaceae	Granulicella	360
2023266	Bacteria	Firmicutes	Clostridia	Clostridiales	Lachnospiraceae	Merdimonas	356
252356	Bacteria	Bacteroidetes	Flavobacteriia	Flavobacteriales	Flavobacteriaceae	Maribacter	354
1637	Bacteria	Firmicutes	Bacilli	Bacillales	Listeriaceae	Listeria	353
106589	Bacteria	Proteobacteria	Betaproteobacteria	Burkholderiales	Burkholderiaceae	Cupriavidus	353
1618113	Bacteria	Bacteroidetes	Bacteroidia	Marinilabiliales	Marinilabiliaceae	Saccharicrinis	350
1628153	Bacteria	Bacteroidetes	Bacteroidia	Marinilabiliales	Marinilabiliaceae	Carboxylicivirga	350
390846	Bacteria	Bacteroidetes	Cytophagia	Cytophagales	Cyclobacteriaceae	Echinicola	347
1780122	Bacteria	Firmicutes	Clostridia	Clostridiales	Lachnospiraceae	Mobilisporobacter	346
265	Bacteria	Proteobacteria	Alphaproteobacteria	Rhodobacterales	Rhodobacteraceae	Paracoccus	345
2304693	Bacteria	Firmicutes	Clostridia	Clostridiales	Hungateiclostridiaceae	Pseudoclostridium	345
2720808	Bacteria	Firmicutes	Clostridia	NA	NA	Candidatus	344
893	Bacteria	Proteobacteria	Deltaproteobacteria	Desulfobacterales	Desulfobulbaceae	Desulfobulbus	338
1987010	Bacteria	Firmicutes	Clostridia	Clostridiales	Ruminococcaceae	Massilimaliae	338
2563783	Bacteria	Firmicutes	Erysipelotrichia	Erysipelotrichales	Erysipelotrichaceae	Anaerolactibacter	338
1573535	Bacteria	Firmicutes	Erysipelotrichia	Erysipelotrichales	Erysipelotrichaceae	Holdemanella	337
40544	Bacteria	Proteobacteria	Betaproteobacteria	Burkholderiales	Sutterellaceae	Sutterella	335
191373	Bacteria	Firmicutes	Clostridia	Clostridiales	Peptococcaceae	Pelotomaculum	333
4821	Eukaryota	Chytridiomycota	Neocallimastigomycetes	Neocallimastigales	Neocallimastigaceae	Piromyces	331
1849718	Bacteria	Bacteroidetes	Bacteroidia	Marinilabiliales	Marinilabiliaceae	Labilibacter	331
29330	Bacteria	Firmicutes	Bacilli	Bacillales	Alicyclobacillaceae	Alicyclobacillus	329
165695	Bacteria	Proteobacteria	Alphaproteobacteria	Sphingomonadales	Sphingomonadaceae	Sphingobium	329
256846	Bacteria	Lentisphaerae	Lentisphaeria	Lentisphaerales	Lentisphaeraceae	Lentisphaera	329
312278	Bacteria	Bacteroidetes	Cytophagia	Cytophagales	Cytophagaceae	Emticicia	328
1573808	Bacteria	Bacteroidetes	Bacteroidia	Marinilabiliales	Prolixibacteraceae	Mangrovibacterium	327
1511635	Bacteria	Planctomycetes	Planctomycetia	Isosphaerales	Isosphaeraceae	Aquisphaera	326
522	Bacteria	Proteobacteria	Alphaproteobacteria	Rhodospirillales	Acetobacteraceae	Acidiphilium	325
123375	Bacteria	Firmicutes	Erysipelotrichia	Erysipelotrichales	Erysipelotrichaceae	Solobacterium	325
1562	Bacteria	Firmicutes	Clostridia	Clostridiales	Peptococcaceae	Desulfotomaculum	323
2063	Bacteria	Actinobacteria	Actinomycetia	Streptomycetales	Streptomycetaceae	Kitasatospora	323
1254401	Bacteria	Bacteroidetes	Bacteroidia	Marinilabiliales	Prolixibacteraceae	Sunxiuqinia	323
2735	Bacteria	Verrucomicrobia	Verrucomicrobiae	Verrucomicrobiales	Verrucomicrobiaceae	Verrucomicrobium	322
114627	Bacteria	Firmicutes	Clostridia	Clostridiales	Clostridiaceae	Alkaliphilus	320
307628	Bacteria	Bacteroidetes	Bacteroidia	Bacteroidales	Dysgonomonadaceae	Petrimonas	320
5455	Eukaryota	Ascomycota	Sordariomycetes	Glomerellales	Glomerellaceae	Colletotrichum	319
1676125	Bacteria	Planctomycetes	Planctomycetia	Pirellulales	Thermoguttaceae	Thermogutta	319
2720794	Bacteria	Firmicutes	Clostridia	NA	NA	Candidatus	319
171	Bacteria	Spirochaetes	Spirochaetia	Leptospirales	Leptospiraceae	Leptospira	317
332157	Bacteria	Bacteroidetes	Cytophagia	Cytophagales	Cytophagaceae	Larkinella	317
2172004	Bacteria	Firmicutes	Clostridia	Clostridiales	NA	Lawsonibacter	317
2013	Bacteria	Actinobacteria	Actinomycetia	Streptosporangiales	Nocardiopsaceae	Nocardiopsis	316
4756	Eukaryota	Chytridiomycota	Neocallimastigomycetes	Neocallimastigales	Neocallimastigaceae	Neocallimastix	315
2207	Archaea	Euryarchaeota	Methanomicrobia	Methanosarcinales	Methanosarcinaceae	Methanosarcina	314
1548510	Bacteria	Bacteroidetes	Bacteroidia	Bacteroidales	Porphyromonadaceae	Microbacter	313
106633	Bacteria	Proteobacteria	Gammaproteobacteria	Chromatiales	Ectothiorhodospiraceae	Thioalkalivibrio	311
644652	Bacteria	Actinobacteria	Coriobacteriia	Eggerthellales	Eggerthellaceae	Gordonibacter	311
2690160	Bacteria	Planctomycetes	Phycisphaerae	Sedimentisphaerales	Sedimentisphaeraceae	Limihaloglobus	310
574899	Bacteria	Verrucomicrobia	Verrucomicrobiae	Verrucomicrobiales	Verrucomicrobiaceae	Haloferula	309
2675234	Bacteria	Firmicutes	Bacilli	Bacillales	Bacillaceae	Alkalihalobacillus	308
2508948	Bacteria	Firmicutes	Clostridia	Candidatus	Borkfalkiales	Candidatus	304
1637744	Bacteria	Firmicutes	Clostridia	Clostridiales	Eubacteriaceae	Aminicella	303
2678352	Bacteria	Bacteroidetes	Bacteroidia	Marinilabiliales	Prolixibacteraceae	Maribellus	303
83461	Bacteria	Proteobacteria	Deltaproteobacteria	Myxococcales	Myxococcaceae	Corallococcus	300
1032526	Bacteria	Verrucomicrobia	Verrucomicrobiae	Verrucomicrobiales	Verrucomicrobia	subdivision	297
1236988	Bacteria	Bacteroidetes	Bacteroidia	Marinilabiliales	Marinilabiliaceae	Geofilum	297
1928820	Bacteria	Firmicutes	Clostridia	Clostridiales	Eubacteriaceae	Intestinibacillus	295
2705385	Bacteria	Bacteroidetes	Bacteroidia	Marinilabiliales	Prolixibacteraceae	Puteibacter	295
1129	Bacteria	Cyanobacteria	NA	Synechococcales	Synechococcaceae	Synechococcus	291
52959	Bacteria	Bacteroidetes	Flavobacteriia	Flavobacteriales	Flavobacteriaceae	Polaribacter	290
190972	Bacteria	Firmicutes	Tissierellia	NA	NA	Sedimentibacter	290
1926677	Bacteria	Actinobacteria	Coriobacteriia	Eggerthellales	Eggerthellaceae	Raoultibacter	287
1929045	Bacteria	Firmicutes	Erysipelotrichia	Erysipelotrichales	Erysipelotrichaceae	Traorella	286
1004301	Bacteria	Bacteroidetes	Chitinophagia	Chitinophagales	Chitinophagaceae	Flavihumibacter	285
388463	Bacteria	Acidobacteria	Acidobacteriia	Acidobacteriales	Acidobacteriaceae	Edaphobacter	284
2071	Bacteria	Actinobacteria	Actinomycetia	Pseudonocardiales	Pseudonocardiaceae	Saccharothrix	283
97050	Bacteria	Proteobacteria	Alphaproteobacteria	Rhodobacterales	Rhodobacteraceae	Ruegeria	283
314318	Bacteria	Bacteroidetes	Bacteroidia	Marinilabiliales	Prolixibacteraceae	Prolixibacter	282
1980681	Bacteria	Firmicutes	Clostridia	Clostridiales	NA	Colidextribacter	282
2034	Bacteria	Actinobacteria	Actinomycetia	Micrococcales	Microbacteriaceae	Curtobacterium	281
2053	Bacteria	Actinobacteria	Actinomycetia	Corynebacteriales	Gordoniaceae	Gordonia	281
1501226	Bacteria	Firmicutes	Clostridia	Clostridiales	Peptostreptococcaceae	Romboutsia	281
111500	Bacteria	Bacteroidetes	Flavobacteriia	Flavobacteriales	Flavobacteriaceae	Muricauda	280
177971	Bacteria	Firmicutes	Clostridia	Clostridiales	Lachnospiraceae	Shuttleworthia	280
361050	Bacteria	Verrucomicrobia	Verrucomicrobiae	Verrucomicrobiales	Rubritaleaceae	Rubritalea	280
2721116	Bacteria	Firmicutes	Clostridia	NA	NA	Candidatus	280
657	Bacteria	Proteobacteria	Gammaproteobacteria	Vibrionales	Vibrionaceae	Photobacterium	279
1738645	Bacteria	Firmicutes	Clostridia	Clostridiales	Ruminococcaceae	Caproiciproducens	279
388745	Bacteria	Verrucomicrobia	Opitutae	Puniceicoccales	Puniceicoccaceae	Puniceicoccus	278
1348611	Bacteria	Firmicutes	Clostridia	Clostridiales	Vallitaleaceae	Vallitalea	278
2721125	Bacteria	Firmicutes	Clostridia	NA	NA	Candidatus	277
84406	Bacteria	Firmicutes	Bacilli	Bacillales	Bacillaceae	Virgibacillus	276
810	Bacteria	Chlamydiae	Chlamydiia	Chlamydiales	Chlamydiaceae	Chlamydia	275
44258	Bacteria	Firmicutes	Clostridia	Clostridiales	Clostridiaceae	Caloramator	274
1649471	Bacteria	Firmicutes	Clostridia	Clostridiales	Lachnospiraceae	Mobilitalea	274
3052	Eukaryota	Chlorophyta	Chlorophyceae	Chlamydomonadales	Chlamydomonadaceae	Chlamydomonas	273
1769012	Bacteria	Bacteroidetes	Chitinophagia	Chitinophagales	Chitinophagaceae	Arachidicoccus	272
1918454	Bacteria	Firmicutes	Clostridia	Clostridiales	NA	Flintibacter	272
2721108	Bacteria	Firmicutes	Clostridia	NA	NA	Candidatus	271
47251	Bacteria	Cyanobacteria	NA	Synechococcales	Leptolyngbyaceae	Leptolyngbya	270
75654	Bacteria	Proteobacteria	Betaproteobacteria	Burkholderiales	Oxalobacteraceae	Duganella	270
125216	Bacteria	Proteobacteria	Alphaproteobacteria	Rhodospirillales	Acetobacteraceae	Roseomonas	269
45989	Archaea	Euryarchaeota	Methanomicrobia	Methanomicrobiales	Methanomicrobiaceae	Methanoculleus	268
1649490	Bacteria	Planctomycetes	Planctomycetia	Planctomycetales	Planctomycetaceae	Rubinisphaera	268
2510710	Bacteria	Bacteroidetes	Bacteroidia	Bacteroidales	Muribaculaceae	Candidatus	267
2563777	Bacteria	Firmicutes	Erysipelotrichia	Erysipelotrichales	Erysipelotrichaceae	Lactimicrobium	267
12916	Bacteria	Proteobacteria	Betaproteobacteria	Burkholderiales	Comamonadaceae	Acidovorax	266
281472	Bacteria	Actinobacteria	Actinomycetia	Jiangellales	Jiangellaceae	Jiangella	262
5723	Eukaryota	Parabasalia	NA	Tritrichomonadida	Tritrichomonadidae	Tritrichomonas	261
1213720	Bacteria	Firmicutes	Clostridia	Clostridiales	Lachnospiraceae	Stomatobaculum	260
69578	Bacteria	Actinobacteria	Actinomycetia	Micrococcales	Microbacteriaceae	Cryobacterium	256
376469	Bacteria	Bacteroidetes	Sphingobacteriia	Sphingobacteriales	Sphingobacteriaceae	Olivibacter	256
100175	Bacteria	Firmicutes	Clostridia	Clostridiales	Ruminococcaceae	Papillibacter	255
5690	Eukaryota	Euglenozoa	Kinetoplastea	Trypanosomatida	Trypanosomatidae	Trypanosoma	254
286104	Bacteria	Bacteroidetes	Flavobacteriia	Flavobacteriales	Flavobacteriaceae	Winogradskyella	253
1775685	Bacteria	Verrucomicrobia	Verrucomicrobiae	Verrucomicrobiales	Verrucomicrobia	subdivision	251
2304691	Bacteria	Firmicutes	Clostridia	Clostridiales	Hungateiclostridiaceae	Thermoclostridium	250
2060871	Bacteria	Firmicutes	Erysipelotrichia	Erysipelotrichales	Erysipelotrichaceae	Galactobacillus	249
1091	Bacteria	Chlorobi	Chlorobia	Chlorobiales	Chlorobiaceae	Chlorobium	248
1348508	Bacteria	Verrucomicrobia	Verrucomicrobiae	Verrucomicrobiales	Verrucomicrobiaceae	Roseimicrobium	246
1763521	Bacteria	Planctomycetes	Planctomycetia	Isosphaerales	Isosphaeraceae	Paludisphaera	246
2721110	Bacteria	Firmicutes	Clostridia	NA	NA	Candidatus	246
517	Bacteria	Proteobacteria	Betaproteobacteria	Burkholderiales	Alcaligenaceae	Bordetella	245
2949	Eukaryota	NA	Dinophyceae	Suessiales	Symbiodiniaceae	Symbiodinium	245
2160	Archaea	Euryarchaeota	Methanobacteria	Methanobacteriales	Methanobacteriaceae	Methanobacterium	244
1891669	Bacteria	Chlamydiae	Chlamydiia	Parachlamydiales	Simkaniaceae	Candidatus	244
2136118	Bacteria	Acidobacteria	Acidobacteriia	Bryobacterales	Solibacteraceae	Candidatus	244
2762384	Bacteria	Bacteroidetes	Bacteroidia	Marinilabiliales	Marinilabiliaceae	Breznakibacter	244
38501	Bacteria	Actinobacteria	Actinomycetia	Geodermatophilales	Geodermatophilaceae	Blastococcus	243
642	Bacteria	Proteobacteria	Gammaproteobacteria	Aeromonadales	Aeromonadaceae	Aeromonas	241
115543	Bacteria	Firmicutes	Clostridia	Clostridiales	Lachnospiraceae	Parasporobacterium	241
135858	Bacteria	Firmicutes	Erysipelotrichia	Erysipelotrichales	Coprobacillaceae	Catenibacterium	241
231454	Bacteria	Proteobacteria	Gammaproteobacteria	Xanthomonadales	Rhodanobacteraceae	Dyella	241
299566	Bacteria	Bacteroidetes	Cytophagia	Cytophagales	Hymenobacteraceae	Adhaeribacter	241
1185408	Bacteria	Firmicutes	Clostridia	Clostridiales	Defluviitaleaceae	Defluviitalea	241
1234	Bacteria	Nitrospirae	Nitrospira	Nitrospirales	Nitrospiraceae	Nitrospira	240
228398	Bacteria	Actinobacteria	Actinomycetia	Streptomycetales	Streptomycetaceae	Streptacidiphilus	240
4842	Eukaryota	Mucoromycota	Mucoromycetes	Mucorales	Rhizopodaceae	Rhizopus	239
104267	Bacteria	Bacteroidetes	Flavobacteriia	Flavobacteriales	Flavobacteriaceae	Tenacibaculum	238
222	Bacteria	Proteobacteria	Betaproteobacteria	Burkholderiales	Alcaligenaceae	Achromobacter	237
76890	Bacteria	Proteobacteria	Alphaproteobacteria	Caulobacterales	Caulobacteraceae	Asticcacaulis	237
5721	Eukaryota	Parabasalia	NA	Trichomonadida	Trichomonadidae	Trichomonas	236
5820	Eukaryota	Apicomplexa	Aconoidasida	Haemosporida	Plasmodiidae	Plasmodium	236
32067	Bacteria	Fusobacteria	Fusobacteriia	Fusobacteriales	Leptotrichiaceae	Leptotrichia	236
1042315	Bacteria	Armatimonadetes	Armatimonadia	Armatimonadales	Armatimonadaceae	Armatimonas	236
434	Bacteria	Proteobacteria	Alphaproteobacteria	Rhodospirillales	Acetobacteraceae	Acetobacter	235
2767358	Bacteria	Tenericutes	Mollicutes	Mycoplasmatales	Mycoplasmataceae	Mycoplasmopsis	234
33877	Bacteria	Actinobacteria	Actinomycetia	Micrococcales	Microbacteriaceae	Agromyces	233
41275	Bacteria	Proteobacteria	Alphaproteobacteria	Caulobacterales	Caulobacteraceae	Brevundimonas	233
1924110	Bacteria	Firmicutes	Erysipelotrichia	Erysipelotrichales	Erysipelotrichaceae	Massilimicrobiota	233
2737	Bacteria	Firmicutes	Bacilli	Lactobacillales	Enterococcaceae	Vagococcus	231
866673	Bacteria	Bacteroidetes	Bacteroidia	Marinilabiliales	Marinifilaceae	Marinifilum	230
1505652	Bacteria	Firmicutes	Clostridia	Clostridiales	Peptostreptococcaceae	Terrisporobacter	228
118	Bacteria	Planctomycetes	Planctomycetia	Planctomycetales	Planctomycetaceae	Planctomyces	227
1569	Bacteria	Firmicutes	Bacilli	Bacillales	Planococcaceae	Sporosarcina	227
1506577	Bacteria	Firmicutes	Clostridia	Clostridiales	Lachnospiraceae	Tyzzerella	227
290180	Bacteria	Bacteroidetes	Cytophagia	Cytophagales	Roseivirgaceae	Roseivirga	225
2282740	Bacteria	Firmicutes	Clostridia	Clostridiales	Peptococcaceae	Desulfallas	225
75309	Bacteria	Proteobacteria	Gammaproteobacteria	Xanthomonadales	Rhodanobacteraceae	Rhodanobacter	224
2721109	Bacteria	Firmicutes	Clostridia	NA	NA	Candidatus	224
497	Bacteria	Proteobacteria	Gammaproteobacteria	Pseudomonadales	Moraxellaceae	Psychrobacter	223
53335	Bacteria	Proteobacteria	Gammaproteobacteria	Enterobacterales	Erwiniaceae	Pantoea	222
518755	Bacteria	Verrucomicrobia	Verrucomicrobiae	Verrucomicrobiales	Verrucomicrobiaceae	Roseibacillus	221
2721111	Bacteria	Firmicutes	Clostridia	NA	NA	Candidatus	221
1696	Bacteria	Actinobacteria	Actinomycetia	Micrococcales	Brevibacteriaceae	Brevibacterium	220
76008	Bacteria	Firmicutes	Clostridia	Clostridiales	Clostridiales	Family	220
1434045	Bacteria	Bacteroidetes	Flavobacteriia	Flavobacteriales	Flavobacteriaceae	Sinomicrobium	219
290174	Bacteria	Bacteroidetes	Flavobacteriia	Flavobacteriales	Flavobacteriaceae	Aquimarina	218
1860	Bacteria	Actinobacteria	Actinomycetia	Geodermatophilales	Geodermatophilaceae	Geodermatophilus	217
4783	Eukaryota	Oomycota	NA	Peronosporales	Peronosporaceae	Phytophthora	217
1929305	Bacteria	Firmicutes	Clostridia	Clostridiales	Ruminococcaceae	Pygmaiobacter	217
5973	Eukaryota	Ciliophora	Spirotrichea	Sporadotrichida	Halteriidae	Halteria	216
1935176	Bacteria	Firmicutes	Clostridia	Clostridiales	Ruminococcaceae	Angelakisella	215
191303	Bacteria	Firmicutes	Erysipelotrichia	Erysipelotrichales	Turicibacteraceae	Turicibacter	214
2792393	Bacteria	Bacteroidetes	Bacteroidia	Marinilabiliales	Prolixibacteraceae	Aquipluma	213
508459	Bacteria	Synergistetes	Synergistia	Synergistales	Synergistaceae	Cloacibacillus	211
1473205	Bacteria	Actinobacteria	Coriobacteriia	Coriobacteriales	Coriobacteriaceae	Senegalimassilia	211
649460	Bacteria	Bacteroidetes	Chitinophagia	Chitinophagales	Chitinophagaceae	Filimonas	210
2759736	Bacteria	Firmicutes	Bacilli	Lactobacillales	Lactobacillaceae	Lacticaseibacillus	210
218207	Bacteria	Proteobacteria	Deltaproteobacteria	Desulfobacterales	Desulfobacteraceae	Desulfatibacillum	209
2077	Bacteria	Firmicutes	Bacilli	Bacillales	Sporolactobacillaceae	Sporolactobacillus	207
2330	Bacteria	Firmicutes	Clostridia	Halanaerobiales	Halanaerobiaceae	Halanaerobium	207
264995	Bacteria	Firmicutes	Clostridia	Clostridiales	Eubacteriaceae	Anaerofustis	206
39643	Bacteria	Proteobacteria	Deltaproteobacteria	Myxococcales	Polyangiaceae	Sorangium	205
100860	Eukaryota	Oomycota	NA	Saprolegniales	Saprolegniaceae	Aphanomyces	204
165301	Bacteria	Actinobacteria	Actinomycetia	Pseudonocardiales	Pseudonocardiaceae	Lentzea	204
226	Bacteria	Proteobacteria	Gammaproteobacteria	Alteromonadales	Alteromonadaceae	Alteromonas	203
109326	Bacteria	Firmicutes	Clostridia	Clostridiales	Clostridiales	Family	203
1840214	Bacteria	Bacteroidetes	Bacteroidia	Bacteroidales	Lentimicrobiaceae	Lentimicrobium	203
2717089	Bacteria	Firmicutes	Clostridia	Clostridiales	NA	Massilistercora	203
48073	Bacteria	Proteobacteria	Gammaproteobacteria	Cellvibrionales	Microbulbiferaceae	Microbulbifer	202
2060722	Bacteria	Bacteroidetes	Bacteroidia	Marinilabiliales	Marinifilaceae	Labilibaculum	202
84034	Bacteria	Firmicutes	Negativicutes	Selenomonadales	Selenomonadaceae	Propionispira	201
83614	Bacteria	Proteobacteria	Gammaproteobacteria	Xanthomonadales	Xanthomonadaceae	Luteimonas	200
696745	Bacteria	Firmicutes	Clostridia	Clostridiales	Eubacteriaceae	Alkalibaculum	200
327159	Bacteria	Proteobacteria	Betaproteobacteria	NA	NA	Candidatus	199
1380	Bacteria	Actinobacteria	Coriobacteriia	Coriobacteriales	Atopobiaceae	Atopobium	198
2784	Eukaryota	Rhodophyta	Bangiophyceae	Bangiales	Bangiaceae	Porphyra	198
5758	Eukaryota	Evosea	NA	Mastigamoebida	Entamoebidae	Entamoeba	198
29404	Bacteria	Actinobacteria	Actinomycetia	Propionibacteriales	Propionibacteriaceae	Microlunatus	198
1379908	Bacteria	Bacteroidetes	Cytophagia	Cytophagales	Hymenobacteraceae	Rufibacter	198
2035811	Bacteria	Proteobacteria	Deltaproteobacteria	Desulfovibrionales	Desulfovibrionaceae	Pseudodesulfovibrio	198
2720804	Bacteria	Firmicutes	Clostridia	NA	NA	Candidatus	197
2005	Bacteria	Actinobacteria	Actinomycetia	Streptosporangiales	Streptosporangiaceae	Microbispora	196
43668	Bacteria	Actinobacteria	Actinomycetia	Micrococcales	Dermabacteraceae	Brachybacterium	196
76831	Bacteria	Bacteroidetes	Flavobacteriia	Flavobacteriales	Flavobacteriaceae	Myroides	196
174951	Bacteria	Proteobacteria	Betaproteobacteria	Burkholderiales	Comamonadaceae	Ramlibacter	196
528	Bacteria	Proteobacteria	Alphaproteobacteria	Rhizobiales	Brucellaceae	Ochrobactrum	194
1375	Bacteria	Firmicutes	Bacilli	Lactobacillales	Aerococcaceae	Aerococcus	194
2289	Bacteria	Proteobacteria	Deltaproteobacteria	Desulfobacterales	Desulfobacteraceae	Desulfobacter	194
1611681	Bacteria	Bacteroidetes	Bacteroidia	Bacteroidales	Rikenellaceae	Mucinivorans	194
1911556	Bacteria	Spirochaetes	Spirochaetia	Spirochaetales	Spirochaetaceae	Sediminispirochaeta	194
43994	Bacteria	Firmicutes	Clostridia	Clostridiales	Lachnospiraceae	Johnsonella	193
286729	Bacteria	Bacteroidetes	Bacteroidia	Marinilabiliales	Marinilabiliaceae	Alkaliflexus	193
1980038	Bacteria	Bacteroidetes	Bacteroidia	Bacteroidales	Rikenellaceae	Millionella	192
2720800	Bacteria	Firmicutes	Clostridia	NA	NA	Candidatus	192
358023	Bacteria	Bacteroidetes	Flavobacteriia	Flavobacteriales	Flavobacteriaceae	Lutibacter	191
1279388	Bacteria	Firmicutes	Erysipelotrichia	Erysipelotrichales	Coprobacillaceae	Kandleria	191
5073	Eukaryota	Ascomycota	Eurotiomycetes	Eurotiales	Aspergillaceae	Penicillium	190
28253	Bacteria	Proteobacteria	Gammaproteobacteria	Oceanospirillales	Oceanospirillaceae	Marinomonas	190
105135	Eukaryota	Chytridiomycota	Neocallimastigomycetes	Neocallimastigales	Neocallimastigaceae	Anaeromyces	190
456492	Bacteria	Firmicutes	Bacilli	Bacillales	Paenibacillaceae	Saccharibacillus	190
1472649	Bacteria	Firmicutes	Erysipelotrichia	Erysipelotrichales	Erysipelotrichaceae	Dielma	190
10	Bacteria	Proteobacteria	Gammaproteobacteria	Cellvibrionales	Cellvibrionaceae	Cellvibrio	189
544	Bacteria	Proteobacteria	Gammaproteobacteria	Enterobacterales	Enterobacteriaceae	Citrobacter	188
265570	Bacteria	Proteobacteria	Epsilonproteobacteria	Campylobacterales	Sulfurovaceae	Sulfurovum	188
513557	Bacteria	Proteobacteria	Deltaproteobacteria	Syntrophobacterales	Syntrophorhabdaceae	Syntrophorhabdus	188
670516	Bacteria	Actinobacteria	Actinomycetia	Corynebacteriales	Mycobacteriaceae	Mycobacteroides	188
2483368	Bacteria	Planctomycetes	Phycisphaerae	Sedimentisphaerales	Sedimentisphaeraceae	Sedimentisphaera	188
41273	Bacteria	Firmicutes	Tissierellia	Tissierellales	Tissierellaceae	Tissierella	187
81416	Archaea	Euryarchaeota	Methanomicrobia	Methanomicrobiales	Methanomicrobiaceae	Methanofollis	187
258514	Bacteria	Firmicutes	Clostridia	Clostridiales	Ruminococcaceae	Acetanaerobacterium	187
396811	Bacteria	Bacteroidetes	Cytophagia	Cytophagales	Fulvivirgaceae	Fulvivirga	187
1434023	Bacteria	Firmicutes	Clostridia	Clostridiales	NA	Natranaerovirga	187
143222	Bacteria	Bacteroidetes	Flavobacteriia	Flavobacteriales	Flavobacteriaceae	Salegentibacter	186
165697	Bacteria	Proteobacteria	Alphaproteobacteria	Sphingomonadales	Sphingomonadaceae	Sphingopyxis	186
468938	Bacteria	Verrucomicrobia	Opitutae	Puniceicoccales	Puniceicoccaceae	Cerasicoccus	186
182709	Bacteria	Firmicutes	Bacilli	Bacillales	Bacillaceae	Oceanobacillus	185
1579505	Bacteria	Planctomycetes	Planctomycetia	Pirellulales	Pirellulaceae	Rubripirellula	185
1970195	Bacteria	Bacteroidetes	Bacteroidia	Marinilabiliales	Marinifilaceae	Ancylomarina	185
2175957	Bacteria	Verrucomicrobia	Opitutae	Puniceicoccales	Puniceicoccaceae	Ruficoccus	185
1288026	Bacteria	Bacteroidetes	Sphingobacteriia	Sphingobacteriales	Sphingobacteriaceae	Arcticibacter	184
2126330	Bacteria	Proteobacteria	Gammaproteobacteria	NA	NA	Candidatus	184
2690159	Bacteria	Planctomycetes	Phycisphaerae	Sedimentisphaerales	Anaerohalosphaeraceae	Anaerohalosphaera	184
1177	Bacteria	Cyanobacteria	NA	Nostocales	Nostocaceae	Nostoc	183
46913	Bacteria	Proteobacteria	Alphaproteobacteria	Rhizobiales	Hyphomicrobiaceae	Devosia	183
365348	Bacteria	Firmicutes	Negativicutes	Selenomonadales	Sporomusaceae	Pelosinus	182
1159323	Bacteria	Bacteroidetes	Bacteroidia	Bacteroidales	Porphyromonadaceae	Macellibacteroides	182
2714737	Bacteria	Planctomycetes	Planctomycetia	Planctomycetales	Planctomycetaceae	Alienimonas	182
1918542	Bacteria	Firmicutes	Clostridia	Clostridiales	Lachnospiraceae	Muricomes	180
2720807	Bacteria	Firmicutes	Clostridia	NA	NA	Candidatus	180
846	Bacteria	Proteobacteria	Betaproteobacteria	Burkholderiales	Oxalobacteraceae	Oxalobacter	179
40635	Eukaryota	Ciliophora	Litostomatea	Entodiniomorphida	Ophryoscolecidae	Entodinium	179
70992	Bacteria	Bacteroidetes	Cytophagia	Cytophagales	Flammeovirgaceae	Flexithrix	178
118747	Bacteria	Firmicutes	Erysipelotrichia	Erysipelotrichales	Erysipelotrichaceae	Bulleidia	178
1291539	Archaea	Candidatus	Thermoplasmatota	Thermoplasmata	Methanomassiliicoccales	Candidatus	178
2679910	Bacteria	Firmicutes	Erysipelotrichia	Erysipelotrichales	Erysipelotrichaceae	Intestinibaculum	178
1434702	Bacteria	Bacteroidetes	Chitinophagia	Chitinophagales	Chitinophagaceae	Taibaiella	177
1922299	Bacteria	Firmicutes	Clostridia	Clostridiales	Clostridiaceae	Beduini	177
1407607	Bacteria	Firmicutes	Clostridia	Clostridiales	Lachnospiraceae	Fusicatenibacter	176
20	Bacteria	Proteobacteria	Alphaproteobacteria	Caulobacterales	Caulobacteraceae	Phenylobacterium	175
35127	Eukaryota	Bacillariophyta	Coscinodiscophyceae	Thalassiosirales	Thalassiosiraceae	Thalassiosira	175
202746	Bacteria	Proteobacteria	Epsilonproteobacteria	Campylobacterales	Thiovulaceae	Sulfurimonas	175
413435	Bacteria	Proteobacteria	Gammaproteobacteria	Nevskiales	Sinobacteraceae	Solimonas	175
332102	Bacteria	Bacteroidetes	Flavobacteriia	Flavobacteriales	Crocinitomicaceae	Fluviicola	173
1470353	Bacteria	Firmicutes	Clostridia	Clostridiales	Ruminococcaceae	Candidatus	173
1769729	Bacteria	Firmicutes	Clostridia	Clostridiales	Clostridiaceae	Hathewaya	173
2204	Archaea	Euryarchaeota	Methanomicrobia	Methanomicrobiales	Methanomicrobiaceae	Methanomicrobium	172
1383070	Bacteria	Verrucomicrobia	Verrucomicrobiae	Verrucomicrobiales	Verrucomicrobiaceae	Brevifollis	171
2717700	Bacteria	Verrucomicrobia	Verrucomicrobiae	Verrucomicrobiales	Verrucomicrobiaceae	Phragmitibacter	171
666508	Bacteria	Planctomycetes	Phycisphaerae	Phycisphaerales	Phycisphaeraceae	Phycisphaera	170
862	Bacteria	Firmicutes	Clostridia	Clostridiales	Syntrophomonadaceae	Syntrophomonas	169
914	Bacteria	Proteobacteria	Betaproteobacteria	Nitrosomonadales	Nitrosomonadaceae	Nitrosomonas	169
398041	Bacteria	Bacteroidetes	Chitinophagia	Chitinophagales	Chitinophagaceae	Flavisolibacter	169
41247	Eukaryota	Basidiomycota	Agaricomycetes	Agaricales	Mycenaceae	Mycena	168
112902	Bacteria	Firmicutes	Negativicutes	Selenomonadales	Sporomusaceae	Propionispora	168
2222	Archaea	Euryarchaeota	Methanomicrobia	Methanosarcinales	Methanotrichaceae	Methanothrix	167
1169538	Eukaryota	NA	NA	NA	Vitrellaceae	Vitrella	166
1400386	Bacteria	Planctomycetes	Planctomycetia	Pirellulales	Lacipirellulaceae	Bythopirellula	166
85413	Bacteria	Proteobacteria	Alphaproteobacteria	Rhizobiales	Bradyrhizobiaceae	Bosea	165
1470349	Bacteria	Firmicutes	Erysipelotrichia	Erysipelotrichales	Erysipelotrichaceae	Candidatus	165
1472762	Bacteria	Actinobacteria	Coriobacteriia	Coriobacteriales	Coriobacteriaceae	Enorma	165
1649503	Bacteria	Verrucomicrobia	Terrimicrobia	Terrimicrobiales	Terrimicrobiaceae	Terrimicrobium	165
1980680	Bacteria	Firmicutes	Clostridia	Clostridiales	Clostridiales	Family	165
482	Bacteria	Proteobacteria	Betaproteobacteria	Neisseriales	Neisseriaceae	Neisseria	164
55	Bacteria	Proteobacteria	Deltaproteobacteria	Myxococcales	Polyangiaceae	Polyangium	163
418098	Bacteria	Proteobacteria	Deltaproteobacteria	Desulfobacterales	Desulfobacteraceae	Candidatus	163
1973274	Bacteria	Firmicutes	Clostridia	Clostridiales	Lachnospiraceae	Niameybacter	163
2800373	Bacteria	Firmicutes	Bacilli	Bacillales	Bacillaceae	Priestia	163
1835	Bacteria	Actinobacteria	Actinomycetia	Pseudonocardiales	Pseudonocardiaceae	Saccharopolyspora	162
74385	Bacteria	Firmicutes	Bacilli	Bacillales	Bacillaceae	Gracilibacillus	162
118966	Bacteria	Firmicutes	Erysipelotrichia	Erysipelotrichales	Erysipelotrichaceae	Anaerorhabdus	162
1987749	Bacteria	Firmicutes	Clostridia	Clostridiales	Ruminococcaceae	Marasmitruncus	162
46255	Bacteria	Firmicutes	Bacilli	Lactobacillales	Leuconostocaceae	Weissella	161
79603	Bacteria	Actinobacteria	Coriobacteriia	Eggerthellales	Eggerthellaceae	Denitrobacterium	161
28196	Bacteria	Proteobacteria	Epsilonproteobacteria	Campylobacterales	Campylobacteraceae	Arcobacter	160
1501224	Bacteria	Firmicutes	NA	NA	NA	Hydrogenispora	160
55968	Bacteria	Actinobacteria	Actinomycetia	Micrococcales	Microbacteriaceae	Leucobacter	159
1769713	Bacteria	Chloroflexi	Anaerolineae	Anaerolineales	Anaerolineaceae	Flexilinea	159
1935200	Bacteria	Firmicutes	Erysipelotrichia	Erysipelotrichales	Erysipelotrichaceae	Merdibacter	159
1486726	Bacteria	Firmicutes	Clostridia	Clostridiales	Hungateiclostridiaceae	Pseudobacteroides	157
35140	Eukaryota	Haptista	Haptophyta	Prymnesiales	Chrysochromulinaceae	Chrysochromulina	156
2767888	Bacteria	Firmicutes	Bacilli	Lactobacillales	Lactobacillaceae	Liquorilactobacillus	156
13134	Bacteria	Proteobacteria	Alphaproteobacteria	Rhodospirillales	Rhodospirillaceae	Magnetospirillum	155
432330	Bacteria	Firmicutes	Bacilli	Bacillales	Alicyclobacillaceae	Tumebacillus	155
1141978	Bacteria	Proteobacteria	Deltaproteobacteria	Desulfobacterales	Desulfobacteraceae	Candidatus	155
1649501	Bacteria	Bacteroidetes	Bacteroidia	Marinilabiliales	Prolixibacteraceae	Tangfeifania	155
2721119	Bacteria	Firmicutes	Clostridia	NA	NA	Candidatus	155
547	Bacteria	Proteobacteria	Gammaproteobacteria	Enterobacterales	Enterobacteriaceae	Enterobacter	154
2316	Archaea	Euryarchaeota	Methanobacteria	Methanobacteriales	Methanobacteriaceae	Methanosphaera	154
72763	Bacteria	Actinobacteria	Actinomycetia	Propionibacteriales	Propionibacteriaceae	Tessaracoccus	154
292691	Bacteria	Bacteroidetes	Flavobacteriia	Flavobacteriales	Flavobacteriaceae	Gramella	154
1518149	Bacteria	Proteobacteria	Gammaproteobacteria	Alteromonadales	Colwelliaceae	Thalassotalea	154
32	Bacteria	Proteobacteria	Deltaproteobacteria	Myxococcales	Myxococcaceae	Myxococcus	153
283	Bacteria	Proteobacteria	Betaproteobacteria	Burkholderiales	Comamonadaceae	Comamonas	153
305899	Bacteria	Proteobacteria	Gammaproteobacteria	Oceanospirillales	Endozoicomonadaceae	Endozoicomonas	153
469322	Bacteria	Proteobacteria	Gammaproteobacteria	Nevskiales	Steroidobacteraceae	Steroidobacter	153
613	Bacteria	Proteobacteria	Gammaproteobacteria	Enterobacterales	Yersiniaceae	Serratia	152
2000	Bacteria	Actinobacteria	Actinomycetia	Streptosporangiales	Streptosporangiaceae	Streptosporangium	152
28000	Eukaryota	Perkinsozoa	NA	Perkinsida	Perkinsidae	Perkinsus	152
261827	Bacteria	Bacteroidetes	Flavobacteriia	Flavobacteriales	Flavobacteriaceae	Algibacter	152
1434049	Bacteria	Bacteroidetes	Bacteroidia	Marinilabiliales	Marinilabiliaceae	Thermophagus	152
1913599	Bacteria	Firmicutes	Clostridia	Clostridiales	Peptostreptococcaceae	Peptoanaerobacter	152
2720799	Bacteria	Firmicutes	Clostridia	NA	NA	Candidatus	152
2747	Bacteria	Firmicutes	Bacilli	Lactobacillales	Carnobacteriaceae	Carnobacterium	151
2879	Eukaryota	NA	Phaeophyceae	Ectocarpales	Ectocarpaceae	Ectocarpus	151
5533	Eukaryota	Basidiomycota	Microbotryomycetes	Sporidiobolales	Sporidiobolaceae	Rhodotorula	151
357	Bacteria	Proteobacteria	Alphaproteobacteria	Rhizobiales	Rhizobiaceae	Agrobacterium	150
577469	Bacteria	Actinobacteria	Actinomycetia	Micrococcales	Demequinaceae	Demequina	150
958	Bacteria	Proteobacteria	Oligoflexia	Bdellovibrionales	Bdellovibrionaceae	Bdellovibrio	149
33986	Bacteria	Firmicutes	Bacilli	Bacillales	NA	Exiguobacterium	149
57493	Bacteria	Actinobacteria	Actinomycetia	Micrococcales	Micrococcaceae	Kocuria	149
1329200	Bacteria	Firmicutes	Bacilli	Bacillales	Bacillaceae	Fictibacillus	149
28105	Bacteria	Proteobacteria	Alphaproteobacteria	Rhizobiales	Rhizobiaceae	Sinorhizobium	148
429014	Bacteria	Proteobacteria	Deltaproteobacteria	Desulfobacterales	Desulfobulbaceae	Desulfopila	148
504481	Bacteria	Bacteroidetes	Chitinophagia	Chitinophagales	Chitinophagaceae	Sediminibacterium	148
1926672	Bacteria	Bacteroidetes	Bacteroidia	Bacteroidales	Prevotellaceae	Prevotellamassilia	148
2721107	Bacteria	Firmicutes	Clostridia	NA	NA	Candidatus	148
2767879	Bacteria	Firmicutes	Bacilli	Lactobacillales	Lactobacillaceae	Companilactobacillus	148
2902	Eukaryota	Haptista	Haptophyta	Isochrysidales	Noelaerhabdaceae	Emiliania	147
3087	Eukaryota	Chlorophyta	Chlorophyceae	Sphaeropleales	Scenedesmaceae	Scenedesmus	147
5379	Eukaryota	Basidiomycota	Agaricomycetes	Boletales	Suillaceae	Suillus	147
29580	Bacteria	Proteobacteria	Betaproteobacteria	Burkholderiales	Oxalobacteraceae	Janthinobacterium	147
78119	Bacteria	Firmicutes	Negativicutes	Acidaminococcales	Acidaminococcaceae	Succinispira	147
596767	Bacteria	Firmicutes	Clostridia	Clostridiales	Ruminococcaceae	Hydrogenoanaerobacterium	147
99906	Bacteria	Firmicutes	Bacilli	Lactobacillales	Carnobacteriaceae	Alkalibacterium	146
161492	Bacteria	Proteobacteria	Deltaproteobacteria	Myxococcales	Anaeromyxobacteraceae	Anaeromyxobacter	146
2005386	Bacteria	Actinobacteria	Coriobacteriia	Eggerthellales	Eggerthellaceae	Arabia	146
59753	Bacteria	Proteobacteria	Gammaproteobacteria	Oceanospirillales	Alcanivoracaceae	Alcanivorax	145
186650	Bacteria	Proteobacteria	Alphaproteobacteria	Rhizobiales	Methylobacteriaceae	Microvirga	145
1774107	Bacteria	Firmicutes	Erysipelotrichia	Erysipelotrichales	Erysipelotrichaceae	Catenisphaera	145
2024965	Bacteria	Chloroflexi	Ktedonobacteria	Ktedonobacterales	Dictyobacteraceae	Dictyobacter	145
81	Bacteria	Proteobacteria	Alphaproteobacteria	Rhizobiales	Hyphomicrobiaceae	Hyphomicrobium	144
429	Bacteria	Proteobacteria	Gammaproteobacteria	Methylococcales	Methylococcaceae	Methylobacter	144
28228	Bacteria	Proteobacteria	Gammaproteobacteria	Alteromonadales	Colwelliaceae	Colwellia	144
233189	Bacteria	Chloroflexi	Anaerolineae	Anaerolineales	Anaerolineaceae	Anaerolinea	144
2211178	Bacteria	Firmicutes	Clostridia	Clostridiales	NA	Evtepia	144
2721106	Bacteria	Firmicutes	Clostridia	NA	NA	Candidatus	144
2720796	Bacteria	Firmicutes	Clostridia	NA	NA	Candidatus	143
475	Bacteria	Proteobacteria	Gammaproteobacteria	Pseudomonadales	Moraxellaceae	Moraxella	142
82802	Bacteria	Firmicutes	Bacilli	Lactobacillales	Carnobacteriaceae	Trichococcus	142
156993	Bacteria	Bacteroidetes	Cytophagia	Cytophagales	Reichenbachiellaceae	Reichenbachiella	142
395331	Archaea	Euryarchaeota	Methanomicrobia	Methanomicrobiales	Methanoregulaceae	Methanoregula	142
700450	Bacteria	Bacteroidetes	Cytophagia	Cytophagales	Cytophagaceae	Siphonobacter	142
1621534	Bacteria	Proteobacteria	Gammaproteobacteria	Alteromonadales	Alteromonadaceae	Paraglaciecola	142
44000	Bacteria	Firmicutes	Clostridia	Thermoanaerobacterales	Thermoanaerobacterales	Family	141
4855	Eukaryota	Mucoromycota	Mortierellomycetes	Mortierellales	Mortierellaceae	Mortierella	140
43773	Bacteria	Proteobacteria	Deltaproteobacteria	Syntrophobacterales	Syntrophaceae	Syntrophus	140
225842	Bacteria	Bacteroidetes	Flavobacteriia	Flavobacteriales	Flavobacteriaceae	Formosa	140
460073	Bacteria	Bacteroidetes	Chitinophagia	Chitinophagales	Chitinophagaceae	Segetibacter	140
1481960	Bacteria	Firmicutes	Clostridia	Clostridiales	Peptostreptococcaceae	Peptoclostridium	140
2795979	Bacteria	Planctomycetes	Planctomycetia	Pirellulales	Lacipirellulaceae	Posidoniimonas	140
416	Bacteria	Proteobacteria	Gammaproteobacteria	Methylococcales	Methylococcaceae	Methylomonas	139
590	Bacteria	Proteobacteria	Gammaproteobacteria	Enterobacterales	Enterobacteriaceae	Salmonella	139
2753	Bacteria	Synergistetes	Synergistia	Synergistales	Synergistaceae	Synergistes	139
31983	Bacteria	Firmicutes	Tissierellia	Tissierellales	Peptoniphilaceae	Helcococcus	139
44261	Bacteria	Firmicutes	Clostridia	Clostridiales	Clostridiaceae	Oxobacter	139
55079	Bacteria	Firmicutes	Bacilli	Bacillales	Paenibacillaceae	Aneurinibacillus	139
47	Bacteria	Proteobacteria	Deltaproteobacteria	Myxococcales	Archangiaceae	Archangium	138
83612	Bacteria	Bacteroidetes	Flavobacteriia	Flavobacteriales	Flavobacteriaceae	Psychroflexus	138
212743	Bacteria	Proteobacteria	Betaproteobacteria	Burkholderiales	NA	Rhizobacter	138
1635148	Bacteria	Bacteroidetes	Bacteroidia	Bacteroidales	Porphyromonadaceae	Sanguibacteroides	138
66831	Bacteria	Firmicutes	Bacilli	Lactobacillales	Aerococcaceae	Facklamia	137
862261	Bacteria	Firmicutes	Clostridia	Thermoanaerobacterales	Thermoanaerobacteraceae	Caldanaerobius	137
2675232	Bacteria	Firmicutes	Bacilli	Bacillales	Bacillaceae	Neobacillus	137
2697	Bacteria	Firmicutes	Clostridia	Clostridiales	Heliobacteriaceae	Heliobacterium	136
55528	Eukaryota	NA	Cryptophyceae	Pyrenomonadales	Geminigeraceae	Guillardia	136
1152	Bacteria	Cyanobacteria	NA	Synechococcales	Pseudanabaenaceae	Pseudanabaena	135
28138	Bacteria	Bacteroidetes	Bacteroidia	Bacteroidales	Rikenellaceae	Rikenella	135
2795777	Bacteria	Planctomycetes	Planctomycetia	Planctomycetales	Planctomycetaceae	Maioricimonas	135
5761	Eukaryota	Heterolobosea	NA	NA	Vahlkampfiidae	Naegleria	134
180162	Bacteria	Fusobacteria	Fusobacteriia	Fusobacteriales	Fusobacteriaceae	Cetobacterium	134
1408818	Bacteria	Firmicutes	Clostridia	Clostridiales	Clostridiaceae	Youngiibacter	134
1433993	Bacteria	Bacteroidetes	Cytophagia	Cytophagales	Fulvivirgaceae	Chryseolinea	134
1937008	Bacteria	Firmicutes	Erysipelotrichia	Erysipelotrichales	Erysipelotrichaceae	Dubosiella	134
5800	Eukaryota	Apicomplexa	Conoidasida	Eucoccidiorida	Eimeriidae	Eimeria	133
283735	Bacteria	Bacteroidetes	Flavobacteriia	Flavobacteriales	Flavobacteriaceae	Leeuwenhoekiella	133
308865	Bacteria	Bacteroidetes	Flavobacteriia	Flavobacteriales	Weeksellaceae	Elizabethkingia	133
1911565	Bacteria	Spirochaetes	Spirochaetia	Spirochaetales	Spirochaetaceae	Marispirochaeta	133
2721121	Bacteria	Firmicutes	Clostridia	NA	NA	Candidatus	133
2040	Bacteria	Actinobacteria	Actinomycetia	Propionibacteriales	Nocardioidaceae	Aeromicrobium	132
296051	Bacteria	Bacteroidetes	Chitinophagia	Chitinophagales	Chitinophagaceae	Terrimonas	132
363408	Bacteria	Bacteroidetes	Flavobacteriia	Flavobacteriales	Flavobacteriaceae	Nonlabens	132
1000999	Bacteria	Acidobacteria	Acidobacteriia	Acidobacteriales	Acidobacteriaceae	Acidipila	132
1647173	Bacteria	Bacteroidetes	Bacteroidia	Bacteroidales	Rikenellaceae	Acetobacteroides	132
390805	Bacteria	Firmicutes	Clostridia	Clostridiales	Clostridiaceae	Geosporobacter	131
2507545	Bacteria	Candidatus	Margulisbacteria	Candidatus	Termititenacia	Candidatus	131
963	Bacteria	Proteobacteria	Betaproteobacteria	Burkholderiales	Oxalobacteraceae	Herbaspirillum	130
1073	Bacteria	Proteobacteria	Alphaproteobacteria	Rhizobiales	Bradyrhizobiaceae	Rhodopseudomonas	130
674963	Bacteria	Proteobacteria	Gammaproteobacteria	Aeromonadales	Succinivibrionaceae	Succinatimonas	130
1689250	Bacteria	Firmicutes	Bacilli	Bacillales	Paenibacillaceae	Gorillibacterium	130
2807511	Bacteria	Planctomycetes	Phycisphaerae	Tepidisphaerales	Tepidisphaeraceae	Humisphaera	130
4797	Eukaryota	Oomycota	NA	Pythiales	Pythiaceae	Pythium	129
110932	Bacteria	Actinobacteria	Actinomycetia	Micrococcales	Microbacteriaceae	Leifsonia	129
2721123	Bacteria	Firmicutes	Clostridia	NA	NA	Candidatus	129
270	Bacteria	Deinococcus-Thermus	Deinococci	Thermales	Thermaceae	Thermus	128
83768	Bacteria	Proteobacteria	Gammaproteobacteria	Aeromonadales	Succinivibrionaceae	Succinimonas	128
119977	Bacteria	Proteobacteria	Acidithiobacillia	Acidithiobacillales	Acidithiobacillaceae	Acidithiobacillus	128
2795775	Bacteria	Planctomycetes	Planctomycetia	Pirellulales	Pirellulaceae	Lignipirellula	128
392733	Bacteria	Acidobacteria	Acidobacteriia	Acidobacteriales	Acidobacteriaceae	Terriglobus	127
667112	Bacteria	Firmicutes	Clostridia	Clostridiales	Clostridiaceae	Lutispora	127
48736	Bacteria	Proteobacteria	Betaproteobacteria	Burkholderiales	Burkholderiaceae	Ralstonia	126
1914234	Bacteria	Planctomycetes	Planctomycetia	Gemmatales	Gemmataceae	Fimbriiglobus	126
2035349	Bacteria	Spirochaetes	Spirochaetia	Spirochaetales	Spirochaetaceae	Oceanispirochaeta	126
45667	Bacteria	Firmicutes	Bacilli	Bacillales	Bacillaceae	Halobacillus	125
1193503	Bacteria	Proteobacteria	Gammaproteobacteria	Orbales	Orbaceae	Gilliamella	125
1564515	Bacteria	Bacteroidetes	Saprospiria	Saprospirales	Haliscomenobacteraceae	Phaeodactylibacter	125
1783488	Bacteria	Actinobacteria	Actinomycetia	Jiangellales	Jiangellaceae	Phytoactinopolyspora	125
2767842	Bacteria	Firmicutes	Bacilli	Lactobacillales	Lactobacillaceae	Lactiplantibacillus	125
28895	Bacteria	Firmicutes	Clostridia	Thermoanaerobacterales	Thermoanaerobacterales	Family	124
182623	Bacteria	Proteobacteria	Deltaproteobacteria	Syntrophobacterales	Syntrophaceae	Smithella	124
113	Bacteria	Planctomycetes	Planctomycetia	Gemmatales	Gemmataceae	Gemmata	123
2132	Bacteria	Tenericutes	Mollicutes	Entomoplasmatales	Spiroplasmataceae	Spiroplasma	123
466152	Bacteria	Planctomycetes	Planctomycetia	Isosphaerales	Isosphaeraceae	Singulisphaera	123
665874	Bacteria	Proteobacteria	Betaproteobacteria	Burkholderiales	Comamonadaceae	Limnohabitans	123
1470540	Bacteria	Firmicutes	Bacilli	Lactobacillales	Carnobacteriaceae	Jeotgalibaca	123
1472699	Bacteria	Planctomycetes	Phycisphaerae	Phycisphaerales	Phycisphaeraceae	Algisphaera	123
2803301	Bacteria	Planctomycetes	Phycisphaerae	Phycisphaerales	Phycisphaeraceae	Poriferisphaera	123
85	Bacteria	Proteobacteria	Alphaproteobacteria	Hyphomonadales	Hyphomonadaceae	Hyphomonas	122
1378	Bacteria	Firmicutes	Bacilli	Bacillales	NA	Gemella	122
5296	Eukaryota	Basidiomycota	Pucciniomycetes	Pucciniales	Pucciniaceae	Puccinia	122
52972	Bacteria	Proteobacteria	Betaproteobacteria	Burkholderiales	Comamonadaceae	Polaromonas	122
232244	Bacteria	Bacteroidetes	Cytophagia	Cytophagales	Cyclobacteriaceae	Belliella	122
33973	Bacteria	Acidobacteria	Acidobacteriia	Acidobacteriales	Acidobacteriaceae	Acidobacterium	121
12960	Bacteria	Proteobacteria	Betaproteobacteria	Rhodocyclales	Zoogloeaceae	Azoarcus	120
93171	Bacteria	Candidatus	Tectomicrobia	NA	NA	NA	120
1849551	Bacteria	Verrucomicrobia	Opitutae	Opitutales	Opitutaceae	Cephaloticoccus	120
1030	Bacteria	Proteobacteria	Gammaproteobacteria	Thiotrichales	Thiotrichaceae	Thiothrix	119
28236	Bacteria	Thermotogae	Thermotogae	Petrotogales	Petrotogaceae	Petrotoga	119
2518495	Bacteria	Bacteroidetes	Bacteroidia	Bacteroidales	Muribaculaceae	Duncaniella	119
2721117	Bacteria	Firmicutes	Clostridia	NA	NA	Candidatus	119
173479	Bacteria	Gemmatimonadetes	Gemmatimonadetes	Gemmatimonadales	Gemmatimonadaceae	Gemmatimonas	118
177399	Bacteria	Bacteroidetes	Bacteroidia	Marinilabiliales	Marinilabiliaceae	Anaerophaga	118
12967	Eukaryota	NA	Bigyra	Opalinata	Blastocystidae	Blastocystis	117
2706524	Bacteria	Verrucomicrobia	Opitutae	Opitutales	Opitutaceae	Rariglobus	117
1041	Bacteria	Proteobacteria	Alphaproteobacteria	Sphingomonadales	Erythrobacteraceae	Erythrobacter	116
1573	Bacteria	Actinobacteria	Actinomycetia	Micrococcales	Microbacteriaceae	Clavibacter	116
200473	Bacteria	Bacteroidetes	Flavobacteriia	Flavobacteriales	Crocinitomicaceae	Brumimicrobium	116
1676142	Bacteria	Proteobacteria	Gammaproteobacteria	Chromatiales	Wenzhouxiangellaceae	Wenzhouxiangella	116
48075	Bacteria	Proteobacteria	Gammaproteobacteria	Oceanospirillales	Oceanospirillaceae	Marinobacterium	115
361177	Bacteria	Proteobacteria	Alphaproteobacteria	Sphingomonadales	Erythrobacteraceae	Altererythrobacter	115
402649	Bacteria	Actinobacteria	Actinomycetia	Pseudonocardiales	Pseudonocardiaceae	Actinomycetospora	115
1222	Bacteria	Cyanobacteria	NA	Synechococcales	Prochlorotrichaceae	Prochlorothrix	114
28100	Bacteria	Proteobacteria	Alphaproteobacteria	Rhizobiales	Phyllobacteriaceae	Phyllobacterium	114
38832	Eukaryota	Chlorophyta	Mamiellophyceae	Mamiellales	Mamiellaceae	Micromonas	114
715222	Bacteria	Firmicutes	Clostridia	Clostridiales	Caldicoprobacteraceae	Caldicoprobacter	114
1729679	Bacteria	Firmicutes	Erysipelotrichia	Erysipelotrichales	Erysipelotrichaceae	Faecalibaculum	114
2494209	Bacteria	Armatimonadetes	Armatimonadia	Capsulimonadales	Capsulimonadaceae	Capsulimonas	114
2721124	Bacteria	Firmicutes	Clostridia	NA	NA	Candidatus	114
5543	Eukaryota	Ascomycota	Sordariomycetes	Hypocreales	Hypocreaceae	Trichoderma	113
35832	Bacteria	Proteobacteria	Deltaproteobacteria	Desulfovibrionales	Desulfovibrionaceae	Bilophila	113
253238	Bacteria	Firmicutes	Clostridia	Clostridiales	Ruminococcaceae	Ethanoligenens	113
1400135	Bacteria	Firmicutes	Clostridia	Clostridiales	Clostridiaceae	Sporosalibacterium	113
1543704	Bacteria	Proteobacteria	Alphaproteobacteria	Rhodospirillales	Rhodospirillaceae	Niveispirillum	113
2721122	Bacteria	Firmicutes	Clostridia	NA	NA	Candidatus	113
2806031	Bacteria	Bacteroidetes	Chitinophagia	Chitinophagales	Chitinophagaceae	Ginsengibacter	113
629	Bacteria	Proteobacteria	Gammaproteobacteria	Enterobacterales	Yersiniaceae	Yersinia	112
44013	Bacteria	Proteobacteria	Betaproteobacteria	Burkholderiales	Burkholderiaceae	Polynucleobacter	112
93217	Bacteria	Proteobacteria	Betaproteobacteria	Burkholderiales	Burkholderiaceae	Pandoraea	112
293088	Bacteria	Proteobacteria	Alphaproteobacteria	Rhizobiales	Aurantimonadaceae	Martelella	112
2220	Archaea	Euryarchaeota	Methanomicrobia	Methanosarcinales	Methanosarcinaceae	Methanolobus	111
33886	Bacteria	Actinobacteria	Actinomycetia	Micrococcales	Microbacteriaceae	Rathayibacter	111
69894	Bacteria	Firmicutes	Clostridia	Clostridiales	Clostridiaceae	Tindallia	111
117156	Bacteria	Actinobacteria	Actinomycetia	Propionibacteriales	Actinopolymorphaceae	Actinopolymorpha	111
655352	Bacteria	Proteobacteria	Alphaproteobacteria	Rhizobiales	Cohaesibacteraceae	Cohaesibacter	111
1472763	Bacteria	Firmicutes	Tissierellia	NA	NA	Kallipyga	111
1973275	Bacteria	Firmicutes	Negativicutes	Veillonellales	Veillonellaceae	Massilibacillus	111
2100741	Bacteria	Verrucomicrobia	Opitutae	Opitutales	Opitutaceae	Oleiharenicola	111
78156	Eukaryota	Ascomycota	Leotiomycetes	NA	Pseudeurotiaceae	Pseudogymnoascus	110
1778601	Bacteria	Bacteroidetes	Flavobacteriia	Flavobacteriales	Weeksellaceae	Apibacter	110
1372	Bacteria	Firmicutes	Bacilli	Bacillales	Planococcaceae	Planococcus	109
53460	Bacteria	Actinobacteria	Actinomycetia	Nakamurellales	Nakamurellaceae	Nakamurella	109
157920	Bacteria	Actinobacteria	Actinomycetia	Micrococcales	Promicromonosporaceae	Cellulosimicrobium	109
221065	Bacteria	Bacteroidetes	Flavobacteriia	Flavobacteriales	Flavobacteriaceae	Kordia	109
448125	Bacteria	Firmicutes	Tissierellia	NA	NA	Dethiosulfatibacter	109
907364	Bacteria	Actinobacteria	Actinomycetia	Micromonosporales	Micromonosporaceae	Phytohabitans	109
1827195	Bacteria	Proteobacteria	Betaproteobacteria	Burkholderiales	Burkholderiaceae	Caballeronia	109
2675230	Bacteria	Firmicutes	Bacilli	Bacillales	Bacillaceae	Cytobacillus	109
2743582	Bacteria	Firmicutes	Clostridia	Clostridiales	Peptostreptococcaceae	Peptacetobacter	109
2019	Bacteria	Actinobacteria	Actinomycetia	Streptosporangiales	Thermomonosporaceae	Thermomonospora	108
1486725	Bacteria	Firmicutes	Clostridia	Clostridiales	Hungateiclostridiaceae	Anaerobacterium	108
1970191	Bacteria	Bacteroidetes	Bacteroidia	Bacteroidales	Salinivirgaceae	Salinivirga	108
2721104	Bacteria	Firmicutes	Clostridia	NA	NA	Candidatus	108
953	Bacteria	Proteobacteria	Alphaproteobacteria	Rickettsiales	Anaplasmataceae	Wolbachia	107
88138	Bacteria	Actinobacteria	Actinomycetia	Geodermatophilales	Geodermatophilaceae	Modestobacter	107
150022	Bacteria	Firmicutes	Tissierellia	Tissierellales	Peptoniphilaceae	Finegoldia	107
252965	Bacteria	Firmicutes	Clostridia	Thermoanaerobacterales	Thermoanaerobacterales	Family	107
444459	Bacteria	Bacteroidetes	Flavobacteriia	Flavobacteriales	Flavobacteriaceae	Flagellimonas	107
574892	Bacteria	Bacteroidetes	Flavobacteriia	Flavobacteriales	Flavobacteriaceae	Kriegella	107
1155385	Bacteria	Firmicutes	Clostridia	Clostridiales	Clostridiaceae	Proteiniclasticum	107
2807414	Bacteria	Planctomycetes	Planctomycetia	Pirellulales	Pirellulaceae	Anatilimnocola	107
65551	Bacteria	Deinococcus-Thermus	Deinococci	Thermales	Thermaceae	Meiothermus	106
1080709	Archaea	Candidatus	Thermoplasmatota	Thermoplasmata	Methanomassiliicoccales	Methanomassiliicoccaceae	106
1161127	Bacteria	Firmicutes	Tissierellia	Tissierellales	Peptoniphilaceae	Murdochiella	106
1649475	Bacteria	Acidobacteria	Acidobacteriia	Bryobacterales	Bryobacteraceae	Paludibaculum	106
1649482	Bacteria	Bacteroidetes	Sphingobacteriia	Sphingobacteriales	Sphingobacteriaceae	Pseudopedobacter	106
1773450	Bacteria	Bacteroidetes	Sphingobacteriia	Sphingobacteriales	Sphingobacteriaceae	Anseongella	106
2795781	Bacteria	Planctomycetes	Planctomycetia	Pirellulales	Lacipirellulaceae	Aeoliella	106
28250	Bacteria	Bacteroidetes	Flavobacteriia	Flavobacteriales	Weeksellaceae	Ornithobacterium	105
43356	Bacteria	Actinobacteria	Actinomycetia	Pseudonocardiales	Pseudonocardiaceae	Kutzneria	105
46432	Eukaryota	Foraminifera	NA	NA	Reticulomyxidae	Reticulomyxa	105
861913	Bacteria	Bacteroidetes	Cytophagia	Cytophagales	Cytophagaceae	Fibrisoma	105
2795865	Bacteria	Planctomycetes	Planctomycetia	Planctomycetales	Planctomycetaceae	Thalassoglobus	105
919	Bacteria	Proteobacteria	Betaproteobacteria	Nitrosomonadales	Thiobacillaceae	Thiobacillus	104
1743	Bacteria	Actinobacteria	Actinomycetia	Propionibacteriales	Propionibacteriaceae	Propionibacterium	104
67575	Bacteria	Proteobacteria	Gammaproteobacteria	Chromatiales	Chromatiaceae	Rheinheimera	104
74030	Bacteria	Proteobacteria	Alphaproteobacteria	Rhodobacterales	Rhodobacteraceae	Roseovarius	104
1884930	Bacteria	Firmicutes	Clostridia	Clostridiales	Clostridiaceae	Maledivibacter	104
2731450	Bacteria	Planctomycetes	Planctomycetia	Gemmatales	Gemmataceae	Limnoglobus	104
2795973	Bacteria	Planctomycetes	Planctomycetia	Pirellulales	Pirellulaceae	Stieleria	104
2425	Bacteria	Proteobacteria	Gammaproteobacteria	Cellvibrionales	Cellvibrionaceae	Teredinibacter	103
28065	Bacteria	Proteobacteria	Betaproteobacteria	Burkholderiales	Comamonadaceae	Rhodoferax	103
44260	Bacteria	Firmicutes	Clostridia	Thermoanaerobacterales	Thermoanaerobacteraceae	Moorella	103
1129544	Eukaryota	Mucoromycota	Glomeromycetes	Glomerales	Glomeraceae	Rhizophagus	103
2795776	Bacteria	Planctomycetes	Planctomycetia	Planctomycetales	Planctomycetaceae	Calycomorphotria	103
1186	Bacteria	Cyanobacteria	NA	Nostocales	Calotrichaceae	Calothrix	102
242605	Bacteria	Proteobacteria	Gammaproteobacteria	Xanthomonadales	Rhodanobacteraceae	Luteibacter	102
474995	Eukaryota	Ascomycota	Sordariomycetes	Hypocreales	Ophiocordycipitaceae	Ophiocordyceps	102
1940406	Bacteria	NA	NA	NA	NA	Candidatus	102
2779867	Eukaryota	Mucoromycota	Mortierellomycetes	Mortierellales	Mortierellaceae	Actinomortierella	102
42255	Bacteria	Actinobacteria	Rubrobacteria	Rubrobacterales	Rubrobacteraceae	Rubrobacter	101
58113	Bacteria	Actinobacteria	Actinomycetia	Glycomycetales	Glycomycetaceae	Glycomyces	101
92793	Bacteria	Proteobacteria	Betaproteobacteria	Burkholderiales	NA	Aquabacterium	101
270497	Bacteria	Firmicutes	Clostridia	Clostridiales	Catabacteriaceae	Catabacter	101
1246635	Bacteria	Proteobacteria	Deltaproteobacteria	Desulfobacterales	Desulfobacteraceae	Desulfamplus	101
1434006	Bacteria	Synergistetes	Synergistia	Synergistales	Synergistaceae	Fretibacterium	101
1579506	Bacteria	Planctomycetes	Planctomycetia	Pirellulales	Pirellulaceae	Roseimaritima	101
2529408	Bacteria	Actinobacteria	Actinomycetia	Actinomycetales	Actinomycetaceae	Schaalia	101
2680020	Bacteria	Planctomycetes	Planctomycetia	Isosphaerales	Isosphaeraceae	Tautonia	101
2720795	Bacteria	Firmicutes	Clostridia	NA	NA	Candidatus	101
47054	Bacteria	Synergistetes	Synergistia	Synergistales	Synergistaceae	Dethiosulfovibrio	100
53365	Bacteria	Actinobacteria	Actinomycetia	Micromonosporales	Micromonosporaceae	Catellatospora	100
65007	Eukaryota	Evosea	Variosea	Cavosteliida	Cavosteliaceae	Planoprotostelium	100
208215	Bacteria	Proteobacteria	Alphaproteobacteria	Parvularculales	Parvularculaceae	Parvularcula	100
999506	Bacteria	Proteobacteria	Gammaproteobacteria	Xanthomonadales	Rhodanobacteraceae	Pseudofulvimonas	100
2795605	Bacteria	Planctomycetes	Planctomycetia	Pirellulales	Pirellulaceae	Aureliella	100
2263	Archaea	Euryarchaeota	Thermococci	Thermococcales	Thermococcaceae	Thermococcus	99
2349	Bacteria	Bacteroidetes	Saprospiria	Saprospirales	Haliscomenobacteraceae	Haliscomenobacter	99
5806	Eukaryota	Apicomplexa	Conoidasida	Eucoccidiorida	Cryptosporidiidae	Cryptosporidium	99
184869	Bacteria	Actinobacteria	Actinomycetia	Actinomycetales	Actinomycetaceae	Varibaculum	99
417293	Bacteria	Verrucomicrobia	NA	NA	NA	Lentimonas	99
869806	Bacteria	Bacteroidetes	Cytophagia	Cytophagales	Marivirgaceae	Marivirga	99
1543705	Bacteria	Proteobacteria	Alphaproteobacteria	Rhodospirillales	Rhodospirillaceae	Nitrospirillum	99
2691417	Bacteria	Planctomycetes	Planctomycetia	Pirellulales	Lacipirellulaceae	Lacipirellula	99
768	Bacteria	Proteobacteria	Alphaproteobacteria	Rickettsiales	Anaplasmataceae	Anaplasma	98
207599	Bacteria	Actinobacteria	Thermoleophilia	Solirubrobacterales	Solirubrobacteraceae	Solirubrobacter	98
393005	Bacteria	Bacteroidetes	Flavobacteriia	Flavobacteriales	Flavobacteriaceae	Tamlana	98
1279384	Bacteria	Firmicutes	Erysipelotrichia	Erysipelotrichales	Coprobacillaceae	Eggerthia	98
1795363	Bacteria	Bacteroidetes	Chitinophagia	Chitinophagales	Chitinophagaceae	Dinghuibacter	98
2683202	Bacteria	Firmicutes	Erysipelotrichia	Erysipelotrichales	Erysipelotrichaceae	Massilicoli	98
2698688	Bacteria	Bacteroidetes	Chitinophagia	Chitinophagales	Chitinophagaceae	Paraflavitalea	98
39845	Bacteria	Actinobacteria	Actinomycetia	Pseudonocardiales	Pseudonocardiaceae	Actinokineospora	97
643701	Bacteria	Bacteroidetes	Cytophagia	Cytophagales	Reichenbachiellaceae	Marinoscillum	97
1518147	Bacteria	Bacteroidetes	Flavobacteriia	Flavobacteriales	Flavobacteriaceae	Wenyingzhuangia	97
2651583	Bacteria	Proteobacteria	Deltaproteobacteria	Desulfuromonadales	Geobacteraceae	Geomonas	97
2721115	Bacteria	Firmicutes	Clostridia	NA	NA	Candidatus	97
551	Bacteria	Proteobacteria	Gammaproteobacteria	Enterobacterales	Erwiniaceae	Erwinia	96
2295	Bacteria	Proteobacteria	Deltaproteobacteria	Desulfobacterales	Desulfobacteraceae	Desulfobacterium	96
43676	Bacteria	Actinobacteria	Actinomycetia	Micrococcales	Promicromonosporaceae	Promicromonospora	96
56688	Archaea	Euryarchaeota	Halobacteria	Haloferacales	Halorubraceae	Halorubrum	96
100474	Eukaryota	Chytridiomycota	Chytridiomycetes	Rhizophydiales	NA	Batrachochytrium	96
155415	Eukaryota	Ascomycota	Sordariomycetes	Xylariales	NA	Monosporascus	96
2762562	Bacteria	Bacteroidetes	Saprospiria	Saprospirales	Lewinellaceae	Flavilitoribacter	96
2767886	Bacteria	Firmicutes	Bacilli	Lactobacillales	Lactobacillaceae	Levilactobacillus	96
2794998	Bacteria	Proteobacteria	Deltaproteobacteria	Desulfovibrionales	Desulfovibrionaceae	Maridesulfovibrio	96
535	Bacteria	Proteobacteria	Betaproteobacteria	Neisseriales	Chromobacteriaceae	Chromobacterium	95
28067	Bacteria	Proteobacteria	Betaproteobacteria	Burkholderiales	NA	Rubrivivax	95
73029	Bacteria	Proteobacteria	Betaproteobacteria	Rhodocyclales	Azonexaceae	Dechloromonas	95
390988	Bacteria	Actinobacteria	Actinomycetia	Micromonosporales	Micromonosporaceae	Actinocatenispora	95
1172191	Bacteria	Proteobacteria	Gammaproteobacteria	Alteromonadales	Alteromonadaceae	Catenovulum	95
2792299	Bacteria	Firmicutes	Bacilli	Bacillales	Bacillaceae	Calidifontibacillus	95
5658	Eukaryota	Euglenozoa	Kinetoplastea	Trypanosomatida	Trypanosomatidae	Leishmania	94
44055	Eukaryota	NA	Pelagophyceae	Pelagomonadales	NA	Aureococcus	94
274470	Bacteria	Firmicutes	Clostridia	Clostridiales	Eubacteriaceae	Alkalibacter	94
1209327	Bacteria	Bacteroidetes	Flavobacteriia	Flavobacteriales	Flavobacteriaceae	Flavivirga	94
1903336	Bacteria	Bacteroidetes	Bacteroidia	Bacteroidales	Balneicellaceae	Balneicella	94
1912503	Bacteria	Tenericutes	NA	NA	NA	Candidatus	94
2721112	Bacteria	Firmicutes	Clostridia	NA	NA	Candidatus	94
776	Bacteria	Proteobacteria	Gammaproteobacteria	Legionellales	Coxiellaceae	Coxiella	93
33652	Eukaryota	NA	Bigyra	Bicosoecida	Cafeteriaceae	Cafeteria	93
33981	Bacteria	Actinobacteria	Actinomycetia	Kineosporiales	Kineosporiaceae	Kineococcus	93
288793	Bacteria	Proteobacteria	Gammaproteobacteria	Alteromonadales	Alteromonadaceae	Salinimonas	93
377315	Bacteria	Proteobacteria	Zetaproteobacteria	Mariprofundales	Mariprofundaceae	Mariprofundus	93
1607807	Archaea	Candidatus	Thermoplasmatota	Thermoplasmata	Methanomassiliicoccales	Methanomassiliicoccaceae	93
780	Bacteria	Proteobacteria	Alphaproteobacteria	Rickettsiales	Rickettsiaceae	Rickettsia	92
186831	Bacteria	Firmicutes	Clostridia	Clostridiales	Peptostreptococcaceae	Acetoanaerobium	92
307506	Eukaryota	Chlorophyta	Chlorophyceae	Sphaeropleales	Selenastraceae	Raphidocelis	92
317661	Bacteria	Actinobacteria	Actinomycetia	Kineosporiales	Kineosporiaceae	Quadrisphaera	92
649461	Bacteria	Bacteroidetes	Chitinophagia	Chitinophagales	Chitinophagaceae	Lacibacter	92
673534	Bacteria	Actinobacteria	Actinomycetia	Micromonosporales	Micromonosporaceae	Plantactinospora	92
1155738	Bacteria	Cyanobacteria	NA	Oscillatoriales	Oscillatoriaceae	Moorea	92
1397107	Bacteria	Balneolaeota	Balneolia	Balneolales	Balneolaceae	Aliifodinibius	92
1573534	Bacteria	Firmicutes	Erysipelotrichia	Erysipelotrichales	Erysipelotrichaceae	Faecalitalea	92
2038697	Bacteria	Bacteroidetes	Bacteroidia	Bacteroidales	Williamwhitmaniaceae	Williamwhitmania	92
2767893	Bacteria	Firmicutes	Bacilli	Lactobacillales	Lactobacillaceae	Lentilactobacillus	92
1243	Bacteria	Firmicutes	Bacilli	Lactobacillales	Leuconostocaceae	Leuconostoc	91
1433999	Bacteria	Firmicutes	Bacilli	Bacillales	Bacillaceae	Domibacillus	91
1649495	Bacteria	Bacteroidetes	Flavobacteriia	Flavobacteriales	Flavobacteriaceae	Seonamhaeicola	91
2720803	Bacteria	Firmicutes	Clostridia	NA	NA	Candidatus	91
2335	Bacteria	Thermotogae	Thermotogae	Thermotogales	Thermotogaceae	Thermotoga	90
84162	Bacteria	Actinobacteria	Coriobacteriia	Eggerthellales	Eggerthellaceae	Cryptobacterium	90
104264	Bacteria	Bacteroidetes	Flavobacteriia	Flavobacteriales	Flavobacteriaceae	Cellulophaga	90
293136	Bacteria	Firmicutes	Clostridia	Clostridiales	Peptococcaceae	Desulfitibacter	90
497742	Bacteria	Proteobacteria	Deltaproteobacteria	Desulfobacterales	Desulfobacteraceae	Desulfatirhabdium	90
2779861	Eukaryota	Mucoromycota	Mortierellomycetes	Mortierellales	Mortierellaceae	Linnemannia	90
724	Bacteria	Proteobacteria	Gammaproteobacteria	Pasteurellales	Pasteurellaceae	Haemophilus	89
2029	Bacteria	Actinobacteria	Actinomycetia	Pseudonocardiales	Pseudonocardiaceae	Kibdelosporangium	89
2050	Bacteria	Actinobacteria	Actinomycetia	Actinomycetales	Actinomycetaceae	Mobiluncus	89
45247	Bacteria	Proteobacteria	Gammaproteobacteria	Thiotrichales	Thiotrichaceae	Leucothrix	89
258255	Bacteria	Proteobacteria	Alphaproteobacteria	Rhodobacterales	Rhodobacteraceae	Pseudovibrio	89
1184396	Bacteria	Thermotogae	Thermotogae	Kosmotogales	Kosmotogaceae	Mesotoga	89
2720797	Bacteria	Firmicutes	Clostridia	NA	NA	Candidatus	89
35753	Bacteria	Actinobacteria	Actinomycetia	Micromonosporales	Micromonosporaceae	Dactylosporangium	88
46200	Bacteria	Deferribacteres	Deferribacteres	Deferribacterales	Deferribacteraceae	Geovibrio	88
57665	Bacteria	Proteobacteria	Epsilonproteobacteria	Campylobacterales	Campylobacteraceae	Sulfurospirillum	88
153265	Bacteria	Bacteroidetes	Flavobacteriia	Flavobacteriales	Flavobacteriaceae	Aequorivita	88
256818	Bacteria	Actinobacteria	Actinomycetia	Micrococcales	Microbacteriaceae	Gulosibacter	88
380240	Bacteria	Planctomycetes	Candidatus	Brocadiae	Candidatus	Brocadiales	88
649462	Bacteria	Balneolaeota	Balneolia	Balneolales	Balneolaceae	Gracilimonas	88
978	Bacteria	Bacteroidetes	Cytophagia	Cytophagales	Cytophagaceae	Cytophaga	87
28033	Bacteria	Firmicutes	Clostridia	Clostridiales	Clostridiales	Family	87
168934	Bacteria	Proteobacteria	Alphaproteobacteria	Rhodospirillales	Rhodospirillaceae	Thalassospira	87
175304	Bacteria	Firmicutes	Bacilli	Bacillales	Bacillaceae	Lentibacillus	87
254250	Bacteria	Actinobacteria	Actinomycetia	Micrococcales	Promicromonosporaceae	Isoptericola	87
456826	Bacteria	Candidatus	Cloacimonetes	NA	NA	NA	87
497721	Bacteria	Proteobacteria	Deltaproteobacteria	Desulfobacterales	Desulfobacteraceae	Desulfoluna	87
1505664	Bacteria	Firmicutes	Tissierellia	Tissierellales	Gottschalkiaceae	Gottschalkia	87
2795780	Bacteria	Planctomycetes	Planctomycetia	Planctomycetales	Planctomycetaceae	Symmachiella	87
896	Bacteria	Proteobacteria	Deltaproteobacteria	Desulfobacterales	Desulfobacteraceae	Desulfococcus	86
3071	Eukaryota	Chlorophyta	Trebouxiophyceae	Chlorellales	Chlorellaceae	Chlorella	86
187144	Bacteria	Calditrichaeota	Calditrichae	Calditrichales	Calditrichaceae	Caldithrix	86
861914	Bacteria	Bacteroidetes	Cytophagia	Cytophagales	Cytophagaceae	Fibrella	86
1331737	Bacteria	Actinobacteria	Actinomycetia	Micrococcales	Ruaniaceae	Haloactinobacterium	86
2282743	Bacteria	Firmicutes	Clostridia	Clostridiales	Peptococcaceae	Desulfohalotomaculum	86
2576890	Bacteria	Verrucomicrobia	Opitutae	Opitutales	Opitutaceae	Nibricoccus	86
335058	Bacteria	Proteobacteria	Betaproteobacteria	Burkholderiales	Comamonadaceae	Pelomonas	85
518754	Bacteria	Verrucomicrobia	Verrucomicrobiae	Verrucomicrobiales	Verrucomicrobiaceae	Persicirhabdus	85
1347386	Bacteria	Firmicutes	Tissierellia	Tissierellales	Tissierellaceae	Anaerosalibacter	85
866	Bacteria	Proteobacteria	Gammaproteobacteria	Aeromonadales	Succinivibrionaceae	Ruminobacter	84
1649	Bacteria	Firmicutes	Bacilli	Bacillales	Planococcaceae	Kurthia	84
1851	Bacteria	Actinobacteria	Actinomycetia	Pseudonocardiales	Pseudonocardiaceae	Saccharomonospora	84
213223	Bacteria	Proteobacteria	Deltaproteobacteria	Desulfuromonadales	Geobacteraceae	Geothermobacter	84
305976	Bacteria	Proteobacteria	Betaproteobacteria	Burkholderiales	Alcaligenaceae	Pusillimonas	84
580024	Bacteria	Actinobacteria	Coriobacteriia	Eggerthellales	Eggerthellaceae	Enterorhabdus	84
1981050	Bacteria	Actinobacteria	Coriobacteriia	Eggerthellales	Eggerthellaceae	Phoenicibacter	84
2675231	Bacteria	Firmicutes	Bacilli	Bacillales	Bacillaceae	Mesobacillus	84
2692382	Bacteria	Firmicutes	Tissierellia	Tissierellales	Tissierellaceae	Gudongella	84
32207	Bacteria	Actinobacteria	Actinomycetia	Micrococcales	Micrococcaceae	Rothia	83
60136	Bacteria	Proteobacteria	Alphaproteobacteria	Rhodobacterales	Rhodobacteraceae	Sulfitobacter	83
71151	Archaea	Euryarchaeota	Methanomicrobia	Methanomicrobiales	Methanocalculaceae	Methanocalculus	83
125287	Bacteria	Actinobacteria	Actinomycetia	Micrococcales	Ornithinimicrobiaceae	Ornithinimicrobium	83
195964	Bacteria	Actinobacteria	Actinomycetia	Micromonosporales	Micromonosporaceae	Asanoa	83
204447	Bacteria	Proteobacteria	Alphaproteobacteria	Rhodospirillales	Rhodospirillaceae	Skermanella	83
222439	Eukaryota	Preaxostyla	NA	Oxymonadida	Streblomastigidae	Streblomastix	83
1616789	Bacteria	Spirochaetes	Spirochaetia	Spirochaetales	Spirochaetaceae	Salinispira	83
13	Bacteria	Dictyoglomi	Dictyoglomia	Dictyoglomales	Dictyoglomaceae	Dictyoglomus	82
50	Bacteria	Proteobacteria	Deltaproteobacteria	Myxococcales	Polyangiaceae	Chondromyces	82
5583	Eukaryota	Ascomycota	Eurotiomycetes	Chaetothyriales	Herpotrichiellaceae	Exophiala	82
28443	Bacteria	Actinobacteria	Actinomycetia	Streptosporangiales	Streptosporangiaceae	Herbidospora	82
414371	Bacteria	Proteobacteria	Alphaproteobacteria	Rhizobiales	Aurantimonadaceae	Aureimonas	82
2675229	Bacteria	Firmicutes	Bacilli	Bacillales	Bacillaceae	Peribacillus	82
1125	Bacteria	Cyanobacteria	NA	Chroococcales	Microcystaceae	Microcystis	81
66848	Bacteria	Proteobacteria	Deltaproteobacteria	Desulfovibrionales	Desulfonatronaceae	Desulfonatronum	81
113286	Bacteria	Firmicutes	Clostridia	Clostridiales	Eubacteriaceae	Pseudoramibacter	81
214904	Bacteria	Firmicutes	Clostridia	Clostridiales	Peptostreptococcaceae	Tepidibacter	81
596495	Bacteria	Actinobacteria	Actinomycetia	Pseudonocardiales	Pseudonocardiaceae	Sciscionella	81
881616	Bacteria	Actinobacteria	Actinomycetia	Micrococcales	Microbacteriaceae	Herbiconiux	81
2779937	Eukaryota	Mucoromycota	Mortierellomycetes	Mortierellales	Mortierellaceae	Podila	81
2782229	Bacteria	Bacteroidetes	Flavobacteriia	Flavobacteriales	Weeksellaceae	Epilithonimonas	81
898	Bacteria	Proteobacteria	Deltaproteobacteria	Desulfovibrionales	Desulfomicrobiaceae	Desulfomicrobium	80
2701	Bacteria	Actinobacteria	Actinomycetia	Bifidobacteriales	Bifidobacteriaceae	Gardnerella	80
67572	Bacteria	Proteobacteria	Gammaproteobacteria	Alteromonadales	Psychromonadaceae	Psychromonas	80
129337	Bacteria	Firmicutes	Bacilli	Bacillales	Bacillaceae	Geobacillus	80
150247	Bacteria	Firmicutes	Bacilli	Bacillales	Bacillaceae	Anoxybacillus	80
1386924	Bacteria	Bacteroidetes	Flavobacteriia	Flavobacteriales	Flavobacteriaceae	Aestuariibaculum	80
1794910	Bacteria	Firmicutes	Negativicutes	Selenomonadales	Sporomusaceae	Anaerosporomusa	80
47420	Bacteria	Proteobacteria	Betaproteobacteria	Burkholderiales	Comamonadaceae	Hydrogenophaga	79
86795	Bacteria	Actinobacteria	Actinomycetia	Propionibacteriales	Nocardioidaceae	Marmoricola	79
246876	Bacteria	Bacteroidetes	Flavobacteriia	Flavobacteriales	Cryomorphaceae	Cryomorpha	79
321315	Bacteria	Actinobacteria	Actinomycetia	Streptosporangiales	Streptosporangiaceae	Sphaerisporangium	79
415014	Bacteria	Firmicutes	Clostridia	Clostridiales	NA	Proteiniborus	79
1273095	Bacteria	Firmicutes	Tissierellia	Tissierellales	Peptoniphilaceae	Anaerosphaera	79
1612157	Bacteria	Proteobacteria	Alphaproteobacteria	Rhodospirillales	Rhodospirillaceae	Pararhodospirillum	79
2760873	Bacteria	Bacteroidetes	Bacteroidia	Bacteroidales	Tenuifilaceae	Tenuifilum	79
83551	Bacteria	Chlamydiae	Chlamydiia	Parachlamydiales	Parachlamydiaceae	Parachlamydia	78
223785	Bacteria	Proteobacteria	Epsilonproteobacteria	Campylobacterales	Hydrogenimonaceae	Hydrogenimonas	78
245876	Bacteria	Proteobacteria	Alphaproteobacteria	Rhizobiales	Phyllobacteriaceae	Nitratireductor	78
252306	Bacteria	Bacteroidetes	Flavobacteriia	Flavobacteriales	Flavobacteriaceae	Robiginitalea	78
367298	Bacteria	Actinobacteria	Actinomycetia	Micrococcales	Intrasporangiaceae	Phycicoccus	78
651554	Bacteria	Actinobacteria	Coriobacteriia	Eggerthellales	Eggerthellaceae	Paraeggerthella	78
929509	Bacteria	Bacteroidetes	Sphingobacteriia	Sphingobacteriales	Sphingobacteriaceae	Solitalea	78
1854458	Bacteria	Firmicutes	Erysipelotrichia	Erysipelotrichales	Erysipelotrichaceae	Breznakia	78
2498454	Bacteria	Firmicutes	Negativicutes	Veillonellales	Veillonellaceae	Lucifera	78
1158	Bacteria	Cyanobacteria	NA	Oscillatoriales	Oscillatoriaceae	Oscillatoria	77
2373	Bacteria	Firmicutes	Negativicutes	Selenomonadales	Sporomusaceae	Acetonema	77
5740	Eukaryota	Fornicata	NA	Diplomonadida	Hexamitidae	Giardia	77
34008	Bacteria	Proteobacteria	Alphaproteobacteria	Rhodobacterales	Rhodobacteraceae	Rhodovulum	77
120961	Bacteria	Chloroflexi	Chloroflexia	Chloroflexales	Roseiflexaceae	Roseiflexus	77
146784	Bacteria	Proteobacteria	Oligoflexia	Bacteriovoracales	Bacteriovoracaceae	Bacteriovorax	77
174708	Bacteria	Firmicutes	Erysipelotrichia	Erysipelotrichales	Erysipelotrichaceae	Allobaculum	77
184430	Eukaryota	Basidiomycota	Agaricomycetes	Agaricales	Psathyrellaceae	Coprinellus	77
255204	Bacteria	Actinobacteria	Actinomycetia	Micrococcales	Microbacteriaceae	Pseudoclavibacter	77
1522128	Bacteria	Bacteroidetes	Cytophagia	Cytophagales	Catalimonadaceae	Catalinimonas	77
1649480	Bacteria	Planctomycetes	Planctomycetia	Planctomycetales	Planctomycetaceae	Planctopirus	77
2767889	Bacteria	Firmicutes	Bacilli	Lactobacillales	Lactobacillaceae	Loigolactobacillus	77
2767892	Bacteria	Firmicutes	Bacilli	Lactobacillales	Lactobacillaceae	Secundilactobacillus	77
2794837	Bacteria	Firmicutes	Tissierellia	Tissierellales	Tissierellaceae	Schnuerera	77
28261	Bacteria	Nitrospirae	Thermodesulfovibrionia	Thermodesulfovibrionales	Thermodesulfovibrionaceae	Thermodesulfovibrio	76
49894	Bacteria	Synergistetes	Synergistia	Synergistales	Synergistaceae	Acetomicrobium	76
51668	Bacteria	Firmicutes	Bacilli	Lactobacillales	Enterococcaceae	Tetragenococcus	76
142577	Bacteria	Actinobacteria	Actinomycetia	Pseudonocardiales	Pseudonocardiaceae	Prauserella	76
154116	Bacteria	Actinobacteria	Actinomycetia	Micrococcales	Bogoriellaceae	Georgenia	76
291183	Bacteria	Bacteroidetes	Flavobacteriia	Flavobacteriales	Flavobacteriaceae	Lacinutrix	76
1344552	Bacteria	Proteobacteria	Betaproteobacteria	Burkholderiales	Oxalobacteraceae	Noviherbaspirillum	76
1940407	Bacteria	NA	NA	NA	NA	Candidatus	76
2315209	Eukaryota	NA	Bigyra	Thraustochytrida	Thraustochytriaceae	Hondaea	76
2795783	Bacteria	Planctomycetes	Planctomycetia	Pirellulales	Lacipirellulaceae	Pirellulimonas	76
1198	Bacteria	Cyanobacteria	NA	Oscillatoriales	Oscillatoriaceae	Phormidium	75
53457	Bacteria	Actinobacteria	Actinomycetia	Micrococcales	Intrasporangiaceae	Janibacter	75
471826	Bacteria	Firmicutes	Clostridia	Clostridiales	Peptococcaceae	Candidatus	75
478070	Bacteria	Proteobacteria	Alphaproteobacteria	Rhodobacterales	Rhodobacteraceae	Labrenzia	75
499228	Bacteria	Firmicutes	Clostridia	Thermosediminibacterales	Tepidanaerobacteraceae	Tepidanaerobacter	75
1434011	Bacteria	Proteobacteria	Alphaproteobacteria	Rhodospirillales	Acetobacteraceae	Komagataeibacter	75
2764317	Bacteria	Firmicutes	Clostridia	Clostridiales	Ruminococcaceae	Hydrogeniiclostidium	75
1060	Bacteria	Proteobacteria	Alphaproteobacteria	Rhodobacterales	Rhodobacteraceae	Rhodobacter	74
5024	Eukaryota	Ascomycota	Dothideomycetes	Venturiales	Venturiaceae	Venturia	74
65356	Eukaryota	Oomycota	NA	Albuginales	Albuginaceae	Albugo	74
69965	Bacteria	Firmicutes	Bacilli	Bacillales	Staphylococcaceae	Macrococcus	74
96492	Bacteria	Actinobacteria	Actinomycetia	Micrococcales	Microbacteriaceae	Frigoribacterium	74
188905	Bacteria	Proteobacteria	Alphaproteobacteria	Rhodobacterales	Rhodobacteraceae	Jannaschia	74
447237	Bacteria	Actinobacteria	Actinomycetia	Micrococcales	Microbacteriaceae	Frondihabitans	74
2679998	Bacteria	Bacteroidetes	Cytophagia	Cytophagales	Cytophagaceae	Arundinibacter	74
2683336	Bacteria	Firmicutes	Clostridia	Clostridiales	Clostridiaceae	Abyssisolibacter	74
64	Bacteria	Chloroflexi	Chloroflexia	Herpetosiphonales	Herpetosiphonaceae	Herpetosiphon	73
352	Bacteria	Proteobacteria	Gammaproteobacteria	Pseudomonadales	Pseudomonadaceae	Azotobacter	73
93827	Eukaryota	Basidiomycota	Agaricomycetes	Agaricales	Omphalotaceae	Gymnopus	73
191494	Bacteria	Actinobacteria	Thermoleophilia	Solirubrobacterales	Conexibacteraceae	Conexibacter	73
1779141	Bacteria	Planctomycetes	Planctomycetia	Planctomycetales	Planctomycetaceae	Planctomicrobium	73
2093783	Bacteria	Firmicutes	Negativicutes	Selenomonadales	Sporomusaceae	Methylomusa	73
2715929	Bacteria	Bacteroidetes	Flavobacteriia	Flavobacteriales	Flavobacteriaceae	Aurantibacter	73
992	Bacteria	Bacteroidetes	Cytophagia	Cytophagales	Flexibacteraceae	Flexibacter	72
2422	Bacteria	Thermotogae	Thermotogae	Thermotogales	Fervidobacteriaceae	Fervidobacterium	72
32012	Bacteria	Proteobacteria	Betaproteobacteria	Burkholderiales	NA	Thiomonas	72
53387	Bacteria	Actinobacteria	Actinomycetia	Propionibacteriales	Nocardioidaceae	Friedmanniella	72
106591	Bacteria	Proteobacteria	Alphaproteobacteria	Rhizobiales	Rhizobiaceae	Ensifer	72
112040	Bacteria	Bacteroidetes	Flavobacteriia	Flavobacteriales	Flavobacteriaceae	Zobellia	72
213485	Bacteria	Proteobacteria	Alphaproteobacteria	NA	NA	Micavibrio	72
236756	Bacteria	Planctomycetes	Candidatus	Brocadiae	Candidatus	Brocadiales	72
274591	Bacteria	Proteobacteria	Alphaproteobacteria	Rhizobiales	Phyllobacteriaceae	Hoeflea	72
1936111	Bacteria	Planctomycetes	Planctomycetia	Planctomycetales	Planctomycetaceae	Fuerstia	72
1974209	Bacteria	Balneolaeota	Balneolia	Balneolales	Balneolaceae	Rhodohalobacter	72
2282742	Bacteria	Firmicutes	Clostridia	Clostridiales	Peptococcaceae	Desulfofarcimen	72
5754	Eukaryota	Discosea	NA	Longamoebia	Acanthamoebidae	Acanthamoeba	71
36862	Bacteria	Proteobacteria	Betaproteobacteria	Burkholderiales	NA	Ideonella	71
64159	Bacteria	Aquificae	Aquificae	Desulfurobacteriales	Desulfurobacteriaceae	Desulfurobacterium	71
91942	Eukaryota	Ascomycota	Dothideomycetes	Mycosphaerellales	Teratosphaeriaceae	Hortaea	71
204037	Bacteria	Proteobacteria	Gammaproteobacteria	Enterobacterales	Pectobacteriaceae	Dickeya	71
877559	Eukaryota	NA	NA	NA	Apusomonadidae	Thecamonas	71
1322061	Eukaryota	Basidiomycota	Agaricomycetes	Cantharellales	Ceratobasidiaceae	Rhizoctonia	71
1679449	Bacteria	Proteobacteria	Alphaproteobacteria	Rhodobacterales	Rhodobacteraceae	Pseudooceanicola	71
1874621	Bacteria	Bacteroidetes	Chitinophagia	Chitinophagales	Chitinophagaceae	Panacibacter	71
2565776	Bacteria	NA	NA	NA	NA	Isachenkonia	71
2802300	Bacteria	Bacteroidetes	Cytophagia	Cytophagales	Cyclobacteriaceae	Lunatibacter	71
2807415	Bacteria	Planctomycetes	Planctomycetia	Gemmatales	Gemmataceae	Urbifossiella	71
1998	Bacteria	Actinobacteria	Actinomycetia	Streptosporangiales	Streptosporangiaceae	Planomonospora	70
5782	Eukaryota	Evosea	Eumycetozoa	Dictyosteliales	Dictyosteliaceae	Dictyostelium	70
44011	Bacteria	Proteobacteria	Gammaproteobacteria	Alteromonadales	Ferrimonadaceae	Ferrimonas	70
45234	Eukaryota	Ascomycota	Sordariomycetes	Hypocreales	Cordycipitaceae	Cordyceps	70
85079	Bacteria	Proteobacteria	Gammaproteobacteria	Chromatiales	Chromatiaceae	Thiohalocapsa	70
167375	Bacteria	Cyanobacteria	NA	Synechococcales	Synechococcaceae	Cyanobium	70
232115	Bacteria	Bacteroidetes	Flavobacteriia	Flavobacteriales	Flavobacteriaceae	Mesonia	70
332162	Bacteria	Acidobacteria	Acidobacteriia	Bryobacterales	Solibacteraceae	Candidatus	70
419014	Bacteria	Actinobacteria	Actinomycetia	Bifidobacteriales	Bifidobacteriaceae	Alloscardovia	70
651456	Bacteria	Thermotogae	Thermotogae	Kosmotogales	Kosmotogaceae	Kosmotoga	70
1122284	Bacteria	Proteobacteria	Gammaproteobacteria	Cellvibrionales	Cellvibrionaceae	Pseudoteredinibacter	70
1233054	Bacteria	Proteobacteria	Alphaproteobacteria	Rhodobacterales	Rhodobacteraceae	Oceanicella	70
1434037	Bacteria	Rhodothermaeota	Rhodothermia	Rhodothermales	Rubricoccaceae	Rubrivirga	70
1525371	Bacteria	Proteobacteria	Alphaproteobacteria	Rhizobiales	Rhizobiaceae	Neorhizobium	70
1930845	Bacteria	Firmicutes	NA	NA	NA	Ndongobacter	70
2800681	Bacteria	Proteobacteria	Alphaproteobacteria	Sphingomonadales	Erythrobacteraceae	Aurantiacibacter	70
168694	Bacteria	Actinobacteria	Actinomycetia	Micromonosporales	Micromonosporaceae	Salinispora	69
253255	Bacteria	Firmicutes	Tissierellia	Tissierellales	Tissierellaceae	Soehngenia	69
453229	Bacteria	Proteobacteria	Deltaproteobacteria	Desulfarculales	Desulfarculaceae	Desulfarculus	69
551759	Bacteria	Proteobacteria	Betaproteobacteria	Rhodocyclales	Rhodocyclaceae	Aromatoleum	69
695999	Bacteria	Actinobacteria	Actinomycetia	Pseudonocardiales	Pseudonocardiaceae	Actinophytocola	69
1249554	Bacteria	Proteobacteria	Gammaproteobacteria	Alteromonadales	Idiomarinaceae	Aliidiomarina	69
2795784	Bacteria	Planctomycetes	Planctomycetia	Pirellulales	Lacipirellulaceae	Pseudobythopirellula	69
2023	Bacteria	Firmicutes	Bacilli	Bacillales	Thermoactinomycetaceae	Thermoactinomyces	68
28581	Eukaryota	Blastocladiomycota	Blastocladiomycetes	Blastocladiales	Blastocladiaceae	Allomyces	68
45669	Bacteria	Firmicutes	Bacilli	Bacillales	Staphylococcaceae	Salinicoccus	68
56112	Bacteria	Firmicutes	Clostridia	Clostridiales	Peptococcaceae	Dehalobacter	68
89404	Bacteria	Proteobacteria	Gammaproteobacteria	Alteromonadales	Alteromonadaceae	Glaciecola	68
261933	Bacteria	Proteobacteria	Alphaproteobacteria	Rhizobiales	Methylocystaceae	Pleomorphomonas	68
442431	Bacteria	Bacteroidetes	Cytophagia	Cytophagales	Cytophagaceae	Persicitalea	68
1505231	Bacteria	Fibrobacteres	Chitinivibrionia	Chitinivibrionales	Chitinivibrionaceae	Chitinivibrio	68
2712271	Bacteria	Firmicutes	Clostridia	Clostridiales	Xylanivirgaceae	Xylanivirga	68
2767891	Bacteria	Firmicutes	Bacilli	Lactobacillales	Lactobacillaceae	Schleiferilactobacillus	68
2787008	Bacteria	Planctomycetes	Planctomycetia	Gemmatales	Gemmataceae	Thermogemmata	68
1101	Bacteria	Chlorobi	Chlorobia	Chlorobiales	Chlorobiaceae	Prosthecochloris	67
1253	Bacteria	Firmicutes	Bacilli	Lactobacillales	Lactobacillaceae	Pediococcus	67
5873	Eukaryota	Apicomplexa	Aconoidasida	Piroplasmida	Theileriidae	Theileria	67
65496	Bacteria	Actinobacteria	Actinomycetia	Pseudonocardiales	Pseudonocardiaceae	Actinoalloteichus	67
115780	Bacteria	Proteobacteria	Deltaproteobacteria	Desulfobacterales	Desulfobacteraceae	Desulfotignum	67
160798	Bacteria	Thermotogae	Thermotogae	Petrotogales	Petrotogaceae	Marinitoga	67
166953	Bacteria	Proteobacteria	Alphaproteobacteria	Rhizobiales	Rhizobiaceae	Kaistia	67
246873	Bacteria	Bacteroidetes	Flavobacteriia	Flavobacteriales	Crocinitomicaceae	Crocinitomix	67
349742	Bacteria	Proteobacteria	Gammaproteobacteria	NA	NA	Sedimenticola	67
379068	Bacteria	Bacteroidetes	Flavobacteriia	Flavobacteriales	Flavobacteriaceae	Galbibacter	67
1148783	Bacteria	Verrucomicrobia	Opitutae	Opitutales	Opitutaceae	Geminisphaera	67
1335745	Bacteria	Proteobacteria	Gammaproteobacteria	Chromatiales	Ectothiorhodospiraceae	Spiribacter	67
1649506	Bacteria	Bacteroidetes	Chitinophagia	Chitinophagales	Chitinophagaceae	Thermoflavifilum	67
1884449	Bacteria	Firmicutes	Bacilli	Bacillales	Bacillaceae	Salipaludibacillus	67
1884934	Bacteria	Firmicutes	Clostridia	Clostridiales	Clostridiaceae	Paramaledivibacter	67
2304687	Bacteria	Firmicutes	Clostridia	Clostridiales	Hungateiclostridiaceae	Petroclostridium	67
2703944	Bacteria	Bacteroidetes	Sphingobacteriia	Sphingobacteriales	Sphingobacteriaceae	Pararcticibacter	67
123	Bacteria	Planctomycetes	Planctomycetia	Pirellulales	Pirellulaceae	Pirellula	66
2314	Archaea	Euryarchaeota	Methanomicrobia	Methanomicrobiales	Methanomicrobiaceae	Methanoplanus	66
13289	Eukaryota	Basidiomycota	Exobasidiomycetes	Tilletiales	Tilletiaceae	Tilletia	66
44471	Bacteria	Cyanobacteria	NA	Oscillatoriales	Microcoleaceae	Microcoleus	66
71666	Bacteria	Chlamydiae	Chlamydiia	Parachlamydiales	Waddliaceae	Waddlia	66
79808	Eukaryota	Ascomycota	Sordariomycetes	Coniochaetales	Coniochaetaceae	Coniochaeta	66
342658	Bacteria	Firmicutes	Clostridia	Clostridiales	Gracilibacteraceae	Gracilibacter	66
5529	Eukaryota	Ascomycota	Sordariomycetes	Hypocreales	Clavicipitaceae	Metarhizium	65
49279	Bacteria	Bacteroidetes	Flavobacteriia	Flavobacteriales	Flavobacteriaceae	Gelidibacter	65
217140	Bacteria	Bacteroidetes	Cytophagia	Cytophagales	Cytophagaceae	Arcicella	65
1535192	Bacteria	Proteobacteria	Deltaproteobacteria	Desulfarculales	Desulfarculaceae	Desulfocarbo	65
1849828	Bacteria	Firmicutes	Clostridia	Clostridiales	Peptostreptococcaceae	Paeniclostridium	65
1924062	Bacteria	Firmicutes	Clostridia	Clostridiales	Clostridiaceae	Desnuesiella	65
34084	Bacteria	Bacteroidetes	Flavobacteriia	Flavobacteriales	Weeksellaceae	Riemerella	64
37359	Eukaryota	Endomyxa	Phytomyxea	Plasmodiophorida	Plasmodiophoridae	Plasmodiophora	64
41955	Eukaryota	Basidiomycota	Agaricomycetes	Agaricales	Amanitaceae	Amanita	64
51514	Bacteria	Firmicutes	Clostridia	Clostridiales	Peptococcaceae	Dehalobacterium	64
292636	Bacteria	Firmicutes	Bacilli	Bacillales	Thermoactinomycetaceae	Thermoflavimicrobium	64
704093	Bacteria	Firmicutes	Bacilli	Bacillales	Bacillaceae	Anaerobacillus	64
1649470	Bacteria	Proteobacteria	Deltaproteobacteria	Myxococcales	NA	Minicystis	64
1918538	Bacteria	Firmicutes	Erysipelotrichia	Erysipelotrichales	Erysipelotrichaceae	Longibaculum	64
2594176	Eukaryota	Chlorophyta	Chlorophyceae	Chlamydomonadales	NA	Edaphochlamys	64
2651578	Bacteria	Firmicutes	Clostridia	Clostridiales	Peptococcaceae	Thermoanaerosceptrum	64
2710873	Bacteria	Bacteroidetes	Cytophagia	Cytophagales	Hymenobacteraceae	Botryobacter	64
2782231	Bacteria	Bacteroidetes	Flavobacteriia	Flavobacteriales	Weeksellaceae	Kaistella	64
2800384	Bacteria	Proteobacteria	Gammaproteobacteria	Alteromonadales	Idiomarinaceae	Pseudidiomarina	64
1754	Bacteria	Firmicutes	Clostridia	Thermoanaerobacterales	Thermoanaerobacteraceae	Thermoanaerobacter	63
40222	Bacteria	Proteobacteria	Gammaproteobacteria	Thiotrichales	Piscirickettsiaceae	Methylophaga	63
94642	Eukaryota	Apicomplexa	Conoidasida	Eucoccidiorida	Sarcocystidae	Besnoitia	63
117563	Bacteria	Firmicutes	Bacilli	Lactobacillales	Carnobacteriaceae	Granulicatella	63
244825	Bacteria	Firmicutes	Negativicutes	Selenomonadales	Sporomusaceae	Anaerospora	63
358905	Eukaryota	Basidiomycota	Agaricomycetes	Sebacinales	Serendipitaceae	Serendipita	63
1077265	Bacteria	Armatimonadetes	Chthonomonadetes	Chthonomonadales	Chthonomonadaceae	Chthonomonas	63
1747773	Bacteria	Bacteroidetes	Cytophagia	Cytophagales	Cytophagaceae	Rhabdobacter	63
2024958	Bacteria	Spirochaetes	Spirochaetia	Spirochaetales	Spirochaetaceae	Alkalispirochaeta	63
2480624	Bacteria	Verrucomicrobia	Opitutae	Puniceicoccales	Puniceicoccaceae	Candidatus	63
65504	Bacteria	Actinobacteria	Actinomycetia	Micromonosporales	Micromonosporaceae	Virgisporangium	62
89958	Bacteria	Firmicutes	Clostridia	Clostridiales	Clostridiaceae	Natronincola	62
146937	Bacteria	Proteobacteria	Betaproteobacteria	Rhodocyclales	Rhodocyclaceae	Azospira	62
155493	Bacteria	Proteobacteria	Gammaproteobacteria	Pasteurellales	Pasteurellaceae	Gallibacterium	62
204456	Bacteria	Proteobacteria	Alphaproteobacteria	Rhodobacterales	Rhodobacteraceae	Gemmobacter	62
280472	Bacteria	Bacteroidetes	Cytophagia	Cytophagales	Cyclobacteriaceae	Aquiflexum	62
359337	Bacteria	Proteobacteria	Gammaproteobacteria	Cellvibrionales	Cellvibrionaceae	Marinimicrobium	62
394505	Bacteria	Firmicutes	Bacilli	Bacillales	Bacillaceae	Salirhabdus	62
428711	Bacteria	Synergistetes	Synergistia	Synergistales	Synergistaceae	Jonquetella	62
490567	Bacteria	Proteobacteria	Gammaproteobacteria	Xanthomonadales	Xanthomonadaceae	Arenimonas	62
1047167	Eukaryota	Ascomycota	Dothideomycetes	Mycosphaerellales	Mycosphaerellaceae	Zymoseptoria	62
1553903	Bacteria	Proteobacteria	Oligoflexia	Oligoflexales	Oligoflexaceae	Oligoflexus	62
29331	Bacteria	Firmicutes	Bacilli	Bacillales	Bacillaceae	Amphibacillus	61
46468	Bacteria	Firmicutes	Clostridia	Halanaerobiales	Halobacteroidaceae	Orenia	61
157226	Bacteria	Firmicutes	Bacilli	Bacillales	Planococcaceae	Jeotgalibacillus	61
181069	Bacteria	Firmicutes	Clostridia	Clostridiales	Peptostreptococcaceae	Proteocatella	61
244698	Bacteria	Bacteroidetes	Flavobacteriia	Flavobacteriales	Flavobacteriaceae	Gillisia	61
392332	Bacteria	Proteobacteria	Deltaproteobacteria	Desulfuromonadales	Geobacteraceae	Geoalkalibacter	61
543311	Bacteria	Firmicutes	Tissierellia	Tissierellales	Peptoniphilaceae	Parvimonas	61
633413	Bacteria	Bacteroidetes	Flavobacteriia	Flavobacteriales	Flavobacteriaceae	Pseudozobellia	61
1241326	Bacteria	Proteobacteria	Alphaproteobacteria	Micropepsales	Micropepsaceae	Rhizomicrobium	61
1652133	Bacteria	Proteobacteria	Oligoflexia	Bacteriovoracales	Halobacteriovoraceae	Halobacteriovorax	61
1784836	Bacteria	Bacteroidetes	Bacteroidia	Bacteroidales	Dysgonomonadaceae	Fermentimonas	61
2057233	Bacteria	Firmicutes	Erysipelotrichia	Erysipelotrichales	Erysipelotrichaceae	Absiella	61
2082587	Bacteria	Actinobacteria	Coriobacteriia	Coriobacteriales	Atopobiaceae	Parolsenella	61
16	Bacteria	Proteobacteria	Betaproteobacteria	Nitrosomonadales	Methylophilaceae	Methylophilus	60
1021	Bacteria	Proteobacteria	Gammaproteobacteria	Thiotrichales	Thiotrichaceae	Beggiatoa	60
37914	Bacteria	Actinobacteria	Actinomycetia	Corynebacteriales	Dietziaceae	Dietzia	60
54304	Bacteria	Cyanobacteria	NA	Oscillatoriales	Microcoleaceae	Planktothrix	60
65047	Bacteria	Proteobacteria	Betaproteobacteria	Burkholderiales	NA	Mitsuaria	60
65402	Bacteria	Firmicutes	Clostridia	Clostridiales	Clostridiales	Family	60
81411	Bacteria	Synergistetes	Synergistia	Synergistales	Synergistaceae	Aminomonas	60
86017	Eukaryota	NA	Choanoflagellata	Craspedida	Salpingoecidae	Salpingoeca	60
99479	Bacteria	Actinobacteria	Actinomycetia	Micrococcales	Intrasporangiaceae	Tetrasphaera	60
141450	Bacteria	Proteobacteria	Gammaproteobacteria	Oceanospirillales	Oleiphilaceae	Oleiphilus	60
145260	Archaea	Euryarchaeota	Methanobacteria	Methanobacteriales	Methanobacteriaceae	Methanothermobacter	60
230355	Archaea	Euryarchaeota	Methanomicrobia	Methanomicrobiales	Methanomicrobiaceae	Methanolacinia	60
1211036	Bacteria	Bacteroidetes	Flavobacteriia	Flavobacteriales	Flavobacteriaceae	Mangrovimonas	60
1502725	Bacteria	Firmicutes	Bacilli	Bacillales	Alicyclobacillaceae	Effusibacillus	60
1706036	Bacteria	Gemmatimonadetes	Gemmatimonadetes	Gemmatimonadales	Gemmatimonadaceae	Gemmatirosa	60
2173039	Bacteria	Bacteroidetes	Cytophagia	Cytophagales	Cytophagaceae	Arcticibacterium	60
713	Bacteria	Proteobacteria	Gammaproteobacteria	Pasteurellales	Pasteurellaceae	Actinobacillus	59
5579	Eukaryota	Ascomycota	Dothideomycetes	Dothideales	Saccotheciaceae	Aureobasidium	59
13724	Bacteria	Proteobacteria	Gammaproteobacteria	Chromatiales	Chromatiaceae	Thiocystis	59
29407	Bacteria	Proteobacteria	Alphaproteobacteria	Rhizobiales	Hyphomicrobiaceae	Rhodoplanes	59
47747	Eukaryota	Ascomycota	Leotiomycetes	Helotiales	Hyaloscyphaceae	Hyaloscypha	59
58108	Bacteria	Actinobacteria	Actinomycetia	Streptosporangiales	Thermomonosporaceae	Actinocorallia	59
101100	Eukaryota	Mucoromycota	Mortierellomycetes	Mortierellales	Mortierellaceae	Dissophora	59
289201	Bacteria	Firmicutes	Bacilli	Bacillales	Bacillaceae	Pontibacillus	59
414878	Bacteria	Actinobacteria	Actinomycetia	Catenulisporales	Catenulisporaceae	Catenulispora	59
1187078	Bacteria	Bacteroidetes	Cytophagia	Cytophagales	Cyclobacteriaceae	Cecembia	59
2202177	Bacteria	Proteobacteria	Gammaproteobacteria	Methylococcales	NA	Candidatus	59
2282741	Bacteria	Firmicutes	Clostridia	Clostridiales	Peptococcaceae	Desulfofundulus	59
2721103	Bacteria	Firmicutes	Clostridia	NA	NA	Candidatus	59
2792240	Bacteria	Spirochaetes	Spirochaetia	Spirochaetales	Spirochaetaceae	Thiospirochaeta	59
773	Bacteria	Proteobacteria	Alphaproteobacteria	Rhizobiales	Bartonellaceae	Bartonella	58
1269	Bacteria	Actinobacteria	Actinomycetia	Micrococcales	Micrococcaceae	Micrococcus	58
4769	Eukaryota	Oomycota	NA	Saprolegniales	Saprolegniaceae	Saprolegnia	58
29548	Bacteria	Bacteroidetes	NA	Bacteroidetes	Order	II.	58
35836	Bacteria	Proteobacteria	Deltaproteobacteria	Syntrophobacterales	Syntrophobacteraceae	Desulfacinum	58
57494	Bacteria	Actinobacteria	Actinomycetia	Micrococcales	Micrococcaceae	Nesterenkonia	58
160795	Bacteria	Firmicutes	Bacilli	Bacillales	Planococcaceae	Ureibacillus	58
162291	Bacteria	Firmicutes	Bacilli	Bacillales	Planococcaceae	Planomicrobium	58
196080	Bacteria	Proteobacteria	Alphaproteobacteria	Rhodospirillales	Terasakiellaceae	Terasakiella	58
236752	Bacteria	Firmicutes	Clostridia	Clostridiales	Hungateiclostridiaceae	Fastidiosipila	58
248038	Bacteria	Deferribacteres	Deferribacteres	Deferribacterales	Deferribacteraceae	Mucispirillum	58
262406	Bacteria	Chloroflexi	NA	NA	NA	Thermobaculum	58
389486	Bacteria	Bacteroidetes	Flavobacteriia	Flavobacteriales	Flavobacteriaceae	Sediminicola	58
401469	Bacteria	Proteobacteria	Betaproteobacteria	Burkholderiales	Oxalobacteraceae	Undibacterium	58
1434004	Bacteria	Firmicutes	Clostridia	Clostridiales	Clostridiaceae	Fonticella	58
1643951	Bacteria	Thermotogae	Thermotogae	Thermotogales	Thermotogaceae	Pseudothermotoga	58
1926259	Bacteria	Actinobacteria	Actinomycetia	Micrococcales	Cellulomonadaceae	Pseudactinotalea	58
2195	Archaea	Euryarchaeota	Methanomicrobia	Methanomicrobiales	Methanomicrobiaceae	Methanogenium	57
5864	Eukaryota	Apicomplexa	Aconoidasida	Piroplasmida	Babesiidae	Babesia	57
53392	Bacteria	Proteobacteria	Gammaproteobacteria	Chromatiales	Chromatiaceae	Thiodictyon	57
81525	Eukaryota	NA	Choanoflagellata	Craspedida	Salpingoecidae	Monosiga	57
90974	Bacteria	Actinobacteria	Actinomycetia	Streptosporangiales	Streptosporangiaceae	Acrocarpospora	57
93681	Bacteria	Proteobacteria	Betaproteobacteria	Burkholderiales	NA	Roseateles	57
700595	Bacteria	Proteobacteria	Deltaproteobacteria	Desulfovibrionales	Desulfovibrionaceae	Desulfocurvus	57
2039302	Bacteria	Firmicutes	Clostridia	Clostridiales	NA	Monoglobus	57
2042899	Bacteria	Firmicutes	Tissierellia	Tissierellales	Gottschalkiaceae	Andreesenia	57
262	Bacteria	Proteobacteria	Gammaproteobacteria	Thiotrichales	Francisellaceae	Francisella	56
1011	Bacteria	Bacteroidetes	Cytophagia	Cytophagales	Cytophagaceae	Sporocytophaga	56
5683	Eukaryota	Euglenozoa	Kinetoplastea	Trypanosomatida	Trypanosomatidae	Leptomonas	56
36048	Eukaryota	Ascomycota	Pezizomycetes	Pezizales	Tuberaceae	Tuber	56
42447	Bacteria	Firmicutes	Clostridia	Clostridiales	Proteinivoraceae	Anaerobranca	56
44259	Bacteria	Firmicutes	Clostridia	Clostridiales	Peptostreptococcaceae	Filifactor	56
46352	Bacteria	Actinobacteria	Actinomycetia	Micrococcales	Microbacteriaceae	Agrococcus	56
46466	Bacteria	Firmicutes	Clostridia	Halanaerobiales	Halanaerobiaceae	Halocella	56
53355	Bacteria	Actinobacteria	Actinomycetia	Micrococcales	Intrasporangiaceae	Terrabacter	56
165812	Bacteria	Firmicutes	Tissierellia	Tissierellales	Tissierellaceae	Sporanaerobacter	56
241192	Bacteria	Thermodesulfobacteria	Thermodesulfobacteria	Thermodesulfobacteriales	Thermodesulfobacteriaceae	Thermodesulfatator	56
261963	Bacteria	Proteobacteria	Gammaproteobacteria	Oceanospirillales	Kangiellaceae	Kangiella	56
316612	Bacteria	Proteobacteria	Betaproteobacteria	Burkholderiales	NA	Methylibium	56
437506	Bacteria	Proteobacteria	Alphaproteobacteria	Maricaulales	Robiginitomaculaceae	Robiginitomaculum	56
682522	Bacteria	Actinobacteria	Acidimicrobiia	Acidimicrobiales	Ilumatobacteraceae	Ilumatobacter	56
1134403	Bacteria	Ignavibacteriae	Ignavibacteria	Ignavibacteriales	Melioribacteraceae	Melioribacter	56
2137577	Bacteria	Actinobacteria	Coriobacteriia	Eggerthellales	Eggerthellaceae	Ellagibacter	56
2282523	Bacteria	Proteobacteria	Alphaproteobacteria	Rhizobiales	Methylobacteriaceae	Methylorubrum	56
2813788	Bacteria	Firmicutes	Bacilli	Bacillales	Bacillaceae	Litchfieldia	56
441	Bacteria	Proteobacteria	Alphaproteobacteria	Rhodospirillales	Acetobacteraceae	Gluconobacter	55
2717	Bacteria	Proteobacteria	Gammaproteobacteria	Cardiobacteriales	Cardiobacteriaceae	Cardiobacterium	55
29298	Bacteria	Actinobacteria	Actinomycetia	Streptosporangiales	Streptosporangiaceae	Planobispora	55
212791	Bacteria	Proteobacteria	Alphaproteobacteria	Rhodospirillales	NA	Enhydrobacter	55
451373	Bacteria	Bacteroidetes	Cytophagia	Cytophagales	Cytophagaceae	Rudanella	55
455076	Bacteria	Bacteroidetes	Cytophagia	Cytophagales	Cytophagaceae	Rhodocytophaga	55
1508451	Bacteria	Proteobacteria	Alphaproteobacteria	Sphingomonadales	Sphingomonadaceae	Polymorphobacter	55
1755832	Bacteria	Firmicutes	Clostridia	Clostridiales	Clostridiaceae	Haloimpatiens	55
1890059	Bacteria	Firmicutes	Clostridia	Clostridiales	Clostridiaceae	Serpentinicella	55
1904377	Bacteria	Proteobacteria	Alphaproteobacteria	Rhodobacterales	Acuticoccaceae	Acuticoccus	55
1914260	Bacteria	Bacteroidetes	Cytophagia	Cytophagales	Cytophagaceae	Arsenicibacter	55
1937999	Bacteria	Bacteroidetes	Cytophagia	Cytophagales	Bernardetiaceae	Hugenholtzia	55
1980675	Bacteria	Firmicutes	Negativicutes	Veillonellales	Veillonellaceae	Colibacter	55
2004797	Bacteria	Acidobacteria	Vicinamibacteria	NA	Vicinamibacteraceae	Luteitalea	55
2676247	Bacteria	Bacteroidetes	Cytophagia	Cytophagales	Cytophagaceae	Aquirufa	55
2812025	Bacteria	Proteobacteria	Deltaproteobacteria	Desulfuromonadales	Syntrophotaleaceae	Syntrophotalea	55
40	Bacteria	Proteobacteria	Deltaproteobacteria	Myxococcales	Archangiaceae	Stigmatella	54
1163	Bacteria	Cyanobacteria	NA	Nostocales	Nostocaceae	Anabaena	54
1849	Bacteria	Actinobacteria	Actinomycetia	Actinopolysporales	Actinopolysporaceae	Actinopolyspora	54
5206	Eukaryota	Basidiomycota	Tremellomycetes	Tremellales	Cryptococcaceae	Cryptococcus	54
5706	Eukaryota	Euglenozoa	Kinetoplastea	Trypanosomatida	Trypanosomatidae	Phytomonas	54
5712	Eukaryota	Euglenozoa	Kinetoplastea	Eubodonida	Bodonidae	Bodo	54
34067	Bacteria	Proteobacteria	Gammaproteobacteria	Thiotrichales	Piscirickettsiaceae	Cycloclasticus	54
51196	Bacteria	Firmicutes	Clostridia	Clostridiales	Peptococcaceae	Syntrophobotulus	54
150830	Bacteria	Proteobacteria	Alphaproteobacteria	Rhodobacterales	Rhodobacteraceae	Roseibium	54
166484	Bacteria	Firmicutes	Clostridia	Clostridiales	Clostridiaceae	Caminicella	54
180541	Bacteria	Proteobacteria	Gammaproteobacteria	Salinisphaerales	Salinisphaeraceae	Salinisphaera	54
184431	Eukaryota	Basidiomycota	Agaricomycetes	Agaricales	Psathyrellaceae	Coprinopsis	54
224458	Bacteria	Proteobacteria	Deltaproteobacteria	Myxococcales	Myxococcaceae	Pyxidicoccus	54
245186	Bacteria	Proteobacteria	Alphaproteobacteria	Rhodobacterales	Rhodobacteraceae	Loktanella	54
311411	Bacteria	Proteobacteria	Alphaproteobacteria	Rhodobacterales	Rhodobacteraceae	Pseudoruegeria	54
326319	Bacteria	Bacteroidetes	Flavobacteriia	Flavobacteriales	Flavobacteriaceae	Dokdonia	54
332100	Bacteria	Firmicutes	Bacilli	Bacillales	Thermoactinomycetaceae	Planifilum	54
484508	Bacteria	Firmicutes	Bacilli	Bacillales	Bacillaceae	Ornithinibacillus	54
577310	Bacteria	Proteobacteria	Betaproteobacteria	Burkholderiales	Sutterellaceae	Parasutterella	54
1221880	Bacteria	Firmicutes	Bacilli	Bacillales	Bacillaceae	Psychrobacillus	54
2039723	Bacteria	Proteobacteria	Gammaproteobacteria	Thiotrichales	Piscirickettsiaceae	Thiomicrorhabdus	54
2420	Bacteria	Thermotogae	Thermotogae	Thermotogales	Fervidobacteriaceae	Thermosipho	53
3066	Eukaryota	Chlorophyta	Chlorophyceae	Chlamydomonadales	Volvocaceae	Volvox	53
13075	Bacteria	Firmicutes	Bacilli	Lactobacillales	Aerococcaceae	Globicatella	53
29907	Eukaryota	Ascomycota	Sordariomycetes	Ophiostomatales	Ophiostomataceae	Sporothrix	53
58050	Bacteria	Proteobacteria	Gammaproteobacteria	Alteromonadales	Moritellaceae	Moritella	53
59734	Bacteria	Bacteroidetes	Flavobacteriia	Flavobacteriales	Weeksellaceae	Empedobacter	53
288018	Bacteria	Bacteroidetes	Flavobacteriia	Flavobacteriales	Flavobacteriaceae	Yeosuana	53
392735	Bacteria	Proteobacteria	Betaproteobacteria	Rhodocyclales	Zoogloeaceae	Uliginosibacterium	53
561367	Bacteria	Bacteroidetes	Flavobacteriia	Flavobacteriales	Flavobacteriaceae	Salinimicrobium	53
596499	Bacteria	Actinobacteria	Nitriliruptoria	Nitriliruptorales	Nitriliruptoraceae	Nitriliruptor	53
655184	Bacteria	Proteobacteria	Gammaproteobacteria	NA	NA	Candidatus	53
1434021	Bacteria	Actinobacteria	Actinomycetia	Motilibacterales	Motilibacteraceae	Motilibacter	53
1582879	Bacteria	Firmicutes	Tissierellia	NA	NA	Ezakiella	53
1715798	Bacteria	Firmicutes	Clostridia	Clostridiales	NA	Levyella	53
1940255	Bacteria	Firmicutes	Clostridia	Clostridiales	Ruminococcaceae	Fournierella	53
42	Bacteria	Proteobacteria	Deltaproteobacteria	Myxococcales	Archangiaceae	Cystobacter	52
2202	Archaea	Euryarchaeota	Methanomicrobia	Methanomicrobiales	Methanospirillaceae	Methanospirillum	52
4895	Eukaryota	Ascomycota	Schizosaccharomycetes	Schizosaccharomycetales	Schizosaccharomycetaceae	Schizosaccharomyces	52
5324	Eukaryota	Basidiomycota	Agaricomycetes	Polyporales	Polyporaceae	Trametes	52
28233	Bacteria	Thermotogae	Thermotogae	Petrotogales	Petrotogaceae	Geotoga	52
33057	Bacteria	Proteobacteria	Betaproteobacteria	Rhodocyclales	Zoogloeaceae	Thauera	52
50714	Bacteria	Proteobacteria	Alphaproteobacteria	Rhodospirillales	Acetobacteraceae	Acidisphaera	52
60919	Bacteria	Actinobacteria	Actinomycetia	Micrococcales	Sanguibacteraceae	Sanguibacter	52
63743	Archaea	Euryarchaeota	Halobacteria	Halobacteriales	Haloarculaceae	Natronomonas	52
218204	Bacteria	Firmicutes	Clostridia	Clostridiales	Eubacteriaceae	Garciella	52
1217416	Bacteria	Proteobacteria	Gammaproteobacteria	Cellvibrionales	Halieaceae	Halioglobus	52
1649489	Bacteria	Bacteroidetes	Flavobacteriia	Flavobacteriales	Flavobacteriaceae	Robertkochia	52
1775691	Bacteria	Proteobacteria	Epsilonproteobacteria	Nautiliales	Nautiliaceae	Cetia	52
2005380	Bacteria	Planctomycetes	Planctomycetia	Pirellulales	Pirellulaceae	Mariniblastus	52
2795774	Bacteria	Planctomycetes	Planctomycetia	Planctomycetales	Planctomycetaceae	Polystyrenella	52
5094	Eukaryota	Ascomycota	Eurotiomycetes	Eurotiales	Trichocomaceae	Talaromyces	51
35798	Bacteria	Proteobacteria	Betaproteobacteria	Nitrosomonadales	Nitrosomonadaceae	Nitrosospira	51
46254	Bacteria	Firmicutes	Bacilli	Lactobacillales	Leuconostocaceae	Oenococcus	51
64001	Bacteria	Proteobacteria	Gammaproteobacteria	Nevskiales	Sinobacteraceae	Nevskia	51
69278	Bacteria	Proteobacteria	Alphaproteobacteria	Rhizobiales	Phyllobacteriaceae	Aquamicrobium	51
86671	Bacteria	Proteobacteria	Alphaproteobacteria	Rhodospirillales	Rhodospirillaceae	Roseospira	51
109262	Bacteria	Proteobacteria	Gammaproteobacteria	Chromatiales	Halothiobacillaceae	Halothiobacillus	51
117999	Bacteria	Deferribacteres	Deferribacteres	Deferribacterales	Deferribacteraceae	Denitrovibrio	51
212790	Bacteria	Aquificae	Aquificae	Aquificales	Hydrogenothermaceae	Sulfurihydrogenibium	51
242060	Eukaryota	Apicomplexa	Conoidasida	Eucoccidiorida	Sarcocystidae	Cystoisospora	51
288021	Bacteria	Proteobacteria	Alphaproteobacteria	Kordiimonadales	Kordiimonadaceae	Kordiimonas	51
363276	Bacteria	Chloroflexi	Ktedonobacteria	Ktedonobacterales	Ktedonobacteraceae	Ktedonobacter	51
458032	Bacteria	Acidobacteria	Blastocatellia	NA	NA	Chloracidobacterium	51
490731	Eukaryota	Basidiomycota	Tremellomycetes	Tremellales	Cryptococcaceae	Kwoniella	51
511745	Bacteria	Verrucomicrobia	Methylacidiphilae	Methylacidiphilales	Methylacidiphilaceae	Methylacidiphilum	51
1524217	Bacteria	Proteobacteria	Deltaproteobacteria	Myxococcales	Labilitrichaceae	Labilithrix	51
1742993	Bacteria	Actinobacteria	Actinomycetia	Micrococcales	Micrococcaceae	Pseudarthrobacter	51
1763531	Bacteria	Bacteroidetes	Flavobacteriia	Flavobacteriales	Flavobacteriaceae	Confluentibacter	51
1849822	Bacteria	Firmicutes	Clostridia	Clostridiales	Peptostreptococcaceae	Paraclostridium	51
1937664	Bacteria	Firmicutes	Clostridia	Clostridiales	Peptostreptococcaceae	Criibacterium	51
2302914	Eukaryota	Chlorophyta	Chloropicophyceae	Chloropicales	Chloropicaceae	Chloropicon	51
2768	Eukaryota	Rhodophyta	Florideophyceae	Gigartinales	Gigartinaceae	Chondrus	50
2791	Eukaryota	Rhodophyta	Bangiophyceae	Porphyridiales	Porphyridiaceae	Porphyridium	50
4873	Eukaryota	Mucoromycota	Glomeromycetes	Diversisporales	Gigasporaceae	Gigaspora	50
29175	Eukaryota	Apicomplexa	Conoidasida	Eucoccidiorida	Sarcocystidae	Neospora	50
64968	Bacteria	Proteobacteria	Gammaproteobacteria	Oceanospirillales	Oceanospirillaceae	Marinospirillum	50
122277	Bacteria	Proteobacteria	Gammaproteobacteria	Enterobacterales	Pectobacteriaceae	Pectobacterium	50
135575	Bacteria	Proteobacteria	Gammaproteobacteria	Alteromonadales	Idiomarinaceae	Idiomarina	50
146813	Bacteria	Firmicutes	Negativicutes	Selenomonadales	Sporomusaceae	Dendrosporobacter	50
158481	Bacteria	Proteobacteria	Gammaproteobacteria	Oceanospirillales	Hahellaceae	Hahella	50
243627	Bacteria	Proteobacteria	Gammaproteobacteria	Nevskiales	Sinobacteraceae	Hydrocarboniphaga	50
427925	Bacteria	Firmicutes	Clostridia	Clostridiales	Syntrophomonadaceae	Dethiobacter	50
516086	Bacteria	Firmicutes	Clostridia	Clostridiales	Clostridiaceae	Clostridiisalibacter	50
626119	Bacteria	Actinobacteria	Actinomycetia	Micrococcales	Ruaniaceae	Ruania	50
1005038	Bacteria	Armatimonadetes	Fimbriimonadia	Fimbriimonadales	Fimbriimonadaceae	Fimbriimonas	50
1562158	Eukaryota	Ascomycota	Sordariomycetes	Xylariales	Sporocadaceae	Neopestalotiopsis	50
2058951	Eukaryota	Evosea	Eumycetozoa	Dictyosteliales	Raperosteliaceae	Tieghemostelium	50
2491136	Bacteria	Chloroflexi	Chloroflexia	Chloroflexales	Oscillochloridaceae	Candidatus	50
2720779	Bacteria	NA	NA	NA	NA	Candidatus	50
1056	Bacteria	Proteobacteria	Gammaproteobacteria	Chromatiales	Chromatiaceae	Thiocapsa	49
34093	Bacteria	Chlamydiae	Chlamydiia	Parachlamydiales	Simkaniaceae	Simkania	49
40463	Eukaryota	Basidiomycota	Agaricomycetes	Russulales	Peniophoraceae	Peniophora	49
49082	Bacteria	Firmicutes	Clostridia	Clostridiales	Clostridiaceae	Candidatus	49
57488	Bacteria	Proteobacteria	Gammaproteobacteria	Chromatiales	Chromatiaceae	Thiorhodococcus	49
182269	Bacteria	Proteobacteria	Alphaproteobacteria	Rhizobiales	Aurantimonadaceae	Aurantimonas	49
261825	Bacteria	Proteobacteria	Gammaproteobacteria	Alteromonadales	Alteromonadaceae	Agarivorans	49
439698	Bacteria	Actinobacteria	Actinomycetia	Micromonosporales	Micromonosporaceae	Pseudosporangium	49
1649279	Bacteria	Proteobacteria	Alphaproteobacteria	Rhodobacterales	Rhodobacteraceae	Epibacterium	49
1920241	Bacteria	Proteobacteria	Gammaproteobacteria	Oceanospirillales	Kangiellaceae	Aliikangiella	49
1930932	Bacteria	Proteobacteria	Gammaproteobacteria	Thiotrichales	NA	Thioflexothrix	49
1960084	Bacteria	Proteobacteria	Gammaproteobacteria	Pasteurellales	Pasteurellaceae	Rodentibacter	49
1979191	Bacteria	Tenericutes	Mollicutes	Haloplasmatales	Haloplasmataceae	Inordinaticella	49
586	Bacteria	Proteobacteria	Gammaproteobacteria	Enterobacterales	Morganellaceae	Providencia	48
1107	Bacteria	Chloroflexi	Chloroflexia	Chloroflexales	Chloroflexaceae	Chloroflexus	48
5320	Eukaryota	Basidiomycota	Agaricomycetes	Agaricales	Pleurotaceae	Pleurotus	48
44744	Eukaryota	Chlorophyta	Chlorophyceae	Chlamydomonadales	Haematococcaceae	Haematococcus	48
55193	Eukaryota	Basidiomycota	Malasseziomycetes	Malasseziales	Malasseziaceae	Malassezia	48
109875	Eukaryota	Blastocladiomycota	Blastocladiomycetes	Blastocladiales	Catenariaceae	Catenaria	48
139111	Eukaryota	Basidiomycota	Agaricomycetes	Agaricales	NA	Dendrothele	48
200903	Bacteria	Firmicutes	Bacilli	Bacillales	Bacillaceae	Paraliobacillus	48
256319	Bacteria	Chlorobi	Chlorobia	Chlorobiales	Chlorobiaceae	Chlorobaculum	48
265976	Bacteria	Actinobacteria	Actinomycetia	Micrococcales	Ornithinimicrobiaceae	Serinicoccus	48
285105	Bacteria	Firmicutes	Tissierellia	Tissierellales	Tissierellaceae	Tepidimicrobium	48
316625	Bacteria	Proteobacteria	Gammaproteobacteria	Cellvibrionales	Cellvibrionaceae	Saccharophagus	48
361607	Bacteria	Actinobacteria	Thermoleophilia	Solirubrobacterales	Patulibacteraceae	Patulibacter	48
1458243	Bacteria	Proteobacteria	Gammaproteobacteria	Cellvibrionales	Cellvibrionaceae	Pseudomaricurvus	48
1535326	Eukaryota	Ascomycota	Saccharomycetes	Saccharomycetales	Debaryomycetaceae	Candida	48
1637257	Bacteria	Firmicutes	Clostridia	Clostridiales	Hungateiclostridiaceae	Mageeibacillus	48
2321115	Bacteria	Proteobacteria	Epsilonproteobacteria	Campylobacterales	Campylobacteraceae	Halarcobacter	48
965	Bacteria	Proteobacteria	Gammaproteobacteria	Oceanospirillales	Oceanospirillaceae	Oceanospirillum	47
29888	Eukaryota	Basidiomycota	Dacrymycetes	Dacrymycetales	Dacrymycetaceae	Calocera	47
32257	Bacteria	Proteobacteria	Betaproteobacteria	Neisseriales	Neisseriaceae	Kingella	47
33096	Eukaryota	Chlorophyta	Chlorophyceae	Chlamydomonadales	Volvocaceae	Gonium	47
47789	Eukaryota	Chlorophyta	Chlorophyceae	Chlamydomonadales	Tetrabaenaceae	Tetrabaena	47
53328	Bacteria	Proteobacteria	Deltaproteobacteria	Desulfobacterales	Desulfobacteraceae	Desulfospira	47
84404	Bacteria	Proteobacteria	Deltaproteobacteria	Desulfurellales	Desulfurellaceae	Hippea	47
168658	Bacteria	Proteobacteria	Alphaproteobacteria	Rhizobiales	Beijerinckiaceae	Rhodoblastus	47
171436	Bacteria	Proteobacteria	Alphaproteobacteria	Rhodospirillales	Rhodospirillaceae	Tistrella	47
235888	Bacteria	Actinobacteria	Actinomycetia	Micrococcales	Microbacteriaceae	Salinibacterium	47
253183	Bacteria	Actinobacteria	Actinomycetia	Micrococcales	Promicromonosporaceae	Myceligenerans	47
281915	Bacteria	Proteobacteria	Betaproteobacteria	Burkholderiales	Comamonadaceae	Curvibacter	47
283785	Bacteria	Bacteroidetes	Flavobacteriia	Flavobacteriales	Flavobacteriaceae	Bizionia	47
599652	Bacteria	Proteobacteria	Alphaproteobacteria	Rhodobacterales	Rhodobacteraceae	Tropicimonas	47
979650	Eukaryota	Mucoromycota	Mortierellomycetes	Mortierellales	Mortierellaceae	Haplosporangium	47
1052105	Eukaryota	Ascomycota	Sordariomycetes	Hypocreales	Ophiocordycipitaceae	Purpureocillium	47
1562565	Bacteria	Acidobacteria	Blastocatellia	Blastocatellales	Pyrinomonadaceae	Pyrinomonas	47
1579476	Bacteria	Chloroflexi	Chloroflexia	Chloroflexales	Oscillochloridaceae	Candidatus	47
2172823	Bacteria	Proteobacteria	Gammaproteobacteria	Oceanospirillales	Hahellaceae	Sansalvadorimonas	47
2676755	Bacteria	Proteobacteria	Alphaproteobacteria	Sphingomonadales	Erythrobacteraceae	Croceibacterium	47
2795779	Bacteria	Planctomycetes	Planctomycetia	Pirellulales	Pirellulaceae	Rosistilla	47
2795782	Bacteria	Planctomycetes	Planctomycetia	Pirellulales	Lacipirellulaceae	Botrimarina	47
18	Bacteria	Proteobacteria	Deltaproteobacteria	Desulfuromonadales	Desulfuromonadaceae	Pelobacter	46
34037	Bacteria	Proteobacteria	Gammaproteobacteria	Enterobacterales	Yersiniaceae	Rahnella	46
66862	Bacteria	Firmicutes	Bacilli	Bacillales	Paenibacillaceae	Ammoniphilus	46
85108	Bacteria	Proteobacteria	Gammaproteobacteria	Chromatiales	Ectothiorhodospiraceae	Halorhodospira	46
146918	Bacteria	Bacteroidetes	NA	Bacteroidetes	Order	II.	46
182899	Bacteria	Aquificae	Aquificae	Aquificales	Hydrogenothermaceae	Persephonella	46
458839	Bacteria	Actinobacteria	Actinomycetia	Micrococcales	Cellulomonadaceae	Actinotalea	46
471824	Bacteria	Tenericutes	Mollicutes	Haloplasmatales	Haloplasmataceae	Haloplasma	46
510690	Bacteria	Proteobacteria	Alphaproteobacteria	Sneathiellales	Sneathiellaceae	Sneathiella	46
1408194	Bacteria	Elusimicrobia	Endomicrobia	Endomicrobiales	Endomicrobiaceae	Endomicrobium	46
1448052	Eukaryota	Oomycota	NA	Pythiales	Pythiaceae	Globisporangium	46
1774589	Bacteria	Bacteroidetes	Cytophagia	Cytophagales	Cyclobacteriaceae	Lunatimonas	46
1884792	Bacteria	Bacteroidetes	Chitinophagia	Chitinophagales	Chitinophagaceae	Pseudoflavitalea	46
2126006	Bacteria	Actinobacteria	Coriobacteriia	Eggerthellales	Eggerthellaceae	Enteroscipio	46
2675233	Bacteria	Firmicutes	Bacilli	Bacillales	Bacillaceae	Metabacillus	46
2692417	Bacteria	Chloroflexi	Ktedonobacteria	Ktedonobacterales	Ktedonosporobacteraceae	Ktedonosporobacter	46
2803845	Bacteria	Proteobacteria	Betaproteobacteria	Nitrosomonadales	Usitatibacteraceae	Usitatibacter	46
179	Bacteria	Nitrospirae	Nitrospira	Nitrospirales	Nitrospiraceae	Leptospirillum	45
2433	Bacteria	Proteobacteria	Alphaproteobacteria	Rhodobacterales	Rhodobacteraceae	Roseobacter	45
28263	Bacteria	Actinobacteria	Actinomycetia	Actinomycetales	Actinomycetaceae	Arcanobacterium	45
37991	Eukaryota	Ascomycota	Sordariomycetes	Xylariales	Xylariaceae	Xylaria	45
40354	Eukaryota	Ascomycota	Eurotiomycetes	Chaetothyriales	Herpotrichiellaceae	Fonsecaea	45
53244	Bacteria	Proteobacteria	Deltaproteobacteria	Desulfovibrionales	Desulfohalobiaceae	Desulfonatronovibrio	45
53452	Bacteria	Proteobacteria	Gammaproteobacteria	Chromatiales	Chromatiaceae	Lamprocystis	45
59282	Bacteria	Proteobacteria	Alphaproteobacteria	Rhizobiales	Hyphomicrobiaceae	Blastochloris	45
85043	Bacteria	Actinobacteria	Actinomycetia	Corynebacteriales	Nocardiaceae	Williamsia	45
93682	Bacteria	Proteobacteria	Alphaproteobacteria	Rhodobacterales	Rhodobacteraceae	Roseivivax	45
109944	Eukaryota	Chytridiomycota	Monoblepharidomycetes	Monoblepharidales	Gonapodyaceae	Gonapodya	45
191392	Eukaryota	Chlorophyta	Trebouxiophyceae	Chlorellales	Chlorellaceae	Auxenochlorella	45
230494	Bacteria	Proteobacteria	Gammaproteobacteria	Oceanospirillales	Saccharospirillaceae	Reinekea	45
283810	Bacteria	Actinobacteria	Actinomycetia	Glycomycetales	Glycomycetaceae	Stackebrandtia	45
286114	Eukaryota	Chytridiomycota	Chytridiomycetes	Synchytriales	Synchytriaceae	Synchytrium	45
302485	Bacteria	Proteobacteria	Alphaproteobacteria	Rhodobacterales	Rhodobacteraceae	Phaeobacter	45
379074	Bacteria	Bacteroidetes	Cytophagia	Cytophagales	Flammeovirgaceae	Sediminitomix	45
600332	Bacteria	Planctomycetes	Planctomycetia	Gemmatales	Gemmataceae	Zavarzinella	45
648802	Bacteria	Firmicutes	Bacilli	Bacillales	Planococcaceae	Rummeliibacillus	45
940550	Bacteria	Proteobacteria	Gammaproteobacteria	Cellvibrionales	Cellvibrionaceae	Gilvimarinus	45
1079922	Bacteria	Proteobacteria	Alphaproteobacteria	Rhodospirillales	Acetobacteraceae	Commensalibacter	45
1125862	Bacteria	Proteobacteria	Deltaproteobacteria	NA	NA	Deferrisoma	45
1541670	Bacteria	Verrucomicrobia	NA	NA	NA	Methylacidimicrobium	45
1543703	Bacteria	Firmicutes	Bacilli	Bacillales	NA	Desulfuribacillus	45
1649476	Bacteria	Bacteroidetes	Chitinophagia	Chitinophagales	Chitinophagaceae	Parafilimonas	45
1649478	Bacteria	Chloroflexi	Anaerolineae	Anaerolineales	Anaerolineaceae	Pelolinea	45
1938003	Bacteria	Bacteroidetes	Cytophagia	Cytophagales	Thermoflexibacteraceae	Thermoflexibacter	45
2665910	Bacteria	Bacteroidetes	Flavobacteriia	Flavobacteriales	Flavobacteriaceae	Ulvibacterium	45
2714592	Bacteria	Planctomycetes	Planctomycetia	Planctomycetales	Planctomycetaceae	Crateriforma	45
133	Bacteria	Proteobacteria	Alphaproteobacteria	Rhizobiales	Methylocystaceae	Methylocystis	44
1218	Bacteria	Cyanobacteria	NA	Synechococcales	Prochloraceae	Prochlorococcus	44
4830	Eukaryota	Mucoromycota	Mucoromycetes	Mucorales	Mucoraceae	Mucor	44
40996	Eukaryota	Ascomycota	Dothideomycetes	Myriangiales	Elsinoaceae	Elsinoe	44
41879	Eukaryota	Chlorophyta	NA	NA	Pycnococcaceae	Pycnococcus	44
55170	Eukaryota	Ascomycota	Dothideomycetes	Pleosporales	Didymellaceae	Didymella	44
63132	Bacteria	Cyanobacteria	NA	Oscillatoriales	Coleofasciculaceae	Geitlerinema	44
120212	Bacteria	Actinobacteria	Actinomycetia	Micrococcales	Microbacteriaceae	Subtercola	44
381430	Bacteria	Proteobacteria	Gammaproteobacteria	Nevskiales	Sinobacteraceae	Panacagrimonas	44
453849	Bacteria	Proteobacteria	Alphaproteobacteria	Hyphomonadales	Hyphomonadaceae	Henriciella	44
670486	Bacteria	Chloroflexi	Dehalococcoidia	NA	NA	Dehalogenimonas	44
882045	Bacteria	Cyanobacteria	NA	Nostocales	Aphanizomenonaceae	Cuspidothrix	44
1193324	Bacteria	Bacteroidetes	Bacteroidia	Marinilabiliales	Marinilabiliaceae	Alkalitalea	44
1434014	Bacteria	Proteobacteria	Alphaproteobacteria	Rhodobacterales	Rhodobacteraceae	Lentibacter	44
1778653	Bacteria	Proteobacteria	Betaproteobacteria	Nitrosomonadales	Sulfuricellaceae	Sulfuriferula	44
1780299	Bacteria	Firmicutes	Clostridia	Clostridiales	Clostridiaceae	Anaerosolibacter	44
1929105	Bacteria	Firmicutes	Clostridia	Clostridiales	Clostridiaceae	Anaeromicrobium	44
2058189	Eukaryota	Evosea	Eumycetozoa	Acytosteliales	Acytosteliaceae	Heterostelium	44
2762385	Bacteria	Bacteroidetes	Sphingobacteriia	Sphingobacteriales	Sphingobacteriaceae	Daejeonella	44
2814446	Bacteria	Planctomycetes	Planctomycetia	Pirellulales	Pirellulaceae	Roseiconus	44
5810	Eukaryota	Apicomplexa	Conoidasida	Eucoccidiorida	Sarcocystidae	Toxoplasma	43
29832	Eukaryota	Ascomycota	Saccharomycetes	Saccharomycetales	Saccharomycodaceae	Hanseniaspora	43
34111	Eukaryota	Chlorophyta	Chlorophyceae	Sphaeropleales	Selenastraceae	Monoraphidium	43
34416	Eukaryota	Basidiomycota	Microbotryomycetes	Microbotryales	Microbotryaceae	Microbotryum	43
47670	Bacteria	Proteobacteria	Betaproteobacteria	Burkholderiales	Burkholderiaceae	Lautropia	43
99593	Bacteria	Firmicutes	Clostridia	Clostridiales	Clostridiaceae	Thermohalobacter	43
109168	Bacteria	Proteobacteria	Deltaproteobacteria	Desulfobacterales	Desulfobulbaceae	Desulfotalea	43
146936	Bacteria	Proteobacteria	Betaproteobacteria	Rhodocyclales	Azonexaceae	Azonexus	43
171163	Archaea	Euryarchaeota	Halobacteria	Halobacteriales	Haloarculaceae	Halosimplex	43
323413	Bacteria	Proteobacteria	Gammaproteobacteria	Xanthomonadales	Rhodanobacteraceae	Dokdonella	43
323620	Bacteria	Proteobacteria	Alphaproteobacteria	Rhizobiales	Rhizobiaceae	Shinella	43
335405	Bacteria	Proteobacteria	Alphaproteobacteria	Sphingomonadales	Sphingomonadaceae	Sphingosinicella	43
445219	Bacteria	Proteobacteria	Alphaproteobacteria	Rhodospirillales	NA	Reyranella	43
648799	Bacteria	Firmicutes	Clostridia	Clostridiales	Clostridiaceae	Thermotalea	43
1295327	Bacteria	Proteobacteria	Alphaproteobacteria	Sphingomonadales	Erythrobacteraceae	Croceicoccus	43
1400059	Bacteria	Proteobacteria	Alphaproteobacteria	Rhodobacterales	Rhodobacteraceae	Pontibaca	43
1403538	Bacteria	Firmicutes	Clostridia	Clostridiales	Clostridiaceae	Fervidicella	43
1549126	Bacteria	Proteobacteria	Deltaproteobacteria	Desulfobacterales	Desulfobacteraceae	Desulfatiglans	43
1572763	Bacteria	Bacteroidetes	Flavobacteriia	Flavobacteriales	Weeksellaceae	Moheibacter	43
349	Bacteria	Proteobacteria	Betaproteobacteria	Rhodocyclales	Zoogloeaceae	Zoogloea	42
4815	Eukaryota	Chytridiomycota	Chytridiomycetes	Spizellomycetales	Spizellomycetaceae	Spizellomyces	42
29526	Bacteria	Proteobacteria	Deltaproteobacteria	Syntrophobacterales	Syntrophobacteraceae	Syntrophobacter	42
58120	Bacteria	Actinobacteria	Actinomycetia	Streptosporangiales	Streptosporangiaceae	Planotetraspora	42
80865	Bacteria	Proteobacteria	Betaproteobacteria	Burkholderiales	Comamonadaceae	Delftia	42
126838	Eukaryota	Chlorophyta	Trebouxiophyceae	Chlorellales	Chlorellaceae	Micractinium	42
249529	Bacteria	Firmicutes	Clostridia	Thermoanaerobacterales	Thermoanaerobacteraceae	Caldanaerobacter	42
365532	Bacteria	Proteobacteria	Alphaproteobacteria	Rhodospirillales	Acetobacteraceae	Belnapia	42
444513	Bacteria	Bacteroidetes	Flavobacteriia	Flavobacteriales	Salibacteraceae	Salibacter	42
455358	Bacteria	Balneolaeota	Balneolia	Balneolales	Balneolaceae	Balneola	42
551208	Bacteria	Proteobacteria	Betaproteobacteria	Neisseriales	Chromobacteriaceae	Chitinilyticum	42
596707	Bacteria	Actinobacteria	Actinomycetia	Micrococcales	Micrococcaceae	Sinomonas	42
1082930	Bacteria	Proteobacteria	Alphaproteobacteria	Rhizobiales	Hyphomicrobiaceae	Pelagibacterium	42
1434024	Bacteria	Bacteroidetes	Bacteroidia	Marinilabiliales	Marinilabiliaceae	Natronoflexus	42
1508537	Bacteria	Chloroflexi	Chloroflexia	Kallotenuales	Kallotenuaceae	Kallotenue	42
1647190	Bacteria	Firmicutes	Bacilli	Bacillales	Bacillaceae	Aquibacillus	42
1912215	Bacteria	Actinobacteria	Actinomycetia	Propionibacteriales	Propionibacteriaceae	Acidipropionibacterium	42
2774146	Bacteria	Planctomycetes	Planctomycetia	Gemmatales	Gemmataceae	Frigoriglobus	42
2795778	Bacteria	Planctomycetes	Planctomycetia	Planctomycetales	Planctomycetaceae	Caulifigura	42
1064	Bacteria	Proteobacteria	Betaproteobacteria	Rhodocyclales	Rhodocyclaceae	Rhodocyclus	41
1190	Bacteria	Cyanobacteria	NA	Nostocales	Hapalosiphonaceae	Fischerella	41
3044	Eukaryota	Chlorophyta	Chlorophyceae	Chlamydomonadales	Dunaliellaceae	Dunaliella	41
29849	Eukaryota	Ascomycota	Sordariomycetes	Magnaporthales	Magnaporthaceae	Gaeumannomyces	41
61434	Bacteria	Chloroflexi	Dehalococcoidia	Dehalococcoidales	Dehalococcoidaceae	Dehalococcoides	41
104204	Bacteria	Actinobacteria	Actinomycetia	Streptosporangiales	Nocardiopsaceae	Streptomonospora	41
171003	Bacteria	Firmicutes	Clostridia	Clostridiales	Clostridiaceae	Caloranaerobacter	41
215802	Bacteria	Proteobacteria	Deltaproteobacteria	Myxococcales	NA	Enhygromyxa	41
263377	Bacteria	Proteobacteria	Alphaproteobacteria	Rhodobacterales	Rhodobacteraceae	Salipiger	41
267986	Bacteria	Bacteroidetes	Flavobacteriia	Flavobacteriales	Schleiferiaceae	Owenweeksia	41
338191	Archaea	Thaumarchaeota	NA	Nitrosopumilales	Nitrosopumilaceae	Nitrosopumilus	41
404432	Bacteria	Proteobacteria	Gammaproteobacteria	Oceanospirillales	Halomonadaceae	Salinicola	41
561555	Bacteria	Bacteroidetes	Flavobacteriia	Flavobacteriales	Flavobacteriaceae	Zhouia	41
1400859	Bacteria	Proteobacteria	Gammaproteobacteria	NA	Candidatus	Competibacteraceae	41
1649461	Bacteria	Bacteroidetes	Cytophagia	Cytophagales	Flammeovirgaceae	Imperialibacter	41
2767884	Bacteria	Firmicutes	Bacilli	Lactobacillales	Lactobacillaceae	Lapidilactobacillus	41
2767885	Bacteria	Firmicutes	Bacilli	Lactobacillales	Lactobacillaceae	Latilactobacillus	41
93	Bacteria	Proteobacteria	Alphaproteobacteria	Rhodospirillales	Acetobacteraceae	Stella	40
127	Bacteria	Planctomycetes	Planctomycetia	Isosphaerales	Isosphaeraceae	Isosphaera	40
933	Bacteria	Proteobacteria	Gammaproteobacteria	Thiotrichales	Piscirickettsiaceae	Thiomicrospira	40
29487	Bacteria	Proteobacteria	Gammaproteobacteria	Enterobacterales	Morganellaceae	Photorhabdus	40
33194	Eukaryota	Ascomycota	Dothideomycetes	Pleosporales	Pleosporaceae	Bipolaris	40
35800	Bacteria	Nitrospinae	Nitrospinia	Nitrospinales	Nitrospinaceae	Nitrospina	40
76833	Bacteria	Actinobacteria	Actinomycetia	Actinomycetales	Actinomycetaceae	Actinobaculum	40
160674	Bacteria	Proteobacteria	Gammaproteobacteria	Enterobacterales	Enterobacteriaceae	Raoultella	40
162171	Bacteria	Proteobacteria	Alphaproteobacteria	Magnetococcales	Magnetococcaceae	Magnetococcus	40
380738	Bacteria	Planctomycetes	Candidatus	Brocadiae	Candidatus	Brocadiales	40
446680	Bacteria	Bacteroidetes	Flavobacteriia	Flavobacteriales	Flavobacteriaceae	Eudoraea	40
656899	Bacteria	Planctomycetes	Planctomycetia	Planctomycetales	Planctomycetaceae	Schlesneria	40
1198243	Bacteria	Actinobacteria	Actinomycetia	Micromonosporales	Micromonosporaceae	Rugosimonospora	40
1659686	Bacteria	Bacteroidetes	Cytophagia	Cytophagales	Cytophagaceae	Candidatus	40
1664383	Bacteria	Bacteroidetes	Cytophagia	Cytophagales	Cytophagaceae	Pseudarcicella	40
1822461	Bacteria	Bacteroidetes	Cytophagia	Cytophagales	Cyclobacteriaceae	Negadavirga	40
1924097	Bacteria	Firmicutes	Clostridia	Clostridiales	Clostridiaceae	Senegalia	40
2004411	Bacteria	Firmicutes	Clostridia	Clostridiales	Clostridiaceae	Inediibacterium	40
2056696	Bacteria	Proteobacteria	Gammaproteobacteria	Thiotrichales	Fastidiosibacteraceae	Cysteiniphilum	40
2058174	Bacteria	Bacteroidetes	Flavobacteriia	Flavobacteriales	Flavobacteriaceae	Antarcticibacterium	40
2597222	Bacteria	Proteobacteria	Deltaproteobacteria	Candidatus	Acidulodesulfobacterales	NA	40
2767878	Bacteria	Firmicutes	Bacilli	Lactobacillales	Lactobacillaceae	Bombilactobacillus	40
626	Bacteria	Proteobacteria	Gammaproteobacteria	Enterobacterales	Morganellaceae	Xenorhabdus	39
1023	Bacteria	Bacteroidetes	Cytophagia	Cytophagales	Microscillaceae	Microscilla	39
2225	Archaea	Euryarchaeota	Methanomicrobia	Methanosarcinales	Methanosarcinaceae	Methanococcoides	39
33870	Bacteria	Actinobacteria	Coriobacteriia	Coriobacteriales	Coriobacteriaceae	Coriobacterium	39
45654	Bacteria	Proteobacteria	Deltaproteobacteria	Desulfobacterales	Desulfobacteraceae	Desulfonema	39
53318	Bacteria	Proteobacteria	Deltaproteobacteria	Desulfobacterales	Desulfobulbaceae	Desulfocapsa	39
68793	Eukaryota	Basidiomycota	Agaricomycetes	Cantharellales	Botryobasidiaceae	Botryobasidium	39
131324	Eukaryota	Ascomycota	Dothideomycetes	Mycosphaerellales	Mycosphaerellaceae	Pseudocercospora	39
162027	Bacteria	Proteobacteria	Deltaproteobacteria	Myxococcales	Kofleriaceae	Haliangium	39
202771	Bacteria	Proteobacteria	Gammaproteobacteria	Oceanospirillales	Hahellaceae	Zooshikella	39
267849	Bacteria	Proteobacteria	Gammaproteobacteria	Oceanospirillales	Oceanospirillaceae	Nitrincola	39
278993	Bacteria	Firmicutes	Clostridia	Clostridiales	Peptococcaceae	Thermincola	39
290425	Bacteria	Proteobacteria	Betaproteobacteria	Burkholderiales	Alcaligenaceae	Advenella	39
312063	Bacteria	Proteobacteria	Betaproteobacteria	Burkholderiales	Alcaligenaceae	Azohydromonas	39
359407	Bacteria	Proteobacteria	Betaproteobacteria	Nitrosomonadales	Methylophilaceae	Methylotenera	39
423604	Bacteria	Elusimicrobia	Elusimicrobia	Elusimicrobiales	Elusimicrobiaceae	Elusimicrobium	39
427922	Bacteria	Proteobacteria	Deltaproteobacteria	Desulfobacterales	Desulfobulbaceae	Desulfurivibrio	39
526215	Bacteria	Proteobacteria	Alphaproteobacteria	Rhodospirillales	Rhodospirillaceae	Thalassobaculum	39
651660	Bacteria	Firmicutes	Bacilli	Bacillales	Planococcaceae	Paenisporosarcina	39
663242	Bacteria	Proteobacteria	Alphaproteobacteria	Rhodobacterales	Rhodobacteraceae	Albimonas	39
762296	Bacteria	Proteobacteria	Gammaproteobacteria	Methylococcales	Methylococcaceae	Methylovulum	39
1073531	Bacteria	Actinobacteria	Actinomycetia	Corynebacteriales	Mycobacteriaceae	Mycolicibacter	39
1085622	Bacteria	Actinobacteria	Actinomycetia	Propionibacteriales	Propionibacteriaceae	Propioniciclava	39
1097465	Bacteria	Proteobacteria	Alphaproteobacteria	Rhodobacterales	Rhodobacteraceae	Pararhodobacter	39
1210116	Bacteria	Bacteroidetes	Chitinophagia	Chitinophagales	Chitinophagaceae	Flavitalea	39
1210119	Bacteria	Bacteroidetes	Cytophagia	Cytophagales	Fulvivirgaceae	Ohtaekwangia	39
1234605	Bacteria	Proteobacteria	Gammaproteobacteria	Alteromonadales	Alteromonadaceae	Gayadomonas	39
1326739	Bacteria	Firmicutes	Clostridia	Thermoanaerobacterales	Thermoanaerobacteraceae	Calderihabitans	39
1343556	Bacteria	Firmicutes	Bacilli	Bacillales	Thermoactinomycetaceae	Hazenella	39
1912216	Bacteria	Actinobacteria	Actinomycetia	Propionibacteriales	Propionibacteriaceae	Cutibacterium	39
1916646	Bacteria	Bacteroidetes	Flavobacteriia	Flavobacteriales	Flavobacteriaceae	Ochrovirga	39
2018663	Bacteria	Firmicutes	Clostridia	Clostridiales	Clostridiaceae	Marinisporobacter	39
2045098	Bacteria	Bacteroidetes	Chitinophagia	Chitinophagales	Chitinophagaceae	Puia	39
2718863	Bacteria	Proteobacteria	Betaproteobacteria	Burkholderiales	Burkholderiaceae	Pararobbsia	39
5251	Eukaryota	Basidiomycota	Agaricomycetes	Cantharellales	Ceratobasidiaceae	Ceratobasidium	38
34484	Eukaryota	Zoopagomycota	Entomophthoromycetes	Entomophthorales	Entomophthoraceae	Entomophthora	38
48558	Eukaryota	Ascomycota	Sordariomycetes	Magnaporthales	Pyriculariaceae	Pyricularia	38
54298	Bacteria	Cyanobacteria	NA	Chroococcidiopsidales	Chroococcidiopsidaceae	Chroococcidiopsis	38
57499	Bacteria	Actinobacteria	Actinomycetia	Micrococcales	Kytococcaceae	Kytococcus	38
75687	Bacteria	Proteobacteria	Gammaproteobacteria	Oceanospirillales	Oceanospirillaceae	Neptunomonas	38
129957	Bacteria	Firmicutes	Clostridia	Thermoanaerobacterales	Thermoanaerobacteraceae	Carboxydothermus	38
186475	Bacteria	Chloroflexi	Chloroflexia	Chloroflexales	Roseiflexaceae	Kouleothrix	38
194195	Bacteria	Proteobacteria	Betaproteobacteria	Neisseriales	Neisseriaceae	Alysiella	38
202949	Bacteria	Firmicutes	Clostridia	Thermoanaerobacterales	Thermoanaerobacteraceae	Thermanaeromonas	38
231683	Bacteria	Proteobacteria	Gammaproteobacteria	Oceanospirillales	Saccharospirillaceae	Saccharospirillum	38
561442	Bacteria	Firmicutes	Clostridia	Clostridiales	NA	Anaerovirgula	38
570266	Archaea	Euryarchaeota	Methanomicrobia	Methanocellales	Methanocellaceae	Methanocella	38
573139	Bacteria	Proteobacteria	Alphaproteobacteria	Rhodobacterales	Rhodobacteraceae	Shimia	38
745410	Bacteria	Proteobacteria	Gammaproteobacteria	NA	NA	Gallaecimonas	38
795750	Bacteria	Ignavibacteriae	Ignavibacteria	Ignavibacteriales	Ignavibacteriaceae	Ignavibacterium	38
1620700	Bacteria	Cyanobacteria	NA	Synechococcales	Leptolyngbyaceae	Alkalinema	38
1860139	Bacteria	Fibrobacteres	Chitinispirillia	Chitinispirillales	Chitinispirillaceae	Chitinispirillum	38
1929297	Bacteria	Firmicutes	Clostridia	Clostridiales	Ruminococcaceae	Bittarella	38
2718525	Bacteria	Firmicutes	Erysipelotrichia	Erysipelotrichales	Erysipelotrichaceae	Absicoccus	38
2767875	Bacteria	Firmicutes	Bacilli	Lactobacillales	Lactobacillaceae	Agrilactobacillus	38
2770110	Bacteria	Bacteroidetes	Cytophagia	Cytophagales	Fulvivirgaceae	Xanthovirga	38
1154	Bacteria	Cyanobacteria	NA	Spirulinales	Spirulinaceae	Spirulina	37
2060	Bacteria	Actinobacteria	Actinomycetia	Corynebacteriales	Tsukamurellaceae	Tsukamurella	37
2184	Archaea	Euryarchaeota	Methanococci	Methanococcales	Methanococcaceae	Methanococcus	37
2740	Bacteria	Firmicutes	Clostridia	Clostridiales	Peptococcaceae	Peptococcus	37
39773	Bacteria	Proteobacteria	Gammaproteobacteria	Methylococcales	Methylococcaceae	Methylomicrobium	37
47424	Eukaryota	Basidiomycota	Agaricomycetes	Agaricales	Physalacriaceae	Armillaria	37
77674	Bacteria	Proteobacteria	Alphaproteobacteria	Rhodospirillales	Acetobacteraceae	Paracraurococcus	37
79598	Bacteria	Firmicutes	Clostridia	Clostridiales	Heliobacteriaceae	Heliorestis	37
151754	Bacteria	Proteobacteria	Betaproteobacteria	Burkholderiales	Comamonadaceae	Xenophilus	37
156454	Bacteria	Firmicutes	Negativicutes	Veillonellales	Veillonellaceae	Anaeroglobus	37
171673	Bacteria	Proteobacteria	Alphaproteobacteria	Rhodospirillales	Rhodospirillaceae	Inquilinus	37
227873	Bacteria	Proteobacteria	Alphaproteobacteria	Rhodobacterales	Rhodobacteraceae	Pannonibacter	37
265718	Bacteria	Proteobacteria	Gammaproteobacteria	Xanthomonadales	Rhodanobacteraceae	Aquimonas	37
273135	Bacteria	Bacteroidetes	Cytophagia	Cytophagales	Amoebophilaceae	Candidatus	37
319458	Bacteria	Bacteroidetes	Cytophagia	Cytophagales	Cytophagaceae	Leadbetterella	37
1080193	Bacteria	Bacteroidetes	Flavobacteriia	Flavobacteriales	Flavobacteriaceae	Hyunsoonleella	37
1367968	Bacteria	Actinobacteria	Actinomycetia	Streptosporangiales	Streptosporangiaceae	Sinosporangium	37
1410680	Bacteria	Proteobacteria	Gammaproteobacteria	Methylococcales	Methylococcaceae	Methyloglobulus	37
1433996	Bacteria	Proteobacteria	Deltaproteobacteria	Desulfovibrionales	Desulfovibrionaceae	Desulfobaculum	37
1608298	Bacteria	Proteobacteria	Gammaproteobacteria	NA	NA	Thiolapillus	37
1859128	Bacteria	Proteobacteria	Deltaproteobacteria	Desulfobacterales	Desulfobulbaceae	Candidatus	37
1861863	Bacteria	Proteobacteria	Gammaproteobacteria	Nevskiales	Sinobacteraceae	Sinimarinibacterium	37
1926651	Bacteria	Bacteroidetes	Bacteroidia	Bacteroidales	Odoribacteraceae	Culturomica	37
2031119	Bacteria	Bacteroidetes	Cytophagia	Cytophagales	Cytophagaceae	Jiulongibacter	37
2058169	Bacteria	Bacteroidetes	Flavobacteriia	Flavobacteriales	Vicingaceae	Vicingus	37
2126548	Bacteria	Firmicutes	Tissierellia	Tissierellales	Peptoniphilaceae	Miniphocibacter	37
2571160	Bacteria	Proteobacteria	Betaproteobacteria	Burkholderiales	Burkholderiaceae	Trinickia	37
2582840	Bacteria	Proteobacteria	Deltaproteobacteria	Desulfovibrionales	Desulfovibrionaceae	Desulfocurvibacter	37
2800686	Bacteria	Proteobacteria	Alphaproteobacteria	Sphingomonadales	Erythrobacteraceae	Tsuneonella	37
53	Bacteria	Proteobacteria	Deltaproteobacteria	Myxococcales	Nannocystaceae	Nannocystis	36
101	Bacteria	Bacteroidetes	Cytophagia	Cytophagales	Cytophagaceae	Flectobacillus	36
279	Bacteria	Proteobacteria	Alphaproteobacteria	Rhizobiales	Xanthobacteraceae	Xanthobacter	36
413	Bacteria	Proteobacteria	Gammaproteobacteria	Methylococcales	Methylococcaceae	Methylococcus	36
5314	Eukaryota	Basidiomycota	Agaricomycetes	Polyporales	Polyporaceae	Ganoderma	36
5395	Eukaryota	Basidiomycota	Agaricomycetes	Boletales	Paxillaceae	Paxillus	36
28186	Bacteria	Firmicutes	Clostridia	Halanaerobiales	Halobacteroidaceae	Acetohalobium	36
34104	Bacteria	Fusobacteria	Fusobacteriia	Fusobacteriales	Leptotrichiaceae	Streptobacillus	36
34433	Eukaryota	Basidiomycota	Agaricomycetes	Agaricales	Agaricaceae	Leucoagaricus	36
40566	Bacteria	Actinobacteria	Actinomycetia	Pseudonocardiales	Pseudonocardiaceae	Actinosynnema	36
83766	Bacteria	Proteobacteria	Betaproteobacteria	Rhodocyclales	Rhodocyclaceae	Propionivibrio	36
86085	Eukaryota	Basidiomycota	Agaricomycetes	Agaricales	Cortinariaceae	Gymnopilus	36
114154	Eukaryota	Basidiomycota	Agaricomycetes	Polyporales	Polyporaceae	Dichomitus	36
152161	Bacteria	Proteobacteria	Alphaproteobacteria	Rhodobacterales	Rhodobacteraceae	Stappia	36
152267	Bacteria	Proteobacteria	Betaproteobacteria	Burkholderiales	Alcaligenaceae	Pigmentiphaga	36
285107	Bacteria	Proteobacteria	Alphaproteobacteria	Rhodobacterales	Rhodobacteraceae	Thioclava	36
295418	Bacteria	Proteobacteria	Alphaproteobacteria	Rhodobacterales	Rhodobacteraceae	Rubellimicrobium	36
391952	Bacteria	Proteobacteria	Betaproteobacteria	Burkholderiales	NA	Aquincola	36
412592	Bacteria	Aquificae	Aquificae	Aquificales	NA	Thermosulfidibacter	36
461281	Eukaryota	Ascomycota	Saccharomycetes	Saccharomycetales	Pichiaceae	Ogataea	36
545865	Bacteria	Deferribacteres	Deferribacteres	Deferribacterales	Deferribacteraceae	Calditerrivibrio	36
875170	Bacteria	Proteobacteria	Alphaproteobacteria	Rhodobacterales	Rhodobacteraceae	Celeribacter	36
1213737	Eukaryota	Basidiomycota	Agaricomycetes	Hymenochaetales	Schizoporaceae	Schizopora	36
1215913	Bacteria	Chloroflexi	Caldilineae	Caldilineales	Caldilineaceae	Litorilinea	36
1287916	Bacteria	Bacteroidetes	Flavobacteriia	Flavobacteriales	Flavobacteriaceae	Euzebyella	36
1302778	Bacteria	Actinobacteria	Actinomycetia	Bifidobacteriales	Bifidobacteriaceae	Pseudoscardovia	36
1640153	Bacteria	Firmicutes	Clostridia	Clostridiales	Clostridiaceae	Caldisalinibacter	36
1824856	Bacteria	Fusobacteria	Fusobacteriia	Fusobacteriales	Leptotrichiaceae	Oceanivirga	36
2051044	Bacteria	Planctomycetes	Planctomycetia	Gemmatales	Gemmataceae	Tuwongella	36
2498709	Bacteria	Candidatus	Cryosericota	Candidatus	Cryosericia	Candidatus	36
234	Bacteria	Proteobacteria	Alphaproteobacteria	Rhizobiales	Brucellaceae	Brucella	35
2276	Archaea	Crenarchaeota	Thermoprotei	Thermoproteales	Thermoproteaceae	Pyrobaculum	35
4828	Eukaryota	Mucoromycota	Mucoromycetes	Mucorales	Cunninghamellaceae	Absidia	35
4888	Eukaryota	Zoopagomycota	Harpellomycetes	Harpellales	Legeriomycetaceae	Smittium	35
4953	Eukaryota	Ascomycota	Saccharomycetes	Saccharomycetales	Saccharomycetaceae	Zygosaccharomyces	35
5218	Eukaryota	Basidiomycota	Agaricomycetes	Auriculariales	Exidiaceae	Exidia	35
13334	Bacteria	Proteobacteria	Gammaproteobacteria	Aeromonadales	Succinivibrionaceae	Anaerobiospirillum	35
13366	Eukaryota	Ascomycota	Saccharomycetes	Saccharomycetales	Pichiaceae	Brettanomyces	35
33196	Eukaryota	Ascomycota	Leotiomycetes	Helotiales	Sclerotiniaceae	Botrytis	35
41953	Eukaryota	Bacillariophyta	Bacillariophyceae	Bacillariales	Bacillariaceae	Pseudo-nitzschia	35
45141	Eukaryota	Ascomycota	Dothideomycetes	Pleosporales	Cucurbitariaceae	Cucurbitaria	35
68779	Eukaryota	Basidiomycota	Agaricomycetes	Gomphales	Gomphaceae	Ramaria	35
73918	Bacteria	Firmicutes	Clostridia	Clostridiales	Clostridiales	Family	35
82105	Eukaryota	Ascomycota	Eurotiomycetes	Chaetothyriales	Herpotrichiellaceae	Cladophialophora	35
84565	Bacteria	Proteobacteria	Gammaproteobacteria	Enterobacterales	Bruguierivoracaceae	Sodalis	35
89583	Bacteria	Proteobacteria	Alphaproteobacteria	Rhodospirillales	Acetobacteraceae	Gluconacetobacter	35
111830	Bacteria	Proteobacteria	Alphaproteobacteria	Rhodospirillales	Rhodospirillaceae	Defluviicoccus	35
112008	Bacteria	Proteobacteria	Gammaproteobacteria	NA	NA	Ignatzschineria	35
154746	Eukaryota	Basidiomycota	Agaricomycetes	Russulales	Hericiaceae	Dentipellis	35
184923	Bacteria	Proteobacteria	Alphaproteobacteria	Rhizobiales	Beijerinckiaceae	Methylocapsa	35
188143	Bacteria	Proteobacteria	Gammaproteobacteria	Vibrionales	Vibrionaceae	Enterovibrio	35
206664	Bacteria	Proteobacteria	Deltaproteobacteria	Desulfovibrionales	Desulfohalobiaceae	Desulfonauticus	35
264688	Bacteria	Cyanobacteria	NA	Nostocales	Nostocaceae	Trichormus	35
306539	Bacteria	Firmicutes	Bacilli	Bacillales	Bacillaceae	Halolactibacillus	35
336827	Bacteria	Bacteroidetes	Cytophagia	Cytophagales	Cytophagaceae	Rhodonellum	35
388809	Eukaryota	Chytridiomycota	Chytridiomycetes	NA	NA	Blyttiomyces	35
647744	Bacteria	Bacteroidetes	Cytophagia	Cytophagales	Cyclobacteriaceae	Indibacter	35
1538468	Bacteria	Proteobacteria	Gammaproteobacteria	Nevskiales	Steroidobacteraceae	Povalibacter	35
1649642	Bacteria	Proteobacteria	Gammaproteobacteria	Xanthomonadales	Rhodanobacteraceae	Oleiagrimonas	35
1795633	Bacteria	Firmicutes	Bacilli	Bacillales	Bacillaceae	Terrilactibacillus	35
1945896	Bacteria	Proteobacteria	Deltaproteobacteria	Myxococcales	Archangiaceae	Vitiosangium	35
1988031	Bacteria	Chloroflexi	Ardenticatenia	Ardenticatenales	Ardenticatenaceae	Candidatus	35
2419833	Bacteria	NA	Candidatus	Ozemobacteria	NA	Candidatus	35
2678885	Bacteria	Firmicutes	Erysipelotrichia	Erysipelotrichales	Erysipelotrichaceae	Faecalibacillus	35
2799491	Bacteria	Actinobacteria	Actinomycetia	Corynebacteriales	Nocardiaceae	Antrihabitans	35
425	Bacteria	Proteobacteria	Alphaproteobacteria	Rhizobiales	Methylocystaceae	Methylosinus	34
1142	Bacteria	Cyanobacteria	NA	Synechococcales	Merismopediaceae	Synechocystis	34
4875	Eukaryota	Mucoromycota	Glomeromycetes	Glomerales	Glomeraceae	Glomus	34
5399	Eukaryota	Basidiomycota	Agaricomycetes	Agaricales	Bolbitiaceae	Agrocybe	34
5581	Eukaryota	Ascomycota	Sordariomycetes	Hypocreales	Cordycipitaceae	Beauveria	34
81466	Bacteria	Synergistetes	Synergistia	Synergistales	Synergistaceae	Aminobacterium	34
83174	Eukaryota	Ascomycota	Sordariomycetes	Diaporthales	Valsaceae	Valsa	34
85274	Bacteria	Proteobacteria	Alphaproteobacteria	Rhodospirillales	Rhodospirillaceae	Rhodovibrio	34
109967	Eukaryota	Chytridiomycota	Chytridiomycetes	Chytridiales	Chytriomycetaceae	Rhizoclosmatium	34
114248	Bacteria	Proteobacteria	Betaproteobacteria	Burkholderiales	NA	Tepidimonas	34
150333	Bacteria	Firmicutes	Clostridia	Clostridiales	Clostridiaceae	Thermobrachium	34
237444	Bacteria	Bacteroidetes	Flavobacteriia	Flavobacteriales	Flavobacteriaceae	Ulvibacter	34
238749	Bacteria	Proteobacteria	Betaproteobacteria	Burkholderiales	Comamonadaceae	Diaphorobacter	34
291988	Bacteria	Firmicutes	Clostridia	Thermosediminibacterales	Thermosediminibacteraceae	Thermosediminibacter	34
453161	Bacteria	Proteobacteria	Betaproteobacteria	Nitrosomonadales	Gallionellaceae	Candidatus	34
459532	Bacteria	Firmicutes	Bacilli	Bacillales	Bacillaceae	Terribacillus	34
470018	Eukaryota	Ascomycota	Dothideomycetes	Cladosporiales	Cladosporiaceae	Rachicladosporium	34
475087	Archaea	Euryarchaeota	Methanomicrobia	Methanomicrobiales	Methanoregulaceae	Methanosphaerula	34
475230	Bacteria	Firmicutes	Bacilli	Bacillales	Sporolactobacillaceae	Pullulanibacillus	34
556257	Bacteria	Proteobacteria	Alphaproteobacteria	Rhizobiales	Xanthobacteraceae	Pseudolabrys	34
1029631	Bacteria	Actinobacteria	Actinomycetia	Micrococcales	Microbacteriaceae	Amnibacterium	34
1303912	Bacteria	Proteobacteria	Deltaproteobacteria	Desulfobacterales	Desulfobacteraceae	Desulfatitalea	34
1434034	Bacteria	Bacteroidetes	Flavobacteriia	Flavobacteriales	Flavobacteriaceae	Pricia	34
1524214	Bacteria	Proteobacteria	Deltaproteobacteria	Myxococcales	Vulgatibacteraceae	Vulgatibacter	34
1555240	Eukaryota	Chytridiomycota	Chytridiomycetes	Caulochytriales	Caulochytriaceae	Caulochytrium	34
1648511	Bacteria	Bacteroidetes	Chitinophagia	Chitinophagales	Chitinophagaceae	Cnuella	34
1940855	Bacteria	Fusobacteria	Fusobacteriia	Fusobacteriales	Fusobacteriaceae	Hypnocyclicus	34
1945592	Bacteria	Firmicutes	Tissierellia	Tissierellales	Peptoniphilaceae	Lagierella	34
2052799	Eukaryota	Mucoromycota	Endogonomycetes	Endogonales	Endogonaceae	Jimgerdemannia	34
2576755	Bacteria	Firmicutes	Clostridia	Clostridiales	Ruminococcaceae	Caprobacter	34
2675671	Bacteria	Bacteroidetes	Chitinophagia	Chitinophagales	Chitinophagaceae	Ilyomonas	34
2681566	Bacteria	Bacteroidetes	Flavobacteriia	Flavobacteriales	Schleiferiaceae	Thermaurantimonas	34
6	Bacteria	Proteobacteria	Alphaproteobacteria	Rhizobiales	Xanthobacteraceae	Azorhizobium	33
2251	Archaea	Euryarchaeota	Halobacteria	Haloferacales	Haloferacaceae	Haloferax	33
5402	Eukaryota	Basidiomycota	Agaricomycetes	Russulales	Russulaceae	Russula	33
28209	Bacteria	Proteobacteria	Alphaproteobacteria	Rhizobiales	Chelatococcaceae	Chelatococcus	33
29002	Eukaryota	Ascomycota	Dothideomycetes	Mycosphaerellales	Mycosphaerellaceae	Cercospora	33
35089	Eukaryota	Apicomplexa	Conoidasida	Eugregarinorida	Gregarinidae	Gregarina	33
40413	Bacteria	Proteobacteria	Deltaproteobacteria	Desulfobacterales	Desulfobulbaceae	Desulforhopalus	33
66735	Eukaryota	Ascomycota	Dothideomycetes	Botryosphaeriales	Botryosphaeriaceae	Diplodia	33
74556	Eukaryota	Oomycota	NA	Saprolegniales	Saprolegniaceae	Thraustotheca	33
82202	Bacteria	Firmicutes	Negativicutes	Selenomonadales	Selenomonadaceae	Centipeda	33
109893	Eukaryota	Chytridiomycota	Chytridiomycetes	Spizellomycetales	Powellomycetaceae	Powellomyces	33
133193	Bacteria	Proteobacteria	Gammaproteobacteria	Chromatiales	Ectothiorhodospiraceae	Alkalilimnicola	33
136491	Bacteria	Firmicutes	Bacilli	Lactobacillales	Carnobacteriaceae	Atopobacter	33
155977	Bacteria	Cyanobacteria	NA	Synechococcales	Acaryochloridaceae	Acaryochloris	33
160034	Eukaryota	Ascomycota	Dothideomycetes	NA	Zopfiaceae	Zopfia	33
219181	Bacteria	Proteobacteria	Betaproteobacteria	Burkholderiales	Comamonadaceae	Ottowia	33
378210	Bacteria	Proteobacteria	Betaproteobacteria	Nitrosomonadales	Sterolibacteriaceae	Methyloversatilis	33
623282	Bacteria	Fusobacteria	Fusobacteriia	Fusobacteriales	Fusobacteriaceae	Psychrilyobacter	33
643217	Bacteria	Proteobacteria	Alphaproteobacteria	Rhizobiales	Rhodobiaceae	Afifella	33
718013	Bacteria	Actinobacteria	Actinomycetia	Propionibacteriales	Nocardioidaceae	Thermasporomyces	33
862071	Bacteria	Firmicutes	Clostridia	Thermoanaerobacterales	Thermoanaerobacterales	Family	33
941338	Bacteria	Firmicutes	Bacilli	Bacillales	Planococcaceae	Bhargavaea	33
1004303	Bacteria	Bacteroidetes	Chitinophagia	Chitinophagales	Chitinophagaceae	Ferruginibacter	33
1114981	Bacteria	Proteobacteria	Betaproteobacteria	Burkholderiales	NA	Piscinibacter	33
1120752	Bacteria	Cyanobacteria	NA	Synechococcales	Prochlorotrichaceae	Nodosilinea	33
1129704	Bacteria	Firmicutes	Bacilli	Bacillales	Alicyclobacillaceae	Kyrpidia	33
1132856	Eukaryota	Ascomycota	Eurotiomycetes	Eurotiales	Trichocomaceae	Rasamsonia	33
1392997	Archaea	Euryarchaeota	Methanomicrobia	Methanosarcinales	Candidatus	Methanoperedenaceae	33
1494427	Bacteria	Firmicutes	Bacilli	Bacillales	Bacillaceae	Tepidibacillus	33
1644102	Bacteria	Bacteroidetes	Flavobacteriia	Flavobacteriales	Flavobacteriaceae	Flavicella	33
1768185	Bacteria	Acidobacteria	Acidobacteriia	Acidobacteriales	Acidobacteriaceae	Terracidiphilus	33
1775468	Bacteria	Acidobacteria	Acidobacteriia	Acidobacteriales	Acidobacteriaceae	Silvibacterium	33
1838142	Eukaryota	Basidiomycota	Tremellomycetes	Trichosporonales	Trichosporonaceae	Cutaneotrichosporon	33
1980513	Bacteria	Proteobacteria	Gammaproteobacteria	Chromatiales	Chromatiaceae	Candidatus	33
2685905	Bacteria	Firmicutes	Bacilli	Bacillales	Bacillaceae	Salicibibacter	33
2748674	Bacteria	Firmicutes	Clostridia	Thermoanaerobacterales	Zhaonellaceae	Zhaonella	33
2761542	Bacteria	Firmicutes	Bacilli	Lactobacillales	Aerococcaceae	Fundicoccus	33
5309	Eukaryota	Basidiomycota	Agaricomycetes	Atheliales	Atheliaceae	Athelia	32
5637	Eukaryota	Basidiomycota	Agaricomycetes	Polyporales	Polyporaceae	Polyporus	32
27320	Eukaryota	Ascomycota	Saccharomycetes	Saccharomycetales	Metschnikowiaceae	Metschnikowia	32
29909	Eukaryota	Ascomycota	Sordariomycetes	Hypocreales	Ophiocordycipitaceae	Tolypocladium	32
34098	Bacteria	Bacteroidetes	Flavobacteriia	Flavobacteriales	Blattabacteriaceae	Blattabacterium	32
42308	Eukaryota	Ascomycota	Sordariomycetes	Xylariales	Hypoxylaceae	Hypoxylon	32
44937	Bacteria	Proteobacteria	Gammaproteobacteria	Thiotrichales	Thiotrichaceae	Achromatium	32
46238	Bacteria	Tenericutes	Mollicutes	Entomoplasmatales	Entomoplasmataceae	Entomoplasma	32
50989	Eukaryota	Basidiomycota	Agaricomycetes	Hymenochaetales	NA	Rickenella	32
59735	Bacteria	Bacteroidetes	Flavobacteriia	Flavobacteriales	Weeksellaceae	Bergeyella	32
65502	Bacteria	Actinobacteria	Actinomycetia	Cryptosporangiales	Cryptosporangiaceae	Cryptosporangium	32
70447	Eukaryota	Chlorophyta	Mamiellophyceae	Mamiellales	Bathycoccaceae	Ostreococcus	32
71944	Eukaryota	Basidiomycota	Agaricomycetes	Agaricales	Strophariaceae	Hypholoma	32
83660	Bacteria	Firmicutes	Clostridia	Clostridiales	Peptococcaceae	Desulfonispora	32
133407	Eukaryota	Evosea	Eumycetozoa	Acytosteliales	Acytosteliaceae	Acytostelium	32
191769	Bacteria	Firmicutes	Bacilli	Lactobacillales	Carnobacteriaceae	Marinilactibacillus	32
221279	Bacteria	Proteobacteria	Gammaproteobacteria	NA	Candidatus	Competibacteraceae	32
256616	Bacteria	Proteobacteria	Alphaproteobacteria	Rhizobiales	Parvibaculaceae	Parvibaculum	32
351195	Bacteria	Firmicutes	Bacilli	Bacillales	Bacillaceae	Salimicrobium	32
444599	Bacteria	Proteobacteria	Alphaproteobacteria	Rhizobiales	Methylocystaceae	Hansschlegelia	32
504090	Bacteria	Proteobacteria	Gammaproteobacteria	Oceanospirillales	Halomonadaceae	Kushneria	32
582472	Bacteria	Proteobacteria	Gammaproteobacteria	NA	NA	Wohlfahrtiimonas	32
585890	Bacteria	Proteobacteria	Betaproteobacteria	Neisseriales	Chromobacteriaceae	Chitiniphilus	32
754249	Bacteria	Actinobacteria	Actinomycetia	Micrococcales	NA	Luteimicrobium	32
995014	Bacteria	Firmicutes	Bacilli	Bacillales	Paenibacillaceae	Fontibacillus	32
1079057	Bacteria	Aquificae	Aquificae	Desulfurobacteriales	Desulfurobacteriaceae	Phorcysia	32
1170227	Bacteria	candidate	division	NC10	NA	NA	32
1427172	Bacteria	Synergistetes	Synergistia	Synergistales	Synergistaceae	Aminivibrio	32
1649479	Bacteria	Proteobacteria	Gammaproteobacteria	Pseudomonadales	Pseudomonadaceae	Permianibacter	32
1654719	Bacteria	Proteobacteria	Alphaproteobacteria	Rhizobiales	Beijerinckiaceae	Pseudochelatococcus	32
1769710	Bacteria	Firmicutes	Clostridia	Clostridiales	Lachnospiraceae	Sellimonas	32
2024975	Bacteria	Proteobacteria	Oligoflexia	Silvanigrellales	Silvanigrellaceae	Silvanigrella	32
2171995	Bacteria	Candidatus	Saccharibacteria	Candidatus	Nanosyncoccalia	Candidatus	32
2511164	Eukaryota	NA	Eustigmatophyceae	Eustigmatales	Monodopsidaceae	Microchloropsis	32
2755140	Bacteria	Fusobacteria	Fusobacteriia	Fusobacteriales	Leptotrichiaceae	Pseudoleptotrichia	32
5598	Eukaryota	Ascomycota	Dothideomycetes	Pleosporales	Pleosporaceae	Alternaria	31
28884	Bacteria	Proteobacteria	Gammaproteobacteria	Thiotrichales	Piscirickettsiaceae	Hydrogenovibrio	31
42837	Bacteria	Firmicutes	Clostridia	Thermoanaerobacterales	Thermoanaerobacteraceae	Ammonifex	31
50709	Bacteria	Proteobacteria	Alphaproteobacteria	Rhodospirillales	Acetobacteraceae	Acidocella	31
53370	Bacteria	Actinobacteria	Actinomycetia	Micromonosporales	Micromonosporaceae	Pilimelia	31
53572	Bacteria	Deferribacteres	Deferribacteres	Deferribacterales	Deferribacteraceae	Deferribacter	31
61593	Bacteria	Proteobacteria	Gammaproteobacteria	Chromatiales	Chromatiaceae	Thiorhodovibrio	31
63265	Eukaryota	Basidiomycota	Ustilaginomycetes	Ustilaginales	Ustilaginaceae	Sporisorium	31
85072	Bacteria	Proteobacteria	Gammaproteobacteria	Chromatiales	Chromatiaceae	Allochromatium	31
116071	Bacteria	Actinobacteria	Actinomycetia	Propionibacteriales	Nocardioidaceae	Micropruina	31
118004	Bacteria	Chrysiogenetes	Chrysiogenetes	Chrysiogenales	Chrysiogenaceae	Chrysiogenes	31
121871	Archaea	Euryarchaeota	Halobacteria	Natrialbales	Natrialbaceae	Haloterrigena	31
202907	Bacteria	Proteobacteria	Betaproteobacteria	Burkholderiales	Oxalobacteraceae	Collimonas	31
203470	Bacteria	Proteobacteria	Hydrogenophilalia	Hydrogenophilales	Hydrogenophilaceae	Tepidiphilus	31
208447	Bacteria	Deinococcus-Thermus	Deinococci	Thermales	Thermaceae	Oceanithermus	31
240411	Bacteria	Proteobacteria	Betaproteobacteria	Burkholderiales	Burkholderiaceae	Chitinimonas	31
499551	Archaea	Euryarchaeota	Methanomicrobia	Methanomicrobiales	Methanoregulaceae	Methanolinea	31
695982	Archaea	Euryarchaeota	Halobacteria	Haloferacales	Haloferacaceae	Halogranum	31
748770	Bacteria	Cyanobacteria	NA	Nostocales	Aphanizomenonaceae	Dolichospermum	31
904708	Bacteria	Proteobacteria	Gammaproteobacteria	Arenicellales	Arenicellaceae	Arenicella	31
1236218	Bacteria	Firmicutes	Bacilli	Bacillales	Thermoactinomycetaceae	Melghirimyces	31
1434025	Bacteria	Proteobacteria	Gammaproteobacteria	Alteromonadales	NA	Neiella	31
1738655	Bacteria	Proteobacteria	Gammaproteobacteria	Chromatiales	Woeseiaceae	Woeseia	31
1843185	Archaea	Euryarchaeota	Halobacteria	Halobacteriales	Halobacteriaceae	Halostella	31
1914252	Bacteria	Firmicutes	Clostridia	Thermoanaerobacterales	Thermoanaerobacteraceae	Thermodesulfitimonas	31
1933048	Bacteria	Firmicutes	Clostridia	Clostridiales	NA	Neofamilia	31
1961799	Bacteria	Verrucomicrobia	Opitutae	Opitutales	Opitutaceae	Lacunisphaera	31
2109263	Bacteria	Abditibacteriota	Abditibacteria	Abditibacteriales	Abitibacteriaceae	Abditibacterium	31
2321114	Bacteria	Proteobacteria	Epsilonproteobacteria	Campylobacterales	Campylobacteraceae	Malaciobacter	31
2508983	Bacteria	Candidatus	Aminicenantes	NA	NA	NA	31
2590666	Bacteria	Bacteroidetes	Chitinophagia	Chitinophagales	Chitinophagaceae	Gynurincola	31
2680022	Bacteria	Bacteroidetes	Chitinophagia	Chitinophagales	Chitinophagaceae	Deminuibacter	31
2754714	Bacteria	Actinobacteria	NA	NA	NA	Candidatus	31
2767327	Bacteria	Actinobacteria	Actinomycetia	Actinomycetales	Actinomycetaceae	Fannyhessea	31
2767890	Bacteria	Firmicutes	Bacilli	Lactobacillales	Lactobacillaceae	Paucilactobacillus	31
507	Bacteria	Proteobacteria	Betaproteobacteria	Burkholderiales	Alcaligenaceae	Alcaligenes	30
538	Bacteria	Proteobacteria	Betaproteobacteria	Neisseriales	Neisseriaceae	Eikenella	30
745	Bacteria	Proteobacteria	Gammaproteobacteria	Pasteurellales	Pasteurellaceae	Pasteurella	30
4859	Eukaryota	Zoopagomycota	Basidiobolomycetes	Basidiobolales	Basidiobolaceae	Basidiobolus	30
4919	Eukaryota	Ascomycota	Saccharomycetes	Saccharomycetales	Pichiaceae	Pichia	30
28194	Bacteria	Bacteroidetes	Cytophagia	Cytophagales	Thermonemataceae	Thermonema	30
28222	Bacteria	Proteobacteria	Deltaproteobacteria	Desulfobacterales	Desulfobacteraceae	Desulfobacula	30
32068	Bacteria	Fusobacteria	Fusobacteriia	Fusobacteriales	Leptotrichiaceae	Sebaldella	30
32636	Bacteria	Firmicutes	Clostridia	Halanaerobiales	Halanaerobiaceae	Halothermothrix	30
38452	Eukaryota	Ascomycota	Leotiomycetes	Helotiales	Rutstroemiaceae	Rutstroemia	30
46239	Bacteria	Tenericutes	Mollicutes	Entomoplasmatales	Entomoplasmataceae	Mesoplasma	30
47830	Eukaryota	Ascomycota	Leotiomycetes	Helotiales	Lachnaceae	Lachnellula	30
48001	Bacteria	Proteobacteria	Deltaproteobacteria	Desulfobacterales	Desulfobacteraceae	Desulfobotulus	30
49184	Bacteria	Actinobacteria	Actinomycetia	Kineosporiales	Kineosporiaceae	Kineosporia	30
49277	Bacteria	Bacteroidetes	Flavobacteriia	Flavobacteriales	Flavobacteriaceae	Psychroserpens	30
85074	Bacteria	Proteobacteria	Gammaproteobacteria	Chromatiales	Chromatiaceae	Halochromatium	30
141948	Bacteria	Proteobacteria	Gammaproteobacteria	Xanthomonadales	Xanthomonadaceae	Thermomonas	30
142587	Bacteria	Firmicutes	Bacilli	Lactobacillales	Carnobacteriaceae	Isobaculum	30
146825	Archaea	Euryarchaeota	Halobacteria	Halobacteriales	Haloarculaceae	Halorhabdus	30
150818	Bacteria	Firmicutes	Clostridia	Clostridiales	Heliobacteriaceae	Heliophilum	30
152053	Bacteria	Proteobacteria	Alphaproteobacteria	Rhizobiales	Xanthobacteraceae	Starkeya	30
168808	Bacteria	Fusobacteria	Fusobacteriia	Fusobacteriales	Leptotrichiaceae	Sneathia	30
190323	Bacteria	Actinobacteria	Actinomycetia	Micrococcales	Microbacteriaceae	Plantibacter	30
196081	Bacteria	Actinobacteria	Actinomycetia	Bifidobacteriales	Bifidobacteriaceae	Scardovia	30
224455	Bacteria	Proteobacteria	Deltaproteobacteria	Myxococcales	Archangiaceae	Hyalangium	30
299330	Eukaryota	Mucoromycota	Mortierellomycetes	Mortierellales	Mortierellaceae	Lobosporangium	30
318147	Bacteria	Proteobacteria	Betaproteobacteria	Burkholderiales	NA	Paucibacter	30
336260	Bacteria	Synergistetes	Synergistia	Synergistales	Synergistaceae	Thermovirga	30
414715	Bacteria	Actinobacteria	Actinomycetia	Catenulisporales	Actinospicaceae	Actinospica	30
417127	Bacteria	Bacteroidetes	Flavobacteriia	Flavobacteriales	Flavobacteriaceae	Zunongwangia	30
454159	Bacteria	Proteobacteria	Alphaproteobacteria	Kiloniellales	Kiloniellaceae	Kiloniella	30
511678	Bacteria	Proteobacteria	Gammaproteobacteria	Vibrionales	Vibrionaceae	Aliivibrio	30
527198	Bacteria	Bacteroidetes	Flavobacteriia	Flavobacteriales	Flavobacteriaceae	Mariniflexile	30
559173	Bacteria	Firmicutes	Bacilli	Lactobacillales	Leuconostocaceae	Fructobacillus	30
648800	Bacteria	Firmicutes	Bacilli	Bacillales	Planococcaceae	Solibacillus	30
669368	Bacteria	Cyanobacteria	NA	Oscillatoriales	Coleofasciculaceae	Coleofasciculus	30
714959	Eukaryota	Ascomycota	Dothideomycetes	Pleosporales	Tetraplosphaeriaceae	Polyplosphaeria	30
1069494	Bacteria	Actinobacteria	Actinomycetia	Actinomycetales	Actinomycetaceae	Trueperella	30
1433300	Bacteria	Firmicutes	Bacilli	Bacillales	Bacillaceae	Alteribacillus	30
1434028	Bacteria	Chloroflexi	Anaerolineae	Anaerolineales	Anaerolineaceae	Ornatilinea	30
1765964	Bacteria	Proteobacteria	Gammaproteobacteria	Chromatiales	Ectothiorhodospiraceae	Acidihalobacter	30
1848399	Bacteria	Firmicutes	Clostridia	Clostridiales	Clostridiaceae	Crassaminicella	30
1857932	Bacteria	Proteobacteria	Gammaproteobacteria	Cellvibrionales	Halieaceae	Parahaliea	30
1860196	Bacteria	Bacteroidetes	Chitinophagia	Chitinophagales	Chitinophagaceae	Pseudobacter	30
1912771	Bacteria	Proteobacteria	Deltaproteobacteria	Desulfovibrionales	Desulfovibrionaceae	Halodesulfovibrio	30
2005355	Bacteria	Firmicutes	Clostridia	Clostridiales	Lachnospiraceae	Faecalimonas	30
2039220	Bacteria	Bacteroidetes	Flavobacteriia	Flavobacteriales	Flavobacteriaceae	Croceivirga	30
2136116	Bacteria	Acidobacteria	Acidobacteriia	Acidobacteriales	Acidobacteriaceae	Candidatus	30
2682476	Bacteria	Bacteroidetes	Cytophagia	Cytophagales	Cytophagaceae	Chryseotalea	30
2707768	Bacteria	Firmicutes	Clostridia	Thermoanaerobacterales	Thermoanaerobacteraceae	Calorimonas	30
2766927	Bacteria	Proteobacteria	Deltaproteobacteria	Bradymonadales	Bradymonadaceae	Persicimonas	30
2767353	Bacteria	Actinobacteria	Coriobacteriia	Coriobacteriales	Atopobiaceae	Lancefieldella	30
1203	Bacteria	Cyanobacteria	NA	Nostocales	Scytonemataceae	Scytonema	29
2056	Bacteria	Chloroflexi	Thermomicrobia	Sphaerobacterales	Sphaerobacteraceae	Sphaerobacter	29
2351	Bacteria	Deferribacteres	Deferribacteres	Deferribacterales	Deferribacteraceae	Flexistipes	29
5240	Eukaryota	Basidiomycota	Agaricomycetes	Cantharellales	Tulasnellaceae	Tulasnella	29
35838	Bacteria	Acidobacteria	Holophagae	Holophagales	Holophagaceae	Holophaga	29
40118	Bacteria	Nitrospirae	Nitrospira	Nitrospirales	Nitrospiraceae	Candidatus	29
76632	Bacteria	Firmicutes	Bacilli	Bacillales	Paenibacillaceae	Thermobacillus	29
230666	Bacteria	Proteobacteria	Betaproteobacteria	Neisseriales	Chromobacteriaceae	Chitinibacter	29
286130	Bacteria	Proteobacteria	Epsilonproteobacteria	Campylobacterales	Thiovulaceae	Sulfuricurvum	29
300275	Eukaryota	Ascomycota	Saccharomycetes	Saccharomycetales	Saccharomycetaceae	Lachancea	29
365032	Bacteria	Bacteroidetes	Saprospiria	Saprospirales	Saprospiraceae	Aureispira	29
413496	Bacteria	Proteobacteria	Gammaproteobacteria	Enterobacterales	Enterobacteriaceae	Cronobacter	29
450526	Bacteria	Cyanobacteria	NA	Synechococcales	Trichocoleusaceae	Trichocoleus	29
767528	Bacteria	Firmicutes	Bacilli	Bacillales	NA	Geomicrobium	29
996924	Bacteria	Cyanobacteria	NA	Nostocales	Hapalosiphonaceae	Mastigocoleus	29
1003010	Eukaryota	Euglenozoa	Kinetoplastea	Trypanosomatida	Trypanosomatidae	Strigomonas	29
1036719	Eukaryota	Ascomycota	Sordariomycetes	Glomerellales	Plectosphaerellaceae	Verticillium	29
1048954	Eukaryota	Ascomycota	Dothideomycetes	Venturiales	Cylindrosympodiaceae	Tothia	29
1265689	Bacteria	Bacteroidetes	Cytophagia	Cytophagales	Cesiribacteraceae	Nafulsella	29
1433995	Bacteria	Bacteroidetes	Flavobacteriia	Flavobacteriales	Weeksellaceae	Cruoricaptor	29
1434046	Bacteria	Proteobacteria	Alphaproteobacteria	Sphingomonadales	Sphingomonadaceae	Sphingorhabdus	29
1500560	Eukaryota	Basidiomycota	Exobasidiomycetes	Entylomatales	NA	Tilletiopsis	29
1649505	Bacteria	Actinobacteria	Actinomycetia	Streptosporangiales	Streptosporangiaceae	Thermocatellispora	29
1855405	Bacteria	Bacteroidetes	NA	Bacteroidetes	Order	II.	29
1918452	Bacteria	Firmicutes	Clostridia	Clostridiales	Lachnospiraceae	Extibacter	29
2017975	Bacteria	Firmicutes	Clostridia	Halanaerobiales	Halobacteroidaceae	Candidatus	29
2026349	Bacteria	Proteobacteria	Alphaproteobacteria	Rhizobiales	Methylobacteriaceae	Enterovirga	29
2058187	Eukaryota	Evosea	Eumycetozoa	Acytosteliales	Cavenderiaceae	Cavenderia	29
2183612	Bacteria	Actinobacteria	Actinomycetia	Geodermatophilales	Geodermatophilaceae	Klenkia	29
2676233	Bacteria	Proteobacteria	Alphaproteobacteria	Sphingomonadales	Sphingomonadaceae	Sphingosinithalassobacter	29
2699295	Bacteria	Actinobacteria	Actinomycetia	Streptomycetales	Streptomycetaceae	Embleya	29
2810619	Eukaryota	Ascomycota	Dothideomycetes	NA	NA	Coniosporium	29
99	Bacteria	Proteobacteria	Alphaproteobacteria	Rhizobiales	Xanthobacteraceae	Ancylobacter	28
583	Bacteria	Proteobacteria	Gammaproteobacteria	Enterobacterales	Morganellaceae	Proteus	28
1111	Bacteria	Proteobacteria	Alphaproteobacteria	Sphingomonadales	Erythrobacteraceae	Porphyrobacter	28
2233	Archaea	Euryarchaeota	Archaeoglobi	Archaeoglobales	Archaeoglobaceae	Archaeoglobus	28
4765	Eukaryota	Oomycota	NA	Saprolegniales	Saprolegniaceae	Achlya	28
5269	Eukaryota	Basidiomycota	Ustilaginomycetes	Ustilaginales	Ustilaginaceae	Ustilago	28
81463	Bacteria	Firmicutes	Negativicutes	Selenomonadales	Sporomusaceae	Anaeromusa	28
104175	Bacteria	Chloroflexi	Chloroflexia	Chloroflexales	Oscillochloridaceae	Oscillochloris	28
111782	Bacteria	Cyanobacteria	NA	Nostocales	Tolypothrichaceae	Tolypothrix	28
140458	Bacteria	Firmicutes	Clostridia	Thermoanaerobacterales	Thermoanaerobacteraceae	Thermacetogenium	28
150173	Eukaryota	Ascomycota	Leotiomycetes	Helotiales	Mollisiaceae	Phialocephala	28
198251	Bacteria	Proteobacteria	Alphaproteobacteria	Pelagibacterales	Pelagibacteraceae	Candidatus	28
221102	Eukaryota	Basidiomycota	Agaricomycetes	Agaricales	Marasmiaceae	Moniliophthora	28
229219	Eukaryota	Ascomycota	Eurotiomycetes	Onygenales	Ajellomycetaceae	Blastomyces	28
236052	Bacteria	Actinobacteria	Actinomycetia	Propionibacteriales	Nocardioidaceae	Propionicimonas	28
263510	Bacteria	Cyanobacteria	NA	Chroococcales	Aphanothecaceae	Crocosphaera	28
269260	Bacteria	Proteobacteria	Epsilonproteobacteria	Campylobacterales	Sulfurovaceae	Nitratifractor	28
308926	Eukaryota	Mucoromycota	Glomeromycetes	Diversisporales	Diversisporaceae	Diversispora	28
367188	Archaea	Euryarchaeota	Halobacteria	Halobacteriales	Halobacteriaceae	Haladaptatus	28
375928	Bacteria	Firmicutes	Clostridia	Natranaerobiales	Natranaerobiaceae	Natranaerobius	28
418453	Bacteria	Firmicutes	Clostridia	Thermoanaerobacterales	Thermoanaerobacteraceae	Desulfovirgula	28
482460	Bacteria	Firmicutes	Bacilli	Bacillales	Bacillaceae	Sediminibacillus	28
604195	Eukaryota	Ascomycota	Saccharomycetes	Saccharomycetales	Phaffomycetaceae	Cyberlindnera	28
766728	Eukaryota	Ascomycota	Saccharomycetes	Saccharomycetales	Debaryomycetaceae	Meyerozyma	28
908623	Bacteria	Actinobacteria	Nitriliruptoria	Euzebyales	Euzebyaceae	Euzebya	28
947567	Bacteria	Proteobacteria	Alphaproteobacteria	Rhodobacterales	Rhodobacteraceae	Litoreibacter	28
1004300	Bacteria	Bacteroidetes	Chitinophagia	Chitinophagales	Chitinophagaceae	Hydrotalea	28
1073986	Archaea	Euryarchaeota	Halobacteria	Haloferacales	Haloferacaceae	Halobellus	28
1742983	Bacteria	Acidobacteria	Acidobacteriia	Acidobacteriales	Acidobacteriaceae	Occallatibacter	28
1775688	Bacteria	Proteobacteria	Alphaproteobacteria	Rhizobiales	Aurantimonadaceae	Jiella	28
1851509	Eukaryota	Basidiomycota	Tremellomycetes	Filobasidiales	Filobasidiaceae	Naganishia	28
1907535	Bacteria	Proteobacteria	Gammaproteobacteria	Chromatiales	Chromatiaceae	Candidatus	28
1926663	Bacteria	Firmicutes	Clostridia	Clostridiales	Ruminococcaceae	Phocea	28
1932705	Bacteria	Cyanobacteria	NA	Nostocales	Scytonemataceae	Iningainema	28
2597221	Bacteria	Proteobacteria	Deltaproteobacteria	Candidatus	Acidulodesulfobacterales	NA	28
2608728	Bacteria	Acidobacteria	Acidobacteriia	Acidobacteriales	Acidobacteriaceae	Acidisarcina	28
2666130	Archaea	Euryarchaeota	Candidatus	Methanofastidiosa	NA	NA	28
2747271	Bacteria	Deinococcus-Thermus	Deinococci	Thermales	Thermaceae	Calidithermus	28
2756134	Bacteria	Firmicutes	Bacilli	Bacillales	Thermoactinomycetaceae	Paenactinomyces	28
2772525	Bacteria	Bacteroidetes	Flavobacteriia	Flavobacteriales	Crocinitomicaceae	Putridiphycobacter	28
1047	Bacteria	Proteobacteria	Gammaproteobacteria	Chromatiales	Chromatiaceae	Chromatium	27
1081	Bacteria	Proteobacteria	Alphaproteobacteria	Rhodospirillales	Rhodospirillaceae	Rhodospirillum	27
5179	Eukaryota	Ascomycota	Leotiomycetes	Helotiales	Sclerotiniaceae	Sclerotinia	27
31988	Bacteria	Proteobacteria	Alphaproteobacteria	Rhizobiales	Phyllobacteriaceae	Aminobacter	27
34487	Eukaryota	Zoopagomycota	Entomophthoromycetes	Entomophthorales	Ancylistaceae	Conidiobolus	27
38447	Eukaryota	Ascomycota	Leotiomycetes	Helotiales	Sclerotiniaceae	Monilinia	27
54066	Bacteria	Proteobacteria	Betaproteobacteria	Burkholderiales	NA	Xylophilus	27
56433	Bacteria	Actinobacteria	Actinomycetia	Micromonosporales	Micromonosporaceae	Couchioplanes	27
63261	Eukaryota	Basidiomycota	Ustilaginomycetes	Ustilaginales	Ustilaginaceae	Moesziomyces	27
83373	Eukaryota	Rhodophyta	Bangiophyceae	Cyanidiales	Cyanidiaceae	Galdieria	27
137583	Bacteria	Proteobacteria	Gammaproteobacteria	Alteromonadales	Colwelliaceae	Thalassomonas	27
162491	Bacteria	Actinobacteria	Actinomycetia	Micrococcales	Cellulomonadaceae	Oerskovia	27
196136	Archaea	Euryarchaeota	Methanomicrobia	Methanosarcinales	Methanosarcinaceae	Methanosalsum	27
243023	Eukaryota	Ascomycota	Sordariomycetes	Hypocreales	Clavicipitaceae	Pochonia	27
336276	Bacteria	Bacteroidetes	Flavobacteriia	Flavobacteriales	Flavobacteriaceae	Olleya	27
400947	Bacteria	Proteobacteria	Betaproteobacteria	Neisseriales	Chromobacteriaceae	Deefgea	27
644355	Bacteria	Proteobacteria	Betaproteobacteria	Burkholderiales	NA	Inhella	27
747294	Bacteria	Proteobacteria	Betaproteobacteria	Burkholderiales	Comamonadaceae	Pseudorhodoferax	27
911113	Bacteria	Acidobacteria	Acidobacteriia	Bryobacterales	Bryobacteraceae	Bryobacter	27
1003337	Eukaryota	Euglenozoa	Kinetoplastea	Trypanosomatida	Trypanosomatidae	Angomonas	27
1154586	Bacteria	Actinobacteria	Rubrobacteria	Gaiellales	Gaiellaceae	Gaiella	27
1245590	Bacteria	Bacteroidetes	Cytophagia	Cytophagales	Cyclobacteriaceae	Mariniradius	27
1538466	Bacteria	Actinobacteria	Actinomycetia	Micromonosporales	Micromonosporaceae	Rhizocola	27
1654931	Bacteria	Proteobacteria	Betaproteobacteria	Neisseriales	Neisseriaceae	Crenobacter	27
1755683	Bacteria	Proteobacteria	Gammaproteobacteria	Legionellales	Coxiellaceae	Candidatus	27
1890244	Eukaryota	Basidiomycota	Tremellomycetes	Tremellales	Trimorphomycetaceae	Saitozyma	27
1930791	Bacteria	Firmicutes	Bacilli	Bacillales	Bacillaceae	Aureibacillus	27
1960290	Bacteria	Proteobacteria	Alphaproteobacteria	Sphingomonadales	Sphingomonadaceae	Pacificimonas	27
2014233	Bacteria	Proteobacteria	Gammaproteobacteria	Vibrionales	Vibrionaceae	Thaumasiovibrio	27
2547964	Bacteria	Proteobacteria	Gammaproteobacteria	Alteromonadales	Shewanellaceae	Parashewanella	27
2601574	Bacteria	Proteobacteria	Alphaproteobacteria	Holosporales	Holosporaceae	Candidatus	27
2603323	Bacteria	Firmicutes	Clostridia	Clostridiales	Vallitaleaceae	Petrocella	27
2661936	Bacteria	Proteobacteria	Alphaproteobacteria	Rhodospirillales	Rhodospirillaceae	Ferruginivarius	27
2749846	Bacteria	Firmicutes	Erysipelotrichia	Erysipelotrichales	Erysipelotrichaceae	Amedibacillus	27
2798470	Bacteria	Proteobacteria	Gammaproteobacteria	Alteromonadales	Alteromonadaceae	Algibacillus	27
2806306	Bacteria	Chloroflexi	Anaerolineae	Aggregatilineales	Aggregatilineaceae	Aggregatilinea	27
2813813	Bacteria	Proteobacteria	Alphaproteobacteria	Rhodobacterales	Rhodobacteraceae	Luteovulum	27
1007	Bacteria	Bacteroidetes	Saprospiria	Saprospirales	Saprospiraceae	Saprospira	26
1068	Bacteria	Proteobacteria	Alphaproteobacteria	Rhizobiales	Hyphomicrobiaceae	Rhodomicrobium	26
2849	Eukaryota	Bacillariophyta	Bacillariophyceae	Naviculales	Phaeodactylaceae	Phaeodactylum	26
4871	Eukaryota	Mucoromycota	Endogonomycetes	Endogonales	Endogonaceae	Endogone	26
33874	Bacteria	Actinobacteria	Actinomycetia	Micromonosporales	Micromonosporaceae	Catenuloplanes	26
33926	Bacteria	Tenericutes	Mollicutes	Acholeplasmatales	Acholeplasmataceae	Candidatus	26
33976	Bacteria	Firmicutes	Bacilli	Bacillales	Planococcaceae	Caryophanon	26
34444	Eukaryota	Basidiomycota	Agaricomycetes	Russulales	Russulaceae	Lactarius	26
40637	Eukaryota	Ciliophora	Litostomatea	Entodiniomorphida	Ophryoscolecidae	Epidinium	26
59740	Bacteria	Bacteroidetes	Cytophagia	Cytophagales	Persicobacteraceae	Persicobacter	26
64561	Eukaryota	Mucoromycota	Umbelopsidomycetes	Umbelopsidales	Umbelopsidaceae	Umbelopsis	26
71684	Eukaryota	Basidiomycota	Agaricomycetes	Agaricales	Bolbitiaceae	Panaeolus	26
82976	Bacteria	Proteobacteria	Gammaproteobacteria	Enterobacterales	Enterobacteriaceae	Buttiauxella	26
112993	Eukaryota	Basidiomycota	Agaricomycetes	Hysterangiales	Hysterangiaceae	Hysterangium	26
130795	Bacteria	Actinobacteria	Actinomycetia	Pseudonocardiales	Pseudonocardiaceae	Crossiella	26
182061	Eukaryota	Basidiomycota	Agaricomycetes	Agaricales	Marasmiaceae	Tetrapyrgos	26
269258	Bacteria	Proteobacteria	Epsilonproteobacteria	Nautiliales	Nitratiruptoraceae	Nitratiruptor	26
331971	Bacteria	Firmicutes	Bacilli	Bacillales	Bacillaceae	Thalassobacillus	26
361106	Bacteria	Proteobacteria	Deltaproteobacteria	Syntrophobacterales	Syntrophobacteraceae	Desulfoglaeba	26
364710	Eukaryota	Ascomycota	Eurotiomycetes	Verrucariales	Verrucariaceae	Endocarpon	26
375673	Bacteria	Proteobacteria	Gammaproteobacteria	Alteromonadales	Ferrimonadaceae	Paraferrimonas	26
379065	Bacteria	Firmicutes	Bacilli	Bacillales	Bacillaceae	Caldalkalibacillus	26
387658	Bacteria	Bacteroidetes	Flavobacteriia	Flavobacteriales	Flavobacteriaceae	Marixanthomonas	26
[truncated: 2,052 more rows]
