# Supplementary material for: Mining the equine gut metagenome: poorly-characterized taxa associated with cardiovascular fitness in endurance athletes
Source: Commun Biol. 2022 Oct 3;5:1032. doi: 10.1038/s42003-022-03977-7 (PMC9529974; doi:10.1038/s42003-022-03977-7)
Supplement: Supplementary file 8 — Supplementary Data 5 [file 42003_2022_3977_MOESM8_ESM.xlsx]

## Sheet: freq.kegg.genecatalog
Supplementary Data 5 - Gene counts of each KO detected from the equine gut microbiome gene catalog
KO	Gene counts	KEGG mapping	KEGG high-level functions	KEGG molecular-level functions	Related KEGG genes
K06147	89090	09180 Brite Hierarchies	09183 Protein families: signaling and cellular processes	02000 Transporters [BR:ko02000]	ABCB-BAC; ATP-binding cassette, subfamily B, bacterial
K07133	71269	09190 Not Included in Pathway or Brite	09194 Poorly characterized	99997 Function unknown	K07133; uncharacterized protein
K01190	70704	09100 Metabolism	09103 Lipid metabolism	00600 Sphingolipid metabolism [PATH:ko00600]	lacZ; beta-galactosidase [EC:3.2.1.23]
K01190	70704	09100 Metabolism	09101 Carbohydrate metabolism	00052 Galactose metabolism [PATH:ko00052]	lacZ; beta-galactosidase [EC:3.2.1.23]
K01190	70704	09100 Metabolism	09107 Glycan biosynthesis and metabolism	00511 Other glycan degradation [PATH:ko00511]	lacZ; beta-galactosidase [EC:3.2.1.23]
K01179	60288	09100 Metabolism	09101 Carbohydrate metabolism	00500 Starch and sucrose metabolism [PATH:ko00500]	E3.2.1.4; endoglucanase [EC:3.2.1.4]
K01179	60288	09130 Environmental Information Processing	09132 Signal transduction	02020 Two-component system [PATH:ko02020]	E3.2.1.4; endoglucanase [EC:3.2.1.4]
K05349	56538	09100 Metabolism	09101 Carbohydrate metabolism	00500 Starch and sucrose metabolism [PATH:ko00500]	bglX; beta-glucosidase [EC:3.2.1.21]
K05349	56538	09100 Metabolism	09106 Metabolism of other amino acids	00460 Cyanoamino acid metabolism [PATH:ko00460]	bglX; beta-glucosidase [EC:3.2.1.21]
K05349	56538	09100 Metabolism	09110 Biosynthesis of other secondary metabolites	00940 Phenylpropanoid biosynthesis [PATH:ko00940]	bglX; beta-glucosidase [EC:3.2.1.21]
K01990	46890	09180 Brite Hierarchies	09183 Protein families: signaling and cellular processes	02000 Transporters [BR:ko02000]	ABC-2.A; ABC-2 type transport system ATP-binding protein
K02529	46236	09180 Brite Hierarchies	09182 Protein families: genetic information processing	03000 Transcription factors [BR:ko03000]	lacI, galR; LacI family transcriptional regulator
K02004	45927	09180 Brite Hierarchies	09183 Protein families: signaling and cellular processes	02000 Transporters [BR:ko02000]	ABC.CD.P; putative ABC transport system permease protein
K20276	44456	09140 Cellular Processes	09145 Cellular community - prokaryotes	02024 Quorum sensing [PATH:ko02024]	bapA; large repetitive protein
K01153	44395	09180 Brite Hierarchies	09183 Protein families: signaling and cellular processes	02048 Prokaryotic defense system [BR:ko02048]	hsdR; type I restriction enzyme, R subunit [EC:3.1.21.3]
K03657	40407	09120 Genetic Information Processing	09124 Replication and repair	03420 Nucleotide excision repair [PATH:ko03420]	uvrD, pcrA; DNA helicase II / ATP-dependent DNA helicase PcrA [EC:3.6.4.12]
K03657	40407	09120 Genetic Information Processing	09124 Replication and repair	03430 Mismatch repair [PATH:ko03430]	uvrD, pcrA; DNA helicase II / ATP-dependent DNA helicase PcrA [EC:3.6.4.12]
K03657	40407	09180 Brite Hierarchies	09182 Protein families: genetic information processing	03400 DNA repair and recombination proteins [BR:ko03400]	uvrD, pcrA; DNA helicase II / ATP-dependent DNA helicase PcrA [EC:3.6.4.12]
K02030	39232	09180 Brite Hierarchies	09183 Protein families: signaling and cellular processes	02000 Transporters [BR:ko02000]	ABC.PA.S; polar amino acid transport system substrate-binding protein
K07407	34535	09100 Metabolism	09101 Carbohydrate metabolism	00052 Galactose metabolism [PATH:ko00052]	E3.2.1.22B, galA, rafA; alpha-galactosidase [EC:3.2.1.22]
K07407	34535	09100 Metabolism	09107 Glycan biosynthesis and metabolism	00603 Glycosphingolipid biosynthesis - globo and isoglobo series [PATH:ko00603]	E3.2.1.22B, galA, rafA; alpha-galactosidase [EC:3.2.1.22]
K07407	34535	09100 Metabolism	09103 Lipid metabolism	00600 Sphingolipid metabolism [PATH:ko00600]	E3.2.1.22B, galA, rafA; alpha-galactosidase [EC:3.2.1.22]
K07407	34535	09100 Metabolism	09103 Lipid metabolism	00561 Glycerolipid metabolism [PATH:ko00561]	E3.2.1.22B, galA, rafA; alpha-galactosidase [EC:3.2.1.22]
K03427	33963	09180 Brite Hierarchies	09183 Protein families: signaling and cellular processes	02048 Prokaryotic defense system [BR:ko02048]	hsdM; type I restriction enzyme M protein [EC:2.1.1.72]
K01955	33620	09100 Metabolism	09105 Amino acid metabolism	00250 Alanine, aspartate and glutamate metabolism [PATH:ko00250]	carB, CPA2; carbamoyl-phosphate synthase large subunit [EC:6.3.5.5]
K01955	33620	09100 Metabolism	09104 Nucleotide metabolism	00240 Pyrimidine metabolism [PATH:ko00240]	carB, CPA2; carbamoyl-phosphate synthase large subunit [EC:6.3.5.5]
K03655	33198	09180 Brite Hierarchies	09182 Protein families: genetic information processing	03400 DNA repair and recombination proteins [BR:ko03400]	recG; ATP-dependent DNA helicase RecG [EC:3.6.4.12]
K03655	33198	09120 Genetic Information Processing	09124 Replication and repair	03440 Homologous recombination [PATH:ko03440]	recG; ATP-dependent DNA helicase RecG [EC:3.6.4.12]
K02027	32610	09180 Brite Hierarchies	09183 Protein families: signaling and cellular processes	02000 Transporters [BR:ko02000]	ABC.MS.S; multiple sugar transport system substrate-binding protein
K01187	32059	09100 Metabolism	09101 Carbohydrate metabolism	00500 Starch and sucrose metabolism [PATH:ko00500]	malZ; alpha-glucosidase [EC:3.2.1.20]
K01187	32059	09100 Metabolism	09101 Carbohydrate metabolism	00052 Galactose metabolism [PATH:ko00052]	malZ; alpha-glucosidase [EC:3.2.1.20]
K01181	31807	09190 Not Included in Pathway or Brite	09191 Unclassified: metabolism	99980 Enzymes with EC numbers	E3.2.1.8, xynA; endo-1,4-beta-xylanase [EC:3.2.1.8]
K21572	31506	09180 Brite Hierarchies	09183 Protein families: signaling and cellular processes	02000 Transporters [BR:ko02000]	susD; starch-binding outer membrane protein, SusD/RagB family
K21471	31447	09180 Brite Hierarchies	09181 Protein families: metabolism	01002 Peptidases and inhibitors [BR:ko01002]	cwlO; peptidoglycan DL-endopeptidase CwlO [EC:3.4.-.-]
K21471	31447	09180 Brite Hierarchies	09181 Protein families: metabolism	01011 Peptidoglycan biosynthesis and degradation proteins [BR:ko01011]	cwlO; peptidoglycan DL-endopeptidase CwlO [EC:3.4.-.-]
K00558	31113	09180 Brite Hierarchies	09183 Protein families: signaling and cellular processes	02048 Prokaryotic defense system [BR:ko02048]	DNMT1, dcm; DNA (cytosine-5)-methyltransferase 1 [EC:2.1.1.37]
K00558	31113	09100 Metabolism	09105 Amino acid metabolism	00270 Cysteine and methionine metabolism [PATH:ko00270]	DNMT1, dcm; DNA (cytosine-5)-methyltransferase 1 [EC:2.1.1.37]
K00558	31113	09180 Brite Hierarchies	09182 Protein families: genetic information processing	03000 Transcription factors [BR:ko03000]	DNMT1, dcm; DNA (cytosine-5)-methyltransferase 1 [EC:2.1.1.37]
K00558	31113	09180 Brite Hierarchies	09182 Protein families: genetic information processing	03032 DNA replication proteins [BR:ko03032]	DNMT1, dcm; DNA (cytosine-5)-methyltransferase 1 [EC:2.1.1.37]
K00558	31113	09180 Brite Hierarchies	09182 Protein families: genetic information processing	03036 Chromosome and associated proteins [BR:ko03036]	DNMT1, dcm; DNA (cytosine-5)-methyltransferase 1 [EC:2.1.1.37]
K03406	31088	09180 Brite Hierarchies	09183 Protein families: signaling and cellular processes	02035 Bacterial motility proteins [BR:ko02035]	mcp; methyl-accepting chemotaxis protein
K03406	31088	09140 Cellular Processes	09142 Cell motility	02030 Bacterial chemotaxis [PATH:ko02030]	mcp; methyl-accepting chemotaxis protein
K03406	31088	09130 Environmental Information Processing	09132 Signal transduction	02020 Two-component system [PATH:ko02020]	mcp; methyl-accepting chemotaxis protein
K01154	30844	09180 Brite Hierarchies	09183 Protein families: signaling and cellular processes	02048 Prokaryotic defense system [BR:ko02048]	hsdS; type I restriction enzyme, S subunit [EC:3.1.21.3]
K03088	30417	09180 Brite Hierarchies	09182 Protein families: genetic information processing	03021 Transcription machinery [BR:ko03021]	rpoE; RNA polymerase sigma-70 factor, ECF subfamily
K01992	30251	09180 Brite Hierarchies	09183 Protein families: signaling and cellular processes	02000 Transporters [BR:ko02000]	ABC-2.P; ABC-2 type transport system permease protein
K02469	30058	09180 Brite Hierarchies	09182 Protein families: genetic information processing	03032 DNA replication proteins [BR:ko03032]	gyrA; DNA gyrase subunit A [EC:5.6.2.2]
K02469	30058	09180 Brite Hierarchies	09182 Protein families: genetic information processing	03400 DNA repair and recombination proteins [BR:ko03400]	gyrA; DNA gyrase subunit A [EC:5.6.2.2]
K06180	29483	09180 Brite Hierarchies	09182 Protein families: genetic information processing	03009 Ribosome biogenesis [BR:ko03009]	rluD; 23S rRNA pseudouridine1911/1915/1917 synthase [EC:5.4.99.23]
K01897	29431	09140 Cellular Processes	09143 Cell growth and death	04216 Ferroptosis [PATH:ko04216]	ACSL, fadD; long-chain acyl-CoA synthetase [EC:6.2.1.3]
K01897	29431	09180 Brite Hierarchies	09181 Protein families: metabolism	01004 Lipid biosynthesis proteins [BR:ko01004]	ACSL, fadD; long-chain acyl-CoA synthetase [EC:6.2.1.3]
K01897	29431	09140 Cellular Processes	09145 Cellular community - prokaryotes	02024 Quorum sensing [PATH:ko02024]	ACSL, fadD; long-chain acyl-CoA synthetase [EC:6.2.1.3]
K01897	29431	09180 Brite Hierarchies	09183 Protein families: signaling and cellular processes	04147 Exosome [BR:ko04147]	ACSL, fadD; long-chain acyl-CoA synthetase [EC:6.2.1.3]
K01897	29431	09150 Organismal Systems	09159 Environmental adaptation	04714 Thermogenesis [PATH:ko04714]	ACSL, fadD; long-chain acyl-CoA synthetase [EC:6.2.1.3]
K01897	29431	09150 Organismal Systems	09152 Endocrine system	03320 PPAR signaling pathway [PATH:ko03320]	ACSL, fadD; long-chain acyl-CoA synthetase [EC:6.2.1.3]
K01897	29431	09100 Metabolism	09103 Lipid metabolism	00071 Fatty acid degradation [PATH:ko00071]	ACSL, fadD; long-chain acyl-CoA synthetase [EC:6.2.1.3]
K01897	29431	09140 Cellular Processes	09141 Transport and catabolism	04146 Peroxisome [PATH:ko04146]	ACSL, fadD; long-chain acyl-CoA synthetase [EC:6.2.1.3]
K01897	29431	09100 Metabolism	09103 Lipid metabolism	00061 Fatty acid biosynthesis [PATH:ko00061]	ACSL, fadD; long-chain acyl-CoA synthetase [EC:6.2.1.3]
K01897	29431	09150 Organismal Systems	09152 Endocrine system	04920 Adipocytokine signaling pathway [PATH:ko04920]	ACSL, fadD; long-chain acyl-CoA synthetase [EC:6.2.1.3]
K02029	29305	09180 Brite Hierarchies	09183 Protein families: signaling and cellular processes	02000 Transporters [BR:ko02000]	ABC.PA.P; polar amino acid transport system permease protein
K01448	29111	09180 Brite Hierarchies	09181 Protein families: metabolism	01011 Peptidoglycan biosynthesis and degradation proteins [BR:ko01011]	amiABC; N-acetylmuramoyl-L-alanine amidase [EC:3.5.1.28]
K01448	29111	09180 Brite Hierarchies	09182 Protein families: genetic information processing	03036 Chromosome and associated proteins [BR:ko03036]	amiABC; N-acetylmuramoyl-L-alanine amidase [EC:3.5.1.28]
K12132	28764	09180 Brite Hierarchies	09181 Protein families: metabolism	01001 Protein kinases [BR:ko01001]	prkC, stkP; eukaryotic-like serine/threonine-protein kinase [EC:2.7.11.1]
K08303	28479	09180 Brite Hierarchies	09181 Protein families: metabolism	01002 Peptidases and inhibitors [BR:ko01002]	prtC, trhP; U32 family peptidase [EC:3.4.-.-]
K02355	27234	09180 Brite Hierarchies	09182 Protein families: genetic information processing	03029 Mitochondrial biogenesis [BR:ko03029]	fusA, GFM, EFG; elongation factor G
K02355	27234	09180 Brite Hierarchies	09182 Protein families: genetic information processing	03012 Translation factors [BR:ko03012]	fusA, GFM, EFG; elongation factor G
K07315	27121	09180 Brite Hierarchies	09182 Protein families: genetic information processing	03021 Transcription machinery [BR:ko03021]	rsbU_P; phosphoserine phosphatase RsbU/P [EC:3.1.3.3]
K03070	26320	09180 Brite Hierarchies	09183 Protein families: signaling and cellular processes	02044 Secretion system [BR:ko02044]	secA; preprotein translocase subunit SecA [EC:7.4.2.8]
K03070	26320	09140 Cellular Processes	09145 Cellular community - prokaryotes	02024 Quorum sensing [PATH:ko02024]	secA; preprotein translocase subunit SecA [EC:7.4.2.8]
K03070	26320	09120 Genetic Information Processing	09123 Folding, sorting and degradation	03060 Protein export [PATH:ko03060]	secA; preprotein translocase subunit SecA [EC:7.4.2.8]
K03070	26320	09130 Environmental Information Processing	09131 Membrane transport	03070 Bacterial secretion system [PATH:ko03070]	secA; preprotein translocase subunit SecA [EC:7.4.2.8]
K01812	26186	09100 Metabolism	09101 Carbohydrate metabolism	00040 Pentose and glucuronate interconversions [PATH:ko00040]	uxaC; glucuronate isomerase [EC:5.3.1.12]
K01206	25987	09180 Brite Hierarchies	09183 Protein families: signaling and cellular processes	04147 Exosome [BR:ko04147]	FUCA; alpha-L-fucosidase [EC:3.2.1.51]
K01206	25987	09140 Cellular Processes	09141 Transport and catabolism	04142 Lysosome [PATH:ko04142]	FUCA; alpha-L-fucosidase [EC:3.2.1.51]
K01206	25987	09100 Metabolism	09107 Glycan biosynthesis and metabolism	00511 Other glycan degradation [PATH:ko00511]	FUCA; alpha-L-fucosidase [EC:3.2.1.51]
K02003	25677	09180 Brite Hierarchies	09183 Protein families: signaling and cellular processes	02000 Transporters [BR:ko02000]	ABC.CD.A; putative ABC transport system ATP-binding protein
K03466	25632	09180 Brite Hierarchies	09182 Protein families: genetic information processing	03036 Chromosome and associated proteins [BR:ko03036]	ftsK, spoIIIE; DNA segregation ATPase FtsK/SpoIIIE, S-DNA-T family
K21449	25504	09180 Brite Hierarchies	09183 Protein families: signaling and cellular processes	02000 Transporters [BR:ko02000]	ata, sadA, emaA; trimeric autotransporter adhesin
K02026	25495	09180 Brite Hierarchies	09183 Protein families: signaling and cellular processes	02000 Transporters [BR:ko02000]	ABC.MS.P1; multiple sugar transport system permease protein
K02470	25277	09180 Brite Hierarchies	09182 Protein families: genetic information processing	03032 DNA replication proteins [BR:ko03032]	gyrB; DNA gyrase subunit B [EC:5.6.2.2]
K02470	25277	09180 Brite Hierarchies	09182 Protein families: genetic information processing	03400 DNA repair and recombination proteins [BR:ko03400]	gyrB; DNA gyrase subunit B [EC:5.6.2.2]
K05989	25224	09190 Not Included in Pathway or Brite	09191 Unclassified: metabolism	99980 Enzymes with EC numbers	ramA; alpha-L-rhamnosidase [EC:3.2.1.40]
K06921	24960	09190 Not Included in Pathway or Brite	09194 Poorly characterized	99997 Function unknown	K06921; uncharacterized protein
K01840	24444	09100 Metabolism	09107 Glycan biosynthesis and metabolism	00541 O-Antigen nucleotide sugar biosynthesis [PATH:ko00541]	manB; phosphomannomutase [EC:5.4.2.8]
K01840	24444	09100 Metabolism	09101 Carbohydrate metabolism	00051 Fructose and mannose metabolism [PATH:ko00051]	manB; phosphomannomutase [EC:5.4.2.8]
K01840	24444	09100 Metabolism	09101 Carbohydrate metabolism	00520 Amino sugar and nucleotide sugar metabolism [PATH:ko00520]	manB; phosphomannomutase [EC:5.4.2.8]
K02337	24408	09180 Brite Hierarchies	09182 Protein families: genetic information processing	03032 DNA replication proteins [BR:ko03032]	dnaE; DNA polymerase III subunit alpha [EC:2.7.7.7]
K02337	24408	09120 Genetic Information Processing	09124 Replication and repair	03440 Homologous recombination [PATH:ko03440]	dnaE; DNA polymerase III subunit alpha [EC:2.7.7.7]
K02337	24408	09120 Genetic Information Processing	09124 Replication and repair	03430 Mismatch repair [PATH:ko03430]	dnaE; DNA polymerase III subunit alpha [EC:2.7.7.7]
K02337	24408	09120 Genetic Information Processing	09124 Replication and repair	03030 DNA replication [PATH:ko03030]	dnaE; DNA polymerase III subunit alpha [EC:2.7.7.7]
K02337	24408	09180 Brite Hierarchies	09182 Protein families: genetic information processing	03400 DNA repair and recombination proteins [BR:ko03400]	dnaE; DNA polymerase III subunit alpha [EC:2.7.7.7]
K06889	24347	09190 Not Included in Pathway or Brite	09194 Poorly characterized	99997 Function unknown	K06889; uncharacterized protein
K01890	24261	09120 Genetic Information Processing	09122 Translation	00970 Aminoacyl-tRNA biosynthesis [PATH:ko00970]	FARSB, pheT; phenylalanyl-tRNA synthetase beta chain [EC:6.1.1.20]
K01890	24261	09180 Brite Hierarchies	09182 Protein families: genetic information processing	03016 Transfer RNA biogenesis [BR:ko03016]	FARSB, pheT; phenylalanyl-tRNA synthetase beta chain [EC:6.1.1.20]
K01890	24261	09180 Brite Hierarchies	09181 Protein families: metabolism	01007 Amino acid related enzymes [BR:ko01007]	FARSB, pheT; phenylalanyl-tRNA synthetase beta chain [EC:6.1.1.20]
K03574	24227	09180 Brite Hierarchies	09182 Protein families: genetic information processing	03400 DNA repair and recombination proteins [BR:ko03400]	mutT, NUDT15, MTH2; 8-oxo-dGTP diphosphatase [EC:3.6.1.55]
K02032	23963	09140 Cellular Processes	09145 Cellular community - prokaryotes	02024 Quorum sensing [PATH:ko02024]	ddpF; peptide/nickel transport system ATP-binding protein
K02032	23963	09180 Brite Hierarchies	09183 Protein families: signaling and cellular processes	02000 Transporters [BR:ko02000]	ddpF; peptide/nickel transport system ATP-binding protein
K16898	23739	09180 Brite Hierarchies	09182 Protein families: genetic information processing	03400 DNA repair and recombination proteins [BR:ko03400]	addA; ATP-dependent helicase/nuclease subunit A [EC:3.1.-.- 3.6.4.12]
K15771	23138	09180 Brite Hierarchies	09183 Protein families: signaling and cellular processes	02000 Transporters [BR:ko02000]	ganP, mdxF; arabinogalactan oligomer / maltooligosaccharide transport system permease protein
K15771	23138	09130 Environmental Information Processing	09131 Membrane transport	02010 ABC transporters [PATH:ko02010]	ganP, mdxF; arabinogalactan oligomer / maltooligosaccharide transport system permease protein
K03701	23121	09120 Genetic Information Processing	09124 Replication and repair	03420 Nucleotide excision repair [PATH:ko03420]	uvrA; excinuclease ABC subunit A
K03701	23121	09180 Brite Hierarchies	09182 Protein families: genetic information processing	03400 DNA repair and recombination proteins [BR:ko03400]	uvrA; excinuclease ABC subunit A
K02057	23082	09180 Brite Hierarchies	09183 Protein families: signaling and cellular processes	02000 Transporters [BR:ko02000]	ABC.SS.P; simple sugar transport system permease protein
K02945	22581	09180 Brite Hierarchies	09182 Protein families: genetic information processing	03011 Ribosome [BR:ko03011]	RP-S1, rpsA; small subunit ribosomal protein S1
K02945	22581	09120 Genetic Information Processing	09122 Translation	03010 Ribosome [PATH:ko03010]	RP-S1, rpsA; small subunit ribosomal protein S1
K00571	22343	09180 Brite Hierarchies	09183 Protein families: signaling and cellular processes	02048 Prokaryotic defense system [BR:ko02048]	E2.1.1.72; site-specific DNA-methyltransferase (adenine-specific) [EC:2.1.1.72]
K02014	22032	09180 Brite Hierarchies	09183 Protein families: signaling and cellular processes	02000 Transporters [BR:ko02000]	TC.FEV.OM; iron complex outermembrane recepter protein
K06158	21897	09180 Brite Hierarchies	09182 Protein families: genetic information processing	03012 Translation factors [BR:ko03012]	ABCF3; ATP-binding cassette, subfamily F, member 3
K21636	21886	09100 Metabolism	09104 Nucleotide metabolism	00230 Purine metabolism [PATH:ko00230]	nrdD; ribonucleoside-triphosphate reductase (formate) [EC:1.1.98.6]
K21636	21886	09100 Metabolism	09104 Nucleotide metabolism	00240 Pyrimidine metabolism [PATH:ko00240]	nrdD; ribonucleoside-triphosphate reductase (formate) [EC:1.1.98.6]
K06148	21677	09180 Brite Hierarchies	09183 Protein families: signaling and cellular processes	02000 Transporters [BR:ko02000]	ABCC-BAC; ATP-binding cassette, subfamily C, bacterial
K03555	21675	09180 Brite Hierarchies	09182 Protein families: genetic information processing	03400 DNA repair and recombination proteins [BR:ko03400]	mutS; DNA mismatch repair protein MutS
K03555	21675	09120 Genetic Information Processing	09124 Replication and repair	03430 Mismatch repair [PATH:ko03430]	mutS; DNA mismatch repair protein MutS
K01710	21362	09100 Metabolism	09107 Glycan biosynthesis and metabolism	00541 O-Antigen nucleotide sugar biosynthesis [PATH:ko00541]	rfbB, rmlB, rffG; dTDP-glucose 4,6-dehydratase [EC:4.2.1.46]
K01710	21362	09100 Metabolism	09110 Biosynthesis of other secondary metabolites	00525 Acarbose and validamycin biosynthesis [PATH:ko00525]	rfbB, rmlB, rffG; dTDP-glucose 4,6-dehydratase [EC:4.2.1.46]
K01710	21362	09100 Metabolism	09109 Metabolism of terpenoids and polyketides	01055 Biosynthesis of vancomycin group antibiotics [PATH:ko01055]	rfbB, rmlB, rffG; dTDP-glucose 4,6-dehydratase [EC:4.2.1.46]
K01710	21362	09100 Metabolism	09110 Biosynthesis of other secondary metabolites	00521 Streptomycin biosynthesis [PATH:ko00521]	rfbB, rmlB, rffG; dTDP-glucose 4,6-dehydratase [EC:4.2.1.46]
K01710	21362	09100 Metabolism	09109 Metabolism of terpenoids and polyketides	00523 Polyketide sugar unit biosynthesis [PATH:ko00523]	rfbB, rmlB, rffG; dTDP-glucose 4,6-dehydratase [EC:4.2.1.46]
K02335	21237	09120 Genetic Information Processing	09124 Replication and repair	03420 Nucleotide excision repair [PATH:ko03420]	polA; DNA polymerase I [EC:2.7.7.7]
K02335	21237	09120 Genetic Information Processing	09124 Replication and repair	03440 Homologous recombination [PATH:ko03440]	polA; DNA polymerase I [EC:2.7.7.7]
K02335	21237	09180 Brite Hierarchies	09182 Protein families: genetic information processing	03400 DNA repair and recombination proteins [BR:ko03400]	polA; DNA polymerase I [EC:2.7.7.7]
K02335	21237	09120 Genetic Information Processing	09124 Replication and repair	03030 DNA replication [PATH:ko03030]	polA; DNA polymerase I [EC:2.7.7.7]
K02335	21237	09120 Genetic Information Processing	09124 Replication and repair	03410 Base excision repair [PATH:ko03410]	polA; DNA polymerase I [EC:2.7.7.7]
K02335	21237	09180 Brite Hierarchies	09182 Protein families: genetic information processing	03032 DNA replication proteins [BR:ko03032]	polA; DNA polymerase I [EC:2.7.7.7]
K16786	20861	09180 Brite Hierarchies	09183 Protein families: signaling and cellular processes	02000 Transporters [BR:ko02000]	ecfA1; energy-coupling factor transport system ATP-binding protein [EC:7.-.-.-]
K16786	20861	09130 Environmental Information Processing	09131 Membrane transport	02010 ABC transporters [PATH:ko02010]	ecfA1; energy-coupling factor transport system ATP-binding protein [EC:7.-.-.-]
K03499	20727	09180 Brite Hierarchies	09183 Protein families: signaling and cellular processes	02000 Transporters [BR:ko02000]	trkA, ktrA, ktrC; trk/ktr system potassium uptake protein
K00655	20701	09100 Metabolism	09103 Lipid metabolism	00564 Glycerophospholipid metabolism [PATH:ko00564]	plsC; 1-acyl-sn-glycerol-3-phosphate acyltransferase [EC:2.3.1.51]
K00655	20701	09100 Metabolism	09103 Lipid metabolism	00561 Glycerolipid metabolism [PATH:ko00561]	plsC; 1-acyl-sn-glycerol-3-phosphate acyltransferase [EC:2.3.1.51]
K00655	20701	09180 Brite Hierarchies	09181 Protein families: metabolism	01004 Lipid biosynthesis proteins [BR:ko01004]	plsC; 1-acyl-sn-glycerol-3-phosphate acyltransferase [EC:2.3.1.51]
K01921	20655	09100 Metabolism	09106 Metabolism of other amino acids	00470 D-Amino acid metabolism [PATH:ko00470]	ddl; D-alanine-D-alanine ligase [EC:6.3.2.4]
K01921	20655	09180 Brite Hierarchies	09181 Protein families: metabolism	01011 Peptidoglycan biosynthesis and degradation proteins [BR:ko01011]	ddl; D-alanine-D-alanine ligase [EC:6.3.2.4]
K01921	20655	09100 Metabolism	09107 Glycan biosynthesis and metabolism	00550 Peptidoglycan biosynthesis [PATH:ko00550]	ddl; D-alanine-D-alanine ligase [EC:6.3.2.4]
K07079	20613	09190 Not Included in Pathway or Brite	09194 Poorly characterized	99997 Function unknown	K07079; uncharacterized protein
K01126	20512	09100 Metabolism	09103 Lipid metabolism	00564 Glycerophospholipid metabolism [PATH:ko00564]	E3.1.4.46, glpQ, ugpQ; glycerophosphoryl diester phosphodiesterase [EC:3.1.4.46]
K04763	20455	09180 Brite Hierarchies	09182 Protein families: genetic information processing	03036 Chromosome and associated proteins [BR:ko03036]	xerD; integrase/recombinase XerD
K12373	20393	09100 Metabolism	09107 Glycan biosynthesis and metabolism	00511 Other glycan degradation [PATH:ko00511]	HEXA_B; hexosaminidase [EC:3.2.1.52]
K12373	20393	09100 Metabolism	09107 Glycan biosynthesis and metabolism	00603 Glycosphingolipid biosynthesis - globo and isoglobo series [PATH:ko00603]	HEXA_B; hexosaminidase [EC:3.2.1.52]
K12373	20393	09180 Brite Hierarchies	09182 Protein families: genetic information processing	03110 Chaperones and folding catalysts [BR:ko03110]	HEXA_B; hexosaminidase [EC:3.2.1.52]
K12373	20393	09100 Metabolism	09107 Glycan biosynthesis and metabolism	00604 Glycosphingolipid biosynthesis - ganglio series [PATH:ko00604]	HEXA_B; hexosaminidase [EC:3.2.1.52]
K12373	20393	09100 Metabolism	09107 Glycan biosynthesis and metabolism	00531 Glycosaminoglycan degradation [PATH:ko00531]	HEXA_B; hexosaminidase [EC:3.2.1.52]
K12373	20393	09100 Metabolism	09107 Glycan biosynthesis and metabolism	00513 Various types of N-glycan biosynthesis [PATH:ko00513]	HEXA_B; hexosaminidase [EC:3.2.1.52]
K12373	20393	09100 Metabolism	09101 Carbohydrate metabolism	00520 Amino sugar and nucleotide sugar metabolism [PATH:ko00520]	HEXA_B; hexosaminidase [EC:3.2.1.52]
K12373	20393	09140 Cellular Processes	09141 Transport and catabolism	04142 Lysosome [PATH:ko04142]	HEXA_B; hexosaminidase [EC:3.2.1.52]
K03046	20256	09180 Brite Hierarchies	09182 Protein families: genetic information processing	03021 Transcription machinery [BR:ko03021]	rpoC; DNA-directed RNA polymerase subunit beta' [EC:2.7.7.6]
K03046	20256	09180 Brite Hierarchies	09182 Protein families: genetic information processing	03400 DNA repair and recombination proteins [BR:ko03400]	rpoC; DNA-directed RNA polymerase subunit beta' [EC:2.7.7.6]
K03046	20256	09120 Genetic Information Processing	09121 Transcription	03020 RNA polymerase [PATH:ko03020]	rpoC; DNA-directed RNA polymerase subunit beta' [EC:2.7.7.6]
K01209	20216	09100 Metabolism	09101 Carbohydrate metabolism	00520 Amino sugar and nucleotide sugar metabolism [PATH:ko00520]	abfA; alpha-L-arabinofuranosidase [EC:3.2.1.55]
K00951	20164	09100 Metabolism	09104 Nucleotide metabolism	00230 Purine metabolism [PATH:ko00230]	relA; GTP pyrophosphokinase [EC:2.7.6.5]
K03723	20061	09120 Genetic Information Processing	09124 Replication and repair	03420 Nucleotide excision repair [PATH:ko03420]	mfd; transcription-repair coupling factor (superfamily II helicase) [EC:3.6.4.-]
K03723	20061	09180 Brite Hierarchies	09182 Protein families: genetic information processing	03400 DNA repair and recombination proteins [BR:ko03400]	mfd; transcription-repair coupling factor (superfamily II helicase) [EC:3.6.4.-]
K05970	20013	09190 Not Included in Pathway or Brite	09191 Unclassified: metabolism	99980 Enzymes with EC numbers	SIAE; sialate O-acetylesterase [EC:3.1.1.53]
K01104	19899	09190 Not Included in Pathway or Brite	09191 Unclassified: metabolism	99980 Enzymes with EC numbers	E3.1.3.48; protein-tyrosine phosphatase [EC:3.1.3.48]
K03218	19842	09180 Brite Hierarchies	09182 Protein families: genetic information processing	03009 Ribosome biogenesis [BR:ko03009]	rlmB; 23S rRNA (guanosine2251-2'-O)-methyltransferase [EC:2.1.1.185]
K01915	19498	09100 Metabolism	09102 Energy metabolism	00910 Nitrogen metabolism [PATH:ko00910]	glnA, GLUL; glutamine synthetase [EC:6.3.1.2]
K01915	19498	09100 Metabolism	09105 Amino acid metabolism	00250 Alanine, aspartate and glutamate metabolism [PATH:ko00250]	glnA, GLUL; glutamine synthetase [EC:6.3.1.2]
K01915	19498	09130 Environmental Information Processing	09132 Signal transduction	02020 Two-component system [PATH:ko02020]	glnA, GLUL; glutamine synthetase [EC:6.3.1.2]
K01915	19498	09140 Cellular Processes	09143 Cell growth and death	04217 Necroptosis [PATH:ko04217]	glnA, GLUL; glutamine synthetase [EC:6.3.1.2]
K01915	19498	09150 Organismal Systems	09156 Nervous system	04727 GABAergic synapse [PATH:ko04727]	glnA, GLUL; glutamine synthetase [EC:6.3.1.2]
K01915	19498	09100 Metabolism	09101 Carbohydrate metabolism	00630 Glyoxylate and dicarboxylate metabolism [PATH:ko00630]	glnA, GLUL; glutamine synthetase [EC:6.3.1.2]
K01915	19498	09150 Organismal Systems	09156 Nervous system	04724 Glutamatergic synapse [PATH:ko04724]	glnA, GLUL; glutamine synthetase [EC:6.3.1.2]
K01915	19498	09180 Brite Hierarchies	09183 Protein families: signaling and cellular processes	04147 Exosome [BR:ko04147]	glnA, GLUL; glutamine synthetase [EC:6.3.1.2]
K01915	19498	09100 Metabolism	09105 Amino acid metabolism	00220 Arginine biosynthesis [PATH:ko00220]	glnA, GLUL; glutamine synthetase [EC:6.3.1.2]
K03798	19471	09180 Brite Hierarchies	09181 Protein families: metabolism	01002 Peptidases and inhibitors [BR:ko01002]	ftsH, hflB; cell division protease FtsH [EC:3.4.24.-]
K03798	19471	09180 Brite Hierarchies	09182 Protein families: genetic information processing	03110 Chaperones and folding catalysts [BR:ko03110]	ftsH, hflB; cell division protease FtsH [EC:3.4.24.-]
K03581	19372	09120 Genetic Information Processing	09124 Replication and repair	03440 Homologous recombination [PATH:ko03440]	recD; exodeoxyribonuclease V alpha subunit [EC:3.1.11.5]
K03581	19372	09180 Brite Hierarchies	09182 Protein families: genetic information processing	03400 DNA repair and recombination proteins [BR:ko03400]	recD; exodeoxyribonuclease V alpha subunit [EC:3.1.11.5]
K05366	19222	09100 Metabolism	09107 Glycan biosynthesis and metabolism	00550 Peptidoglycan biosynthesis [PATH:ko00550]	mrcA; penicillin-binding protein 1A [EC:2.4.1.129 3.4.16.4]
K05366	19222	09180 Brite Hierarchies	09181 Protein families: metabolism	01003 Glycosyltransferases [BR:ko01003]	mrcA; penicillin-binding protein 1A [EC:2.4.1.129 3.4.16.4]
K05366	19222	09180 Brite Hierarchies	09181 Protein families: metabolism	01011 Peptidoglycan biosynthesis and degradation proteins [BR:ko01011]	mrcA; penicillin-binding protein 1A [EC:2.4.1.129 3.4.16.4]
K02342	19142	09120 Genetic Information Processing	09124 Replication and repair	03430 Mismatch repair [PATH:ko03430]	dnaQ; DNA polymerase III subunit epsilon [EC:2.7.7.7]
K02342	19142	09180 Brite Hierarchies	09182 Protein families: genetic information processing	03032 DNA replication proteins [BR:ko03032]	dnaQ; DNA polymerase III subunit epsilon [EC:2.7.7.7]
K02342	19142	09180 Brite Hierarchies	09182 Protein families: genetic information processing	03400 DNA repair and recombination proteins [BR:ko03400]	dnaQ; DNA polymerase III subunit epsilon [EC:2.7.7.7]
K02342	19142	09120 Genetic Information Processing	09124 Replication and repair	03440 Homologous recombination [PATH:ko03440]	dnaQ; DNA polymerase III subunit epsilon [EC:2.7.7.7]
K02342	19142	09120 Genetic Information Processing	09124 Replication and repair	03030 DNA replication [PATH:ko03030]	dnaQ; DNA polymerase III subunit epsilon [EC:2.7.7.7]
K20444	19109	09180 Brite Hierarchies	09181 Protein families: metabolism	01005 Lipopolysaccharide biosynthesis proteins [BR:ko01005]	rfbC; O-antigen biosynthesis protein [EC:2.4.1.-]
K02316	19006	09180 Brite Hierarchies	09182 Protein families: genetic information processing	03032 DNA replication proteins [BR:ko03032]	dnaG; DNA primase [EC:2.7.7.101]
K02316	19006	09120 Genetic Information Processing	09124 Replication and repair	03030 DNA replication [PATH:ko03030]	dnaG; DNA primase [EC:2.7.7.101]
K03763	18958	09180 Brite Hierarchies	09182 Protein families: genetic information processing	03032 DNA replication proteins [BR:ko03032]	polC; DNA polymerase III subunit alpha, Gram-positive type [EC:2.7.7.7]
K03763	18958	09120 Genetic Information Processing	09124 Replication and repair	03430 Mismatch repair [PATH:ko03430]	polC; DNA polymerase III subunit alpha, Gram-positive type [EC:2.7.7.7]
K03763	18958	09120 Genetic Information Processing	09124 Replication and repair	03030 DNA replication [PATH:ko03030]	polC; DNA polymerase III subunit alpha, Gram-positive type [EC:2.7.7.7]
K03763	18958	09180 Brite Hierarchies	09182 Protein families: genetic information processing	03400 DNA repair and recombination proteins [BR:ko03400]	polC; DNA polymerase III subunit alpha, Gram-positive type [EC:2.7.7.7]
K03763	18958	09120 Genetic Information Processing	09124 Replication and repair	03440 Homologous recombination [PATH:ko03440]	polC; DNA polymerase III subunit alpha, Gram-positive type [EC:2.7.7.7]
K01784	18926	09100 Metabolism	09107 Glycan biosynthesis and metabolism	00541 O-Antigen nucleotide sugar biosynthesis [PATH:ko00541]	galE, GALE; UDP-glucose 4-epimerase [EC:5.1.3.2]
K01784	18926	09100 Metabolism	09101 Carbohydrate metabolism	00052 Galactose metabolism [PATH:ko00052]	galE, GALE; UDP-glucose 4-epimerase [EC:5.1.3.2]
K01784	18926	09100 Metabolism	09101 Carbohydrate metabolism	00520 Amino sugar and nucleotide sugar metabolism [PATH:ko00520]	galE, GALE; UDP-glucose 4-epimerase [EC:5.1.3.2]
K09955	18909	09190 Not Included in Pathway or Brite	09194 Poorly characterized	99997 Function unknown	K09955; uncharacterized protein
K03296	18856	09190 Not Included in Pathway or Brite	09193 Unclassified: signaling and cellular processes	99977 Transport	TC.HAE1; hydrophobic/amphiphilic exporter-1 (mainly G- bacteria), HAE1 family
K03043	18790	09180 Brite Hierarchies	09182 Protein families: genetic information processing	03021 Transcription machinery [BR:ko03021]	rpoB; DNA-directed RNA polymerase subunit beta [EC:2.7.7.6]
K03043	18790	09120 Genetic Information Processing	09121 Transcription	03020 RNA polymerase [PATH:ko03020]	rpoB; DNA-directed RNA polymerase subunit beta [EC:2.7.7.6]
K03043	18790	09180 Brite Hierarchies	09182 Protein families: genetic information processing	03400 DNA repair and recombination proteins [BR:ko03400]	rpoB; DNA-directed RNA polymerase subunit beta [EC:2.7.7.6]
K16787	18779	09180 Brite Hierarchies	09183 Protein families: signaling and cellular processes	02000 Transporters [BR:ko02000]	ecfA2; energy-coupling factor transport system ATP-binding protein [EC:7.-.-.-]
K16787	18779	09130 Environmental Information Processing	09131 Membrane transport	02010 ABC transporters [PATH:ko02010]	ecfA2; energy-coupling factor transport system ATP-binding protein [EC:7.-.-.-]
K00058	18608	09100 Metabolism	09105 Amino acid metabolism	00270 Cysteine and methionine metabolism [PATH:ko00270]	serA, PHGDH; D-3-phosphoglycerate dehydrogenase / 2-oxoglutarate reductase [EC:1.1.1.95 1.1.1.399]
K00058	18608	09100 Metabolism	09102 Energy metabolism	00680 Methane metabolism [PATH:ko00680]	serA, PHGDH; D-3-phosphoglycerate dehydrogenase / 2-oxoglutarate reductase [EC:1.1.1.95 1.1.1.399]
K00058	18608	09180 Brite Hierarchies	09183 Protein families: signaling and cellular processes	04147 Exosome [BR:ko04147]	serA, PHGDH; D-3-phosphoglycerate dehydrogenase / 2-oxoglutarate reductase [EC:1.1.1.95 1.1.1.399]
K00058	18608	09100 Metabolism	09105 Amino acid metabolism	00260 Glycine, serine and threonine metabolism [PATH:ko00260]	serA, PHGDH; D-3-phosphoglycerate dehydrogenase / 2-oxoglutarate reductase [EC:1.1.1.95 1.1.1.399]
K02035	18601	09140 Cellular Processes	09145 Cellular community - prokaryotes	02024 Quorum sensing [PATH:ko02024]	ABC.PE.S; peptide/nickel transport system substrate-binding protein
K02035	18601	09180 Brite Hierarchies	09183 Protein families: signaling and cellular processes	02000 Transporters [BR:ko02000]	ABC.PE.S; peptide/nickel transport system substrate-binding protein
K00656	18576	09100 Metabolism	09101 Carbohydrate metabolism	00640 Propanoate metabolism [PATH:ko00640]	E2.3.1.54, pflD; formate C-acetyltransferase [EC:2.3.1.54]
K00656	18576	09100 Metabolism	09101 Carbohydrate metabolism	00620 Pyruvate metabolism [PATH:ko00620]	E2.3.1.54, pflD; formate C-acetyltransferase [EC:2.3.1.54]
K00656	18576	09100 Metabolism	09101 Carbohydrate metabolism	00650 Butanoate metabolism [PATH:ko00650]	E2.3.1.54, pflD; formate C-acetyltransferase [EC:2.3.1.54]
K03215	18384	09180 Brite Hierarchies	09182 Protein families: genetic information processing	03009 Ribosome biogenesis [BR:ko03009]	rumA; 23S rRNA (uracil1939-C5)-methyltransferase [EC:2.1.1.190]
K03654	18373	09120 Genetic Information Processing	09123 Folding, sorting and degradation	03018 RNA degradation [PATH:ko03018]	recQ; ATP-dependent DNA helicase RecQ [EC:3.6.4.12]
K03654	18373	09180 Brite Hierarchies	09182 Protein families: genetic information processing	03019 Messenger RNA biogenesis [BR:ko03019]	recQ; ATP-dependent DNA helicase RecQ [EC:3.6.4.12]
K03654	18373	09180 Brite Hierarchies	09182 Protein families: genetic information processing	03400 DNA repair and recombination proteins [BR:ko03400]	recQ; ATP-dependent DNA helicase RecQ [EC:3.6.4.12]
K01218	18310	09100 Metabolism	09101 Carbohydrate metabolism	00051 Fructose and mannose metabolism [PATH:ko00051]	gmuG; mannan endo-1,4-beta-mannosidase [EC:3.2.1.78]
K01218	18310	09140 Cellular Processes	09145 Cellular community - prokaryotes	02024 Quorum sensing [PATH:ko02024]	gmuG; mannan endo-1,4-beta-mannosidase [EC:3.2.1.78]
K02823	18287	09100 Metabolism	09104 Nucleotide metabolism	00240 Pyrimidine metabolism [PATH:ko00240]	pyrDII; dihydroorotate dehydrogenase electron transfer subunit
K04075	18209	09180 Brite Hierarchies	09182 Protein families: genetic information processing	03016 Transfer RNA biogenesis [BR:ko03016]	tilS, mesJ; tRNA(Ile)-lysidine synthase [EC:6.3.4.19]
K15923	17944	09100 Metabolism	09107 Glycan biosynthesis and metabolism	00511 Other glycan degradation [PATH:ko00511]	AXY8, FUC95A, afcA; alpha-L-fucosidase 2 [EC:3.2.1.51]
K03797	17781	09180 Brite Hierarchies	09181 Protein families: metabolism	01002 Peptidases and inhibitors [BR:ko01002]	E3.4.21.102, prc, ctpA; carboxyl-terminal processing protease [EC:3.4.21.102]
K01952	17777	09100 Metabolism	09104 Nucleotide metabolism	00230 Purine metabolism [PATH:ko00230]	PFAS, purL; phosphoribosylformylglycinamidine synthase [EC:6.3.5.3]
K01872	17663	09180 Brite Hierarchies	09182 Protein families: genetic information processing	03016 Transfer RNA biogenesis [BR:ko03016]	AARS, alaS; alanyl-tRNA synthetase [EC:6.1.1.7]
K01872	17663	09120 Genetic Information Processing	09122 Translation	00970 Aminoacyl-tRNA biosynthesis [PATH:ko00970]	AARS, alaS; alanyl-tRNA synthetase [EC:6.1.1.7]
K01872	17663	09180 Brite Hierarchies	09181 Protein families: metabolism	01007 Amino acid related enzymes [BR:ko01007]	AARS, alaS; alanyl-tRNA synthetase [EC:6.1.1.7]
K03307	17616	09190 Not Included in Pathway or Brite	09193 Unclassified: signaling and cellular processes	99977 Transport	TC.SSS; solute:Na+ symporter, SSS family
K03497	17553	09180 Brite Hierarchies	09182 Protein families: genetic information processing	03000 Transcription factors [BR:ko03000]	parB, spo0J; ParB family transcriptional regulator, chromosome partitioning protein
K03497	17553	09180 Brite Hierarchies	09182 Protein families: genetic information processing	03036 Chromosome and associated proteins [BR:ko03036]	parB, spo0J; ParB family transcriptional regulator, chromosome partitioning protein
K03497	17553	09180 Brite Hierarchies	09183 Protein families: signaling and cellular processes	04812 Cytoskeleton proteins [BR:ko04812]	parB, spo0J; ParB family transcriptional regulator, chromosome partitioning protein
K02314	17510	09120 Genetic Information Processing	09124 Replication and repair	03030 DNA replication [PATH:ko03030]	dnaB; replicative DNA helicase [EC:3.6.4.12]
K02314	17510	09180 Brite Hierarchies	09182 Protein families: genetic information processing	03032 DNA replication proteins [BR:ko03032]	dnaB; replicative DNA helicase [EC:3.6.4.12]
K02314	17510	09140 Cellular Processes	09143 Cell growth and death	04112 Cell cycle - Caulobacter [PATH:ko04112]	dnaB; replicative DNA helicase [EC:3.6.4.12]
K00548	17331	09100 Metabolism	09106 Metabolism of other amino acids	00450 Selenocompound metabolism [PATH:ko00450]	metH, MTR; 5-methyltetrahydrofolate--homocysteine methyltransferase [EC:2.1.1.13]
K00548	17331	09100 Metabolism	09108 Metabolism of cofactors and vitamins	00670 One carbon pool by folate [PATH:ko00670]	metH, MTR; 5-methyltetrahydrofolate--homocysteine methyltransferase [EC:2.1.1.13]
K00548	17331	09100 Metabolism	09105 Amino acid metabolism	00270 Cysteine and methionine metabolism [PATH:ko00270]	metH, MTR; 5-methyltetrahydrofolate--homocysteine methyltransferase [EC:2.1.1.13]
K00945	17239	09100 Metabolism	09104 Nucleotide metabolism	00240 Pyrimidine metabolism [PATH:ko00240]	cmk; CMP/dCMP kinase [EC:2.7.4.25]
K03168	17234	09180 Brite Hierarchies	09182 Protein families: genetic information processing	03400 DNA repair and recombination proteins [BR:ko03400]	topA; DNA topoisomerase I [EC:5.6.2.1]
K03168	17234	09180 Brite Hierarchies	09182 Protein families: genetic information processing	03032 DNA replication proteins [BR:ko03032]	topA; DNA topoisomerase I [EC:5.6.2.1]
K02031	17232	09180 Brite Hierarchies	09183 Protein families: signaling and cellular processes	02000 Transporters [BR:ko02000]	ddpD; peptide/nickel transport system ATP-binding protein
K02031	17232	09140 Cellular Processes	09145 Cellular community - prokaryotes	02024 Quorum sensing [PATH:ko02024]	ddpD; peptide/nickel transport system ATP-binding protein
K04759	17116	09180 Brite Hierarchies	09183 Protein families: signaling and cellular processes	02000 Transporters [BR:ko02000]	feoB; ferrous iron transport protein B
K02025	17107	09180 Brite Hierarchies	09183 Protein families: signaling and cellular processes	02000 Transporters [BR:ko02000]	ABC.MS.P; multiple sugar transport system permease protein
K01409	17045	09180 Brite Hierarchies	09182 Protein families: genetic information processing	03016 Transfer RNA biogenesis [BR:ko03016]	KAE1, tsaD, QRI7; N6-L-threonylcarbamoyladenine synthase [EC:2.3.1.234]
K01802	16885	09190 Not Included in Pathway or Brite	09191 Unclassified: metabolism	99980 Enzymes with EC numbers	E5.2.1.8; peptidylprolyl isomerase [EC:5.2.1.8]
K02028	16852	09180 Brite Hierarchies	09183 Protein families: signaling and cellular processes	02000 Transporters [BR:ko02000]	ABC.PA.A; polar amino acid transport system ATP-binding protein [EC:7.4.2.1]
K00800	16814	09100 Metabolism	09105 Amino acid metabolism	00400 Phenylalanine, tyrosine and tryptophan biosynthesis [PATH:ko00400]	aroA; 3-phosphoshikimate 1-carboxyvinyltransferase [EC:2.5.1.19]
K03527	16747	09100 Metabolism	09109 Metabolism of terpenoids and polyketides	00900 Terpenoid backbone biosynthesis [PATH:ko00900]	ispH, lytB; 4-hydroxy-3-methylbut-2-en-1-yl diphosphate reductase [EC:1.17.7.4]
K00974	16658	09180 Brite Hierarchies	09182 Protein families: genetic information processing	03016 Transfer RNA biogenesis [BR:ko03016]	cca; tRNA nucleotidyltransferase (CCA-adding enzyme) [EC:2.7.7.72 3.1.3.- 3.1.4.-]
K01870	16624	09180 Brite Hierarchies	09181 Protein families: metabolism	01007 Amino acid related enzymes [BR:ko01007]	IARS, ileS; isoleucyl-tRNA synthetase [EC:6.1.1.5]
K01870	16624	09180 Brite Hierarchies	09182 Protein families: genetic information processing	03016 Transfer RNA biogenesis [BR:ko03016]	IARS, ileS; isoleucyl-tRNA synthetase [EC:6.1.1.5]
K01870	16624	09120 Genetic Information Processing	09122 Translation	00970 Aminoacyl-tRNA biosynthesis [PATH:ko00970]	IARS, ileS; isoleucyl-tRNA synthetase [EC:6.1.1.5]
K00615	16617	09100 Metabolism	09102 Energy metabolism	00710 Carbon fixation in photosynthetic organisms [PATH:ko00710]	E2.2.1.1, tktA, tktB; transketolase [EC:2.2.1.1]
K00615	16617	09100 Metabolism	09109 Metabolism of terpenoids and polyketides	01051 Biosynthesis of ansamycins [PATH:ko01051]	E2.2.1.1, tktA, tktB; transketolase [EC:2.2.1.1]
K00615	16617	09100 Metabolism	09101 Carbohydrate metabolism	00030 Pentose phosphate pathway [PATH:ko00030]	E2.2.1.1, tktA, tktB; transketolase [EC:2.2.1.1]
K00266	16610	09100 Metabolism	09105 Amino acid metabolism	00250 Alanine, aspartate and glutamate metabolism [PATH:ko00250]	gltD; glutamate synthase (NADPH) small chain [EC:1.4.1.13]
K00266	16610	09100 Metabolism	09102 Energy metabolism	00910 Nitrogen metabolism [PATH:ko00910]	gltD; glutamate synthase (NADPH) small chain [EC:1.4.1.13]
K02346	16601	09180 Brite Hierarchies	09182 Protein families: genetic information processing	03400 DNA repair and recombination proteins [BR:ko03400]	dinB; DNA polymerase IV [EC:2.7.7.7]
K19294	16566	09190 Not Included in Pathway or Brite	09191 Unclassified: metabolism	99986 Glycan metabolism	algI; alginate O-acetyltransferase complex protein AlgI
K03496	16542	09180 Brite Hierarchies	09182 Protein families: genetic information processing	03036 Chromosome and associated proteins [BR:ko03036]	parA, soj; chromosome partitioning protein
K03496	16542	09180 Brite Hierarchies	09183 Protein families: signaling and cellular processes	04812 Cytoskeleton proteins [BR:ko04812]	parA, soj; chromosome partitioning protein
K11085	16488	09130 Environmental Information Processing	09131 Membrane transport	02010 ABC transporters [PATH:ko02010]	msbA; ATP-binding cassette, subfamily B, bacterial MsbA [EC:7.5.2.6]
K11085	16488	09180 Brite Hierarchies	09183 Protein families: signaling and cellular processes	02000 Transporters [BR:ko02000]	msbA; ATP-binding cassette, subfamily B, bacterial MsbA [EC:7.5.2.6]
K01972	16473	09120 Genetic Information Processing	09124 Replication and repair	03410 Base excision repair [PATH:ko03410]	E6.5.1.2, ligA, ligB; DNA ligase (NAD+) [EC:6.5.1.2]
K01972	16473	09120 Genetic Information Processing	09124 Replication and repair	03420 Nucleotide excision repair [PATH:ko03420]	E6.5.1.2, ligA, ligB; DNA ligase (NAD+) [EC:6.5.1.2]
K01972	16473	09180 Brite Hierarchies	09182 Protein families: genetic information processing	03032 DNA replication proteins [BR:ko03032]	E6.5.1.2, ligA, ligB; DNA ligase (NAD+) [EC:6.5.1.2]
K01972	16473	09120 Genetic Information Processing	09124 Replication and repair	03030 DNA replication [PATH:ko03030]	E6.5.1.2, ligA, ligB; DNA ligase (NAD+) [EC:6.5.1.2]
K01972	16473	09180 Brite Hierarchies	09182 Protein families: genetic information processing	03400 DNA repair and recombination proteins [BR:ko03400]	E6.5.1.2, ligA, ligB; DNA ligase (NAD+) [EC:6.5.1.2]
K01972	16473	09120 Genetic Information Processing	09124 Replication and repair	03430 Mismatch repair [PATH:ko03430]	E6.5.1.2, ligA, ligB; DNA ligase (NAD+) [EC:6.5.1.2]
K00700	16439	09180 Brite Hierarchies	09183 Protein families: signaling and cellular processes	04147 Exosome [BR:ko04147]	GBE1, glgB; 1,4-alpha-glucan branching enzyme [EC:2.4.1.18]
K00700	16439	09100 Metabolism	09101 Carbohydrate metabolism	00500 Starch and sucrose metabolism [PATH:ko00500]	GBE1, glgB; 1,4-alpha-glucan branching enzyme [EC:2.4.1.18]
K01183	16390	09100 Metabolism	09101 Carbohydrate metabolism	00520 Amino sugar and nucleotide sugar metabolism [PATH:ko00520]	E3.2.1.14; chitinase [EC:3.2.1.14]
K07025	16364	09190 Not Included in Pathway or Brite	09194 Poorly characterized	99996 General function prediction only	K07025; putative hydrolase of the HAD superfamily
K04096	16295	09190 Not Included in Pathway or Brite	09193 Unclassified: signaling and cellular processes	99979 Unclassified viral proteins	smf; DNA processing protein
K04096	16295	09190 Not Included in Pathway or Brite	09192 Unclassified: genetic information processing	99976 Replication and repair	smf; DNA processing protein
K03977	16259	09180 Brite Hierarchies	09182 Protein families: genetic information processing	03009 Ribosome biogenesis [BR:ko03009]	engA, der; GTPase
K04066	16243	09120 Genetic Information Processing	09124 Replication and repair	03440 Homologous recombination [PATH:ko03440]	priA; primosomal protein N' (replication factor Y) (superfamily II helicase) [EC:3.6.4.-]
K04066	16243	09180 Brite Hierarchies	09182 Protein families: genetic information processing	03400 DNA repair and recombination proteins [BR:ko03400]	priA; primosomal protein N' (replication factor Y) (superfamily II helicase) [EC:3.6.4.-]
K04771	16208	09130 Environmental Information Processing	09132 Signal transduction	02020 Two-component system [PATH:ko02020]	degP, htrA; serine protease Do [EC:3.4.21.107]
K04771	16208	09180 Brite Hierarchies	09182 Protein families: genetic information processing	03110 Chaperones and folding catalysts [BR:ko03110]	degP, htrA; serine protease Do [EC:3.4.21.107]
K04771	16208	09180 Brite Hierarchies	09181 Protein families: metabolism	01002 Peptidases and inhibitors [BR:ko01002]	degP, htrA; serine protease Do [EC:3.4.21.107]
K01924	16147	09180 Brite Hierarchies	09181 Protein families: metabolism	01011 Peptidoglycan biosynthesis and degradation proteins [BR:ko01011]	murC; UDP-N-acetylmuramate--alanine ligase [EC:6.3.2.8]
K01924	16147	09100 Metabolism	09107 Glycan biosynthesis and metabolism	00550 Peptidoglycan biosynthesis [PATH:ko00550]	murC; UDP-N-acetylmuramate--alanine ligase [EC:6.3.2.8]
K12287	16145	09180 Brite Hierarchies	09183 Protein families: signaling and cellular processes	02044 Secretion system [BR:ko02044]	mshQ; MSHA biogenesis protein MshQ
K00973	16116	09100 Metabolism	09110 Biosynthesis of other secondary metabolites	00521 Streptomycin biosynthesis [PATH:ko00521]	rfbA, rmlA, rffH; glucose-1-phosphate thymidylyltransferase [EC:2.7.7.24]
K00973	16116	09100 Metabolism	09107 Glycan biosynthesis and metabolism	00541 O-Antigen nucleotide sugar biosynthesis [PATH:ko00541]	rfbA, rmlA, rffH; glucose-1-phosphate thymidylyltransferase [EC:2.7.7.24]
K00973	16116	09100 Metabolism	09109 Metabolism of terpenoids and polyketides	00523 Polyketide sugar unit biosynthesis [PATH:ko00523]	rfbA, rmlA, rffH; glucose-1-phosphate thymidylyltransferase [EC:2.7.7.24]
K00973	16116	09100 Metabolism	09110 Biosynthesis of other secondary metabolites	00525 Acarbose and validamycin biosynthesis [PATH:ko00525]	rfbA, rmlA, rffH; glucose-1-phosphate thymidylyltransferase [EC:2.7.7.24]
K16210	16100	09180 Brite Hierarchies	09183 Protein families: signaling and cellular processes	02000 Transporters [BR:ko02000]	togT, rhiT; oligogalacturonide transporter
K01876	16040	09180 Brite Hierarchies	09182 Protein families: genetic information processing	03029 Mitochondrial biogenesis [BR:ko03029]	DARS2, aspS; aspartyl-tRNA synthetase [EC:6.1.1.12]
K01876	16040	09120 Genetic Information Processing	09122 Translation	00970 Aminoacyl-tRNA biosynthesis [PATH:ko00970]	DARS2, aspS; aspartyl-tRNA synthetase [EC:6.1.1.12]
K01876	16040	09180 Brite Hierarchies	09182 Protein families: genetic information processing	03016 Transfer RNA biogenesis [BR:ko03016]	DARS2, aspS; aspartyl-tRNA synthetase [EC:6.1.1.12]
K01876	16040	09180 Brite Hierarchies	09181 Protein families: metabolism	01007 Amino acid related enzymes [BR:ko01007]	DARS2, aspS; aspartyl-tRNA synthetase [EC:6.1.1.12]
K01338	15822	09140 Cellular Processes	09143 Cell growth and death	04112 Cell cycle - Caulobacter [PATH:ko04112]	lon; ATP-dependent Lon protease [EC:3.4.21.53]
K01338	15822	09180 Brite Hierarchies	09181 Protein families: metabolism	01002 Peptidases and inhibitors [BR:ko01002]	lon; ATP-dependent Lon protease [EC:3.4.21.53]
K00688	15789	09150 Organismal Systems	09152 Endocrine system	04910 Insulin signaling pathway [PATH:ko04910]	PYG, glgP; glycogen phosphorylase [EC:2.4.1.1]
K00688	15789	09150 Organismal Systems	09152 Endocrine system	04922 Glucagon signaling pathway [PATH:ko04922]	PYG, glgP; glycogen phosphorylase [EC:2.4.1.1]
K00688	15789	09140 Cellular Processes	09143 Cell growth and death	04217 Necroptosis [PATH:ko04217]	PYG, glgP; glycogen phosphorylase [EC:2.4.1.1]
K00688	15789	09140 Cellular Processes	09145 Cellular community - prokaryotes	02026 Biofilm formation - Escherichia coli [PATH:ko02026]	PYG, glgP; glycogen phosphorylase [EC:2.4.1.1]
K00688	15789	09100 Metabolism	09101 Carbohydrate metabolism	00500 Starch and sucrose metabolism [PATH:ko00500]	PYG, glgP; glycogen phosphorylase [EC:2.4.1.1]
K01091	15775	09100 Metabolism	09101 Carbohydrate metabolism	00630 Glyoxylate and dicarboxylate metabolism [PATH:ko00630]	gph; phosphoglycolate phosphatase [EC:3.1.3.18]
K03438	15724	09180 Brite Hierarchies	09182 Protein families: genetic information processing	03009 Ribosome biogenesis [BR:ko03009]	mraW, rsmH; 16S rRNA (cytosine1402-N4)-methyltransferase [EC:2.1.1.199]
K02528	15719	09180 Brite Hierarchies	09182 Protein families: genetic information processing	03009 Ribosome biogenesis [BR:ko03009]	ksgA; 16S rRNA (adenine1518-N6/adenine1519-N6)-dimethyltransferase [EC:2.1.1.182]
K01874	15704	09180 Brite Hierarchies	09181 Protein families: metabolism	01007 Amino acid related enzymes [BR:ko01007]	MARS, metG; methionyl-tRNA synthetase [EC:6.1.1.10]
K01874	15704	09120 Genetic Information Processing	09122 Translation	00970 Aminoacyl-tRNA biosynthesis [PATH:ko00970]	MARS, metG; methionyl-tRNA synthetase [EC:6.1.1.10]
K01874	15704	09180 Brite Hierarchies	09182 Protein families: genetic information processing	03016 Transfer RNA biogenesis [BR:ko03016]	MARS, metG; methionyl-tRNA synthetase [EC:6.1.1.10]
K01874	15704	09100 Metabolism	09106 Metabolism of other amino acids	00450 Selenocompound metabolism [PATH:ko00450]	MARS, metG; methionyl-tRNA synthetase [EC:6.1.1.10]
K13829	15613	09100 Metabolism	09105 Amino acid metabolism	00400 Phenylalanine, tyrosine and tryptophan biosynthesis [PATH:ko00400]	aroKB; shikimate kinase / 3-dehydroquinate synthase [EC:2.7.1.71 4.2.3.4]
K02519	15579	09180 Brite Hierarchies	09182 Protein families: genetic information processing	03029 Mitochondrial biogenesis [BR:ko03029]	infB, MTIF2; translation initiation factor IF-2
K02519	15579	09180 Brite Hierarchies	09182 Protein families: genetic information processing	03012 Translation factors [BR:ko03012]	infB, MTIF2; translation initiation factor IF-2
K16899	15540	09180 Brite Hierarchies	09182 Protein families: genetic information processing	03400 DNA repair and recombination proteins [BR:ko03400]	addB; ATP-dependent helicase/nuclease subunit B [EC:3.1.-.- 3.6.4.12]
K07114	15491	09180 Brite Hierarchies	09183 Protein families: signaling and cellular processes	02000 Transporters [BR:ko02000]	yfbK; Ca-activated chloride channel homolog
K07456	15425	09120 Genetic Information Processing	09124 Replication and repair	03430 Mismatch repair [PATH:ko03430]	mutS2; DNA mismatch repair protein MutS2
K07456	15425	09180 Brite Hierarchies	09182 Protein families: genetic information processing	03400 DNA repair and recombination proteins [BR:ko03400]	mutS2; DNA mismatch repair protein MutS2
K15894	15311	09100 Metabolism	09101 Carbohydrate metabolism	00520 Amino sugar and nucleotide sugar metabolism [PATH:ko00520]	pseB, wbjB; UDP-N-acetylglucosamine 4,6-dehydratase/5-epimerase [EC:4.2.1.115 5.1.3.-]
K15894	15311	09100 Metabolism	09107 Glycan biosynthesis and metabolism	00541 O-Antigen nucleotide sugar biosynthesis [PATH:ko00541]	pseB, wbjB; UDP-N-acetylglucosamine 4,6-dehydratase/5-epimerase [EC:4.2.1.115 5.1.3.-]
K02343	15242	09180 Brite Hierarchies	09182 Protein families: genetic information processing	03032 DNA replication proteins [BR:ko03032]	dnaX; DNA polymerase III subunit gamma/tau [EC:2.7.7.7]
K02343	15242	09120 Genetic Information Processing	09124 Replication and repair	03030 DNA replication [PATH:ko03030]	dnaX; DNA polymerase III subunit gamma/tau [EC:2.7.7.7]
K02343	15242	09180 Brite Hierarchies	09182 Protein families: genetic information processing	03400 DNA repair and recombination proteins [BR:ko03400]	dnaX; DNA polymerase III subunit gamma/tau [EC:2.7.7.7]
K02343	15242	09120 Genetic Information Processing	09124 Replication and repair	03440 Homologous recombination [PATH:ko03440]	dnaX; DNA polymerase III subunit gamma/tau [EC:2.7.7.7]
K02343	15242	09120 Genetic Information Processing	09124 Replication and repair	03430 Mismatch repair [PATH:ko03430]	dnaX; DNA polymerase III subunit gamma/tau [EC:2.7.7.7]
K03217	15210	09180 Brite Hierarchies	09182 Protein families: genetic information processing	03029 Mitochondrial biogenesis [BR:ko03029]	yidC, spoIIIJ, OXA1, ccfA; YidC/Oxa1 family membrane protein insertase
K03217	15210	09140 Cellular Processes	09145 Cellular community - prokaryotes	02024 Quorum sensing [PATH:ko02024]	yidC, spoIIIJ, OXA1, ccfA; YidC/Oxa1 family membrane protein insertase
K03217	15210	09180 Brite Hierarchies	09183 Protein families: signaling and cellular processes	02044 Secretion system [BR:ko02044]	yidC, spoIIIJ, OXA1, ccfA; YidC/Oxa1 family membrane protein insertase
K03217	15210	09130 Environmental Information Processing	09131 Membrane transport	03070 Bacterial secretion system [PATH:ko03070]	yidC, spoIIIJ, OXA1, ccfA; YidC/Oxa1 family membrane protein insertase
K03217	15210	09120 Genetic Information Processing	09123 Folding, sorting and degradation	03060 Protein export [PATH:ko03060]	yidC, spoIIIJ, OXA1, ccfA; YidC/Oxa1 family membrane protein insertase
K06177	15182	09180 Brite Hierarchies	09182 Protein families: genetic information processing	03009 Ribosome biogenesis [BR:ko03009]	rluA; tRNA pseudouridine32 synthase / 23S rRNA pseudouridine746 synthase [EC:5.4.99.28 5.4.99.29]
K06177	15182	09180 Brite Hierarchies	09182 Protein families: genetic information processing	03016 Transfer RNA biogenesis [BR:ko03016]	rluA; tRNA pseudouridine32 synthase / 23S rRNA pseudouridine746 synthase [EC:5.4.99.28 5.4.99.29]
K01869	14954	09180 Brite Hierarchies	09182 Protein families: genetic information processing	03029 Mitochondrial biogenesis [BR:ko03029]	LARS, leuS; leucyl-tRNA synthetase [EC:6.1.1.4]
K01869	14954	09180 Brite Hierarchies	09182 Protein families: genetic information processing	03016 Transfer RNA biogenesis [BR:ko03016]	LARS, leuS; leucyl-tRNA synthetase [EC:6.1.1.4]
K01869	14954	09120 Genetic Information Processing	09122 Translation	00970 Aminoacyl-tRNA biosynthesis [PATH:ko00970]	LARS, leuS; leucyl-tRNA synthetase [EC:6.1.1.4]
K01869	14954	09180 Brite Hierarchies	09181 Protein families: metabolism	01007 Amino acid related enzymes [BR:ko01007]	LARS, leuS; leucyl-tRNA synthetase [EC:6.1.1.4]
K03703	14899	09180 Brite Hierarchies	09182 Protein families: genetic information processing	03400 DNA repair and recombination proteins [BR:ko03400]	uvrC; excinuclease ABC subunit C
K03703	14899	09120 Genetic Information Processing	09124 Replication and repair	03420 Nucleotide excision repair [PATH:ko03420]	uvrC; excinuclease ABC subunit C
K03694	14892	09180 Brite Hierarchies	09182 Protein families: genetic information processing	03110 Chaperones and folding catalysts [BR:ko03110]	clpA; ATP-dependent Clp protease ATP-binding subunit ClpA
K01928	14885	09100 Metabolism	09105 Amino acid metabolism	00300 Lysine biosynthesis [PATH:ko00300]	murE; UDP-N-acetylmuramoyl-L-alanyl-D-glutamate--2,6-diaminopimelate ligase [EC:6.3.2.13]
K01928	14885	09100 Metabolism	09107 Glycan biosynthesis and metabolism	00550 Peptidoglycan biosynthesis [PATH:ko00550]	murE; UDP-N-acetylmuramoyl-L-alanyl-D-glutamate--2,6-diaminopimelate ligase [EC:6.3.2.13]
K01928	14885	09180 Brite Hierarchies	09181 Protein families: metabolism	01011 Peptidoglycan biosynthesis and degradation proteins [BR:ko01011]	murE; UDP-N-acetylmuramoyl-L-alanyl-D-glutamate--2,6-diaminopimelate ligase [EC:6.3.2.13]
K03495	14884	09180 Brite Hierarchies	09182 Protein families: genetic information processing	03036 Chromosome and associated proteins [BR:ko03036]	gidA, mnmG, MTO1; tRNA uridine 5-carboxymethylaminomethyl modification enzyme
K03495	14884	09180 Brite Hierarchies	09182 Protein families: genetic information processing	03016 Transfer RNA biogenesis [BR:ko03016]	gidA, mnmG, MTO1; tRNA uridine 5-carboxymethylaminomethyl modification enzyme
K03437	14810	09180 Brite Hierarchies	09182 Protein families: genetic information processing	03016 Transfer RNA biogenesis [BR:ko03016]	spoU; RNA methyltransferase, TrmH family
K15125	14803	09180 Brite Hierarchies	09183 Protein families: signaling and cellular processes	00536 Glycosaminoglycan binding proteins [BR:ko00536]	fhaB; filamentous hemagglutinin
K01139	14756	09100 Metabolism	09104 Nucleotide metabolism	00230 Purine metabolism [PATH:ko00230]	spoT; GTP diphosphokinase / guanosine-3',5'-bis(diphosphate) 3'-diphosphatase [EC:2.7.6.5 3.1.7.2]
K01139	14756	09180 Brite Hierarchies	09182 Protein families: genetic information processing	03009 Ribosome biogenesis [BR:ko03009]	spoT; GTP diphosphokinase / guanosine-3',5'-bis(diphosphate) 3'-diphosphatase [EC:2.7.6.5 3.1.7.2]
K12506	14702	09100 Metabolism	09109 Metabolism of terpenoids and polyketides	00900 Terpenoid backbone biosynthesis [PATH:ko00900]	ispDF; 2-C-methyl-D-erythritol 4-phosphate cytidylyltransferase / 2-C-methyl-D-erythritol 2,4-cyclodiphosphate synthase [EC:2.7.7.60 4.6.1.12]
K03324	14672	09180 Brite Hierarchies	09183 Protein families: signaling and cellular processes	02000 Transporters [BR:ko02000]	yjbB; phosphate:Na+ symporter
K03545	14666	09190 Not Included in Pathway or Brite	09192 Unclassified: genetic information processing	99975 Protein processing	tig; trigger factor
K04487	14661	09100 Metabolism	09108 Metabolism of cofactors and vitamins	00730 Thiamine metabolism [PATH:ko00730]	iscS, NFS1; cysteine desulfurase [EC:2.8.1.7]
K04487	14661	09120 Genetic Information Processing	09123 Folding, sorting and degradation	04122 Sulfur relay system [PATH:ko04122]	iscS, NFS1; cysteine desulfurase [EC:2.8.1.7]
K04487	14661	09180 Brite Hierarchies	09182 Protein families: genetic information processing	03016 Transfer RNA biogenesis [BR:ko03016]	iscS, NFS1; cysteine desulfurase [EC:2.8.1.7]
K04487	14661	09180 Brite Hierarchies	09183 Protein families: signaling and cellular processes	02048 Prokaryotic defense system [BR:ko02048]	iscS, NFS1; cysteine desulfurase [EC:2.8.1.7]
K04487	14661	09180 Brite Hierarchies	09182 Protein families: genetic information processing	03029 Mitochondrial biogenesis [BR:ko03029]	iscS, NFS1; cysteine desulfurase [EC:2.8.1.7]
K03546	14653	09180 Brite Hierarchies	09182 Protein families: genetic information processing	03400 DNA repair and recombination proteins [BR:ko03400]	sbcC, rad50; DNA repair protein SbcC/Rad50
K07452	14515	09180 Brite Hierarchies	09183 Protein families: signaling and cellular processes	02048 Prokaryotic defense system [BR:ko02048]	mcrB; 5-methylcytosine-specific restriction enzyme B [EC:3.1.21.-]
K01929	14486	09100 Metabolism	09105 Amino acid metabolism	00300 Lysine biosynthesis [PATH:ko00300]	murF; UDP-N-acetylmuramoyl-tripeptide--D-alanyl-D-alanine ligase [EC:6.3.2.10]
K01929	14486	09100 Metabolism	09107 Glycan biosynthesis and metabolism	00550 Peptidoglycan biosynthesis [PATH:ko00550]	murF; UDP-N-acetylmuramoyl-tripeptide--D-alanyl-D-alanine ligase [EC:6.3.2.10]
K03695	14474	09150 Organismal Systems	09149 Aging	04213 Longevity regulating pathway - multiple species [PATH:ko04213]	clpB; ATP-dependent Clp protease ATP-binding subunit ClpB
K03695	14474	09180 Brite Hierarchies	09182 Protein families: genetic information processing	03110 Chaperones and folding catalysts [BR:ko03110]	clpB; ATP-dependent Clp protease ATP-binding subunit ClpB
K01176	14421	09150 Organismal Systems	09154 Digestive system	04970 Salivary secretion [PATH:ko04970]	AMY, amyA, malS; alpha-amylase [EC:3.2.1.1]
K01176	14421	09100 Metabolism	09101 Carbohydrate metabolism	00500 Starch and sucrose metabolism [PATH:ko00500]	AMY, amyA, malS; alpha-amylase [EC:3.2.1.1]
K01176	14421	09150 Organismal Systems	09154 Digestive system	04973 Carbohydrate digestion and absorption [PATH:ko04973]	AMY, amyA, malS; alpha-amylase [EC:3.2.1.1]
K01176	14421	09150 Organismal Systems	09154 Digestive system	04972 Pancreatic secretion [PATH:ko04972]	AMY, amyA, malS; alpha-amylase [EC:3.2.1.1]
K03086	14402	09140 Cellular Processes	09142 Cell motility	02040 Flagellar assembly [PATH:ko02040]	rpoD; RNA polymerase primary sigma factor
K03086	14402	09180 Brite Hierarchies	09182 Protein families: genetic information processing	03021 Transcription machinery [BR:ko03021]	rpoD; RNA polymerase primary sigma factor
K00705	14391	09100 Metabolism	09101 Carbohydrate metabolism	00500 Starch and sucrose metabolism [PATH:ko00500]	malQ; 4-alpha-glucanotransferase [EC:2.4.1.25]
K01811	14337	09190 Not Included in Pathway or Brite	09191 Unclassified: metabolism	99980 Enzymes with EC numbers	xylS, yicI; alpha-D-xyloside xylohydrolase [EC:3.2.1.177]
K03292	14318	09190 Not Included in Pathway or Brite	09193 Unclassified: signaling and cellular processes	99977 Transport	TC.GPH; glycoside/pentoside/hexuronide:cation symporter, GPH family
K02238	14295	09180 Brite Hierarchies	09183 Protein families: signaling and cellular processes	02044 Secretion system [BR:ko02044]	comEC; competence protein ComEC
K03498	14290	09180 Brite Hierarchies	09183 Protein families: signaling and cellular processes	02000 Transporters [BR:ko02000]	trkH, trkG, ktrB, ktrD; trk/ktr system potassium uptake protein
K00991	14231	09100 Metabolism	09109 Metabolism of terpenoids and polyketides	00900 Terpenoid backbone biosynthesis [PATH:ko00900]	ispD; 2-C-methyl-D-erythritol 4-phosphate cytidylyltransferase [EC:2.7.7.60]
K00854	14122	09100 Metabolism	09101 Carbohydrate metabolism	00040 Pentose and glucuronate interconversions [PATH:ko00040]	xylB, XYLB; xylulokinase [EC:2.7.1.17]
K03696	14101	09180 Brite Hierarchies	09182 Protein families: genetic information processing	03110 Chaperones and folding catalysts [BR:ko03110]	clpC; ATP-dependent Clp protease ATP-binding subunit ClpC
K01873	14093	09180 Brite Hierarchies	09182 Protein families: genetic information processing	03016 Transfer RNA biogenesis [BR:ko03016]	VARS, valS; valyl-tRNA synthetase [EC:6.1.1.9]
K01873	14093	09180 Brite Hierarchies	09181 Protein families: metabolism	01007 Amino acid related enzymes [BR:ko01007]	VARS, valS; valyl-tRNA synthetase [EC:6.1.1.9]
K01873	14093	09120 Genetic Information Processing	09122 Translation	00970 Aminoacyl-tRNA biosynthesis [PATH:ko00970]	VARS, valS; valyl-tRNA synthetase [EC:6.1.1.9]
K01465	14069	09100 Metabolism	09104 Nucleotide metabolism	00240 Pyrimidine metabolism [PATH:ko00240]	URA4, pyrC; dihydroorotase [EC:3.5.2.3]
K03310	14014	09190 Not Included in Pathway or Brite	09193 Unclassified: signaling and cellular processes	99977 Transport	TC.AGCS; alanine or glycine:cation symporter, AGCS family
K00817	13988	09100 Metabolism	09110 Biosynthesis of other secondary metabolites	00960 Tropane, piperidine and pyridine alkaloid biosynthesis [PATH:ko00960]	hisC; histidinol-phosphate aminotransferase [EC:2.6.1.9]
K00817	13988	09180 Brite Hierarchies	09181 Protein families: metabolism	01007 Amino acid related enzymes [BR:ko01007]	hisC; histidinol-phosphate aminotransferase [EC:2.6.1.9]
K00817	13988	09100 Metabolism	09105 Amino acid metabolism	00400 Phenylalanine, tyrosine and tryptophan biosynthesis [PATH:ko00400]	hisC; histidinol-phosphate aminotransferase [EC:2.6.1.9]
K00817	13988	09100 Metabolism	09110 Biosynthesis of other secondary metabolites	00401 Novobiocin biosynthesis [PATH:ko00401]	hisC; histidinol-phosphate aminotransferase [EC:2.6.1.9]
K00817	13988	09100 Metabolism	09105 Amino acid metabolism	00350 Tyrosine metabolism [PATH:ko00350]	hisC; histidinol-phosphate aminotransferase [EC:2.6.1.9]
K00817	13988	09100 Metabolism	09105 Amino acid metabolism	00340 Histidine metabolism [PATH:ko00340]	hisC; histidinol-phosphate aminotransferase [EC:2.6.1.9]
K00817	13988	09100 Metabolism	09105 Amino acid metabolism	00360 Phenylalanine metabolism [PATH:ko00360]	hisC; histidinol-phosphate aminotransferase [EC:2.6.1.9]
K03587	13988	09100 Metabolism	09107 Glycan biosynthesis and metabolism	00550 Peptidoglycan biosynthesis [PATH:ko00550]	ftsI; cell division protein FtsI (penicillin-binding protein 3) [EC:3.4.16.4]
K03587	13988	09180 Brite Hierarchies	09181 Protein families: metabolism	01011 Peptidoglycan biosynthesis and degradation proteins [BR:ko01011]	ftsI; cell division protein FtsI (penicillin-binding protein 3) [EC:3.4.16.4]
K03587	13988	09180 Brite Hierarchies	09182 Protein families: genetic information processing	03036 Chromosome and associated proteins [BR:ko03036]	ftsI; cell division protein FtsI (penicillin-binding protein 3) [EC:3.4.16.4]
K02493	13979	09180 Brite Hierarchies	09182 Protein families: genetic information processing	03012 Translation factors [BR:ko03012]	hemK, prmC, HEMK; release factor glutamine methyltransferase [EC:2.1.1.297]
K01803	13948	09100 Metabolism	09101 Carbohydrate metabolism	00562 Inositol phosphate metabolism [PATH:ko00562]	TPI, tpiA; triosephosphate isomerase (TIM) [EC:5.3.1.1]
K01803	13948	09100 Metabolism	09101 Carbohydrate metabolism	00010 Glycolysis / Gluconeogenesis [PATH:ko00010]	TPI, tpiA; triosephosphate isomerase (TIM) [EC:5.3.1.1]
K01803	13948	09100 Metabolism	09102 Energy metabolism	00710 Carbon fixation in photosynthetic organisms [PATH:ko00710]	TPI, tpiA; triosephosphate isomerase (TIM) [EC:5.3.1.1]
K01803	13948	09100 Metabolism	09101 Carbohydrate metabolism	00051 Fructose and mannose metabolism [PATH:ko00051]	TPI, tpiA; triosephosphate isomerase (TIM) [EC:5.3.1.1]
K01803	13948	09180 Brite Hierarchies	09183 Protein families: signaling and cellular processes	04147 Exosome [BR:ko04147]	TPI, tpiA; triosephosphate isomerase (TIM) [EC:5.3.1.1]
K01262	13926	09180 Brite Hierarchies	09181 Protein families: metabolism	01002 Peptidases and inhibitors [BR:ko01002]	pepP; Xaa-Pro aminopeptidase [EC:3.4.11.9]
K03737	13876	09100 Metabolism	09101 Carbohydrate metabolism	00650 Butanoate metabolism [PATH:ko00650]	por, nifJ; pyruvate-ferredoxin/flavodoxin oxidoreductase [EC:1.2.7.1 1.2.7.-]
K03737	13876	09100 Metabolism	09101 Carbohydrate metabolism	00020 Citrate cycle (TCA cycle) [PATH:ko00020]	por, nifJ; pyruvate-ferredoxin/flavodoxin oxidoreductase [EC:1.2.7.1 1.2.7.-]
K03737	13876	09100 Metabolism	09102 Energy metabolism	00720 Carbon fixation pathways in prokaryotes [PATH:ko00720]	por, nifJ; pyruvate-ferredoxin/flavodoxin oxidoreductase [EC:1.2.7.1 1.2.7.-]
K03737	13876	09100 Metabolism	09101 Carbohydrate metabolism	00010 Glycolysis / Gluconeogenesis [PATH:ko00010]	por, nifJ; pyruvate-ferredoxin/flavodoxin oxidoreductase [EC:1.2.7.1 1.2.7.-]
K03737	13876	09100 Metabolism	09101 Carbohydrate metabolism	00620 Pyruvate metabolism [PATH:ko00620]	por, nifJ; pyruvate-ferredoxin/flavodoxin oxidoreductase [EC:1.2.7.1 1.2.7.-]
K00850	13789	09180 Brite Hierarchies	09181 Protein families: metabolism	01009 Protein phosphatases and associated proteins [BR:ko01009]	pfkA, PFK; 6-phosphofructokinase 1 [EC:2.7.1.11]
K00850	13789	09130 Environmental Information Processing	09132 Signal transduction	04066 HIF-1 signaling pathway [PATH:ko04066]	pfkA, PFK; 6-phosphofructokinase 1 [EC:2.7.1.11]
K00850	13789	09180 Brite Hierarchies	09182 Protein families: genetic information processing	03019 Messenger RNA biogenesis [BR:ko03019]	pfkA, PFK; 6-phosphofructokinase 1 [EC:2.7.1.11]
K00850	13789	09120 Genetic Information Processing	09123 Folding, sorting and degradation	03018 RNA degradation [PATH:ko03018]	pfkA, PFK; 6-phosphofructokinase 1 [EC:2.7.1.11]
K00850	13789	09130 Environmental Information Processing	09132 Signal transduction	04152 AMPK signaling pathway [PATH:ko04152]	pfkA, PFK; 6-phosphofructokinase 1 [EC:2.7.1.11]
K00850	13789	09100 Metabolism	09101 Carbohydrate metabolism	00010 Glycolysis / Gluconeogenesis [PATH:ko00010]	pfkA, PFK; 6-phosphofructokinase 1 [EC:2.7.1.11]
K00850	13789	09150 Organismal Systems	09152 Endocrine system	04922 Glucagon signaling pathway [PATH:ko04922]	pfkA, PFK; 6-phosphofructokinase 1 [EC:2.7.1.11]
K00850	13789	09100 Metabolism	09101 Carbohydrate metabolism	00030 Pentose phosphate pathway [PATH:ko00030]	pfkA, PFK; 6-phosphofructokinase 1 [EC:2.7.1.11]
K00850	13789	09100 Metabolism	09101 Carbohydrate metabolism	00051 Fructose and mannose metabolism [PATH:ko00051]	pfkA, PFK; 6-phosphofructokinase 1 [EC:2.7.1.11]
K00850	13789	09100 Metabolism	09102 Energy metabolism	00680 Methane metabolism [PATH:ko00680]	pfkA, PFK; 6-phosphofructokinase 1 [EC:2.7.1.11]
K00850	13789	09150 Organismal Systems	09152 Endocrine system	04919 Thyroid hormone signaling pathway [PATH:ko04919]	pfkA, PFK; 6-phosphofructokinase 1 [EC:2.7.1.11]
K00850	13789	09100 Metabolism	09101 Carbohydrate metabolism	00052 Galactose metabolism [PATH:ko00052]	pfkA, PFK; 6-phosphofructokinase 1 [EC:2.7.1.11]
K01271	13763	09180 Brite Hierarchies	09181 Protein families: metabolism	01002 Peptidases and inhibitors [BR:ko01002]	pepQ; Xaa-Pro dipeptidase [EC:3.4.13.9]
K04043	13721	09180 Brite Hierarchies	09183 Protein families: signaling and cellular processes	04147 Exosome [BR:ko04147]	dnaK, HSPA9; molecular chaperone DnaK
K04043	13721	09180 Brite Hierarchies	09182 Protein families: genetic information processing	03110 Chaperones and folding catalysts [BR:ko03110]	dnaK, HSPA9; molecular chaperone DnaK
K04043	13721	09180 Brite Hierarchies	09182 Protein families: genetic information processing	03029 Mitochondrial biogenesis [BR:ko03029]	dnaK, HSPA9; molecular chaperone DnaK
K04043	13721	09180 Brite Hierarchies	09182 Protein families: genetic information processing	03019 Messenger RNA biogenesis [BR:ko03019]	dnaK, HSPA9; molecular chaperone DnaK
K04043	13721	09150 Organismal Systems	09149 Aging	04212 Longevity regulating pathway - worm [PATH:ko04212]	dnaK, HSPA9; molecular chaperone DnaK
K04043	13721	09120 Genetic Information Processing	09123 Folding, sorting and degradation	03018 RNA degradation [PATH:ko03018]	dnaK, HSPA9; molecular chaperone DnaK
K02016	13688	09180 Brite Hierarchies	09183 Protein families: signaling and cellular processes	02000 Transporters [BR:ko02000]	ABC.FEV.S; iron complex transport system substrate-binding protein
K07258	13681	09180 Brite Hierarchies	09181 Protein families: metabolism	01011 Peptidoglycan biosynthesis and degradation proteins [BR:ko01011]	dacC, dacA, dacD; serine-type D-Ala-D-Ala carboxypeptidase (penicillin-binding protein 5/6) [EC:3.4.16.4]
K07258	13681	09100 Metabolism	09107 Glycan biosynthesis and metabolism	00550 Peptidoglycan biosynthesis [PATH:ko00550]	dacC, dacA, dacD; serine-type D-Ala-D-Ala carboxypeptidase (penicillin-binding protein 5/6) [EC:3.4.16.4]
K07258	13681	09180 Brite Hierarchies	09181 Protein families: metabolism	01002 Peptidases and inhibitors [BR:ko01002]	dacC, dacA, dacD; serine-type D-Ala-D-Ala carboxypeptidase (penicillin-binding protein 5/6) [EC:3.4.16.4]
K01835	13660	09100 Metabolism	09101 Carbohydrate metabolism	00500 Starch and sucrose metabolism [PATH:ko00500]	pgm; phosphoglucomutase [EC:5.4.2.2]
K01835	13660	09100 Metabolism	09101 Carbohydrate metabolism	00052 Galactose metabolism [PATH:ko00052]	pgm; phosphoglucomutase [EC:5.4.2.2]
K01835	13660	09100 Metabolism	09104 Nucleotide metabolism	00230 Purine metabolism [PATH:ko00230]	pgm; phosphoglucomutase [EC:5.4.2.2]
K01835	13660	09100 Metabolism	09110 Biosynthesis of other secondary metabolites	00521 Streptomycin biosynthesis [PATH:ko00521]	pgm; phosphoglucomutase [EC:5.4.2.2]
K01835	13660	09100 Metabolism	09101 Carbohydrate metabolism	00030 Pentose phosphate pathway [PATH:ko00030]	pgm; phosphoglucomutase [EC:5.4.2.2]
K01835	13660	09100 Metabolism	09101 Carbohydrate metabolism	00520 Amino sugar and nucleotide sugar metabolism [PATH:ko00520]	pgm; phosphoglucomutase [EC:5.4.2.2]
K01835	13660	09100 Metabolism	09101 Carbohydrate metabolism	00010 Glycolysis / Gluconeogenesis [PATH:ko00010]	pgm; phosphoglucomutase [EC:5.4.2.2]
K01945	13644	09100 Metabolism	09104 Nucleotide metabolism	00230 Purine metabolism [PATH:ko00230]	purD; phosphoribosylamine---glycine ligase [EC:6.3.4.13]
K00859	13591	09100 Metabolism	09108 Metabolism of cofactors and vitamins	00770 Pantothenate and CoA biosynthesis [PATH:ko00770]	coaE; dephospho-CoA kinase [EC:2.7.1.24]
K03686	13552	09180 Brite Hierarchies	09182 Protein families: genetic information processing	03110 Chaperones and folding catalysts [BR:ko03110]	dnaJ; molecular chaperone DnaJ
K03686	13552	09180 Brite Hierarchies	09182 Protein families: genetic information processing	03029 Mitochondrial biogenesis [BR:ko03029]	dnaJ; molecular chaperone DnaJ
K04079	13478	09180 Brite Hierarchies	09181 Protein families: metabolism	01009 Protein phosphatases and associated proteins [BR:ko01009]	HSP90A, htpG; molecular chaperone HtpG
K04079	13478	09120 Genetic Information Processing	09123 Folding, sorting and degradation	04141 Protein processing in endoplasmic reticulum [PATH:ko04141]	HSP90A, htpG; molecular chaperone HtpG
K04079	13478	09180 Brite Hierarchies	09182 Protein families: genetic information processing	03110 Chaperones and folding catalysts [BR:ko03110]	HSP90A, htpG; molecular chaperone HtpG
K04079	13478	09150 Organismal Systems	09151 Immune system	04659 Th17 cell differentiation [PATH:ko04659]	HSP90A, htpG; molecular chaperone HtpG
K04079	13478	09150 Organismal Systems	09151 Immune system	04612 Antigen processing and presentation [PATH:ko04612]	HSP90A, htpG; molecular chaperone HtpG
K04079	13478	09150 Organismal Systems	09151 Immune system	04621 NOD-like receptor signaling pathway [PATH:ko04621]	HSP90A, htpG; molecular chaperone HtpG
K04079	13478	09150 Organismal Systems	09151 Immune system	04657 IL-17 signaling pathway [PATH:ko04657]	HSP90A, htpG; molecular chaperone HtpG
K04079	13478	09150 Organismal Systems	09152 Endocrine system	04915 Estrogen signaling pathway [PATH:ko04915]	HSP90A, htpG; molecular chaperone HtpG
K04079	13478	09150 Organismal Systems	09152 Endocrine system	04914 Progesterone-mediated oocyte maturation [PATH:ko04914]	HSP90A, htpG; molecular chaperone HtpG
K04079	13478	09140 Cellular Processes	09143 Cell growth and death	04217 Necroptosis [PATH:ko04217]	HSP90A, htpG; molecular chaperone HtpG
K04079	13478	09180 Brite Hierarchies	09182 Protein families: genetic information processing	04131 Membrane trafficking [BR:ko04131]	HSP90A, htpG; molecular chaperone HtpG
K04079	13478	09180 Brite Hierarchies	09183 Protein families: signaling and cellular processes	04147 Exosome [BR:ko04147]	HSP90A, htpG; molecular chaperone HtpG
K04079	13478	09180 Brite Hierarchies	09182 Protein families: genetic information processing	03029 Mitochondrial biogenesis [BR:ko03029]	HSP90A, htpG; molecular chaperone HtpG
K04079	13478	09180 Brite Hierarchies	09182 Protein families: genetic information processing	03051 Proteasome [BR:ko03051]	HSP90A, htpG; molecular chaperone HtpG
K04079	13478	09130 Environmental Information Processing	09132 Signal transduction	04151 PI3K-Akt signaling pathway [PATH:ko04151]	HSP90A, htpG; molecular chaperone HtpG
K04079	13478	09150 Organismal Systems	09159 Environmental adaptation	04626 Plant-pathogen interaction [PATH:ko04626]	HSP90A, htpG; molecular chaperone HtpG
K03929	13383	09190 Not Included in Pathway or Brite	09191 Unclassified: metabolism	99980 Enzymes with EC numbers	pnbA; para-nitrobenzyl esterase [EC:3.1.1.-]
K12308	13366	09100 Metabolism	09101 Carbohydrate metabolism	00052 Galactose metabolism [PATH:ko00052]	bgaB, lacA; beta-galactosidase [EC:3.2.1.23]
K03650	13361	09180 Brite Hierarchies	09182 Protein families: genetic information processing	03016 Transfer RNA biogenesis [BR:ko03016]	mnmE, trmE, MSS1; tRNA modification GTPase [EC:3.6.-.-]
K06915	13317	09190 Not Included in Pathway or Brite	09194 Poorly characterized	99997 Function unknown	K06915; uncharacterized protein
K05365	13313	09180 Brite Hierarchies	09181 Protein families: metabolism	01011 Peptidoglycan biosynthesis and degradation proteins [BR:ko01011]	mrcB; penicillin-binding protein 1B [EC:2.4.1.129 3.4.16.4]
K05365	13313	09180 Brite Hierarchies	09181 Protein families: metabolism	01003 Glycosyltransferases [BR:ko01003]	mrcB; penicillin-binding protein 1B [EC:2.4.1.129 3.4.16.4]
K05365	13313	09100 Metabolism	09107 Glycan biosynthesis and metabolism	00550 Peptidoglycan biosynthesis [PATH:ko00550]	mrcB; penicillin-binding protein 1B [EC:2.4.1.129 3.4.16.4]
K03702	13250	09180 Brite Hierarchies	09182 Protein families: genetic information processing	03400 DNA repair and recombination proteins [BR:ko03400]	uvrB; excinuclease ABC subunit B
K03702	13250	09120 Genetic Information Processing	09124 Replication and repair	03420 Nucleotide excision repair [PATH:ko03420]	uvrB; excinuclease ABC subunit B
K06969	13228	09180 Brite Hierarchies	09182 Protein families: genetic information processing	03009 Ribosome biogenesis [BR:ko03009]	rlmI; 23S rRNA (cytosine1962-C5)-methyltransferase [EC:2.1.1.191]
K03500	13181	09180 Brite Hierarchies	09182 Protein families: genetic information processing	03009 Ribosome biogenesis [BR:ko03009]	rsmB, sun; 16S rRNA (cytosine967-C5)-methyltransferase [EC:2.1.1.176]
K01892	13111	09120 Genetic Information Processing	09122 Translation	00970 Aminoacyl-tRNA biosynthesis [PATH:ko00970]	HARS, hisS; histidyl-tRNA synthetase [EC:6.1.1.21]
K01892	13111	09180 Brite Hierarchies	09182 Protein families: genetic information processing	03016 Transfer RNA biogenesis [BR:ko03016]	HARS, hisS; histidyl-tRNA synthetase [EC:6.1.1.21]
K01892	13111	09180 Brite Hierarchies	09181 Protein families: metabolism	01007 Amino acid related enzymes [BR:ko01007]	HARS, hisS; histidyl-tRNA synthetase [EC:6.1.1.21]
K00950	13100	09100 Metabolism	09108 Metabolism of cofactors and vitamins	00790 Folate biosynthesis [PATH:ko00790]	folK; 2-amino-4-hydroxy-6-hydroxymethyldihydropteridine diphosphokinase [EC:2.7.6.3]
K06919	13096	09190 Not Included in Pathway or Brite	09192 Unclassified: genetic information processing	99976 Replication and repair	K06919; putative DNA primase/helicase
K00876	13091	09100 Metabolism	09111 Xenobiotics biodegradation and metabolism	00983 Drug metabolism - other enzymes [PATH:ko00983]	udk, UCK; uridine kinase [EC:2.7.1.48]
K00876	13091	09100 Metabolism	09104 Nucleotide metabolism	00240 Pyrimidine metabolism [PATH:ko00240]	udk, UCK; uridine kinase [EC:2.7.1.48]
K07462	13052	09120 Genetic Information Processing	09124 Replication and repair	03410 Base excision repair [PATH:ko03410]	recJ; single-stranded-DNA-specific exonuclease [EC:3.1.-.-]
K07462	13052	09120 Genetic Information Processing	09124 Replication and repair	03440 Homologous recombination [PATH:ko03440]	recJ; single-stranded-DNA-specific exonuclease [EC:3.1.-.-]
K07462	13052	09180 Brite Hierarchies	09182 Protein families: genetic information processing	03400 DNA repair and recombination proteins [BR:ko03400]	recJ; single-stranded-DNA-specific exonuclease [EC:3.1.-.-]
K07462	13052	09120 Genetic Information Processing	09124 Replication and repair	03430 Mismatch repair [PATH:ko03430]	recJ; single-stranded-DNA-specific exonuclease [EC:3.1.-.-]
K00764	12967	09180 Brite Hierarchies	09181 Protein families: metabolism	01002 Peptidases and inhibitors [BR:ko01002]	purF, PPAT; amidophosphoribosyltransferase [EC:2.4.2.14]
K00764	12967	09100 Metabolism	09105 Amino acid metabolism	00250 Alanine, aspartate and glutamate metabolism [PATH:ko00250]	purF, PPAT; amidophosphoribosyltransferase [EC:2.4.2.14]
K00764	12967	09100 Metabolism	09104 Nucleotide metabolism	00230 Purine metabolism [PATH:ko00230]	purF, PPAT; amidophosphoribosyltransferase [EC:2.4.2.14]
K08384	12944	09100 Metabolism	09107 Glycan biosynthesis and metabolism	00550 Peptidoglycan biosynthesis [PATH:ko00550]	spoVD; stage V sporulation protein D (sporulation-specific penicillin-binding protein)
K08384	12944	09180 Brite Hierarchies	09181 Protein families: metabolism	01011 Peptidoglycan biosynthesis and degradation proteins [BR:ko01011]	spoVD; stage V sporulation protein D (sporulation-specific penicillin-binding protein)
K04567	12892	09120 Genetic Information Processing	09122 Translation	00970 Aminoacyl-tRNA biosynthesis [PATH:ko00970]	KARS, lysS; lysyl-tRNA synthetase, class II [EC:6.1.1.6]
K04567	12892	09180 Brite Hierarchies	09181 Protein families: metabolism	01007 Amino acid related enzymes [BR:ko01007]	KARS, lysS; lysyl-tRNA synthetase, class II [EC:6.1.1.6]
K04567	12892	09180 Brite Hierarchies	09182 Protein families: genetic information processing	03016 Transfer RNA biogenesis [BR:ko03016]	KARS, lysS; lysyl-tRNA synthetase, class II [EC:6.1.1.6]
K10439	12889	09140 Cellular Processes	09142 Cell motility	02030 Bacterial chemotaxis [PATH:ko02030]	rbsB; ribose transport system substrate-binding protein
K10439	12889	09180 Brite Hierarchies	09183 Protein families: signaling and cellular processes	02000 Transporters [BR:ko02000]	rbsB; ribose transport system substrate-binding protein
K10439	12889	09130 Environmental Information Processing	09131 Membrane transport	02010 ABC transporters [PATH:ko02010]	rbsB; ribose transport system substrate-binding protein
K03651	12840	09140 Cellular Processes	09145 Cellular community - prokaryotes	02025 Biofilm formation - Pseudomonas aeruginosa [PATH:ko02025]	cpdA; 3',5'-cyclic-AMP phosphodiesterase [EC:3.1.4.53]
K03651	12840	09100 Metabolism	09104 Nucleotide metabolism	00230 Purine metabolism [PATH:ko00230]	cpdA; 3',5'-cyclic-AMP phosphodiesterase [EC:3.1.4.53]
K02021	12800	09180 Brite Hierarchies	09183 Protein families: signaling and cellular processes	02000 Transporters [BR:ko02000]	ABC.MR; putative ABC transport system ATP-binding protein
K01885	12792	09180 Brite Hierarchies	09183 Protein families: signaling and cellular processes	02048 Prokaryotic defense system [BR:ko02048]	EARS, gltX; glutamyl-tRNA synthetase [EC:6.1.1.17]
K01885	12792	09120 Genetic Information Processing	09122 Translation	00970 Aminoacyl-tRNA biosynthesis [PATH:ko00970]	EARS, gltX; glutamyl-tRNA synthetase [EC:6.1.1.17]
K01885	12792	09180 Brite Hierarchies	09182 Protein families: genetic information processing	03016 Transfer RNA biogenesis [BR:ko03016]	EARS, gltX; glutamyl-tRNA synthetase [EC:6.1.1.17]
K01885	12792	09180 Brite Hierarchies	09181 Protein families: metabolism	01007 Amino acid related enzymes [BR:ko01007]	EARS, gltX; glutamyl-tRNA synthetase [EC:6.1.1.17]
K01885	12792	09100 Metabolism	09108 Metabolism of cofactors and vitamins	00860 Porphyrin and chlorophyll metabolism [PATH:ko00860]	EARS, gltX; glutamyl-tRNA synthetase [EC:6.1.1.17]
K03572	12768	09120 Genetic Information Processing	09124 Replication and repair	03430 Mismatch repair [PATH:ko03430]	mutL; DNA mismatch repair protein MutL
K03572	12768	09180 Brite Hierarchies	09182 Protein families: genetic information processing	03400 DNA repair and recombination proteins [BR:ko03400]	mutL; DNA mismatch repair protein MutL
K07497	12751	09190 Not Included in Pathway or Brite	09192 Unclassified: genetic information processing	99976 Replication and repair	K07497; putative transposase
K02033	12749	09180 Brite Hierarchies	09183 Protein families: signaling and cellular processes	02000 Transporters [BR:ko02000]	ABC.PE.P; peptide/nickel transport system permease protein
K02033	12749	09140 Cellular Processes	09145 Cellular community - prokaryotes	02024 Quorum sensing [PATH:ko02024]	ABC.PE.P; peptide/nickel transport system permease protein
K20534	12721	09180 Brite Hierarchies	09181 Protein families: metabolism	01005 Lipopolysaccharide biosynthesis proteins [BR:ko01005]	gtrB, csbB; polyisoprenyl-phosphate glycosyltransferase [EC:2.4.-.-]
K07277	12720	09180 Brite Hierarchies	09182 Protein families: genetic information processing	03029 Mitochondrial biogenesis [BR:ko03029]	SAM50, TOB55, bamA; outer membrane protein insertion porin family
K07277	12720	09180 Brite Hierarchies	09183 Protein families: signaling and cellular processes	02000 Transporters [BR:ko02000]	SAM50, TOB55, bamA; outer membrane protein insertion porin family
K00703	12718	09180 Brite Hierarchies	09181 Protein families: metabolism	01003 Glycosyltransferases [BR:ko01003]	glgA; starch synthase [EC:2.4.1.21]
K00703	12718	09100 Metabolism	09101 Carbohydrate metabolism	00500 Starch and sucrose metabolism [PATH:ko00500]	glgA; starch synthase [EC:2.4.1.21]
K00703	12718	09140 Cellular Processes	09145 Cellular community - prokaryotes	02026 Biofilm formation - Escherichia coli [PATH:ko02026]	glgA; starch synthase [EC:2.4.1.21]
K00969	12690	09100 Metabolism	09108 Metabolism of cofactors and vitamins	00760 Nicotinate and nicotinamide metabolism [PATH:ko00760]	nadD; nicotinate-nucleotide adenylyltransferase [EC:2.7.7.18]
K07282	12670	09190 Not Included in Pathway or Brite	09193 Unclassified: signaling and cellular processes	99992 Structural proteins	capA, pgsA; gamma-polyglutamate biosynthesis protein CapA
K05515	12635	09180 Brite Hierarchies	09181 Protein families: metabolism	01011 Peptidoglycan biosynthesis and degradation proteins [BR:ko01011]	mrdA; penicillin-binding protein 2 [EC:3.4.16.4]
K05515	12635	09100 Metabolism	09107 Glycan biosynthesis and metabolism	00550 Peptidoglycan biosynthesis [PATH:ko00550]	mrdA; penicillin-binding protein 2 [EC:3.4.16.4]
K02313	12624	09180 Brite Hierarchies	09182 Protein families: genetic information processing	03036 Chromosome and associated proteins [BR:ko03036]	dnaA; chromosomal replication initiator protein
K02313	12624	09180 Brite Hierarchies	09182 Protein families: genetic information processing	03032 DNA replication proteins [BR:ko03032]	dnaA; chromosomal replication initiator protein
K02313	12624	09140 Cellular Processes	09143 Cell growth and death	04112 Cell cycle - Caulobacter [PATH:ko04112]	dnaA; chromosomal replication initiator protein
K02313	12624	09130 Environmental Information Processing	09132 Signal transduction	02020 Two-component system [PATH:ko02020]	dnaA; chromosomal replication initiator protein
K00845	12584	09100 Metabolism	09110 Biosynthesis of other secondary metabolites	00521 Streptomycin biosynthesis [PATH:ko00521]	glk; glucokinase [EC:2.7.1.2]
K00845	12584	09100 Metabolism	09110 Biosynthesis of other secondary metabolites	00524 Neomycin, kanamycin and gentamicin biosynthesis [PATH:ko00524]	glk; glucokinase [EC:2.7.1.2]
K00845	12584	09100 Metabolism	09101 Carbohydrate metabolism	00010 Glycolysis / Gluconeogenesis [PATH:ko00010]	glk; glucokinase [EC:2.7.1.2]
K00845	12584	09100 Metabolism	09101 Carbohydrate metabolism	00520 Amino sugar and nucleotide sugar metabolism [PATH:ko00520]	glk; glucokinase [EC:2.7.1.2]
K00845	12584	09100 Metabolism	09101 Carbohydrate metabolism	00052 Galactose metabolism [PATH:ko00052]	glk; glucokinase [EC:2.7.1.2]
K00845	12584	09100 Metabolism	09101 Carbohydrate metabolism	00500 Starch and sucrose metabolism [PATH:ko00500]	glk; glucokinase [EC:2.7.1.2]
K07137	12573	09190 Not Included in Pathway or Brite	09194 Poorly characterized	99997 Function unknown	K07137; uncharacterized protein
K02056	12566	09180 Brite Hierarchies	09183 Protein families: signaling and cellular processes	02000 Transporters [BR:ko02000]	ABC.SS.A; simple sugar transport system ATP-binding protein [EC:7.5.2.-]
K01785	12507	09100 Metabolism	09101 Carbohydrate metabolism	00052 Galactose metabolism [PATH:ko00052]	galM, GALM; aldose 1-epimerase [EC:5.1.3.3]
K01785	12507	09100 Metabolism	09101 Carbohydrate metabolism	00010 Glycolysis / Gluconeogenesis [PATH:ko00010]	galM, GALM; aldose 1-epimerase [EC:5.1.3.3]
K13038	12491	09100 Metabolism	09108 Metabolism of cofactors and vitamins	00770 Pantothenate and CoA biosynthesis [PATH:ko00770]	coaBC, dfp; phosphopantothenoylcysteine decarboxylase / phosphopantothenate---cysteine ligase [EC:4.1.1.36 6.3.2.5]
K03470	12451	09180 Brite Hierarchies	09182 Protein families: genetic information processing	03032 DNA replication proteins [BR:ko03032]	rnhB; ribonuclease HII [EC:3.1.26.4]
K03470	12451	09120 Genetic Information Processing	09124 Replication and repair	03030 DNA replication [PATH:ko03030]	rnhB; ribonuclease HII [EC:3.1.26.4]
K03595	12435	09180 Brite Hierarchies	09182 Protein families: genetic information processing	03009 Ribosome biogenesis [BR:ko03009]	era, ERAL1; GTPase
K03595	12435	09180 Brite Hierarchies	09182 Protein families: genetic information processing	03029 Mitochondrial biogenesis [BR:ko03029]	era, ERAL1; GTPase
K00262	12431	09100 Metabolism	09102 Energy metabolism	00910 Nitrogen metabolism [PATH:ko00910]	E1.4.1.4, gdhA; glutamate dehydrogenase (NADP+) [EC:1.4.1.4]
K00262	12431	09100 Metabolism	09105 Amino acid metabolism	00250 Alanine, aspartate and glutamate metabolism [PATH:ko00250]	E1.4.1.4, gdhA; glutamate dehydrogenase (NADP+) [EC:1.4.1.4]
K00262	12431	09100 Metabolism	09105 Amino acid metabolism	00220 Arginine biosynthesis [PATH:ko00220]	E1.4.1.4, gdhA; glutamate dehydrogenase (NADP+) [EC:1.4.1.4]
K07052	12427	09180 Brite Hierarchies	09181 Protein families: metabolism	01002 Peptidases and inhibitors [BR:ko01002]	K07052; CAAX protease family protein
K04069	12426	09190 Not Included in Pathway or Brite	09191 Unclassified: metabolism	99980 Enzymes with EC numbers	pflA, pflC, pflE; pyruvate formate lyase activating enzyme [EC:1.97.1.4]
K01662	12405	09100 Metabolism	09109 Metabolism of terpenoids and polyketides	00900 Terpenoid backbone biosynthesis [PATH:ko00900]	dxs; 1-deoxy-D-xylulose-5-phosphate synthase [EC:2.2.1.7]
K01662	12405	09100 Metabolism	09108 Metabolism of cofactors and vitamins	00730 Thiamine metabolism [PATH:ko00730]	dxs; 1-deoxy-D-xylulose-5-phosphate synthase [EC:2.2.1.7]
K03529	12377	09180 Brite Hierarchies	09182 Protein families: genetic information processing	03036 Chromosome and associated proteins [BR:ko03036]	smc; chromosome segregation protein
K11751	12301	09100 Metabolism	09104 Nucleotide metabolism	00240 Pyrimidine metabolism [PATH:ko00240]	ushA; 5'-nucleotidase / UDP-sugar diphosphatase [EC:3.1.3.5 3.6.1.45]
K11751	12301	09100 Metabolism	09104 Nucleotide metabolism	00230 Purine metabolism [PATH:ko00230]	ushA; 5'-nucleotidase / UDP-sugar diphosphatase [EC:3.1.3.5 3.6.1.45]
K11751	12301	09100 Metabolism	09108 Metabolism of cofactors and vitamins	00760 Nicotinate and nicotinamide metabolism [PATH:ko00760]	ushA; 5'-nucleotidase / UDP-sugar diphosphatase [EC:3.1.3.5 3.6.1.45]
K01768	12248	09100 Metabolism	09104 Nucleotide metabolism	00230 Purine metabolism [PATH:ko00230]	E4.6.1.1; adenylate cyclase [EC:4.6.1.1]
K01768	12248	09140 Cellular Processes	09145 Cellular community - prokaryotes	02025 Biofilm formation - Pseudomonas aeruginosa [PATH:ko02025]	E4.6.1.1; adenylate cyclase [EC:4.6.1.1]
K01768	12248	09140 Cellular Processes	09143 Cell growth and death	04113 Meiosis - yeast [PATH:ko04113]	E4.6.1.1; adenylate cyclase [EC:4.6.1.1]
K01768	12248	09150 Organismal Systems	09149 Aging	04213 Longevity regulating pathway - multiple species [PATH:ko04213]	E4.6.1.1; adenylate cyclase [EC:4.6.1.1]
K00013	12241	09100 Metabolism	09105 Amino acid metabolism	00340 Histidine metabolism [PATH:ko00340]	hisD; histidinol dehydrogenase [EC:1.1.1.23]
K07496	12237	09190 Not Included in Pathway or Brite	09192 Unclassified: genetic information processing	99976 Replication and repair	K07496; putative transposase
K01714	12212	09100 Metabolism	09110 Biosynthesis of other secondary metabolites	00261 Monobactam biosynthesis [PATH:ko00261]	dapA; 4-hydroxy-tetrahydrodipicolinate synthase [EC:4.3.3.7]
K01714	12212	09100 Metabolism	09105 Amino acid metabolism	00300 Lysine biosynthesis [PATH:ko00300]	dapA; 4-hydroxy-tetrahydrodipicolinate synthase [EC:4.3.3.7]
K02103	12181	09180 Brite Hierarchies	09182 Protein families: genetic information processing	03000 Transcription factors [BR:ko03000]	araR; GntR family transcriptional regulator, arabinose operon transcriptional repressor
K03308	12150	09190 Not Included in Pathway or Brite	09193 Unclassified: signaling and cellular processes	99977 Transport	TC.NSS; neurotransmitter:Na+ symporter, NSS family
K10773	12088	09120 Genetic Information Processing	09124 Replication and repair	03410 Base excision repair [PATH:ko03410]	NTH; endonuclease III [EC:4.2.99.18]
K10773	12088	09180 Brite Hierarchies	09182 Protein families: genetic information processing	03400 DNA repair and recombination proteins [BR:ko03400]	NTH; endonuclease III [EC:4.2.99.18]
K03656	12087	09180 Brite Hierarchies	09182 Protein families: genetic information processing	03400 DNA repair and recombination proteins [BR:ko03400]	rep; ATP-dependent DNA helicase Rep [EC:3.6.4.12]
K02013	12073	09180 Brite Hierarchies	09183 Protein families: signaling and cellular processes	02000 Transporters [BR:ko02000]	ABC.FEV.A; iron complex transport system ATP-binding protein [EC:7.2.2.-]
K00604	12053	09100 Metabolism	09108 Metabolism of cofactors and vitamins	00670 One carbon pool by folate [PATH:ko00670]	MTFMT, fmt; methionyl-tRNA formyltransferase [EC:2.1.2.9]
K00604	12053	09120 Genetic Information Processing	09122 Translation	00970 Aminoacyl-tRNA biosynthesis [PATH:ko00970]	MTFMT, fmt; methionyl-tRNA formyltransferase [EC:2.1.2.9]
K01776	12052	09180 Brite Hierarchies	09181 Protein families: metabolism	01011 Peptidoglycan biosynthesis and degradation proteins [BR:ko01011]	murI; glutamate racemase [EC:5.1.1.3]
K01776	12052	09100 Metabolism	09106 Metabolism of other amino acids	00470 D-Amino acid metabolism [PATH:ko00470]	murI; glutamate racemase [EC:5.1.1.3]
K03588	12025	09180 Brite Hierarchies	09183 Protein families: signaling and cellular processes	02000 Transporters [BR:ko02000]	ftsW, spoVE; cell division protein FtsW
K03588	12025	09140 Cellular Processes	09143 Cell growth and death	04112 Cell cycle - Caulobacter [PATH:ko04112]	ftsW, spoVE; cell division protein FtsW
K03588	12025	09180 Brite Hierarchies	09182 Protein families: genetic information processing	03036 Chromosome and associated proteins [BR:ko03036]	ftsW, spoVE; cell division protein FtsW
K03631	11963	09180 Brite Hierarchies	09182 Protein families: genetic information processing	03400 DNA repair and recombination proteins [BR:ko03400]	recN; DNA repair protein RecN (Recombination protein N)
K00384	11948	09100 Metabolism	09106 Metabolism of other amino acids	00450 Selenocompound metabolism [PATH:ko00450]	trxB, TRR; thioredoxin reductase (NADPH) [EC:1.8.1.9]
K01770	11937	09100 Metabolism	09109 Metabolism of terpenoids and polyketides	00900 Terpenoid backbone biosynthesis [PATH:ko00900]	ispF; 2-C-methyl-D-erythritol 2,4-cyclodiphosphate synthase [EC:4.6.1.12]
K07007	11872	09100 Metabolism	09103 Lipid metabolism	00121 Secondary bile acid biosynthesis [PATH:ko00121]	baiN; 3-dehydro-bile acid Delta4,6-reductase [EC:1.3.1.114]
K02621	11867	09180 Brite Hierarchies	09182 Protein families: genetic information processing	03036 Chromosome and associated proteins [BR:ko03036]	parC; topoisomerase IV subunit A [EC:5.6.2.2]
K02621	11867	09180 Brite Hierarchies	09183 Protein families: signaling and cellular processes	02048 Prokaryotic defense system [BR:ko02048]	parC; topoisomerase IV subunit A [EC:5.6.2.2]
K02621	11867	09180 Brite Hierarchies	09182 Protein families: genetic information processing	03032 DNA replication proteins [BR:ko03032]	parC; topoisomerase IV subunit A [EC:5.6.2.2]
K07154	11849	09180 Brite Hierarchies	09183 Protein families: signaling and cellular processes	02048 Prokaryotic defense system [BR:ko02048]	hipA; serine/threonine-protein kinase HipA [EC:2.7.11.1]
K07154	11849	09180 Brite Hierarchies	09181 Protein families: metabolism	01001 Protein kinases [BR:ko01001]	hipA; serine/threonine-protein kinase HipA [EC:2.7.11.1]
K07566	11832	09180 Brite Hierarchies	09182 Protein families: genetic information processing	03016 Transfer RNA biogenesis [BR:ko03016]	tsaC, rimN, SUA5; L-threonylcarbamoyladenylate synthase [EC:2.7.7.87]
K07566	11832	09180 Brite Hierarchies	09182 Protein families: genetic information processing	03009 Ribosome biogenesis [BR:ko03009]	tsaC, rimN, SUA5; L-threonylcarbamoyladenylate synthase [EC:2.7.7.87]
K03671	11817	09180 Brite Hierarchies	09182 Protein families: genetic information processing	03110 Chaperones and folding catalysts [BR:ko03110]	trxA; thioredoxin 1
K03671	11817	09150 Organismal Systems	09151 Immune system	04621 NOD-like receptor signaling pathway [PATH:ko04621]	trxA; thioredoxin 1
K01775	11764	09100 Metabolism	09106 Metabolism of other amino acids	00470 D-Amino acid metabolism [PATH:ko00470]	alr; alanine racemase [EC:5.1.1.1]
K01775	11764	09180 Brite Hierarchies	09181 Protein families: metabolism	01011 Peptidoglycan biosynthesis and degradation proteins [BR:ko01011]	alr; alanine racemase [EC:5.1.1.1]
K01887	11756	09180 Brite Hierarchies	09181 Protein families: metabolism	01007 Amino acid related enzymes [BR:ko01007]	RARS, argS; arginyl-tRNA synthetase [EC:6.1.1.19]
K01887	11756	09120 Genetic Information Processing	09122 Translation	00970 Aminoacyl-tRNA biosynthesis [PATH:ko00970]	RARS, argS; arginyl-tRNA synthetase [EC:6.1.1.19]
K01887	11756	09180 Brite Hierarchies	09182 Protein families: genetic information processing	03016 Transfer RNA biogenesis [BR:ko03016]	RARS, argS; arginyl-tRNA synthetase [EC:6.1.1.19]
K01887	11756	09180 Brite Hierarchies	09182 Protein families: genetic information processing	03029 Mitochondrial biogenesis [BR:ko03029]	RARS, argS; arginyl-tRNA synthetase [EC:6.1.1.19]
K12257	11701	09120 Genetic Information Processing	09123 Folding, sorting and degradation	03060 Protein export [PATH:ko03060]	secDF; SecD/SecF fusion protein
K12257	11701	09130 Environmental Information Processing	09131 Membrane transport	03070 Bacterial secretion system [PATH:ko03070]	secDF; SecD/SecF fusion protein
K12257	11701	09140 Cellular Processes	09145 Cellular community - prokaryotes	02024 Quorum sensing [PATH:ko02024]	secDF; SecD/SecF fusion protein
K12257	11701	09180 Brite Hierarchies	09183 Protein families: signaling and cellular processes	02044 Secretion system [BR:ko02044]	secDF; SecD/SecF fusion protein
K02622	11695	09180 Brite Hierarchies	09182 Protein families: genetic information processing	03032 DNA replication proteins [BR:ko03032]	parE; topoisomerase IV subunit B [EC:5.6.2.2]
K02622	11695	09180 Brite Hierarchies	09182 Protein families: genetic information processing	03036 Chromosome and associated proteins [BR:ko03036]	parE; topoisomerase IV subunit B [EC:5.6.2.2]
K02622	11695	09180 Brite Hierarchies	09183 Protein families: signaling and cellular processes	02048 Prokaryotic defense system [BR:ko02048]	parE; topoisomerase IV subunit B [EC:5.6.2.2]
K00014	11668	09100 Metabolism	09105 Amino acid metabolism	00400 Phenylalanine, tyrosine and tryptophan biosynthesis [PATH:ko00400]	aroE; shikimate dehydrogenase [EC:1.1.1.25]
K13010	11659	09100 Metabolism	09107 Glycan biosynthesis and metabolism	00541 O-Antigen nucleotide sugar biosynthesis [PATH:ko00541]	per, rfbE; perosamine synthetase [EC:2.6.1.102]
K13010	11659	09180 Brite Hierarchies	09181 Protein families: metabolism	01007 Amino acid related enzymes [BR:ko01007]	per, rfbE; perosamine synthetase [EC:2.6.1.102]
K13010	11659	09100 Metabolism	09101 Carbohydrate metabolism	00520 Amino sugar and nucleotide sugar metabolism [PATH:ko00520]	per, rfbE; perosamine synthetase [EC:2.6.1.102]
K01198	11615	09100 Metabolism	09101 Carbohydrate metabolism	00520 Amino sugar and nucleotide sugar metabolism [PATH:ko00520]	xynB; xylan 1,4-beta-xylosidase [EC:3.2.1.37]
K03072	11607	09180 Brite Hierarchies	09183 Protein families: signaling and cellular processes	02044 Secretion system [BR:ko02044]	secD; preprotein translocase subunit SecD
K03072	11607	09130 Environmental Information Processing	09131 Membrane transport	03070 Bacterial secretion system [PATH:ko03070]	secD; preprotein translocase subunit SecD
K03072	11607	09120 Genetic Information Processing	09123 Folding, sorting and degradation	03060 Protein export [PATH:ko03060]	secD; preprotein translocase subunit SecD
K00560	11570	09100 Metabolism	09108 Metabolism of cofactors and vitamins	00670 One carbon pool by folate [PATH:ko00670]	thyA, TYMS; thymidylate synthase [EC:2.1.1.45]
K00560	11570	09100 Metabolism	09104 Nucleotide metabolism	00240 Pyrimidine metabolism [PATH:ko00240]	thyA, TYMS; thymidylate synthase [EC:2.1.1.45]
K01652	11557	09100 Metabolism	09105 Amino acid metabolism	00290 Valine, leucine and isoleucine biosynthesis [PATH:ko00290]	E2.2.1.6L, ilvB, ilvG, ilvI; acetolactate synthase I/II/III large subunit [EC:2.2.1.6]
K01652	11557	09100 Metabolism	09101 Carbohydrate metabolism	00650 Butanoate metabolism [PATH:ko00650]	E2.2.1.6L, ilvB, ilvG, ilvI; acetolactate synthase I/II/III large subunit [EC:2.2.1.6]
K01652	11557	09100 Metabolism	09101 Carbohydrate metabolism	00660 C5-Branched dibasic acid metabolism [PATH:ko00660]	E2.2.1.6L, ilvB, ilvG, ilvI; acetolactate synthase I/II/III large subunit [EC:2.2.1.6]
K01652	11557	09100 Metabolism	09108 Metabolism of cofactors and vitamins	00770 Pantothenate and CoA biosynthesis [PATH:ko00770]	E2.2.1.6L, ilvB, ilvG, ilvI; acetolactate synthase I/II/III large subunit [EC:2.2.1.6]
K05837	11536	09180 Brite Hierarchies	09182 Protein families: genetic information processing	03036 Chromosome and associated proteins [BR:ko03036]	rodA, mrdB; rod shape determining protein RodA
K11617	11528	09180 Brite Hierarchies	09183 Protein families: signaling and cellular processes	02022 Two-component system [BR:ko02022]	liaS; two-component system, NarL family, sensor histidine kinase LiaS [EC:2.7.13.3]
K11617	11528	09130 Environmental Information Processing	09132 Signal transduction	02020 Two-component system [PATH:ko02020]	liaS; two-component system, NarL family, sensor histidine kinase LiaS [EC:2.7.13.3]
K11617	11528	09180 Brite Hierarchies	09181 Protein families: metabolism	01001 Protein kinases [BR:ko01001]	liaS; two-component system, NarL family, sensor histidine kinase LiaS [EC:2.7.13.3]
K11749	11461	09140 Cellular Processes	09143 Cell growth and death	04112 Cell cycle - Caulobacter [PATH:ko04112]	rseP; regulator of sigma E protease [EC:3.4.24.-]
K11749	11461	09180 Brite Hierarchies	09181 Protein families: metabolism	01002 Peptidases and inhibitors [BR:ko01002]	rseP; regulator of sigma E protease [EC:3.4.24.-]
K02428	11434	09100 Metabolism	09104 Nucleotide metabolism	00230 Purine metabolism [PATH:ko00230]	rdgB; XTP/dITP diphosphohydrolase [EC:3.6.1.66]
K06959	11433	09190 Not Included in Pathway or Brite	09192 Unclassified: genetic information processing	99973 Transcription	tex; protein Tex
K17686	11383	09130 Environmental Information Processing	09132 Signal transduction	04016 MAPK signaling pathway - plant [PATH:ko04016]	copA, ctpA, ATP7; P-type Cu+ transporter [EC:7.2.2.8]
K17686	11383	09150 Organismal Systems	09154 Digestive system	04978 Mineral absorption [PATH:ko04978]	copA, ctpA, ATP7; P-type Cu+ transporter [EC:7.2.2.8]
K03100	11356	09120 Genetic Information Processing	09123 Folding, sorting and degradation	03060 Protein export [PATH:ko03060]	lepB; signal peptidase I [EC:3.4.21.89]
K03100	11356	09180 Brite Hierarchies	09181 Protein families: metabolism	01002 Peptidases and inhibitors [BR:ko01002]	lepB; signal peptidase I [EC:3.4.21.89]
K06881	11349	09180 Brite Hierarchies	09182 Protein families: genetic information processing	03400 DNA repair and recombination proteins [BR:ko03400]	nrnA; bifunctional oligoribonuclease and PAP phosphatase NrnA [EC:3.1.3.7 3.1.13.3]
K06881	11349	09100 Metabolism	09102 Energy metabolism	00920 Sulfur metabolism [PATH:ko00920]	nrnA; bifunctional oligoribonuclease and PAP phosphatase NrnA [EC:3.1.3.7 3.1.13.3]
K03733	11348	09180 Brite Hierarchies	09182 Protein families: genetic information processing	03036 Chromosome and associated proteins [BR:ko03036]	xerC; integrase/recombinase XerC
K01868	11308	09180 Brite Hierarchies	09182 Protein families: genetic information processing	03016 Transfer RNA biogenesis [BR:ko03016]	TARS, thrS; threonyl-tRNA synthetase [EC:6.1.1.3]
K01868	11308	09120 Genetic Information Processing	09122 Translation	00970 Aminoacyl-tRNA biosynthesis [PATH:ko00970]	TARS, thrS; threonyl-tRNA synthetase [EC:6.1.1.3]
K01868	11308	09180 Brite Hierarchies	09181 Protein families: metabolism	01007 Amino acid related enzymes [BR:ko01007]	TARS, thrS; threonyl-tRNA synthetase [EC:6.1.1.3]
K11070	11301	09180 Brite Hierarchies	09183 Protein families: signaling and cellular processes	02000 Transporters [BR:ko02000]	potC; spermidine/putrescine transport system permease protein
K11070	11301	09130 Environmental Information Processing	09131 Membrane transport	02010 ABC transporters [PATH:ko02010]	potC; spermidine/putrescine transport system permease protein
K03544	11290	09180 Brite Hierarchies	09182 Protein families: genetic information processing	03110 Chaperones and folding catalysts [BR:ko03110]	clpX, CLPX; ATP-dependent Clp protease ATP-binding subunit ClpX
K03544	11290	09140 Cellular Processes	09143 Cell growth and death	04112 Cell cycle - Caulobacter [PATH:ko04112]	clpX, CLPX; ATP-dependent Clp protease ATP-binding subunit ClpX
K07098	11260	09190 Not Included in Pathway or Brite	09194 Poorly characterized	99997 Function unknown	K07098; uncharacterized protein
K10823	11260	09130 Environmental Information Processing	09131 Membrane transport	02010 ABC transporters [PATH:ko02010]	oppF; oligopeptide transport system ATP-binding protein
K10823	11260	09180 Brite Hierarchies	09183 Protein families: signaling and cellular processes	02000 Transporters [BR:ko02000]	oppF; oligopeptide transport system ATP-binding protein
K10823	11260	09140 Cellular Processes	09145 Cellular community - prokaryotes	02024 Quorum sensing [PATH:ko02024]	oppF; oligopeptide transport system ATP-binding protein
K01585	11258	09100 Metabolism	09105 Amino acid metabolism	00330 Arginine and proline metabolism [PATH:ko00330]	speA; arginine decarboxylase [EC:4.1.1.19]
K00849	11254	09100 Metabolism	09101 Carbohydrate metabolism	00520 Amino sugar and nucleotide sugar metabolism [PATH:ko00520]	galK; galactokinase [EC:2.7.1.6]
K00849	11254	09180 Brite Hierarchies	09183 Protein families: signaling and cellular processes	04147 Exosome [BR:ko04147]	galK; galactokinase [EC:2.7.1.6]
K00849	11254	09100 Metabolism	09101 Carbohydrate metabolism	00052 Galactose metabolism [PATH:ko00052]	galK; galactokinase [EC:2.7.1.6]
K00265	11213	09100 Metabolism	09105 Amino acid metabolism	00250 Alanine, aspartate and glutamate metabolism [PATH:ko00250]	gltB; glutamate synthase (NADPH) large chain [EC:1.4.1.13]
K00265	11213	09180 Brite Hierarchies	09181 Protein families: metabolism	01002 Peptidases and inhibitors [BR:ko01002]	gltB; glutamate synthase (NADPH) large chain [EC:1.4.1.13]
K00265	11213	09100 Metabolism	09102 Energy metabolism	00910 Nitrogen metabolism [PATH:ko00910]	gltB; glutamate synthase (NADPH) large chain [EC:1.4.1.13]
K03641	11195	09180 Brite Hierarchies	09183 Protein families: signaling and cellular processes	02000 Transporters [BR:ko02000]	tolB; TolB protein
K03424	11166	09190 Not Included in Pathway or Brite	09191 Unclassified: metabolism	99980 Enzymes with EC numbers	tatD; TatD DNase family protein [EC:3.1.21.-]
K01186	11154	09100 Metabolism	09107 Glycan biosynthesis and metabolism	00511 Other glycan degradation [PATH:ko00511]	NEU1; sialidase-1 [EC:3.2.1.18]
K01186	11154	09100 Metabolism	09103 Lipid metabolism	00600 Sphingolipid metabolism [PATH:ko00600]	NEU1; sialidase-1 [EC:3.2.1.18]
K01186	11154	09140 Cellular Processes	09141 Transport and catabolism	04142 Lysosome [PATH:ko04142]	NEU1; sialidase-1 [EC:3.2.1.18]
K21071	11145	09100 Metabolism	09101 Carbohydrate metabolism	00052 Galactose metabolism [PATH:ko00052]	pfk, pfp; ATP-dependent phosphofructokinase / diphosphate-dependent phosphofructokinase [EC:2.7.1.11 2.7.1.90]
K21071	11145	09100 Metabolism	09101 Carbohydrate metabolism	00051 Fructose and mannose metabolism [PATH:ko00051]	pfk, pfp; ATP-dependent phosphofructokinase / diphosphate-dependent phosphofructokinase [EC:2.7.1.11 2.7.1.90]
K21071	11145	09100 Metabolism	09101 Carbohydrate metabolism	00030 Pentose phosphate pathway [PATH:ko00030]	pfk, pfp; ATP-dependent phosphofructokinase / diphosphate-dependent phosphofructokinase [EC:2.7.1.11 2.7.1.90]
K21071	11145	09100 Metabolism	09102 Energy metabolism	00680 Methane metabolism [PATH:ko00680]	pfk, pfp; ATP-dependent phosphofructokinase / diphosphate-dependent phosphofructokinase [EC:2.7.1.11 2.7.1.90]
K21071	11145	09100 Metabolism	09101 Carbohydrate metabolism	00010 Glycolysis / Gluconeogenesis [PATH:ko00010]	pfk, pfp; ATP-dependent phosphofructokinase / diphosphate-dependent phosphofructokinase [EC:2.7.1.11 2.7.1.90]
K03111	11091	09180 Brite Hierarchies	09182 Protein families: genetic information processing	03400 DNA repair and recombination proteins [BR:ko03400]	ssb; single-strand DNA-binding protein
K03111	11091	09180 Brite Hierarchies	09182 Protein families: genetic information processing	03029 Mitochondrial biogenesis [BR:ko03029]	ssb; single-strand DNA-binding protein
K03111	11091	09120 Genetic Information Processing	09124 Replication and repair	03440 Homologous recombination [PATH:ko03440]	ssb; single-strand DNA-binding protein
K03111	11091	09120 Genetic Information Processing	09124 Replication and repair	03030 DNA replication [PATH:ko03030]	ssb; single-strand DNA-binding protein
K03111	11091	09120 Genetic Information Processing	09124 Replication and repair	03430 Mismatch repair [PATH:ko03430]	ssb; single-strand DNA-binding protein
K03111	11091	09180 Brite Hierarchies	09182 Protein families: genetic information processing	03032 DNA replication proteins [BR:ko03032]	ssb; single-strand DNA-binding protein
K07720	11029	09130 Environmental Information Processing	09132 Signal transduction	02020 Two-component system [PATH:ko02020]	yesN; two-component system, response regulator YesN
K07720	11029	09180 Brite Hierarchies	09183 Protein families: signaling and cellular processes	02022 Two-component system [BR:ko02022]	yesN; two-component system, response regulator YesN
K01006	11022	09100 Metabolism	09101 Carbohydrate metabolism	00010 Glycolysis / Gluconeogenesis [PATH:ko00010]	ppdK; pyruvate, orthophosphate dikinase [EC:2.7.9.1]
K01006	11022	09100 Metabolism	09101 Carbohydrate metabolism	00620 Pyruvate metabolism [PATH:ko00620]	ppdK; pyruvate, orthophosphate dikinase [EC:2.7.9.1]
K01006	11022	09100 Metabolism	09102 Energy metabolism	00710 Carbon fixation in photosynthetic organisms [PATH:ko00710]	ppdK; pyruvate, orthophosphate dikinase [EC:2.7.9.1]
K01006	11022	09100 Metabolism	09102 Energy metabolism	00720 Carbon fixation pathways in prokaryotes [PATH:ko00720]	ppdK; pyruvate, orthophosphate dikinase [EC:2.7.9.1]
K00812	11010	09100 Metabolism	09105 Amino acid metabolism	00360 Phenylalanine metabolism [PATH:ko00360]	aspB; aspartate aminotransferase [EC:2.6.1.1]
K00812	11010	09100 Metabolism	09105 Amino acid metabolism	00350 Tyrosine metabolism [PATH:ko00350]	aspB; aspartate aminotransferase [EC:2.6.1.1]
K00812	11010	09100 Metabolism	09110 Biosynthesis of other secondary metabolites	00960 Tropane, piperidine and pyridine alkaloid biosynthesis [PATH:ko00960]	aspB; aspartate aminotransferase [EC:2.6.1.1]
K00812	11010	09180 Brite Hierarchies	09181 Protein families: metabolism	01007 Amino acid related enzymes [BR:ko01007]	aspB; aspartate aminotransferase [EC:2.6.1.1]
K00812	11010	09100 Metabolism	09105 Amino acid metabolism	00250 Alanine, aspartate and glutamate metabolism [PATH:ko00250]	aspB; aspartate aminotransferase [EC:2.6.1.1]
K00812	11010	09100 Metabolism	09105 Amino acid metabolism	00330 Arginine and proline metabolism [PATH:ko00330]	aspB; aspartate aminotransferase [EC:2.6.1.1]
K00812	11010	09100 Metabolism	09105 Amino acid metabolism	00270 Cysteine and methionine metabolism [PATH:ko00270]	aspB; aspartate aminotransferase [EC:2.6.1.1]
K00812	11010	09100 Metabolism	09105 Amino acid metabolism	00400 Phenylalanine, tyrosine and tryptophan biosynthesis [PATH:ko00400]	aspB; aspartate aminotransferase [EC:2.6.1.1]
K00812	11010	09100 Metabolism	09110 Biosynthesis of other secondary metabolites	00950 Isoquinoline alkaloid biosynthesis [PATH:ko00950]	aspB; aspartate aminotransferase [EC:2.6.1.1]
K00812	11010	09100 Metabolism	09110 Biosynthesis of other secondary metabolites	00401 Novobiocin biosynthesis [PATH:ko00401]	aspB; aspartate aminotransferase [EC:2.6.1.1]
K00812	11010	09100 Metabolism	09105 Amino acid metabolism	00220 Arginine biosynthesis [PATH:ko00220]	aspB; aspartate aminotransferase [EC:2.6.1.1]
K01953	10935	09100 Metabolism	09105 Amino acid metabolism	00250 Alanine, aspartate and glutamate metabolism [PATH:ko00250]	asnB, ASNS; asparagine synthase (glutamine-hydrolysing) [EC:6.3.5.4]
K01953	10935	09180 Brite Hierarchies	09181 Protein families: metabolism	01002 Peptidases and inhibitors [BR:ko01002]	asnB, ASNS; asparagine synthase (glutamine-hydrolysing) [EC:6.3.5.4]
K01696	10926	09100 Metabolism	09105 Amino acid metabolism	00260 Glycine, serine and threonine metabolism [PATH:ko00260]	trpB; tryptophan synthase beta chain [EC:4.2.1.20]
K01696	10926	09100 Metabolism	09105 Amino acid metabolism	00400 Phenylalanine, tyrosine and tryptophan biosynthesis [PATH:ko00400]	trpB; tryptophan synthase beta chain [EC:4.2.1.20]
K17318	10903	09180 Brite Hierarchies	09183 Protein families: signaling and cellular processes	02000 Transporters [BR:ko02000]	K17318, lplA; putative aldouronate transport system substrate-binding protein
K17318	10903	09130 Environmental Information Processing	09131 Membrane transport	02010 ABC transporters [PATH:ko02010]	K17318, lplA; putative aldouronate transport system substrate-binding protein
K02600	10897	09180 Brite Hierarchies	09182 Protein families: genetic information processing	03021 Transcription machinery [BR:ko03021]	nusA; transcription termination/antitermination protein NusA
K02600	10897	09180 Brite Hierarchies	09182 Protein families: genetic information processing	03009 Ribosome biogenesis [BR:ko03009]	nusA; transcription termination/antitermination protein NusA
K01883	10895	09180 Brite Hierarchies	09181 Protein families: metabolism	01007 Amino acid related enzymes [BR:ko01007]	CARS, cysS; cysteinyl-tRNA synthetase [EC:6.1.1.16]
K01883	10895	09180 Brite Hierarchies	09182 Protein families: genetic information processing	03016 Transfer RNA biogenesis [BR:ko03016]	CARS, cysS; cysteinyl-tRNA synthetase [EC:6.1.1.16]
K01883	10895	09120 Genetic Information Processing	09122 Translation	00970 Aminoacyl-tRNA biosynthesis [PATH:ko00970]	CARS, cysS; cysteinyl-tRNA synthetase [EC:6.1.1.16]
K00554	10882	09180 Brite Hierarchies	09182 Protein families: genetic information processing	03016 Transfer RNA biogenesis [BR:ko03016]	trmD; tRNA (guanine37-N1)-methyltransferase [EC:2.1.1.228]
K00284	10852	09180 Brite Hierarchies	09181 Protein families: metabolism	01002 Peptidases and inhibitors [BR:ko01002]	GLU, gltS; glutamate synthase (ferredoxin) [EC:1.4.7.1]
K00284	10852	09100 Metabolism	09102 Energy metabolism	00910 Nitrogen metabolism [PATH:ko00910]	GLU, gltS; glutamate synthase (ferredoxin) [EC:1.4.7.1]
K00284	10852	09100 Metabolism	09101 Carbohydrate metabolism	00630 Glyoxylate and dicarboxylate metabolism [PATH:ko00630]	GLU, gltS; glutamate synthase (ferredoxin) [EC:1.4.7.1]
K00927	10851	09100 Metabolism	09101 Carbohydrate metabolism	00010 Glycolysis / Gluconeogenesis [PATH:ko00010]	PGK, pgk; phosphoglycerate kinase [EC:2.7.2.3]
K00927	10851	09180 Brite Hierarchies	09183 Protein families: signaling and cellular processes	04147 Exosome [BR:ko04147]	PGK, pgk; phosphoglycerate kinase [EC:2.7.2.3]
K00927	10851	09130 Environmental Information Processing	09132 Signal transduction	04066 HIF-1 signaling pathway [PATH:ko04066]	PGK, pgk; phosphoglycerate kinase [EC:2.7.2.3]
K00927	10851	09100 Metabolism	09102 Energy metabolism	00710 Carbon fixation in photosynthetic organisms [PATH:ko00710]	PGK, pgk; phosphoglycerate kinase [EC:2.7.2.3]
K07126	10837	09190 Not Included in Pathway or Brite	09194 Poorly characterized	99997 Function unknown	K07126; uncharacterized protein
K07391	10804	09190 Not Included in Pathway or Brite	09192 Unclassified: genetic information processing	99975 Protein processing	comM; magnesium chelatase family protein
K01810	10783	09100 Metabolism	09101 Carbohydrate metabolism	00030 Pentose phosphate pathway [PATH:ko00030]	GPI, pgi; glucose-6-phosphate isomerase [EC:5.3.1.9]
K01810	10783	09100 Metabolism	09101 Carbohydrate metabolism	00500 Starch and sucrose metabolism [PATH:ko00500]	GPI, pgi; glucose-6-phosphate isomerase [EC:5.3.1.9]
K01810	10783	09180 Brite Hierarchies	09183 Protein families: signaling and cellular processes	04147 Exosome [BR:ko04147]	GPI, pgi; glucose-6-phosphate isomerase [EC:5.3.1.9]
K01810	10783	09100 Metabolism	09101 Carbohydrate metabolism	00010 Glycolysis / Gluconeogenesis [PATH:ko00010]	GPI, pgi; glucose-6-phosphate isomerase [EC:5.3.1.9]
K01810	10783	09100 Metabolism	09101 Carbohydrate metabolism	00520 Amino sugar and nucleotide sugar metabolism [PATH:ko00520]	GPI, pgi; glucose-6-phosphate isomerase [EC:5.3.1.9]
K10112	10703	09180 Brite Hierarchies	09183 Protein families: signaling and cellular processes	02000 Transporters [BR:ko02000]	msmX, msmK, malK, sugC, ggtA, msiK; multiple sugar transport system ATP-binding protein [EC:7.5.2.-]
K10112	10703	09130 Environmental Information Processing	09131 Membrane transport	02010 ABC transporters [PATH:ko02010]	msmX, msmK, malK, sugC, ggtA, msiK; multiple sugar transport system ATP-binding protein [EC:7.5.2.-]
K00852	10695	09100 Metabolism	09101 Carbohydrate metabolism	00030 Pentose phosphate pathway [PATH:ko00030]	rbsK, RBKS; ribokinase [EC:2.7.1.15]
K06178	10695	09180 Brite Hierarchies	09182 Protein families: genetic information processing	03009 Ribosome biogenesis [BR:ko03009]	rluB; 23S rRNA pseudouridine2605 synthase [EC:5.4.99.22]
K07484	10692	09190 Not Included in Pathway or Brite	09192 Unclassified: genetic information processing	99976 Replication and repair	K07484; transposase
K01119	10689	09100 Metabolism	09104 Nucleotide metabolism	00230 Purine metabolism [PATH:ko00230]	cpdB; 2',3'-cyclic-nucleotide 2'-phosphodiesterase / 3'-nucleotidase [EC:3.1.4.16 3.1.3.6]
K01119	10689	09100 Metabolism	09104 Nucleotide metabolism	00240 Pyrimidine metabolism [PATH:ko00240]	cpdB; 2',3'-cyclic-nucleotide 2'-phosphodiesterase / 3'-nucleotidase [EC:3.1.4.16 3.1.3.6]
K01534	10687	09190 Not Included in Pathway or Brite	09191 Unclassified: metabolism	99980 Enzymes with EC numbers	zntA; Zn2+/Cd2+-exporting ATPase [EC:7.2.2.12 7.2.2.21]
K16784	10671	09130 Environmental Information Processing	09131 Membrane transport	02010 ABC transporters [PATH:ko02010]	bioM; biotin transport system ATP-binding protein [EC:7.6.2.-]
K16784	10671	09180 Brite Hierarchies	09183 Protein families: signaling and cellular processes	02000 Transporters [BR:ko02000]	bioM; biotin transport system ATP-binding protein [EC:7.6.2.-]
K06878	10630	09190 Not Included in Pathway or Brite	09194 Poorly characterized	99996 General function prediction only	K06878; tRNA-binding protein
K07053	10603	09190 Not Included in Pathway or Brite	09191 Unclassified: metabolism	99980 Enzymes with EC numbers	E3.1.3.97; 3',5'-nucleoside bisphosphate phosphatase [EC:3.1.3.97]
K01740	10599	09100 Metabolism	09105 Amino acid metabolism	00270 Cysteine and methionine metabolism [PATH:ko00270]	metY; O-acetylhomoserine (thiol)-lyase [EC:2.5.1.49]
K02395	10593	09140 Cellular Processes	09142 Cell motility	02040 Flagellar assembly [PATH:ko02040]	flgJ; peptidoglycan hydrolase FlgJ
K02395	10593	09180 Brite Hierarchies	09183 Protein families: signaling and cellular processes	02035 Bacterial motility proteins [BR:ko02035]	flgJ; peptidoglycan hydrolase FlgJ
K00789	10540	09100 Metabolism	09105 Amino acid metabolism	00270 Cysteine and methionine metabolism [PATH:ko00270]	metK; S-adenosylmethionine synthetase [EC:2.5.1.6]
K02315	10534	09180 Brite Hierarchies	09182 Protein families: genetic information processing	03032 DNA replication proteins [BR:ko03032]	dnaC; DNA replication protein DnaC
K02338	10531	09120 Genetic Information Processing	09124 Replication and repair	03030 DNA replication [PATH:ko03030]	dnaN; DNA polymerase III subunit beta [EC:2.7.7.7]
K02338	10531	09180 Brite Hierarchies	09182 Protein families: genetic information processing	03032 DNA replication proteins [BR:ko03032]	dnaN; DNA polymerase III subunit beta [EC:2.7.7.7]
K02338	10531	09180 Brite Hierarchies	09182 Protein families: genetic information processing	03400 DNA repair and recombination proteins [BR:ko03400]	dnaN; DNA polymerase III subunit beta [EC:2.7.7.7]
K02338	10531	09120 Genetic Information Processing	09124 Replication and repair	03430 Mismatch repair [PATH:ko03430]	dnaN; DNA polymerase III subunit beta [EC:2.7.7.7]
K02338	10531	09120 Genetic Information Processing	09124 Replication and repair	03440 Homologous recombination [PATH:ko03440]	dnaN; DNA polymerase III subunit beta [EC:2.7.7.7]
K03169	10529	09180 Brite Hierarchies	09182 Protein families: genetic information processing	03032 DNA replication proteins [BR:ko03032]	topB; DNA topoisomerase III [EC:5.6.2.1]
K07316	10485	09180 Brite Hierarchies	09183 Protein families: signaling and cellular processes	02048 Prokaryotic defense system [BR:ko02048]	mod; adenine-specific DNA-methyltransferase [EC:2.1.1.72]
K17680	10481	09180 Brite Hierarchies	09182 Protein families: genetic information processing	03029 Mitochondrial biogenesis [BR:ko03029]	PEO1; twinkle protein [EC:3.6.4.12]
K11754	10452	09100 Metabolism	09108 Metabolism of cofactors and vitamins	00790 Folate biosynthesis [PATH:ko00790]	folC; dihydrofolate synthase / folylpolyglutamate synthase [EC:6.3.2.12 6.3.2.17]
K03502	10443	09180 Brite Hierarchies	09182 Protein families: genetic information processing	03400 DNA repair and recombination proteins [BR:ko03400]	umuC; DNA polymerase V
K00874	10440	09100 Metabolism	09101 Carbohydrate metabolism	00030 Pentose phosphate pathway [PATH:ko00030]	kdgK; 2-dehydro-3-deoxygluconokinase [EC:2.7.1.45]
K00721	10436	09100 Metabolism	09107 Glycan biosynthesis and metabolism	00510 N-Glycan biosynthesis [PATH:ko00510]	DPM1; dolichol-phosphate mannosyltransferase [EC:2.4.1.83]
K00721	10436	09180 Brite Hierarchies	09181 Protein families: metabolism	01003 Glycosyltransferases [BR:ko01003]	DPM1; dolichol-phosphate mannosyltransferase [EC:2.4.1.83]
K15580	10412	09140 Cellular Processes	09145 Cellular community - prokaryotes	02024 Quorum sensing [PATH:ko02024]	oppA, mppA; oligopeptide transport system substrate-binding protein
K15580	10412	09130 Environmental Information Processing	09131 Membrane transport	02010 ABC transporters [PATH:ko02010]	oppA, mppA; oligopeptide transport system substrate-binding protein
K15580	10412	09180 Brite Hierarchies	09183 Protein families: signaling and cellular processes	02000 Transporters [BR:ko02000]	oppA, mppA; oligopeptide transport system substrate-binding protein
K05832	10390	09180 Brite Hierarchies	09183 Protein families: signaling and cellular processes	02000 Transporters [BR:ko02000]	K05832; putative tryptophan/tyrosine transport system permease protein
K00928	10377	09100 Metabolism	09105 Amino acid metabolism	00270 Cysteine and methionine metabolism [PATH:ko00270]	lysC; aspartate kinase [EC:2.7.2.4]
K00928	10377	09100 Metabolism	09105 Amino acid metabolism	00260 Glycine, serine and threonine metabolism [PATH:ko00260]	lysC; aspartate kinase [EC:2.7.2.4]
K00928	10377	09100 Metabolism	09110 Biosynthesis of other secondary metabolites	00261 Monobactam biosynthesis [PATH:ko00261]	lysC; aspartate kinase [EC:2.7.2.4]
K00928	10377	09100 Metabolism	09105 Amino acid metabolism	00300 Lysine biosynthesis [PATH:ko00300]	lysC; aspartate kinase [EC:2.7.2.4]
K07568	10335	09180 Brite Hierarchies	09182 Protein families: genetic information processing	03016 Transfer RNA biogenesis [BR:ko03016]	queA; S-adenosylmethionine:tRNA ribosyltransferase-isomerase [EC:2.4.99.17]
K01925	10315	09100 Metabolism	09107 Glycan biosynthesis and metabolism	00550 Peptidoglycan biosynthesis [PATH:ko00550]	murD; UDP-N-acetylmuramoylalanine--D-glutamate ligase [EC:6.3.2.9]
K01925	10315	09180 Brite Hierarchies	09181 Protein families: metabolism	01011 Peptidoglycan biosynthesis and degradation proteins [BR:ko01011]	murD; UDP-N-acetylmuramoylalanine--D-glutamate ligase [EC:6.3.2.9]
K01925	10315	09100 Metabolism	09106 Metabolism of other amino acids	00470 D-Amino acid metabolism [PATH:ko00470]	murD; UDP-N-acetylmuramoylalanine--D-glutamate ligase [EC:6.3.2.9]
K07240	10306	09180 Brite Hierarchies	09183 Protein families: signaling and cellular processes	02000 Transporters [BR:ko02000]	chrA; chromate transporter
K07478	10283	09190 Not Included in Pathway or Brite	09192 Unclassified: genetic information processing	99976 Replication and repair	ycaJ; putative ATPase
K03699	10265	09180 Brite Hierarchies	09183 Protein families: signaling and cellular processes	02042 Bacterial toxins [BR:ko02042]	tlyC; putative hemolysin
K12574	10256	09120 Genetic Information Processing	09123 Folding, sorting and degradation	03018 RNA degradation [PATH:ko03018]	rnj; ribonuclease J [EC:3.1.-.-]
K12574	10256	09180 Brite Hierarchies	09182 Protein families: genetic information processing	03019 Messenger RNA biogenesis [BR:ko03019]	rnj; ribonuclease J [EC:3.1.-.-]
K06950	10254	09190 Not Included in Pathway or Brite	09194 Poorly characterized	99997 Function unknown	K06950; uncharacterized protein
K01591	10250	09100 Metabolism	09104 Nucleotide metabolism	00240 Pyrimidine metabolism [PATH:ko00240]	pyrF; orotidine-5'-phosphate decarboxylase [EC:4.1.1.23]
K00003	10226	09100 Metabolism	09105 Amino acid metabolism	00260 Glycine, serine and threonine metabolism [PATH:ko00260]	hom; homoserine dehydrogenase [EC:1.1.1.3]
K00003	10226	09100 Metabolism	09105 Amino acid metabolism	00300 Lysine biosynthesis [PATH:ko00300]	hom; homoserine dehydrogenase [EC:1.1.1.3]
K00003	10226	09100 Metabolism	09105 Amino acid metabolism	00270 Cysteine and methionine metabolism [PATH:ko00270]	hom; homoserine dehydrogenase [EC:1.1.1.3]
K01881	10221	09180 Brite Hierarchies	09182 Protein families: genetic information processing	03016 Transfer RNA biogenesis [BR:ko03016]	PARS, proS; prolyl-tRNA synthetase [EC:6.1.1.15]
K01881	10221	09180 Brite Hierarchies	09181 Protein families: metabolism	01007 Amino acid related enzymes [BR:ko01007]	PARS, proS; prolyl-tRNA synthetase [EC:6.1.1.15]
K01881	10221	09120 Genetic Information Processing	09122 Translation	00970 Aminoacyl-tRNA biosynthesis [PATH:ko00970]	PARS, proS; prolyl-tRNA synthetase [EC:6.1.1.15]
K01489	10220	09100 Metabolism	09111 Xenobiotics biodegradation and metabolism	00983 Drug metabolism - other enzymes [PATH:ko00983]	cdd, CDA; cytidine deaminase [EC:3.5.4.5]
K01489	10220	09100 Metabolism	09104 Nucleotide metabolism	00240 Pyrimidine metabolism [PATH:ko00240]	cdd, CDA; cytidine deaminase [EC:3.5.4.5]
K07814	10216	09190 Not Included in Pathway or Brite	09191 Unclassified: metabolism	99980 Enzymes with EC numbers	K07814; cyclic di-GMP phosphodiesterase [EC:3.1.4.-]
K00962	10215	09180 Brite Hierarchies	09182 Protein families: genetic information processing	03019 Messenger RNA biogenesis [BR:ko03019]	pnp, PNPT1; polyribonucleotide nucleotidyltransferase [EC:2.7.7.8]
K00962	10215	09180 Brite Hierarchies	09182 Protein families: genetic information processing	03016 Transfer RNA biogenesis [BR:ko03016]	pnp, PNPT1; polyribonucleotide nucleotidyltransferase [EC:2.7.7.8]
K00962	10215	09120 Genetic Information Processing	09123 Folding, sorting and degradation	03018 RNA degradation [PATH:ko03018]	pnp, PNPT1; polyribonucleotide nucleotidyltransferase [EC:2.7.7.8]
K03615	10211	09190 Not Included in Pathway or Brite	09191 Unclassified: metabolism	99980 Enzymes with EC numbers	rnfC; H+/Na+-translocating ferredoxin:NAD+ oxidoreductase subunit C [EC:7.1.1.11 7.2.1.2]
K03531	10206	09180 Brite Hierarchies	09183 Protein families: signaling and cellular processes	02048 Prokaryotic defense system [BR:ko02048]	ftsZ; cell division protein FtsZ
K03531	10206	09180 Brite Hierarchies	09182 Protein families: genetic information processing	03036 Chromosome and associated proteins [BR:ko03036]	ftsZ; cell division protein FtsZ
K03531	10206	09140 Cellular Processes	09143 Cell growth and death	04112 Cell cycle - Caulobacter [PATH:ko04112]	ftsZ; cell division protein FtsZ
K03531	10206	09180 Brite Hierarchies	09183 Protein families: signaling and cellular processes	04812 Cytoskeleton proteins [BR:ko04812]	ftsZ; cell division protein FtsZ
K01738	10205	09100 Metabolism	09102 Energy metabolism	00920 Sulfur metabolism [PATH:ko00920]	cysK; cysteine synthase [EC:2.5.1.47]
K01738	10205	09100 Metabolism	09105 Amino acid metabolism	00270 Cysteine and methionine metabolism [PATH:ko00270]	cysK; cysteine synthase [EC:2.5.1.47]
K09458	10200	09100 Metabolism	09108 Metabolism of cofactors and vitamins	00780 Biotin metabolism [PATH:ko00780]	fabF, OXSM, CEM1; 3-oxoacyl-[acyl-carrier-protein] synthase II [EC:2.3.1.179]
K09458	10200	09180 Brite Hierarchies	09181 Protein families: metabolism	01004 Lipid biosynthesis proteins [BR:ko01004]	fabF, OXSM, CEM1; 3-oxoacyl-[acyl-carrier-protein] synthase II [EC:2.3.1.179]
K09458	10200	09100 Metabolism	09103 Lipid metabolism	00061 Fatty acid biosynthesis [PATH:ko00061]	fabF, OXSM, CEM1; 3-oxoacyl-[acyl-carrier-protein] synthase II [EC:2.3.1.179]
K01207	10183	09100 Metabolism	09101 Carbohydrate metabolism	00520 Amino sugar and nucleotide sugar metabolism [PATH:ko00520]	nagZ; beta-N-acetylhexosaminidase [EC:3.2.1.52]
K01207	10183	09100 Metabolism	09107 Glycan biosynthesis and metabolism	00531 Glycosaminoglycan degradation [PATH:ko00531]	nagZ; beta-N-acetylhexosaminidase [EC:3.2.1.52]
K06168	10140	09180 Brite Hierarchies	09182 Protein families: genetic information processing	03016 Transfer RNA biogenesis [BR:ko03016]	miaB; tRNA-2-methylthio-N6-dimethylallyladenosine synthase [EC:2.8.4.3]
K01358	10135	09150 Organismal Systems	09149 Aging	04212 Longevity regulating pathway - worm [PATH:ko04212]	clpP, CLPP; ATP-dependent Clp protease, protease subunit [EC:3.4.21.92]
K01358	10135	09140 Cellular Processes	09143 Cell growth and death	04112 Cell cycle - Caulobacter [PATH:ko04112]	clpP, CLPP; ATP-dependent Clp protease, protease subunit [EC:3.4.21.92]
K01358	10135	09180 Brite Hierarchies	09181 Protein families: metabolism	01002 Peptidases and inhibitors [BR:ko01002]	clpP, CLPP; ATP-dependent Clp protease, protease subunit [EC:3.4.21.92]
K01533	10134	09190 Not Included in Pathway or Brite	09191 Unclassified: metabolism	99980 Enzymes with EC numbers	copB; P-type Cu2+ transporter [EC:7.2.2.9]
K00790	10116	09100 Metabolism	09101 Carbohydrate metabolism	00520 Amino sugar and nucleotide sugar metabolism [PATH:ko00520]	murA; UDP-N-acetylglucosamine 1-carboxyvinyltransferase [EC:2.5.1.7]
K00790	10116	09100 Metabolism	09107 Glycan biosynthesis and metabolism	00550 Peptidoglycan biosynthesis [PATH:ko00550]	murA; UDP-N-acetylglucosamine 1-carboxyvinyltransferase [EC:2.5.1.7]
K00790	10116	09180 Brite Hierarchies	09181 Protein families: metabolism	01011 Peptidoglycan biosynthesis and degradation proteins [BR:ko01011]	murA; UDP-N-acetylglucosamine 1-carboxyvinyltransferase [EC:2.5.1.7]
K08999	10113	09190 Not Included in Pathway or Brite	09194 Poorly characterized	99997 Function unknown	K08999; uncharacterized protein
K07214	10100	09190 Not Included in Pathway or Brite	09191 Unclassified: metabolism	99980 Enzymes with EC numbers	fes; iron(III)-enterobactin esterase [EC:3.1.1.108]
K09384	10085	09190 Not Included in Pathway or Brite	09194 Poorly characterized	99997 Function unknown	K09384; uncharacterized protein
K16924	10083	09180 Brite Hierarchies	09183 Protein families: signaling and cellular processes	02000 Transporters [BR:ko02000]	mtsT; energy-coupling factor transport system substrate-specific component
K00930	10080	09100 Metabolism	09105 Amino acid metabolism	00220 Arginine biosynthesis [PATH:ko00220]	argB; acetylglutamate kinase [EC:2.7.2.8]
K20074	10077	09180 Brite Hierarchies	09181 Protein families: metabolism	01009 Protein phosphatases and associated proteins [BR:ko01009]	prpC, phpP; PPM family protein phosphatase [EC:3.1.3.16]
K00566	10069	09120 Genetic Information Processing	09123 Folding, sorting and degradation	04122 Sulfur relay system [PATH:ko04122]	mnmA, trmU; tRNA-uridine 2-sulfurtransferase [EC:2.8.1.13]
K00566	10069	09180 Brite Hierarchies	09182 Protein families: genetic information processing	03016 Transfer RNA biogenesis [BR:ko03016]	mnmA, trmU; tRNA-uridine 2-sulfurtransferase [EC:2.8.1.13]
K01192	10068	09100 Metabolism	09107 Glycan biosynthesis and metabolism	00511 Other glycan degradation [PATH:ko00511]	E3.2.1.25, MANBA, manB; beta-mannosidase [EC:3.2.1.25]
K01192	10068	09140 Cellular Processes	09141 Transport and catabolism	04142 Lysosome [PATH:ko04142]	E3.2.1.25, MANBA, manB; beta-mannosidase [EC:3.2.1.25]
K00791	10056	09100 Metabolism	09109 Metabolism of terpenoids and polyketides	00908 Zeatin biosynthesis [PATH:ko00908]	miaA, TRIT1; tRNA dimethylallyltransferase [EC:2.5.1.75]
K00791	10056	09180 Brite Hierarchies	09182 Protein families: genetic information processing	03016 Transfer RNA biogenesis [BR:ko03016]	miaA, TRIT1; tRNA dimethylallyltransferase [EC:2.5.1.75]
K00791	10056	09180 Brite Hierarchies	09181 Protein families: metabolism	01006 Prenyltransferases [BR:ko01006]	miaA, TRIT1; tRNA dimethylallyltransferase [EC:2.5.1.75]
K06179	9937	09180 Brite Hierarchies	09182 Protein families: genetic information processing	03009 Ribosome biogenesis [BR:ko03009]	rluC; 23S rRNA pseudouridine955/2504/2580 synthase [EC:5.4.99.24]
K01270	9880	09180 Brite Hierarchies	09181 Protein families: metabolism	01002 Peptidases and inhibitors [BR:ko01002]	pepD; dipeptidase D [EC:3.4.13.-]
K01270	9880	09100 Metabolism	09106 Metabolism of other amino acids	00480 Glutathione metabolism [PATH:ko00480]	pepD; dipeptidase D [EC:3.4.13.-]
K00848	9840	09100 Metabolism	09101 Carbohydrate metabolism	00051 Fructose and mannose metabolism [PATH:ko00051]	rhaB; rhamnulokinase [EC:2.7.1.5]
K00848	9840	09100 Metabolism	09101 Carbohydrate metabolism	00040 Pentose and glucuronate interconversions [PATH:ko00040]	rhaB; rhamnulokinase [EC:2.7.1.5]
K00759	9834	09180 Brite Hierarchies	09183 Protein families: signaling and cellular processes	04147 Exosome [BR:ko04147]	APRT, apt; adenine phosphoribosyltransferase [EC:2.4.2.7]
K00759	9834	09100 Metabolism	09104 Nucleotide metabolism	00230 Purine metabolism [PATH:ko00230]	APRT, apt; adenine phosphoribosyltransferase [EC:2.4.2.7]
K01733	9812	09100 Metabolism	09105 Amino acid metabolism	00260 Glycine, serine and threonine metabolism [PATH:ko00260]	thrC; threonine synthase [EC:4.2.3.1]
K01733	9812	09100 Metabolism	09108 Metabolism of cofactors and vitamins	00750 Vitamin B6 metabolism [PATH:ko00750]	thrC; threonine synthase [EC:4.2.3.1]
K07003	9759	09190 Not Included in Pathway or Brite	09194 Poorly characterized	99997 Function unknown	K07003; uncharacterized protein
K01537	9742	09190 Not Included in Pathway or Brite	09191 Unclassified: metabolism	99980 Enzymes with EC numbers	ATP2C; P-type Ca2+ transporter type 2C [EC:7.2.2.10]
K14441	9737	09180 Brite Hierarchies	09182 Protein families: genetic information processing	03009 Ribosome biogenesis [BR:ko03009]	rimO; ribosomal protein S12 methylthiotransferase [EC:2.8.4.4]
K03074	9733	09120 Genetic Information Processing	09123 Folding, sorting and degradation	03060 Protein export [PATH:ko03060]	secF; preprotein translocase subunit SecF
K03074	9733	09130 Environmental Information Processing	09131 Membrane transport	03070 Bacterial secretion system [PATH:ko03070]	secF; preprotein translocase subunit SecF
K03074	9733	09180 Brite Hierarchies	09183 Protein families: signaling and cellular processes	02044 Secretion system [BR:ko02044]	secF; preprotein translocase subunit SecF
K18707	9732	09180 Brite Hierarchies	09182 Protein families: genetic information processing	03016 Transfer RNA biogenesis [BR:ko03016]	mtaB; threonylcarbamoyladenosine tRNA methylthiotransferase MtaB [EC:2.8.4.5]
K09812	9719	09180 Brite Hierarchies	09182 Protein families: genetic information processing	03036 Chromosome and associated proteins [BR:ko03036]	ftsE; cell division transport system ATP-binding protein
K09812	9719	09180 Brite Hierarchies	09183 Protein families: signaling and cellular processes	02000 Transporters [BR:ko02000]	ftsE; cell division transport system ATP-binding protein
K09812	9719	09130 Environmental Information Processing	09131 Membrane transport	02010 ABC transporters [PATH:ko02010]	ftsE; cell division transport system ATP-binding protein
K11928	9701	09180 Brite Hierarchies	09183 Protein families: signaling and cellular processes	02000 Transporters [BR:ko02000]	putP; sodium/proline symporter
K06871	9694	09190 Not Included in Pathway or Brite	09194 Poorly characterized	99997 Function unknown	K06871; uncharacterized protein
K00939	9666	09100 Metabolism	09108 Metabolism of cofactors and vitamins	00730 Thiamine metabolism [PATH:ko00730]	adk, AK; adenylate kinase [EC:2.7.4.3]
K00939	9666	09180 Brite Hierarchies	09183 Protein families: signaling and cellular processes	04147 Exosome [BR:ko04147]	adk, AK; adenylate kinase [EC:2.7.4.3]
K00939	9666	09100 Metabolism	09104 Nucleotide metabolism	00230 Purine metabolism [PATH:ko00230]	adk, AK; adenylate kinase [EC:2.7.4.3]
K02015	9660	09180 Brite Hierarchies	09183 Protein families: signaling and cellular processes	02000 Transporters [BR:ko02000]	ABC.FEV.P; iron complex transport system permease protein
K06207	9654	09190 Not Included in Pathway or Brite	09193 Unclassified: signaling and cellular processes	99995 Signaling proteins	typA, bipA; GTP-binding protein
K03790	9645	09180 Brite Hierarchies	09182 Protein families: genetic information processing	03009 Ribosome biogenesis [BR:ko03009]	rimJ; [ribosomal protein S5]-alanine N-acetyltransferase [EC:2.3.1.267]
K15792	9644	09100 Metabolism	09107 Glycan biosynthesis and metabolism	00550 Peptidoglycan biosynthesis [PATH:ko00550]	murEF; MurE/MurF fusion protein [EC:6.3.2.13 6.3.2.10]
K15792	9644	09100 Metabolism	09105 Amino acid metabolism	00300 Lysine biosynthesis [PATH:ko00300]	murEF; MurE/MurF fusion protein [EC:6.3.2.13 6.3.2.10]
K15792	9644	09180 Brite Hierarchies	09181 Protein families: metabolism	01011 Peptidoglycan biosynthesis and degradation proteins [BR:ko01011]	murEF; MurE/MurF fusion protein [EC:6.3.2.13 6.3.2.10]
K01156	9607	09180 Brite Hierarchies	09183 Protein families: signaling and cellular processes	02048 Prokaryotic defense system [BR:ko02048]	res; type III restriction enzyme [EC:3.1.21.5]
K01912	9560	09140 Cellular Processes	09145 Cellular community - prokaryotes	05111 Biofilm formation - Vibrio cholerae [PATH:ko05111]	paaK; phenylacetate-CoA ligase [EC:6.2.1.30]
K01912	9560	09100 Metabolism	09105 Amino acid metabolism	00360 Phenylalanine metabolism [PATH:ko00360]	paaK; phenylacetate-CoA ligase [EC:6.2.1.30]
K07263	9538	09180 Brite Hierarchies	09181 Protein families: metabolism	01002 Peptidases and inhibitors [BR:ko01002]	pqqL; zinc protease [EC:3.4.24.-]
K00975	9521	09100 Metabolism	09101 Carbohydrate metabolism	00520 Amino sugar and nucleotide sugar metabolism [PATH:ko00520]	glgC; glucose-1-phosphate adenylyltransferase [EC:2.7.7.27]
K00975	9521	09100 Metabolism	09101 Carbohydrate metabolism	00500 Starch and sucrose metabolism [PATH:ko00500]	glgC; glucose-1-phosphate adenylyltransferase [EC:2.7.7.27]
K00975	9521	09140 Cellular Processes	09145 Cellular community - prokaryotes	02026 Biofilm formation - Escherichia coli [PATH:ko02026]	glgC; glucose-1-phosphate adenylyltransferase [EC:2.7.7.27]
K03768	9504	09180 Brite Hierarchies	09182 Protein families: genetic information processing	03110 Chaperones and folding catalysts [BR:ko03110]	PPIB, ppiB; peptidyl-prolyl cis-trans isomerase B (cyclophilin B) [EC:5.2.1.8]
K00925	9465	09100 Metabolism	09101 Carbohydrate metabolism	00620 Pyruvate metabolism [PATH:ko00620]	ackA; acetate kinase [EC:2.7.2.1]
K00925	9465	09100 Metabolism	09102 Energy metabolism	00680 Methane metabolism [PATH:ko00680]	ackA; acetate kinase [EC:2.7.2.1]
K00925	9465	09100 Metabolism	09101 Carbohydrate metabolism	00640 Propanoate metabolism [PATH:ko00640]	ackA; acetate kinase [EC:2.7.2.1]
K00925	9465	09100 Metabolism	09102 Energy metabolism	00720 Carbon fixation pathways in prokaryotes [PATH:ko00720]	ackA; acetate kinase [EC:2.7.2.1]
K00925	9465	09100 Metabolism	09106 Metabolism of other amino acids	00430 Taurine and hypotaurine metabolism [PATH:ko00430]	ackA; acetate kinase [EC:2.7.2.1]
K00948	9464	09100 Metabolism	09101 Carbohydrate metabolism	00030 Pentose phosphate pathway [PATH:ko00030]	PRPS, prsA; ribose-phosphate pyrophosphokinase [EC:2.7.6.1]
K00948	9464	09100 Metabolism	09104 Nucleotide metabolism	00230 Purine metabolism [PATH:ko00230]	PRPS, prsA; ribose-phosphate pyrophosphokinase [EC:2.7.6.1]
K06183	9462	09180 Brite Hierarchies	09182 Protein families: genetic information processing	03009 Ribosome biogenesis [BR:ko03009]	rsuA; 16S rRNA pseudouridine516 synthase [EC:5.4.99.19]
K07271	9446	09190 Not Included in Pathway or Brite	09191 Unclassified: metabolism	99980 Enzymes with EC numbers	licD; lipopolysaccharide cholinephosphotransferase [EC:2.7.8.-]
K01791	9433	09140 Cellular Processes	09145 Cellular community - prokaryotes	05111 Biofilm formation - Vibrio cholerae [PATH:ko05111]	wecB; UDP-N-acetylglucosamine 2-epimerase (non-hydrolysing) [EC:5.1.3.14]
K01791	9433	09100 Metabolism	09107 Glycan biosynthesis and metabolism	00541 O-Antigen nucleotide sugar biosynthesis [PATH:ko00541]	wecB; UDP-N-acetylglucosamine 2-epimerase (non-hydrolysing) [EC:5.1.3.14]
K01791	9433	09130 Environmental Information Processing	09132 Signal transduction	02020 Two-component system [PATH:ko02020]	wecB; UDP-N-acetylglucosamine 2-epimerase (non-hydrolysing) [EC:5.1.3.14]
K01791	9433	09100 Metabolism	09101 Carbohydrate metabolism	00520 Amino sugar and nucleotide sugar metabolism [PATH:ko00520]	wecB; UDP-N-acetylglucosamine 2-epimerase (non-hydrolysing) [EC:5.1.3.14]
K00627	9427	09100 Metabolism	09101 Carbohydrate metabolism	00020 Citrate cycle (TCA cycle) [PATH:ko00020]	DLAT, aceF, pdhC; pyruvate dehydrogenase E2 component (dihydrolipoamide acetyltransferase) [EC:2.3.1.12]
K00627	9427	09100 Metabolism	09101 Carbohydrate metabolism	00010 Glycolysis / Gluconeogenesis [PATH:ko00010]	DLAT, aceF, pdhC; pyruvate dehydrogenase E2 component (dihydrolipoamide acetyltransferase) [EC:2.3.1.12]
K00627	9427	09100 Metabolism	09101 Carbohydrate metabolism	00620 Pyruvate metabolism [PATH:ko00620]	DLAT, aceF, pdhC; pyruvate dehydrogenase E2 component (dihydrolipoamide acetyltransferase) [EC:2.3.1.12]
K03924	9421	09190 Not Included in Pathway or Brite	09191 Unclassified: metabolism	99980 Enzymes with EC numbers	moxR; MoxR-like ATPase [EC:3.6.3.-]
K02010	9419	09130 Environmental Information Processing	09131 Membrane transport	02010 ABC transporters [PATH:ko02010]	afuC, fbpC; iron(III) transport system ATP-binding protein [EC:7.2.2.7]
K02010	9419	09180 Brite Hierarchies	09183 Protein families: signaling and cellular processes	02000 Transporters [BR:ko02000]	afuC, fbpC; iron(III) transport system ATP-binding protein [EC:7.2.2.7]
K00012	9386	09100 Metabolism	09101 Carbohydrate metabolism	00520 Amino sugar and nucleotide sugar metabolism [PATH:ko00520]	UGDH, ugd; UDPglucose 6-dehydrogenase [EC:1.1.1.22]
K00012	9386	09100 Metabolism	09101 Carbohydrate metabolism	00053 Ascorbate and aldarate metabolism [PATH:ko00053]	UGDH, ugd; UDPglucose 6-dehydrogenase [EC:1.1.1.22]
K00012	9386	09100 Metabolism	09107 Glycan biosynthesis and metabolism	00541 O-Antigen nucleotide sugar biosynthesis [PATH:ko00541]	UGDH, ugd; UDPglucose 6-dehydrogenase [EC:1.1.1.22]
K00012	9386	09100 Metabolism	09101 Carbohydrate metabolism	00040 Pentose and glucuronate interconversions [PATH:ko00040]	UGDH, ugd; UDPglucose 6-dehydrogenase [EC:1.1.1.22]
K01649	9346	09100 Metabolism	09105 Amino acid metabolism	00290 Valine, leucine and isoleucine biosynthesis [PATH:ko00290]	leuA, IMS; 2-isopropylmalate synthase [EC:2.3.3.13]
K01649	9346	09100 Metabolism	09101 Carbohydrate metabolism	00620 Pyruvate metabolism [PATH:ko00620]	leuA, IMS; 2-isopropylmalate synthase [EC:2.3.3.13]
K03332	9323	09100 Metabolism	09101 Carbohydrate metabolism	00051 Fructose and mannose metabolism [PATH:ko00051]	fruA; fructan beta-fructosidase [EC:3.2.1.80]
K03569	9310	09180 Brite Hierarchies	09183 Protein families: signaling and cellular processes	04812 Cytoskeleton proteins [BR:ko04812]	mreB; rod shape-determining protein MreB and related proteins
K03569	9310	09180 Brite Hierarchies	09183 Protein families: signaling and cellular processes	02048 Prokaryotic defense system [BR:ko02048]	mreB; rod shape-determining protein MreB and related proteins
K03569	9310	09180 Brite Hierarchies	09182 Protein families: genetic information processing	03036 Chromosome and associated proteins [BR:ko03036]	mreB; rod shape-determining protein MreB and related proteins
K03076	9307	09140 Cellular Processes	09145 Cellular community - prokaryotes	02024 Quorum sensing [PATH:ko02024]	secY; preprotein translocase subunit SecY
K03076	9307	09180 Brite Hierarchies	09183 Protein families: signaling and cellular processes	02044 Secretion system [BR:ko02044]	secY; preprotein translocase subunit SecY
K03076	9307	09130 Environmental Information Processing	09131 Membrane transport	03070 Bacterial secretion system [PATH:ko03070]	secY; preprotein translocase subunit SecY
K03076	9307	09120 Genetic Information Processing	09123 Folding, sorting and degradation	03060 Protein export [PATH:ko03060]	secY; preprotein translocase subunit SecY
K02563	9280	09100 Metabolism	09107 Glycan biosynthesis and metabolism	00550 Peptidoglycan biosynthesis [PATH:ko00550]	murG; UDP-N-acetylglucosamine--N-acetylmuramyl-(pentapeptide) pyrophosphoryl-undecaprenol N-acetylglucosamine transferase [EC:2.4.1.227]
K02563	9280	09140 Cellular Processes	09143 Cell growth and death	04112 Cell cycle - Caulobacter [PATH:ko04112]	murG; UDP-N-acetylglucosamine--N-acetylmuramyl-(pentapeptide) pyrophosphoryl-undecaprenol N-acetylglucosamine transferase [EC:2.4.1.227]
K02563	9280	09180 Brite Hierarchies	09181 Protein families: metabolism	01011 Peptidoglycan biosynthesis and degradation proteins [BR:ko01011]	murG; UDP-N-acetylglucosamine--N-acetylmuramyl-(pentapeptide) pyrophosphoryl-undecaprenol N-acetylglucosamine transferase [EC:2.4.1.227]
K01586	9272	09100 Metabolism	09106 Metabolism of other amino acids	00470 D-Amino acid metabolism [PATH:ko00470]	lysA; diaminopimelate decarboxylase [EC:4.1.1.20]
K01586	9272	09100 Metabolism	09105 Amino acid metabolism	00300 Lysine biosynthesis [PATH:ko00300]	lysA; diaminopimelate decarboxylase [EC:4.1.1.20]
K02078	9241	09100 Metabolism	09110 Biosynthesis of other secondary metabolites	00998 Biosynthesis of various secondary metabolites - part 2 [PATH:ko00998]	acpP; acyl carrier protein
K02078	9241	09100 Metabolism	09103 Lipid metabolism	00061 Fatty acid biosynthesis [PATH:ko00061]	acpP; acyl carrier protein
K18682	9238	09180 Brite Hierarchies	09182 Protein families: genetic information processing	03019 Messenger RNA biogenesis [BR:ko03019]	rny; ribonucrease Y [EC:3.1.-.-]
K18682	9238	09120 Genetic Information Processing	09123 Folding, sorting and degradation	03018 RNA degradation [PATH:ko03018]	rny; ribonucrease Y [EC:3.1.-.-]
K07004	9234	09190 Not Included in Pathway or Brite	09194 Poorly characterized	99997 Function unknown	K07004; uncharacterized protein
K01875	9206	09120 Genetic Information Processing	09122 Translation	00970 Aminoacyl-tRNA biosynthesis [PATH:ko00970]	SARS, serS; seryl-tRNA synthetase [EC:6.1.1.11]
K01875	9206	09180 Brite Hierarchies	09182 Protein families: genetic information processing	03016 Transfer RNA biogenesis [BR:ko03016]	SARS, serS; seryl-tRNA synthetase [EC:6.1.1.11]
K01875	9206	09180 Brite Hierarchies	09181 Protein families: metabolism	01007 Amino acid related enzymes [BR:ko01007]	SARS, serS; seryl-tRNA synthetase [EC:6.1.1.11]
K01200	9159	09100 Metabolism	09101 Carbohydrate metabolism	00500 Starch and sucrose metabolism [PATH:ko00500]	pulA; pullulanase [EC:3.2.1.41]
K16785	9130	09180 Brite Hierarchies	09183 Protein families: signaling and cellular processes	02000 Transporters [BR:ko02000]	ecfT; energy-coupling factor transport system permease protein
K16785	9130	09130 Environmental Information Processing	09131 Membrane transport	02010 ABC transporters [PATH:ko02010]	ecfT; energy-coupling factor transport system permease protein
K04077	9105	09150 Organismal Systems	09149 Aging	04212 Longevity regulating pathway - worm [PATH:ko04212]	groEL, HSPD1; chaperonin GroEL
K04077	9105	09180 Brite Hierarchies	09182 Protein families: genetic information processing	03029 Mitochondrial biogenesis [BR:ko03029]	groEL, HSPD1; chaperonin GroEL
K04077	9105	09180 Brite Hierarchies	09182 Protein families: genetic information processing	03110 Chaperones and folding catalysts [BR:ko03110]	groEL, HSPD1; chaperonin GroEL
K04077	9105	09180 Brite Hierarchies	09182 Protein families: genetic information processing	03019 Messenger RNA biogenesis [BR:ko03019]	groEL, HSPD1; chaperonin GroEL
K04077	9105	09180 Brite Hierarchies	09183 Protein families: signaling and cellular processes	04147 Exosome [BR:ko04147]	groEL, HSPD1; chaperonin GroEL
K04077	9105	09120 Genetic Information Processing	09123 Folding, sorting and degradation	03018 RNA degradation [PATH:ko03018]	groEL, HSPD1; chaperonin GroEL
K02034	9078	09140 Cellular Processes	09145 Cellular community - prokaryotes	02024 Quorum sensing [PATH:ko02024]	ABC.PE.P1; peptide/nickel transport system permease protein
K02034	9078	09180 Brite Hierarchies	09183 Protein families: signaling and cellular processes	02000 Transporters [BR:ko02000]	ABC.PE.P1; peptide/nickel transport system permease protein
K15633	9056	09100 Metabolism	09105 Amino acid metabolism	00260 Glycine, serine and threonine metabolism [PATH:ko00260]	gpmI; 2,3-bisphosphoglycerate-independent phosphoglycerate mutase [EC:5.4.2.12]
K15633	9056	09100 Metabolism	09101 Carbohydrate metabolism	00010 Glycolysis / Gluconeogenesis [PATH:ko00010]	gpmI; 2,3-bisphosphoglycerate-independent phosphoglycerate mutase [EC:5.4.2.12]
K15633	9056	09100 Metabolism	09102 Energy metabolism	00680 Methane metabolism [PATH:ko00680]	gpmI; 2,3-bisphosphoglycerate-independent phosphoglycerate mutase [EC:5.4.2.12]
K00088	9055	09180 Brite Hierarchies	09183 Protein families: signaling and cellular processes	04147 Exosome [BR:ko04147]	IMPDH, guaB; IMP dehydrogenase [EC:1.1.1.205]
K00088	9055	09100 Metabolism	09111 Xenobiotics biodegradation and metabolism	00983 Drug metabolism - other enzymes [PATH:ko00983]	IMPDH, guaB; IMP dehydrogenase [EC:1.1.1.205]
K00088	9055	09100 Metabolism	09104 Nucleotide metabolism	00230 Purine metabolism [PATH:ko00230]	IMPDH, guaB; IMP dehydrogenase [EC:1.1.1.205]
K03553	9036	09120 Genetic Information Processing	09124 Replication and repair	03440 Homologous recombination [PATH:ko03440]	recA; recombination protein RecA
K03553	9036	09180 Brite Hierarchies	09182 Protein families: genetic information processing	03400 DNA repair and recombination proteins [BR:ko03400]	recA; recombination protein RecA
K00244	9022	09100 Metabolism	09101 Carbohydrate metabolism	00620 Pyruvate metabolism [PATH:ko00620]	frdA; fumarate reductase flavoprotein subunit [EC:1.3.5.4]
K00244	9022	09100 Metabolism	09101 Carbohydrate metabolism	00020 Citrate cycle (TCA cycle) [PATH:ko00020]	frdA; fumarate reductase flavoprotein subunit [EC:1.3.5.4]
K00244	9022	09100 Metabolism	09102 Energy metabolism	00720 Carbon fixation pathways in prokaryotes [PATH:ko00720]	frdA; fumarate reductase flavoprotein subunit [EC:1.3.5.4]
K00244	9022	09100 Metabolism	09101 Carbohydrate metabolism	00650 Butanoate metabolism [PATH:ko00650]	frdA; fumarate reductase flavoprotein subunit [EC:1.3.5.4]
K00244	9022	09100 Metabolism	09102 Energy metabolism	00190 Oxidative phosphorylation [PATH:ko00190]	frdA; fumarate reductase flavoprotein subunit [EC:1.3.5.4]
K00244	9022	09130 Environmental Information Processing	09132 Signal transduction	02020 Two-component system [PATH:ko02020]	frdA; fumarate reductase flavoprotein subunit [EC:1.3.5.4]
K13292	9018	09190 Not Included in Pathway or Brite	09191 Unclassified: metabolism	99980 Enzymes with EC numbers	lgt, umpA; phosphatidylglycerol---prolipoprotein diacylglyceryl transferase [EC:2.5.1.145]
K14742	8990	09180 Brite Hierarchies	09182 Protein families: genetic information processing	03016 Transfer RNA biogenesis [BR:ko03016]	tsaB; tRNA threonylcarbamoyladenosine biosynthesis protein TsaB
K02406	8962	09150 Organismal Systems	09151 Immune system	04621 NOD-like receptor signaling pathway [PATH:ko04621]	fliC, hag; flagellin
K02406	8962	09130 Environmental Information Processing	09132 Signal transduction	02020 Two-component system [PATH:ko02020]	fliC, hag; flagellin
K02406	8962	09140 Cellular Processes	09142 Cell motility	02040 Flagellar assembly [PATH:ko02040]	fliC, hag; flagellin
K02406	8962	09180 Brite Hierarchies	09183 Protein families: signaling and cellular processes	02035 Bacterial motility proteins [BR:ko02035]	fliC, hag; flagellin
K02406	8962	09150 Organismal Systems	09159 Environmental adaptation	04626 Plant-pathogen interaction [PATH:ko04626]	fliC, hag; flagellin
K02005	8960	09190 Not Included in Pathway or Brite	09193 Unclassified: signaling and cellular processes	99992 Structural proteins	ABC.CD.TX; HlyD family secretion protein
K03601	8946	09180 Brite Hierarchies	09182 Protein families: genetic information processing	03400 DNA repair and recombination proteins [BR:ko03400]	xseA; exodeoxyribonuclease VII large subunit [EC:3.1.11.6]
K03601	8946	09120 Genetic Information Processing	09124 Replication and repair	03430 Mismatch repair [PATH:ko03430]	xseA; exodeoxyribonuclease VII large subunit [EC:3.1.11.6]
K17828	8941	09100 Metabolism	09104 Nucleotide metabolism	00240 Pyrimidine metabolism [PATH:ko00240]	pyrDI; dihydroorotate dehydrogenase (NAD+) catalytic subunit [EC:1.3.1.14]
K09809	8901	09190 Not Included in Pathway or Brite	09191 Unclassified: metabolism	99980 Enzymes with EC numbers	tagF; CDP-glycerol glycerophosphotransferase [EC:2.7.8.12]
K01938	8885	09100 Metabolism	09102 Energy metabolism	00720 Carbon fixation pathways in prokaryotes [PATH:ko00720]	fhs; formate--tetrahydrofolate ligase [EC:6.3.4.3]
K01938	8885	09100 Metabolism	09108 Metabolism of cofactors and vitamins	00670 One carbon pool by folate [PATH:ko00670]	fhs; formate--tetrahydrofolate ligase [EC:6.3.4.3]
K07033	8866	09190 Not Included in Pathway or Brite	09194 Poorly characterized	99997 Function unknown	K07033; uncharacterized protein
K11717	8865	09100 Metabolism	09106 Metabolism of other amino acids	00450 Selenocompound metabolism [PATH:ko00450]	sufS; cysteine desulfurase / selenocysteine lyase [EC:2.8.1.7 4.4.1.16]
K00773	8862	09180 Brite Hierarchies	09182 Protein families: genetic information processing	03016 Transfer RNA biogenesis [BR:ko03016]	tgt; queuine tRNA-ribosyltransferase [EC:2.4.2.29]
K03771	8842	09180 Brite Hierarchies	09182 Protein families: genetic information processing	03110 Chaperones and folding catalysts [BR:ko03110]	surA; peptidyl-prolyl cis-trans isomerase SurA [EC:5.2.1.8]
K01854	8836	09100 Metabolism	09101 Carbohydrate metabolism	00052 Galactose metabolism [PATH:ko00052]	glf; UDP-galactopyranose mutase [EC:5.4.99.9]
K01854	8836	09100 Metabolism	09101 Carbohydrate metabolism	00520 Amino sugar and nucleotide sugar metabolism [PATH:ko00520]	glf; UDP-galactopyranose mutase [EC:5.4.99.9]
K01854	8836	09100 Metabolism	09107 Glycan biosynthesis and metabolism	00541 O-Antigen nucleotide sugar biosynthesis [PATH:ko00541]	glf; UDP-galactopyranose mutase [EC:5.4.99.9]
K19302	8831	09100 Metabolism	09107 Glycan biosynthesis and metabolism	00550 Peptidoglycan biosynthesis [PATH:ko00550]	bcrC; undecaprenyl-diphosphatase [EC:3.6.1.27]
K19302	8831	09180 Brite Hierarchies	09181 Protein families: metabolism	01011 Peptidoglycan biosynthesis and degradation proteins [BR:ko01011]	bcrC; undecaprenyl-diphosphatase [EC:3.6.1.27]
K06173	8822	09180 Brite Hierarchies	09182 Protein families: genetic information processing	03016 Transfer RNA biogenesis [BR:ko03016]	truA, PUS1; tRNA pseudouridine38-40 synthase [EC:5.4.99.12]
K01866	8813	09120 Genetic Information Processing	09122 Translation	00970 Aminoacyl-tRNA biosynthesis [PATH:ko00970]	YARS, tyrS; tyrosyl-tRNA synthetase [EC:6.1.1.1]
K01866	8813	09180 Brite Hierarchies	09181 Protein families: metabolism	01007 Amino acid related enzymes [BR:ko01007]	YARS, tyrS; tyrosyl-tRNA synthetase [EC:6.1.1.1]
K01866	8813	09180 Brite Hierarchies	09182 Protein families: genetic information processing	03016 Transfer RNA biogenesis [BR:ko03016]	YARS, tyrS; tyrosyl-tRNA synthetase [EC:6.1.1.1]
K01866	8813	09180 Brite Hierarchies	09182 Protein families: genetic information processing	03029 Mitochondrial biogenesis [BR:ko03029]	YARS, tyrS; tyrosyl-tRNA synthetase [EC:6.1.1.1]
K05685	8795	09130 Environmental Information Processing	09131 Membrane transport	02010 ABC transporters [PATH:ko02010]	macB; macrolide transport system ATP-binding/permease protein [EC:7.6.2.-]
K05685	8795	09180 Brite Hierarchies	09183 Protein families: signaling and cellular processes	02000 Transporters [BR:ko02000]	macB; macrolide transport system ATP-binding/permease protein [EC:7.6.2.-]
K16692	8794	09180 Brite Hierarchies	09181 Protein families: metabolism	01001 Protein kinases [BR:ko01001]	etk-wzc; tyrosine-protein kinase Etk/Wzc [EC:2.7.10.-]
K16692	8794	09130 Environmental Information Processing	09132 Signal transduction	02020 Two-component system [PATH:ko02020]	etk-wzc; tyrosine-protein kinase Etk/Wzc [EC:2.7.10.-]
K11753	8740	09100 Metabolism	09108 Metabolism of cofactors and vitamins	00740 Riboflavin metabolism [PATH:ko00740]	ribF; riboflavin kinase / FMN adenylyltransferase [EC:2.7.1.26 2.7.7.2]
K03832	8718	09180 Brite Hierarchies	09183 Protein families: signaling and cellular processes	02000 Transporters [BR:ko02000]	tonB; periplasmic protein TonB
K01951	8698	09100 Metabolism	09111 Xenobiotics biodegradation and metabolism	00983 Drug metabolism - other enzymes [PATH:ko00983]	guaA, GMPS; GMP synthase (glutamine-hydrolysing) [EC:6.3.5.2]
K01951	8698	09180 Brite Hierarchies	09181 Protein families: metabolism	01002 Peptidases and inhibitors [BR:ko01002]	guaA, GMPS; GMP synthase (glutamine-hydrolysing) [EC:6.3.5.2]
K01951	8698	09100 Metabolism	09104 Nucleotide metabolism	00230 Purine metabolism [PATH:ko00230]	guaA, GMPS; GMP synthase (glutamine-hydrolysing) [EC:6.3.5.2]
K06113	8680	09190 Not Included in Pathway or Brite	09191 Unclassified: metabolism	99980 Enzymes with EC numbers	abnA; arabinan endo-1,5-alpha-L-arabinosidase [EC:3.2.1.99]
K03629	8665	09120 Genetic Information Processing	09124 Replication and repair	03440 Homologous recombination [PATH:ko03440]	recF; DNA replication and repair protein RecF
K03629	8665	09180 Brite Hierarchies	09182 Protein families: genetic information processing	03400 DNA repair and recombination proteins [BR:ko03400]	recF; DNA replication and repair protein RecF
K13713	8663	09100 Metabolism	09104 Nucleotide metabolism	00230 Purine metabolism [PATH:ko00230]	purCD; fusion protein PurCD [EC:6.3.2.6 6.3.4.13]
K11991	8642	09180 Brite Hierarchies	09182 Protein families: genetic information processing	03016 Transfer RNA biogenesis [BR:ko03016]	tadA; tRNA(adenine34) deaminase [EC:3.5.4.33]
K00134	8639	09180 Brite Hierarchies	09183 Protein families: signaling and cellular processes	04147 Exosome [BR:ko04147]	GAPDH, gapA; glyceraldehyde 3-phosphate dehydrogenase (phosphorylating) [EC:1.2.1.12]
K00134	8639	09130 Environmental Information Processing	09132 Signal transduction	04066 HIF-1 signaling pathway [PATH:ko04066]	GAPDH, gapA; glyceraldehyde 3-phosphate dehydrogenase (phosphorylating) [EC:1.2.1.12]
K00134	8639	09100 Metabolism	09101 Carbohydrate metabolism	00010 Glycolysis / Gluconeogenesis [PATH:ko00010]	GAPDH, gapA; glyceraldehyde 3-phosphate dehydrogenase (phosphorylating) [EC:1.2.1.12]
K00134	8639	09100 Metabolism	09102 Energy metabolism	00710 Carbon fixation in photosynthetic organisms [PATH:ko00710]	GAPDH, gapA; glyceraldehyde 3-phosphate dehydrogenase (phosphorylating) [EC:1.2.1.12]
K00134	8639	09180 Brite Hierarchies	09182 Protein families: genetic information processing	04131 Membrane trafficking [BR:ko04131]	GAPDH, gapA; glyceraldehyde 3-phosphate dehydrogenase (phosphorylating) [EC:1.2.1.12]
K03630	8630	09190 Not Included in Pathway or Brite	09192 Unclassified: genetic information processing	99976 Replication and repair	radC; DNA repair protein RadC
K01624	8629	09100 Metabolism	09102 Energy metabolism	00680 Methane metabolism [PATH:ko00680]	FBA, fbaA; fructose-bisphosphate aldolase, class II [EC:4.1.2.13]
K01624	8629	09100 Metabolism	09101 Carbohydrate metabolism	00051 Fructose and mannose metabolism [PATH:ko00051]	FBA, fbaA; fructose-bisphosphate aldolase, class II [EC:4.1.2.13]
K01624	8629	09100 Metabolism	09102 Energy metabolism	00710 Carbon fixation in photosynthetic organisms [PATH:ko00710]	FBA, fbaA; fructose-bisphosphate aldolase, class II [EC:4.1.2.13]
K01624	8629	09100 Metabolism	09101 Carbohydrate metabolism	00010 Glycolysis / Gluconeogenesis [PATH:ko00010]	FBA, fbaA; fructose-bisphosphate aldolase, class II [EC:4.1.2.13]
K01624	8629	09100 Metabolism	09101 Carbohydrate metabolism	00030 Pentose phosphate pathway [PATH:ko00030]	FBA, fbaA; fructose-bisphosphate aldolase, class II [EC:4.1.2.13]
K03205	8628	09180 Brite Hierarchies	09183 Protein families: signaling and cellular processes	02044 Secretion system [BR:ko02044]	virD4, lvhD4; type IV secretion system protein VirD4 [EC:7.4.2.8]
K03205	8628	09130 Environmental Information Processing	09131 Membrane transport	03070 Bacterial secretion system [PATH:ko03070]	virD4, lvhD4; type IV secretion system protein VirD4 [EC:7.4.2.8]
K00847	8624	09100 Metabolism	09101 Carbohydrate metabolism	00500 Starch and sucrose metabolism [PATH:ko00500]	E2.7.1.4, scrK; fructokinase [EC:2.7.1.4]
K00847	8624	09100 Metabolism	09101 Carbohydrate metabolism	00051 Fructose and mannose metabolism [PATH:ko00051]	E2.7.1.4, scrK; fructokinase [EC:2.7.1.4]
K00847	8624	09100 Metabolism	09101 Carbohydrate metabolism	00520 Amino sugar and nucleotide sugar metabolism [PATH:ko00520]	E2.7.1.4, scrK; fructokinase [EC:2.7.1.4]
K00075	8613	09180 Brite Hierarchies	09181 Protein families: metabolism	01011 Peptidoglycan biosynthesis and degradation proteins [BR:ko01011]	murB; UDP-N-acetylmuramate dehydrogenase [EC:1.3.1.98]
K00075	8613	09100 Metabolism	09101 Carbohydrate metabolism	00520 Amino sugar and nucleotide sugar metabolism [PATH:ko00520]	murB; UDP-N-acetylmuramate dehydrogenase [EC:1.3.1.98]
K00075	8613	09100 Metabolism	09107 Glycan biosynthesis and metabolism	00550 Peptidoglycan biosynthesis [PATH:ko00550]	murB; UDP-N-acetylmuramate dehydrogenase [EC:1.3.1.98]
K01867	8604	09180 Brite Hierarchies	09181 Protein families: metabolism	01007 Amino acid related enzymes [BR:ko01007]	WARS, trpS; tryptophanyl-tRNA synthetase [EC:6.1.1.2]
K01867	8604	09120 Genetic Information Processing	09122 Translation	00970 Aminoacyl-tRNA biosynthesis [PATH:ko00970]	WARS, trpS; tryptophanyl-tRNA synthetase [EC:6.1.1.2]
K01867	8604	09180 Brite Hierarchies	09182 Protein families: genetic information processing	03016 Transfer RNA biogenesis [BR:ko03016]	WARS, trpS; tryptophanyl-tRNA synthetase [EC:6.1.1.2]
K03407	8587	09180 Brite Hierarchies	09183 Protein families: signaling and cellular processes	02035 Bacterial motility proteins [BR:ko02035]	cheA; two-component system, chemotaxis family, sensor kinase CheA [EC:2.7.13.3]
K03407	8587	09180 Brite Hierarchies	09181 Protein families: metabolism	01001 Protein kinases [BR:ko01001]	cheA; two-component system, chemotaxis family, sensor kinase CheA [EC:2.7.13.3]
K03407	8587	09140 Cellular Processes	09142 Cell motility	02030 Bacterial chemotaxis [PATH:ko02030]	cheA; two-component system, chemotaxis family, sensor kinase CheA [EC:2.7.13.3]
K03407	8587	09180 Brite Hierarchies	09183 Protein families: signaling and cellular processes	02022 Two-component system [BR:ko02022]	cheA; two-component system, chemotaxis family, sensor kinase CheA [EC:2.7.13.3]
K03407	8587	09130 Environmental Information Processing	09132 Signal transduction	02020 Two-component system [PATH:ko02020]	cheA; two-component system, chemotaxis family, sensor kinase CheA [EC:2.7.13.3]
K00820	8577	09100 Metabolism	09105 Amino acid metabolism	00250 Alanine, aspartate and glutamate metabolism [PATH:ko00250]	glmS, GFPT; glutamine---fructose-6-phosphate transaminase (isomerizing) [EC:2.6.1.16]
K00820	8577	09180 Brite Hierarchies	09181 Protein families: metabolism	01002 Peptidases and inhibitors [BR:ko01002]	glmS, GFPT; glutamine---fructose-6-phosphate transaminase (isomerizing) [EC:2.6.1.16]
K00820	8577	09100 Metabolism	09101 Carbohydrate metabolism	00520 Amino sugar and nucleotide sugar metabolism [PATH:ko00520]	glmS, GFPT; glutamine---fructose-6-phosphate transaminase (isomerizing) [EC:2.6.1.16]
K00099	8568	09100 Metabolism	09109 Metabolism of terpenoids and polyketides	00900 Terpenoid backbone biosynthesis [PATH:ko00900]	dxr; 1-deoxy-D-xylulose-5-phosphate reductoisomerase [EC:1.1.1.267]
K00661	8562	09190 Not Included in Pathway or Brite	09191 Unclassified: metabolism	99980 Enzymes with EC numbers	maa; maltose O-acetyltransferase [EC:2.3.1.79]
K12573	8562	09180 Brite Hierarchies	09182 Protein families: genetic information processing	03016 Transfer RNA biogenesis [BR:ko03016]	rnr, vacB; ribonuclease R [EC:3.1.13.1]
K12573	8562	09120 Genetic Information Processing	09123 Folding, sorting and degradation	03018 RNA degradation [PATH:ko03018]	rnr, vacB; ribonuclease R [EC:3.1.13.1]
K12573	8562	09180 Brite Hierarchies	09182 Protein families: genetic information processing	03019 Messenger RNA biogenesis [BR:ko03019]	rnr, vacB; ribonuclease R [EC:3.1.13.1]
K00336	8520	09100 Metabolism	09102 Energy metabolism	00190 Oxidative phosphorylation [PATH:ko00190]	nuoG; NADH-quinone oxidoreductase subunit G [EC:7.1.1.2]
K07718	8514	09130 Environmental Information Processing	09132 Signal transduction	02020 Two-component system [PATH:ko02020]	yesM; two-component system, sensor histidine kinase YesM [EC:2.7.13.3]
K07718	8514	09180 Brite Hierarchies	09181 Protein families: metabolism	01001 Protein kinases [BR:ko01001]	yesM; two-component system, sensor histidine kinase YesM [EC:2.7.13.3]
K07718	8514	09180 Brite Hierarchies	09183 Protein families: signaling and cellular processes	02022 Two-component system [BR:ko02022]	yesM; two-component system, sensor histidine kinase YesM [EC:2.7.13.3]
K03979	8504	09180 Brite Hierarchies	09182 Protein families: genetic information processing	03009 Ribosome biogenesis [BR:ko03009]	obgE, cgtA, MTG2; GTPase [EC:3.6.5.-]
K03106	8497	09120 Genetic Information Processing	09123 Folding, sorting and degradation	03060 Protein export [PATH:ko03060]	SRP54, ffh; signal recognition particle subunit SRP54 [EC:3.6.5.4]
K03106	8497	09140 Cellular Processes	09145 Cellular community - prokaryotes	02024 Quorum sensing [PATH:ko02024]	SRP54, ffh; signal recognition particle subunit SRP54 [EC:3.6.5.4]
K03106	8497	09130 Environmental Information Processing	09131 Membrane transport	03070 Bacterial secretion system [PATH:ko03070]	SRP54, ffh; signal recognition particle subunit SRP54 [EC:3.6.5.4]
K03106	8497	09180 Brite Hierarchies	09183 Protein families: signaling and cellular processes	02044 Secretion system [BR:ko02044]	SRP54, ffh; signal recognition particle subunit SRP54 [EC:3.6.5.4]
K00347	8496	09190 Not Included in Pathway or Brite	09191 Unclassified: metabolism	99980 Enzymes with EC numbers	nqrB; Na+-transporting NADH:ubiquinone oxidoreductase subunit B [EC:7.2.1.1]
K11069	8476	09130 Environmental Information Processing	09131 Membrane transport	02010 ABC transporters [PATH:ko02010]	potD; spermidine/putrescine transport system substrate-binding protein
K11069	8476	09180 Brite Hierarchies	09183 Protein families: signaling and cellular processes	02000 Transporters [BR:ko02000]	potD; spermidine/putrescine transport system substrate-binding protein
K03526	8475	09100 Metabolism	09109 Metabolism of terpenoids and polyketides	00900 Terpenoid backbone biosynthesis [PATH:ko00900]	gcpE, ispG; (E)-4-hydroxy-3-methylbut-2-enyl-diphosphate synthase [EC:1.17.7.1 1.17.7.3]
K11175	8475	09100 Metabolism	09108 Metabolism of cofactors and vitamins	00670 One carbon pool by folate [PATH:ko00670]	purN; phosphoribosylglycinamide formyltransferase 1 [EC:2.1.2.2]
K11175	8475	09100 Metabolism	09104 Nucleotide metabolism	00230 Purine metabolism [PATH:ko00230]	purN; phosphoribosylglycinamide formyltransferase 1 [EC:2.1.2.2]
K01687	8440	09100 Metabolism	09108 Metabolism of cofactors and vitamins	00770 Pantothenate and CoA biosynthesis [PATH:ko00770]	ilvD; dihydroxy-acid dehydratase [EC:4.2.1.9]
K01687	8440	09100 Metabolism	09105 Amino acid metabolism	00290 Valine, leucine and isoleucine biosynthesis [PATH:ko00290]	ilvD; dihydroxy-acid dehydratase [EC:4.2.1.9]
K01991	8414	09180 Brite Hierarchies	09183 Protein families: signaling and cellular processes	02000 Transporters [BR:ko02000]	wza, gfcE; polysaccharide biosynthesis/export protein
K01991	8414	09130 Environmental Information Processing	09132 Signal transduction	02020 Two-component system [PATH:ko02020]	wza, gfcE; polysaccharide biosynthesis/export protein
K01991	8414	09140 Cellular Processes	09145 Cellular community - prokaryotes	02026 Biofilm formation - Escherichia coli [PATH:ko02026]	wza, gfcE; polysaccharide biosynthesis/export protein
K00067	8404	09100 Metabolism	09110 Biosynthesis of other secondary metabolites	00521 Streptomycin biosynthesis [PATH:ko00521]	rfbD, rmlD; dTDP-4-dehydrorhamnose reductase [EC:1.1.1.133]
K00067	8404	09100 Metabolism	09107 Glycan biosynthesis and metabolism	00541 O-Antigen nucleotide sugar biosynthesis [PATH:ko00541]	rfbD, rmlD; dTDP-4-dehydrorhamnose reductase [EC:1.1.1.133]
K00067	8404	09100 Metabolism	09109 Metabolism of terpenoids and polyketides	00523 Polyketide sugar unit biosynthesis [PATH:ko00523]	rfbD, rmlD; dTDP-4-dehydrorhamnose reductase [EC:1.1.1.133]
K09811	8397	09130 Environmental Information Processing	09131 Membrane transport	02010 ABC transporters [PATH:ko02010]	ftsX; cell division transport system permease protein
K09811	8397	09180 Brite Hierarchies	09182 Protein families: genetic information processing	03036 Chromosome and associated proteins [BR:ko03036]	ftsX; cell division transport system permease protein
K09811	8397	09180 Brite Hierarchies	09183 Protein families: signaling and cellular processes	02000 Transporters [BR:ko02000]	ftsX; cell division transport system permease protein
K11072	8389	09180 Brite Hierarchies	09183 Protein families: signaling and cellular processes	02000 Transporters [BR:ko02000]	potA; spermidine/putrescine transport system ATP-binding protein [EC:7.6.2.11]
K11072	8389	09130 Environmental Information Processing	09131 Membrane transport	02010 ABC transporters [PATH:ko02010]	potA; spermidine/putrescine transport system ATP-binding protein [EC:7.6.2.11]
K01735	8382	09100 Metabolism	09105 Amino acid metabolism	00400 Phenylalanine, tyrosine and tryptophan biosynthesis [PATH:ko00400]	aroB; 3-dehydroquinate synthase [EC:4.2.3.4]
K01571	8375	09100 Metabolism	09101 Carbohydrate metabolism	00620 Pyruvate metabolism [PATH:ko00620]	oadA; oxaloacetate decarboxylase (Na+ extruding) subunit alpha [EC:7.2.4.2]
K01571	8375	09180 Brite Hierarchies	09183 Protein families: signaling and cellular processes	02000 Transporters [BR:ko02000]	oadA; oxaloacetate decarboxylase (Na+ extruding) subunit alpha [EC:7.2.4.2]
K01814	8348	09100 Metabolism	09105 Amino acid metabolism	00340 Histidine metabolism [PATH:ko00340]	hisA; phosphoribosylformimino-5-aminoimidazole carboxamide ribotide isomerase [EC:5.3.1.16]
K01886	8334	09180 Brite Hierarchies	09182 Protein families: genetic information processing	03016 Transfer RNA biogenesis [BR:ko03016]	QARS, glnS; glutaminyl-tRNA synthetase [EC:6.1.1.18]
K01886	8334	09120 Genetic Information Processing	09122 Translation	00970 Aminoacyl-tRNA biosynthesis [PATH:ko00970]	QARS, glnS; glutaminyl-tRNA synthetase [EC:6.1.1.18]
K01886	8334	09180 Brite Hierarchies	09181 Protein families: metabolism	01007 Amino acid related enzymes [BR:ko01007]	QARS, glnS; glutaminyl-tRNA synthetase [EC:6.1.1.18]
K02341	8316	09120 Genetic Information Processing	09124 Replication and repair	03030 DNA replication [PATH:ko03030]	holB; DNA polymerase III subunit delta' [EC:2.7.7.7]
K02341	8316	09120 Genetic Information Processing	09124 Replication and repair	03440 Homologous recombination [PATH:ko03440]	holB; DNA polymerase III subunit delta' [EC:2.7.7.7]
K02341	8316	09180 Brite Hierarchies	09182 Protein families: genetic information processing	03032 DNA replication proteins [BR:ko03032]	holB; DNA polymerase III subunit delta' [EC:2.7.7.7]
K02341	8316	09180 Brite Hierarchies	09182 Protein families: genetic information processing	03400 DNA repair and recombination proteins [BR:ko03400]	holB; DNA polymerase III subunit delta' [EC:2.7.7.7]
K02341	8316	09120 Genetic Information Processing	09124 Replication and repair	03430 Mismatch repair [PATH:ko03430]	holB; DNA polymerase III subunit delta' [EC:2.7.7.7]
K06972	8311	09180 Brite Hierarchies	09181 Protein families: metabolism	01002 Peptidases and inhibitors [BR:ko01002]	PITRM1, PreP, CYM1; presequence protease [EC:3.4.24.-]
K02283	8293	09180 Brite Hierarchies	09183 Protein families: signaling and cellular processes	02044 Secretion system [BR:ko02044]	cpaF, tadA; pilus assembly protein CpaF [EC:7.4.2.8]
K02283	8293	09180 Brite Hierarchies	09183 Protein families: signaling and cellular processes	02035 Bacterial motility proteins [BR:ko02035]	cpaF, tadA; pilus assembly protein CpaF [EC:7.4.2.8]
K06941	8289	09180 Brite Hierarchies	09182 Protein families: genetic information processing	03009 Ribosome biogenesis [BR:ko03009]	rlmN; 23S rRNA (adenine2503-C2)-methyltransferase [EC:2.1.1.192]
K03431	8274	09100 Metabolism	09101 Carbohydrate metabolism	00520 Amino sugar and nucleotide sugar metabolism [PATH:ko00520]	glmM; phosphoglucosamine mutase [EC:5.4.2.10]
K00891	8267	09100 Metabolism	09105 Amino acid metabolism	00400 Phenylalanine, tyrosine and tryptophan biosynthesis [PATH:ko00400]	aroK, aroL; shikimate kinase [EC:2.7.1.71]
K03769	8265	09180 Brite Hierarchies	09182 Protein families: genetic information processing	03110 Chaperones and folding catalysts [BR:ko03110]	ppiC; peptidyl-prolyl cis-trans isomerase C [EC:5.2.1.8]
K07056	8264	09180 Brite Hierarchies	09182 Protein families: genetic information processing	03009 Ribosome biogenesis [BR:ko03009]	rsmI; 16S rRNA (cytidine1402-2'-O)-methyltransferase [EC:2.1.1.198]
K12585	8239	09180 Brite Hierarchies	09182 Protein families: genetic information processing	03019 Messenger RNA biogenesis [BR:ko03019]	DIS3, RRP44; exosome complex exonuclease DIS3/RRP44 [EC:3.1.13.-]
K12585	8239	09120 Genetic Information Processing	09123 Folding, sorting and degradation	03018 RNA degradation [PATH:ko03018]	DIS3, RRP44; exosome complex exonuclease DIS3/RRP44 [EC:3.1.13.-]
K06883	8236	09190 Not Included in Pathway or Brite	09194 Poorly characterized	99997 Function unknown	K06883; uncharacterized protein
K01960	8221	09100 Metabolism	09101 Carbohydrate metabolism	00620 Pyruvate metabolism [PATH:ko00620]	pycB; pyruvate carboxylase subunit B [EC:6.4.1.1]
K01960	8221	09100 Metabolism	09101 Carbohydrate metabolism	00020 Citrate cycle (TCA cycle) [PATH:ko00020]	pycB; pyruvate carboxylase subunit B [EC:6.4.1.1]
K01960	8221	09100 Metabolism	09102 Energy metabolism	00720 Carbon fixation pathways in prokaryotes [PATH:ko00720]	pycB; pyruvate carboxylase subunit B [EC:6.4.1.1]
K03551	8209	09180 Brite Hierarchies	09182 Protein families: genetic information processing	03400 DNA repair and recombination proteins [BR:ko03400]	ruvB; holliday junction DNA helicase RuvB [EC:3.6.4.12]
K03551	8209	09120 Genetic Information Processing	09124 Replication and repair	03440 Homologous recombination [PATH:ko03440]	ruvB; holliday junction DNA helicase RuvB [EC:3.6.4.12]
K13799	8202	09100 Metabolism	09108 Metabolism of cofactors and vitamins	00770 Pantothenate and CoA biosynthesis [PATH:ko00770]	panC-cmk; pantoate ligase / CMP/dCMP kinase [EC:6.3.2.1 2.7.4.25]
K13799	8202	09100 Metabolism	09104 Nucleotide metabolism	00240 Pyrimidine metabolism [PATH:ko00240]	panC-cmk; pantoate ligase / CMP/dCMP kinase [EC:6.3.2.1 2.7.4.25]
K13799	8202	09100 Metabolism	09106 Metabolism of other amino acids	00410 beta-Alanine metabolism [PATH:ko00410]	panC-cmk; pantoate ligase / CMP/dCMP kinase [EC:6.3.2.1 2.7.4.25]
K22278	8199	09190 Not Included in Pathway or Brite	09191 Unclassified: metabolism	99980 Enzymes with EC numbers	pgdA; peptidoglycan-N-acetylglucosamine deacetylase [EC:3.5.1.104]
K13541	8196	09100 Metabolism	09108 Metabolism of cofactors and vitamins	00860 Porphyrin and chlorophyll metabolism [PATH:ko00860]	cbiGH-cobJ; cobalt-precorrin 5A hydrolase / cobalt-factor III methyltransferase / precorrin-3B C17-methyltransferase [EC:3.7.1.12 2.1.1.272 2.1.1.131]
K17319	8195	09130 Environmental Information Processing	09131 Membrane transport	02010 ABC transporters [PATH:ko02010]	lplB; putative aldouronate transport system permease protein
K17319	8195	09180 Brite Hierarchies	09183 Protein families: signaling and cellular processes	02000 Transporters [BR:ko02000]	lplB; putative aldouronate transport system permease protein
K01520	8188	09100 Metabolism	09104 Nucleotide metabolism	00240 Pyrimidine metabolism [PATH:ko00240]	dut, DUT; dUTP pyrophosphatase [EC:3.6.1.23]
K01520	8188	09180 Brite Hierarchies	09182 Protein families: genetic information processing	03400 DNA repair and recombination proteins [BR:ko03400]	dut, DUT; dUTP pyrophosphatase [EC:3.6.1.23]
K01520	8188	09100 Metabolism	09111 Xenobiotics biodegradation and metabolism	00983 Drug metabolism - other enzymes [PATH:ko00983]	dut, DUT; dUTP pyrophosphatase [EC:3.6.1.23]
K07030	8186	09190 Not Included in Pathway or Brite	09191 Unclassified: metabolism	99980 Enzymes with EC numbers	fakA; fatty acid kinase [EC:2.7.2.18]
K02006	8156	09130 Environmental Information Processing	09131 Membrane transport	02010 ABC transporters [PATH:ko02010]	cbiO; cobalt/nickel transport system ATP-binding protein
K02006	8156	09180 Brite Hierarchies	09183 Protein families: signaling and cellular processes	02000 Transporters [BR:ko02000]	cbiO; cobalt/nickel transport system ATP-binding protein
K01628	8155	09100 Metabolism	09101 Carbohydrate metabolism	00051 Fructose and mannose metabolism [PATH:ko00051]	fucA; L-fuculose-phosphate aldolase [EC:4.1.2.17]
K01628	8155	09100 Metabolism	09101 Carbohydrate metabolism	00040 Pentose and glucuronate interconversions [PATH:ko00040]	fucA; L-fuculose-phosphate aldolase [EC:4.1.2.17]
K01880	8152	09120 Genetic Information Processing	09122 Translation	00970 Aminoacyl-tRNA biosynthesis [PATH:ko00970]	GARS, glyS1; glycyl-tRNA synthetase [EC:6.1.1.14]
K01880	8152	09180 Brite Hierarchies	09182 Protein families: genetic information processing	03016 Transfer RNA biogenesis [BR:ko03016]	GARS, glyS1; glycyl-tRNA synthetase [EC:6.1.1.14]
K01880	8152	09180 Brite Hierarchies	09182 Protein families: genetic information processing	03029 Mitochondrial biogenesis [BR:ko03029]	GARS, glyS1; glycyl-tRNA synthetase [EC:6.1.1.14]
K01880	8152	09180 Brite Hierarchies	09181 Protein families: metabolism	01007 Amino acid related enzymes [BR:ko01007]	GARS, glyS1; glycyl-tRNA synthetase [EC:6.1.1.14]
K03091	8144	09180 Brite Hierarchies	09182 Protein families: genetic information processing	03021 Transcription machinery [BR:ko03021]	sigH; RNA polymerase sporulation-specific sigma factor
K02564	8139	09100 Metabolism	09101 Carbohydrate metabolism	00520 Amino sugar and nucleotide sugar metabolism [PATH:ko00520]	nagB, GNPDA; glucosamine-6-phosphate deaminase [EC:3.5.99.6]
K03628	8138	09180 Brite Hierarchies	09182 Protein families: genetic information processing	03019 Messenger RNA biogenesis [BR:ko03019]	rho; transcription termination factor Rho
K03628	8138	09180 Brite Hierarchies	09182 Protein families: genetic information processing	03021 Transcription machinery [BR:ko03021]	rho; transcription termination factor Rho
K03628	8138	09120 Genetic Information Processing	09123 Folding, sorting and degradation	03018 RNA degradation [PATH:ko03018]	rho; transcription termination factor Rho
K00971	8120	09100 Metabolism	09107 Glycan biosynthesis and metabolism	00541 O-Antigen nucleotide sugar biosynthesis [PATH:ko00541]	manC, cpsB; mannose-1-phosphate guanylyltransferase [EC:2.7.7.13]
K00971	8120	09100 Metabolism	09101 Carbohydrate metabolism	00520 Amino sugar and nucleotide sugar metabolism [PATH:ko00520]	manC, cpsB; mannose-1-phosphate guanylyltransferase [EC:2.7.7.13]
K00971	8120	09100 Metabolism	09101 Carbohydrate metabolism	00051 Fructose and mannose metabolism [PATH:ko00051]	manC, cpsB; mannose-1-phosphate guanylyltransferase [EC:2.7.7.13]
K01193	8119	09100 Metabolism	09101 Carbohydrate metabolism	00500 Starch and sucrose metabolism [PATH:ko00500]	INV, sacA; beta-fructofuranosidase [EC:3.2.1.26]
K01193	8119	09100 Metabolism	09101 Carbohydrate metabolism	00052 Galactose metabolism [PATH:ko00052]	INV, sacA; beta-fructofuranosidase [EC:3.2.1.26]
K09689	8119	09130 Environmental Information Processing	09131 Membrane transport	02010 ABC transporters [PATH:ko02010]	kpsT; capsular polysaccharide transport system ATP-binding protein [EC:7.6.2.12]
K09689	8119	09180 Brite Hierarchies	09183 Protein families: signaling and cellular processes	02000 Transporters [BR:ko02000]	kpsT; capsular polysaccharide transport system ATP-binding protein [EC:7.6.2.12]
K07102	8112	09100 Metabolism	09101 Carbohydrate metabolism	00520 Amino sugar and nucleotide sugar metabolism [PATH:ko00520]	amgK; N-acetylmuramate 1-kinase [EC:2.7.1.221]
K15738	8079	09180 Brite Hierarchies	09183 Protein families: signaling and cellular processes	02000 Transporters [BR:ko02000]	uup; ABC transport system ATP-binding/permease protein
K06942	8066	09180 Brite Hierarchies	09182 Protein families: genetic information processing	03009 Ribosome biogenesis [BR:ko03009]	ychF; ribosome-binding ATPase
K00857	8035	09100 Metabolism	09104 Nucleotide metabolism	00240 Pyrimidine metabolism [PATH:ko00240]	tdk, TK; thymidine kinase [EC:2.7.1.21]
K00857	8035	09100 Metabolism	09111 Xenobiotics biodegradation and metabolism	00983 Drug metabolism - other enzymes [PATH:ko00983]	tdk, TK; thymidine kinase [EC:2.7.1.21]
K00796	8028	09100 Metabolism	09108 Metabolism of cofactors and vitamins	00790 Folate biosynthesis [PATH:ko00790]	folP; dihydropteroate synthase [EC:2.5.1.15]
K06400	8022	09190 Not Included in Pathway or Brite	09193 Unclassified: signaling and cellular processes	99978 Cell growth	spoIVCA; site-specific DNA recombinase
K02835	8013	09180 Brite Hierarchies	09182 Protein families: genetic information processing	03012 Translation factors [BR:ko03012]	prfA, MTRF1, MRF1; peptide chain release factor 1
K01000	8011	09180 Brite Hierarchies	09181 Protein families: metabolism	01011 Peptidoglycan biosynthesis and degradation proteins [BR:ko01011]	mraY; phospho-N-acetylmuramoyl-pentapeptide-transferase [EC:2.7.8.13]
K01000	8011	09100 Metabolism	09107 Glycan biosynthesis and metabolism	00550 Peptidoglycan biosynthesis [PATH:ko00550]	mraY; phospho-N-acetylmuramoyl-pentapeptide-transferase [EC:2.7.8.13]
K02652	7994	09180 Brite Hierarchies	09183 Protein families: signaling and cellular processes	02044 Secretion system [BR:ko02044]	pilB; type IV pilus assembly protein PilB
K02652	7994	09180 Brite Hierarchies	09183 Protein families: signaling and cellular processes	02035 Bacterial motility proteins [BR:ko02035]	pilB; type IV pilus assembly protein PilB
K03040	7990	09180 Brite Hierarchies	09182 Protein families: genetic information processing	03021 Transcription machinery [BR:ko03021]	rpoA; DNA-directed RNA polymerase subunit alpha [EC:2.7.7.6]
K03040	7990	09180 Brite Hierarchies	09182 Protein families: genetic information processing	03400 DNA repair and recombination proteins [BR:ko03400]	rpoA; DNA-directed RNA polymerase subunit alpha [EC:2.7.7.6]
K03040	7990	09120 Genetic Information Processing	09121 Transcription	03020 RNA polymerase [PATH:ko03020]	rpoA; DNA-directed RNA polymerase subunit alpha [EC:2.7.7.6]
K16011	7983	09100 Metabolism	09107 Glycan biosynthesis and metabolism	00541 O-Antigen nucleotide sugar biosynthesis [PATH:ko00541]	algA, xanB, rfbA, wbpW, pslB; mannose-1-phosphate guanylyltransferase / mannose-6-phosphate isomerase [EC:2.7.7.13 5.3.1.8]
K16011	7983	09140 Cellular Processes	09145 Cellular community - prokaryotes	02025 Biofilm formation - Pseudomonas aeruginosa [PATH:ko02025]	algA, xanB, rfbA, wbpW, pslB; mannose-1-phosphate guanylyltransferase / mannose-6-phosphate isomerase [EC:2.7.7.13 5.3.1.8]
K16011	7983	09100 Metabolism	09101 Carbohydrate metabolism	00520 Amino sugar and nucleotide sugar metabolism [PATH:ko00520]	algA, xanB, rfbA, wbpW, pslB; mannose-1-phosphate guanylyltransferase / mannose-6-phosphate isomerase [EC:2.7.7.13 5.3.1.8]
K16011	7983	09100 Metabolism	09101 Carbohydrate metabolism	00051 Fructose and mannose metabolism [PATH:ko00051]	algA, xanB, rfbA, wbpW, pslB; mannose-1-phosphate guanylyltransferase / mannose-6-phosphate isomerase [EC:2.7.7.13 5.3.1.8]
K03328	7968	09190 Not Included in Pathway or Brite	09193 Unclassified: signaling and cellular processes	99977 Transport	TC.PST; polysaccharide transporter, PST family
K18332	7965	09190 Not Included in Pathway or Brite	09191 Unclassified: metabolism	99980 Enzymes with EC numbers	hndD; NADP-reducing hydrogenase subunit HndD [EC:1.12.1.3]
K01893	7962	09180 Brite Hierarchies	09182 Protein families: genetic information processing	03016 Transfer RNA biogenesis [BR:ko03016]	NARS, asnS; asparaginyl-tRNA synthetase [EC:6.1.1.22]
K01893	7962	09180 Brite Hierarchies	09181 Protein families: metabolism	01007 Amino acid related enzymes [BR:ko01007]	NARS, asnS; asparaginyl-tRNA synthetase [EC:6.1.1.22]
K01893	7962	09120 Genetic Information Processing	09122 Translation	00970 Aminoacyl-tRNA biosynthesis [PATH:ko00970]	NARS, asnS; asparaginyl-tRNA synthetase [EC:6.1.1.22]
K03281	7960	09190 Not Included in Pathway or Brite	09193 Unclassified: signaling and cellular processes	99977 Transport	TC.CIC; chloride channel protein, CIC family
K05540	7958	09180 Brite Hierarchies	09182 Protein families: genetic information processing	03016 Transfer RNA biogenesis [BR:ko03016]	dusB; tRNA-dihydrouridine synthase B [EC:1.-.-.-]
K00179	7949	09190 Not Included in Pathway or Brite	09191 Unclassified: metabolism	99980 Enzymes with EC numbers	iorA; indolepyruvate ferredoxin oxidoreductase, alpha subunit [EC:1.2.7.8]
K04485	7949	09180 Brite Hierarchies	09182 Protein families: genetic information processing	03400 DNA repair and recombination proteins [BR:ko03400]	radA, sms; DNA repair protein RadA/Sms
K01191	7942	09180 Brite Hierarchies	09182 Protein families: genetic information processing	04131 Membrane trafficking [BR:ko04131]	MAN2C1; alpha-mannosidase [EC:3.2.1.24]
K01191	7942	09100 Metabolism	09107 Glycan biosynthesis and metabolism	00511 Other glycan degradation [PATH:ko00511]	MAN2C1; alpha-mannosidase [EC:3.2.1.24]
K01755	7937	09180 Brite Hierarchies	09183 Protein families: signaling and cellular processes	04147 Exosome [BR:ko04147]	argH, ASL; argininosuccinate lyase [EC:4.3.2.1]
K01755	7937	09100 Metabolism	09105 Amino acid metabolism	00220 Arginine biosynthesis [PATH:ko00220]	argH, ASL; argininosuccinate lyase [EC:4.3.2.1]
K01755	7937	09100 Metabolism	09105 Amino acid metabolism	00250 Alanine, aspartate and glutamate metabolism [PATH:ko00250]	argH, ASL; argininosuccinate lyase [EC:4.3.2.1]
K14161	7929	09180 Brite Hierarchies	09182 Protein families: genetic information processing	03400 DNA repair and recombination proteins [BR:ko03400]	imuB; protein ImuB
K01889	7895	09120 Genetic Information Processing	09122 Translation	00970 Aminoacyl-tRNA biosynthesis [PATH:ko00970]	FARSA, pheS; phenylalanyl-tRNA synthetase alpha chain [EC:6.1.1.20]
K01889	7895	09180 Brite Hierarchies	09182 Protein families: genetic information processing	03016 Transfer RNA biogenesis [BR:ko03016]	FARSA, pheS; phenylalanyl-tRNA synthetase alpha chain [EC:6.1.1.20]
K01889	7895	09180 Brite Hierarchies	09181 Protein families: metabolism	01007 Amino acid related enzymes [BR:ko01007]	FARSA, pheS; phenylalanyl-tRNA synthetase alpha chain [EC:6.1.1.20]
K00970	7879	09120 Genetic Information Processing	09123 Folding, sorting and degradation	03018 RNA degradation [PATH:ko03018]	pcnB; poly(A) polymerase [EC:2.7.7.19]
K00970	7879	09180 Brite Hierarchies	09182 Protein families: genetic information processing	03019 Messenger RNA biogenesis [BR:ko03019]	pcnB; poly(A) polymerase [EC:2.7.7.19]
K07335	7861	09180 Brite Hierarchies	09183 Protein families: signaling and cellular processes	02000 Transporters [BR:ko02000]	bmpA, bmpB, tmpC; basic membrane protein A and related proteins
K07335	7861	09130 Environmental Information Processing	09131 Membrane transport	02010 ABC transporters [PATH:ko02010]	bmpA, bmpB, tmpC; basic membrane protein A and related proteins
K10754	7832	09120 Genetic Information Processing	09124 Replication and repair	03430 Mismatch repair [PATH:ko03430]	RFC1; replication factor C subunit 1
K10754	7832	09120 Genetic Information Processing	09124 Replication and repair	03420 Nucleotide excision repair [PATH:ko03420]	RFC1; replication factor C subunit 1
K10754	7832	09180 Brite Hierarchies	09182 Protein families: genetic information processing	03400 DNA repair and recombination proteins [BR:ko03400]	RFC1; replication factor C subunit 1
K10754	7832	09180 Brite Hierarchies	09182 Protein families: genetic information processing	03032 DNA replication proteins [BR:ko03032]	RFC1; replication factor C subunit 1
K10754	7832	09120 Genetic Information Processing	09124 Replication and repair	03030 DNA replication [PATH:ko03030]	RFC1; replication factor C subunit 1
K06949	7805	09100 Metabolism	09108 Metabolism of cofactors and vitamins	00730 Thiamine metabolism [PATH:ko00730]	rsgA, engC; ribosome biogenesis GTPase / thiamine phosphate phosphatase [EC:3.6.1.- 3.1.3.100]
K06949	7805	09180 Brite Hierarchies	09182 Protein families: genetic information processing	03009 Ribosome biogenesis [BR:ko03009]	rsgA, engC; ribosome biogenesis GTPase / thiamine phosphate phosphatase [EC:3.6.1.- 3.1.3.100]
K01265	7798	09180 Brite Hierarchies	09181 Protein families: metabolism	01002 Peptidases and inhibitors [BR:ko01002]	map; methionyl aminopeptidase [EC:3.4.11.18]
K08282	7797	09190 Not Included in Pathway or Brite	09191 Unclassified: metabolism	99980 Enzymes with EC numbers	E2.7.11.1; non-specific serine/threonine protein kinase [EC:2.7.11.1]
K01462	7796	09190 Not Included in Pathway or Brite	09191 Unclassified: metabolism	99980 Enzymes with EC numbers	PDF, def; peptide deformylase [EC:3.5.1.88]
K09691	7785	09180 Brite Hierarchies	09183 Protein families: signaling and cellular processes	02000 Transporters [BR:ko02000]	wzt, rbfB; lipopolysaccharide transport system ATP-binding protein
K09691	7785	09130 Environmental Information Processing	09131 Membrane transport	02010 ABC transporters [PATH:ko02010]	wzt, rbfB; lipopolysaccharide transport system ATP-binding protein
K03316	7761	09190 Not Included in Pathway or Brite	09193 Unclassified: signaling and cellular processes	99977 Transport	TC.CPA1; monovalent cation:H+ antiporter, CPA1 family
K07636	7761	09180 Brite Hierarchies	09183 Protein families: signaling and cellular processes	02022 Two-component system [BR:ko02022]	phoR; two-component system, OmpR family, phosphate regulon sensor histidine kinase PhoR [EC:2.7.13.3]
K07636	7761	09180 Brite Hierarchies	09181 Protein families: metabolism	01001 Protein kinases [BR:ko01001]	phoR; two-component system, OmpR family, phosphate regulon sensor histidine kinase PhoR [EC:2.7.13.3]
K07636	7761	09130 Environmental Information Processing	09132 Signal transduction	02020 Two-component system [PATH:ko02020]	phoR; two-component system, OmpR family, phosphate regulon sensor histidine kinase PhoR [EC:2.7.13.3]
K13788	7746	09100 Metabolism	09101 Carbohydrate metabolism	00620 Pyruvate metabolism [PATH:ko00620]	pta; phosphate acetyltransferase [EC:2.3.1.8]
K13788	7746	09100 Metabolism	09106 Metabolism of other amino acids	00430 Taurine and hypotaurine metabolism [PATH:ko00430]	pta; phosphate acetyltransferase [EC:2.3.1.8]
K13788	7746	09100 Metabolism	09102 Energy metabolism	00680 Methane metabolism [PATH:ko00680]	pta; phosphate acetyltransferase [EC:2.3.1.8]
K13788	7746	09100 Metabolism	09101 Carbohydrate metabolism	00640 Propanoate metabolism [PATH:ko00640]	pta; phosphate acetyltransferase [EC:2.3.1.8]
K13788	7746	09100 Metabolism	09102 Energy metabolism	00720 Carbon fixation pathways in prokaryotes [PATH:ko00720]	pta; phosphate acetyltransferase [EC:2.3.1.8]
K12297	7727	09180 Brite Hierarchies	09182 Protein families: genetic information processing	03009 Ribosome biogenesis [BR:ko03009]	rlmKL; 23S rRNA (guanine2069-N7)-methyltransferase / 23S rRNA (guanine2445-N2)-methyltransferase [EC:2.1.1.264 2.1.1.173]
K02058	7714	09180 Brite Hierarchies	09183 Protein families: signaling and cellular processes	02000 Transporters [BR:ko02000]	ABC.SS.S; simple sugar transport system substrate-binding protein
K02935	7696	09120 Genetic Information Processing	09122 Translation	03010 Ribosome [PATH:ko03010]	RP-L7, MRPL12, rplL; large subunit ribosomal protein L7/L12
K02935	7696	09180 Brite Hierarchies	09182 Protein families: genetic information processing	03011 Ribosome [BR:ko03011]	RP-L7, MRPL12, rplL; large subunit ribosomal protein L7/L12
K02836	7686	09180 Brite Hierarchies	09182 Protein families: genetic information processing	03012 Translation factors [BR:ko03012]	prfB; peptide chain release factor 2
K01155	7683	09180 Brite Hierarchies	09183 Protein families: signaling and cellular processes	02048 Prokaryotic defense system [BR:ko02048]	E3.1.21.4; type II restriction enzyme [EC:3.1.21.4]
K04068	7680	09190 Not Included in Pathway or Brite	09191 Unclassified: metabolism	99980 Enzymes with EC numbers	nrdG; anaerobic ribonucleoside-triphosphate reductase activating protein [EC:1.97.1.4]
K01057	7678	09100 Metabolism	09101 Carbohydrate metabolism	00030 Pentose phosphate pathway [PATH:ko00030]	PGLS, pgl, devB; 6-phosphogluconolactonase [EC:3.1.1.31]
K00942	7676	09100 Metabolism	09104 Nucleotide metabolism	00230 Purine metabolism [PATH:ko00230]	E2.7.4.8, gmk; guanylate kinase [EC:2.7.4.8]
K01736	7661	09100 Metabolism	09105 Amino acid metabolism	00400 Phenylalanine, tyrosine and tryptophan biosynthesis [PATH:ko00400]	aroC; chorismate synthase [EC:4.2.3.5]
K01681	7660	09100 Metabolism	09101 Carbohydrate metabolism	00020 Citrate cycle (TCA cycle) [PATH:ko00020]	ACO, acnA; aconitate hydratase [EC:4.2.1.3]
K01681	7660	09100 Metabolism	09101 Carbohydrate metabolism	00630 Glyoxylate and dicarboxylate metabolism [PATH:ko00630]	ACO, acnA; aconitate hydratase [EC:4.2.1.3]
K01681	7660	09100 Metabolism	09102 Energy metabolism	00720 Carbon fixation pathways in prokaryotes [PATH:ko00720]	ACO, acnA; aconitate hydratase [EC:4.2.1.3]
K00335	7649	09100 Metabolism	09102 Energy metabolism	00190 Oxidative phosphorylation [PATH:ko00190]	nuoF; NADH-quinone oxidoreductase subunit F [EC:7.1.1.2]
K03501	7645	09180 Brite Hierarchies	09182 Protein families: genetic information processing	03036 Chromosome and associated proteins [BR:ko03036]	gidB, rsmG; 16S rRNA (guanine527-N7)-methyltransferase [EC:2.1.1.170]
K03501	7645	09180 Brite Hierarchies	09182 Protein families: genetic information processing	03009 Ribosome biogenesis [BR:ko03009]	gidB, rsmG; 16S rRNA (guanine527-N7)-methyltransferase [EC:2.1.1.170]
K03624	7642	09180 Brite Hierarchies	09182 Protein families: genetic information processing	03021 Transcription machinery [BR:ko03021]	greA; transcription elongation factor GreA
K01414	7630	09180 Brite Hierarchies	09181 Protein families: metabolism	01002 Peptidases and inhibitors [BR:ko01002]	prlC; oligopeptidase A [EC:3.4.24.70]
K03439	7626	09180 Brite Hierarchies	09182 Protein families: genetic information processing	03016 Transfer RNA biogenesis [BR:ko03016]	trmB, METTL1, TRM8; tRNA (guanine-N7-)-methyltransferase [EC:2.1.1.33]
K00226	7624	09100 Metabolism	09104 Nucleotide metabolism	00240 Pyrimidine metabolism [PATH:ko00240]	pyrD; dihydroorotate dehydrogenase (fumarate) [EC:1.3.98.1]
K03613	7618	09190 Not Included in Pathway or Brite	09191 Unclassified: metabolism	99982 Energy metabolism	rnfE; H+/Na+-translocating ferredoxin:NAD+ oxidoreductase subunit E
K01790	7612	09100 Metabolism	09107 Glycan biosynthesis and metabolism	00541 O-Antigen nucleotide sugar biosynthesis [PATH:ko00541]	rfbC, rmlC; dTDP-4-dehydrorhamnose 3,5-epimerase [EC:5.1.3.13]
K01790	7612	09100 Metabolism	09110 Biosynthesis of other secondary metabolites	00521 Streptomycin biosynthesis [PATH:ko00521]	rfbC, rmlC; dTDP-4-dehydrorhamnose 3,5-epimerase [EC:5.1.3.13]
K01790	7612	09100 Metabolism	09109 Metabolism of terpenoids and polyketides	00523 Polyketide sugar unit biosynthesis [PATH:ko00523]	rfbC, rmlC; dTDP-4-dehydrorhamnose 3,5-epimerase [EC:5.1.3.13]
K03110	7609	09130 Environmental Information Processing	09131 Membrane transport	03070 Bacterial secretion system [PATH:ko03070]	ftsY; fused signal recognition particle receptor
K03110	7609	09140 Cellular Processes	09145 Cellular community - prokaryotes	02024 Quorum sensing [PATH:ko02024]	ftsY; fused signal recognition particle receptor
K03110	7609	09120 Genetic Information Processing	09123 Folding, sorting and degradation	03060 Protein export [PATH:ko03060]	ftsY; fused signal recognition particle receptor
K03110	7609	09180 Brite Hierarchies	09183 Protein families: signaling and cellular processes	02044 Secretion system [BR:ko02044]	ftsY; fused signal recognition particle receptor
K00528	7591	09190 Not Included in Pathway or Brite	09191 Unclassified: metabolism	99980 Enzymes with EC numbers	fpr; ferredoxin/flavodoxin---NADP+ reductase [EC:1.18.1.2 1.19.1.1]
K00600	7580	09100 Metabolism	09102 Energy metabolism	00680 Methane metabolism [PATH:ko00680]	glyA, SHMT; glycine hydroxymethyltransferase [EC:2.1.2.1]
K00600	7580	09100 Metabolism	09101 Carbohydrate metabolism	00630 Glyoxylate and dicarboxylate metabolism [PATH:ko00630]	glyA, SHMT; glycine hydroxymethyltransferase [EC:2.1.2.1]
K00600	7580	09100 Metabolism	09105 Amino acid metabolism	00260 Glycine, serine and threonine metabolism [PATH:ko00260]	glyA, SHMT; glycine hydroxymethyltransferase [EC:2.1.2.1]
K00600	7580	09100 Metabolism	09106 Metabolism of other amino acids	00460 Cyanoamino acid metabolism [PATH:ko00460]	glyA, SHMT; glycine hydroxymethyltransferase [EC:2.1.2.1]
K00600	7580	09100 Metabolism	09108 Metabolism of cofactors and vitamins	00670 One carbon pool by folate [PATH:ko00670]	glyA, SHMT; glycine hydroxymethyltransferase [EC:2.1.2.1]
K05568	7563	09180 Brite Hierarchies	09183 Protein families: signaling and cellular processes	02000 Transporters [BR:ko02000]	mnhD, mrpD; multicomponent Na+:H+ antiporter subunit D
K15583	7560	09140 Cellular Processes	09145 Cellular community - prokaryotes	02024 Quorum sensing [PATH:ko02024]	oppD; oligopeptide transport system ATP-binding protein
K15583	7560	09180 Brite Hierarchies	09183 Protein families: signaling and cellular processes	02000 Transporters [BR:ko02000]	oppD; oligopeptide transport system ATP-binding protein
K15583	7560	09130 Environmental Information Processing	09131 Membrane transport	02010 ABC transporters [PATH:ko02010]	oppD; oligopeptide transport system ATP-binding protein
K01783	7552	09100 Metabolism	09101 Carbohydrate metabolism	00040 Pentose and glucuronate interconversions [PATH:ko00040]	rpe, RPE; ribulose-phosphate 3-epimerase [EC:5.1.3.1]
K01783	7552	09100 Metabolism	09101 Carbohydrate metabolism	00030 Pentose phosphate pathway [PATH:ko00030]	rpe, RPE; ribulose-phosphate 3-epimerase [EC:5.1.3.1]
K01783	7552	09100 Metabolism	09102 Energy metabolism	00710 Carbon fixation in photosynthetic organisms [PATH:ko00710]	rpe, RPE; ribulose-phosphate 3-epimerase [EC:5.1.3.1]
K00864	7545	09150 Organismal Systems	09159 Environmental adaptation	04626 Plant-pathogen interaction [PATH:ko04626]	glpK, GK; glycerol kinase [EC:2.7.1.30]
K00864	7545	09180 Brite Hierarchies	09183 Protein families: signaling and cellular processes	04147 Exosome [BR:ko04147]	glpK, GK; glycerol kinase [EC:2.7.1.30]
K00864	7545	09150 Organismal Systems	09152 Endocrine system	03320 PPAR signaling pathway [PATH:ko03320]	glpK, GK; glycerol kinase [EC:2.7.1.30]
K00864	7545	09100 Metabolism	09103 Lipid metabolism	00561 Glycerolipid metabolism [PATH:ko00561]	glpK, GK; glycerol kinase [EC:2.7.1.30]
K03388	7528	09100 Metabolism	09102 Energy metabolism	00680 Methane metabolism [PATH:ko00680]	hdrA2; heterodisulfide reductase subunit A2 [EC:1.8.7.3 1.8.98.4 1.8.98.5 1.8.98.6]
K07464	7516	09180 Brite Hierarchies	09183 Protein families: signaling and cellular processes	02048 Prokaryotic defense system [BR:ko02048]	cas4; CRISPR-associated exonuclease Cas4 [EC:3.1.12.1]
K09808	7514	09180 Brite Hierarchies	09183 Protein families: signaling and cellular processes	02000 Transporters [BR:ko02000]	lolC_E; lipoprotein-releasing system permease protein
K09808	7514	09130 Environmental Information Processing	09131 Membrane transport	02010 ABC transporters [PATH:ko02010]	lolC_E; lipoprotein-releasing system permease protein
K01195	7508	09100 Metabolism	09110 Biosynthesis of other secondary metabolites	00944 Flavone and flavonol biosynthesis [PATH:ko00944]	uidA, GUSB; beta-glucuronidase [EC:3.2.1.31]
K01195	7508	09100 Metabolism	09111 Xenobiotics biodegradation and metabolism	00983 Drug metabolism - other enzymes [PATH:ko00983]	uidA, GUSB; beta-glucuronidase [EC:3.2.1.31]
K01195	7508	09100 Metabolism	09101 Carbohydrate metabolism	00053 Ascorbate and aldarate metabolism [PATH:ko00053]	uidA, GUSB; beta-glucuronidase [EC:3.2.1.31]
K01195	7508	09100 Metabolism	09108 Metabolism of cofactors and vitamins	00860 Porphyrin and chlorophyll metabolism [PATH:ko00860]	uidA, GUSB; beta-glucuronidase [EC:3.2.1.31]
K01195	7508	09140 Cellular Processes	09141 Transport and catabolism	04142 Lysosome [PATH:ko04142]	uidA, GUSB; beta-glucuronidase [EC:3.2.1.31]
K01195	7508	09100 Metabolism	09101 Carbohydrate metabolism	00040 Pentose and glucuronate interconversions [PATH:ko00040]	uidA, GUSB; beta-glucuronidase [EC:3.2.1.31]
K01195	7508	09100 Metabolism	09107 Glycan biosynthesis and metabolism	00531 Glycosaminoglycan degradation [PATH:ko00531]	uidA, GUSB; beta-glucuronidase [EC:3.2.1.31]
K10716	7506	09180 Brite Hierarchies	09183 Protein families: signaling and cellular processes	02000 Transporters [BR:ko02000]	kch, trkA, mthK, pch; voltage-gated potassium channel
K01286	7493	09190 Not Included in Pathway or Brite	09191 Unclassified: metabolism	99980 Enzymes with EC numbers	E3.4.16.4; D-alanyl-D-alanine carboxypeptidase [EC:3.4.16.4]
K03524	7490	09100 Metabolism	09108 Metabolism of cofactors and vitamins	00780 Biotin metabolism [PATH:ko00780]	birA; BirA family transcriptional regulator, biotin operon repressor / biotin---[acetyl-CoA-carboxylase] ligase [EC:6.3.4.15]
K03524	7490	09180 Brite Hierarchies	09182 Protein families: genetic information processing	03000 Transcription factors [BR:ko03000]	birA; BirA family transcriptional regulator, biotin operon repressor / biotin---[acetyl-CoA-carboxylase] ligase [EC:6.3.4.15]
K07138	7487	09190 Not Included in Pathway or Brite	09194 Poorly characterized	99997 Function unknown	K07138; uncharacterized protein
K17734	7485	09180 Brite Hierarchies	09181 Protein families: metabolism	01002 Peptidases and inhibitors [BR:ko01002]	aprX; serine protease AprX [EC:3.4.21.-]
K03087	7468	09140 Cellular Processes	09145 Cellular community - prokaryotes	02026 Biofilm formation - Escherichia coli [PATH:ko02026]	rpoS; RNA polymerase nonessential primary-like sigma factor
K03087	7468	09180 Brite Hierarchies	09182 Protein families: genetic information processing	03021 Transcription machinery [BR:ko03021]	rpoS; RNA polymerase nonessential primary-like sigma factor
K03087	7468	09140 Cellular Processes	09145 Cellular community - prokaryotes	05111 Biofilm formation - Vibrio cholerae [PATH:ko05111]	rpoS; RNA polymerase nonessential primary-like sigma factor
K06926	7468	09190 Not Included in Pathway or Brite	09194 Poorly characterized	99997 Function unknown	K06926; uncharacterized protein
K06987	7446	09190 Not Included in Pathway or Brite	09194 Poorly characterized	99997 Function unknown	K06987; uncharacterized protein
K00919	7429	09100 Metabolism	09109 Metabolism of terpenoids and polyketides	00900 Terpenoid backbone biosynthesis [PATH:ko00900]	ispE; 4-diphosphocytidyl-2-C-methyl-D-erythritol kinase [EC:2.7.1.148]
K03413	7423	09140 Cellular Processes	09142 Cell motility	02030 Bacterial chemotaxis [PATH:ko02030]	cheY; two-component system, chemotaxis family, chemotaxis protein CheY
K03413	7423	09180 Brite Hierarchies	09183 Protein families: signaling and cellular processes	02035 Bacterial motility proteins [BR:ko02035]	cheY; two-component system, chemotaxis family, chemotaxis protein CheY
K03413	7423	09180 Brite Hierarchies	09183 Protein families: signaling and cellular processes	02022 Two-component system [BR:ko02022]	cheY; two-component system, chemotaxis family, chemotaxis protein CheY
K03413	7423	09130 Environmental Information Processing	09132 Signal transduction	02020 Two-component system [PATH:ko02020]	cheY; two-component system, chemotaxis family, chemotaxis protein CheY
K07459	7403	09190 Not Included in Pathway or Brite	09192 Unclassified: genetic information processing	99976 Replication and repair	ybjD; putative ATP-dependent endonuclease of the OLD family
K16193	7389	09190 Not Included in Pathway or Brite	09193 Unclassified: signaling and cellular processes	99992 Structural proteins	arfC; uncharacterized membrane protein ArfC
K07444	7387	09190 Not Included in Pathway or Brite	09191 Unclassified: metabolism	99980 Enzymes with EC numbers	ypsC; putative N6-adenine-specific DNA methylase [EC:2.1.1.-]
K00602	7376	09180 Brite Hierarchies	09183 Protein families: signaling and cellular processes	04147 Exosome [BR:ko04147]	purH; phosphoribosylaminoimidazolecarboxamide formyltransferase / IMP cyclohydrolase [EC:2.1.2.3 3.5.4.10]
K00602	7376	09100 Metabolism	09108 Metabolism of cofactors and vitamins	00670 One carbon pool by folate [PATH:ko00670]	purH; phosphoribosylaminoimidazolecarboxamide formyltransferase / IMP cyclohydrolase [EC:2.1.2.3 3.5.4.10]
K00602	7376	09100 Metabolism	09104 Nucleotide metabolism	00230 Purine metabolism [PATH:ko00230]	purH; phosphoribosylaminoimidazolecarboxamide formyltransferase / IMP cyclohydrolase [EC:2.1.2.3 3.5.4.10]
K01809	7372	09100 Metabolism	09101 Carbohydrate metabolism	00051 Fructose and mannose metabolism [PATH:ko00051]	manA, MPI; mannose-6-phosphate isomerase [EC:5.3.1.8]
K01809	7372	09100 Metabolism	09107 Glycan biosynthesis and metabolism	00541 O-Antigen nucleotide sugar biosynthesis [PATH:ko00541]	manA, MPI; mannose-6-phosphate isomerase [EC:5.3.1.8]
K01809	7372	09100 Metabolism	09101 Carbohydrate metabolism	00520 Amino sugar and nucleotide sugar metabolism [PATH:ko00520]	manA, MPI; mannose-6-phosphate isomerase [EC:5.3.1.8]
K13924	7362	09130 Environmental Information Processing	09132 Signal transduction	02020 Two-component system [PATH:ko02020]	cheBR; two-component system, chemotaxis family, CheB/CheR fusion protein [EC:2.1.1.80 3.1.1.61]
K13924	7362	09180 Brite Hierarchies	09183 Protein families: signaling and cellular processes	02022 Two-component system [BR:ko02022]	cheBR; two-component system, chemotaxis family, CheB/CheR fusion protein [EC:2.1.1.80 3.1.1.61]
K13924	7362	09140 Cellular Processes	09142 Cell motility	02030 Bacterial chemotaxis [PATH:ko02030]	cheBR; two-component system, chemotaxis family, CheB/CheR fusion protein [EC:2.1.1.80 3.1.1.61]
K13924	7362	09180 Brite Hierarchies	09183 Protein families: signaling and cellular processes	02035 Bacterial motility proteins [BR:ko02035]	cheBR; two-component system, chemotaxis family, CheB/CheR fusion protein [EC:2.1.1.80 3.1.1.61]
K11720	7350	09180 Brite Hierarchies	09183 Protein families: signaling and cellular processes	02000 Transporters [BR:ko02000]	lptG; lipopolysaccharide export system permease protein
K11720	7350	09130 Environmental Information Processing	09131 Membrane transport	02010 ABC transporters [PATH:ko02010]	lptG; lipopolysaccharide export system permease protein
K03177	7342	09180 Brite Hierarchies	09182 Protein families: genetic information processing	03016 Transfer RNA biogenesis [BR:ko03016]	truB, PUS4, TRUB1; tRNA pseudouridine55 synthase [EC:5.4.99.25]
K07491	7341	09190 Not Included in Pathway or Brite	09192 Unclassified: genetic information processing	99976 Replication and repair	rayT; REP-associated tyrosine transposase
K01278	7328	09150 Organismal Systems	09154 Digestive system	04974 Protein digestion and absorption [PATH:ko04974]	DPP4, CD26; dipeptidyl-peptidase 4 [EC:3.4.14.5]
K01278	7328	09180 Brite Hierarchies	09183 Protein families: signaling and cellular processes	04147 Exosome [BR:ko04147]	DPP4, CD26; dipeptidyl-peptidase 4 [EC:3.4.14.5]
K01278	7328	09180 Brite Hierarchies	09181 Protein families: metabolism	01002 Peptidases and inhibitors [BR:ko01002]	DPP4, CD26; dipeptidyl-peptidase 4 [EC:3.4.14.5]
K01278	7328	09180 Brite Hierarchies	09183 Protein families: signaling and cellular processes	04090 CD molecules [BR:ko04090]	DPP4, CD26; dipeptidyl-peptidase 4 [EC:3.4.14.5]
K03616	7325	09190 Not Included in Pathway or Brite	09191 Unclassified: metabolism	99980 Enzymes with EC numbers	rnfB; H+/Na+-translocating ferredoxin:NAD+ oxidoreductase subunit B [EC:7.1.1.11 7.2.1.2]
K05946	7320	09180 Brite Hierarchies	09181 Protein families: metabolism	01003 Glycosyltransferases [BR:ko01003]	tagA, tarA; N-acetylglucosaminyldiphosphoundecaprenol N-acetyl-beta-D-mannosaminyltransferase [EC:2.4.1.187]
K05946	7320	09140 Cellular Processes	09145 Cellular community - prokaryotes	05111 Biofilm formation - Vibrio cholerae [PATH:ko05111]	tagA, tarA; N-acetylglucosaminyldiphosphoundecaprenol N-acetyl-beta-D-mannosaminyltransferase [EC:2.4.1.187]
K07451	7313	09180 Brite Hierarchies	09183 Protein families: signaling and cellular processes	02048 Prokaryotic defense system [BR:ko02048]	mcrA; 5-methylcytosine-specific restriction enzyme A [EC:3.1.21.-]
K01610	7308	09100 Metabolism	09101 Carbohydrate metabolism	00620 Pyruvate metabolism [PATH:ko00620]	E4.1.1.49, pckA; phosphoenolpyruvate carboxykinase (ATP) [EC:4.1.1.49]
K01610	7308	09100 Metabolism	09101 Carbohydrate metabolism	00010 Glycolysis / Gluconeogenesis [PATH:ko00010]	E4.1.1.49, pckA; phosphoenolpyruvate carboxykinase (ATP) [EC:4.1.1.49]
K01610	7308	09100 Metabolism	09101 Carbohydrate metabolism	00020 Citrate cycle (TCA cycle) [PATH:ko00020]	E4.1.1.49, pckA; phosphoenolpyruvate carboxykinase (ATP) [EC:4.1.1.49]
K01610	7308	09100 Metabolism	09102 Energy metabolism	00710 Carbon fixation in photosynthetic organisms [PATH:ko00710]	E4.1.1.49, pckA; phosphoenolpyruvate carboxykinase (ATP) [EC:4.1.1.49]
K03561	7305	09180 Brite Hierarchies	09183 Protein families: signaling and cellular processes	02000 Transporters [BR:ko02000]	exbB; biopolymer transport protein ExbB
K22132	7304	09180 Brite Hierarchies	09182 Protein families: genetic information processing	03016 Transfer RNA biogenesis [BR:ko03016]	tcdA; tRNA threonylcarbamoyladenosine dehydratase
K00640	7293	09100 Metabolism	09105 Amino acid metabolism	00270 Cysteine and methionine metabolism [PATH:ko00270]	cysE; serine O-acetyltransferase [EC:2.3.1.30]
K00640	7293	09100 Metabolism	09102 Energy metabolism	00920 Sulfur metabolism [PATH:ko00920]	cysE; serine O-acetyltransferase [EC:2.3.1.30]
K00640	7293	09140 Cellular Processes	09145 Cellular community - prokaryotes	05111 Biofilm formation - Vibrio cholerae [PATH:ko05111]	cysE; serine O-acetyltransferase [EC:2.3.1.30]
K03547	7287	09180 Brite Hierarchies	09182 Protein families: genetic information processing	03400 DNA repair and recombination proteins [BR:ko03400]	sbcD, mre11; DNA repair protein SbcD/Mre11
K01491	7286	09100 Metabolism	09108 Metabolism of cofactors and vitamins	00670 One carbon pool by folate [PATH:ko00670]	folD; methylenetetrahydrofolate dehydrogenase (NADP+) / methenyltetrahydrofolate cyclohydrolase [EC:1.5.1.5 3.5.4.9]
K01491	7286	09100 Metabolism	09102 Energy metabolism	00720 Carbon fixation pathways in prokaryotes [PATH:ko00720]	folD; methylenetetrahydrofolate dehydrogenase (NADP+) / methenyltetrahydrofolate cyclohydrolase [EC:1.5.1.5 3.5.4.9]
K01950	7285	09100 Metabolism	09108 Metabolism of cofactors and vitamins	00760 Nicotinate and nicotinamide metabolism [PATH:ko00760]	E6.3.5.1, NADSYN1, QNS1, nadE; NAD+ synthase (glutamine-hydrolysing) [EC:6.3.5.1]
K02601	7283	09180 Brite Hierarchies	09182 Protein families: genetic information processing	03021 Transcription machinery [BR:ko03021]	nusG; transcription termination/antitermination protein NusG
K02601	7283	09180 Brite Hierarchies	09182 Protein families: genetic information processing	03009 Ribosome biogenesis [BR:ko03009]	nusG; transcription termination/antitermination protein NusG
K08941	7272	09180 Brite Hierarchies	09181 Protein families: metabolism	00194 Photosynthesis proteins [BR:ko00194]	pscB; photosystem P840 reaction center iron-sulfur protein
K01443	7268	09100 Metabolism	09101 Carbohydrate metabolism	00520 Amino sugar and nucleotide sugar metabolism [PATH:ko00520]	nagA, AMDHD2; N-acetylglucosamine-6-phosphate deacetylase [EC:3.5.1.25]
K01442	7263	09100 Metabolism	09103 Lipid metabolism	00121 Secondary bile acid biosynthesis [PATH:ko00121]	cbh; choloylglycine hydrolase [EC:3.5.1.24]
K01442	7263	09180 Brite Hierarchies	09181 Protein families: metabolism	01002 Peptidases and inhibitors [BR:ko01002]	cbh; choloylglycine hydrolase [EC:3.5.1.24]
K01442	7263	09100 Metabolism	09103 Lipid metabolism	00120 Primary bile acid biosynthesis [PATH:ko00120]	cbh; choloylglycine hydrolase [EC:3.5.1.24]
K13412	7237	09180 Brite Hierarchies	09181 Protein families: metabolism	01001 Protein kinases [BR:ko01001]	CPK; calcium-dependent protein kinase [EC:2.7.11.1]
K13412	7237	09150 Organismal Systems	09159 Environmental adaptation	04626 Plant-pathogen interaction [PATH:ko04626]	CPK; calcium-dependent protein kinase [EC:2.7.11.1]
K17758	7235	09190 Not Included in Pathway or Brite	09191 Unclassified: metabolism	99980 Enzymes with EC numbers	nnrD; ADP-dependent NAD(P)H-hydrate dehydratase [EC:4.2.1.136]
K13797	7224	09120 Genetic Information Processing	09121 Transcription	03020 RNA polymerase [PATH:ko03020]	rpoBC; DNA-directed RNA polymerase subunit beta-beta' [EC:2.7.7.6]
K13797	7224	09180 Brite Hierarchies	09182 Protein families: genetic information processing	03400 DNA repair and recombination proteins [BR:ko03400]	rpoBC; DNA-directed RNA polymerase subunit beta-beta' [EC:2.7.7.6]
K13797	7224	09180 Brite Hierarchies	09182 Protein families: genetic information processing	03021 Transcription machinery [BR:ko03021]	rpoBC; DNA-directed RNA polymerase subunit beta-beta' [EC:2.7.7.6]
K00763	7209	09100 Metabolism	09108 Metabolism of cofactors and vitamins	00760 Nicotinate and nicotinamide metabolism [PATH:ko00760]	pncB, NAPRT1; nicotinate phosphoribosyltransferase [EC:6.3.4.21]
K00765	7208	09100 Metabolism	09105 Amino acid metabolism	00340 Histidine metabolism [PATH:ko00340]	hisG; ATP phosphoribosyltransferase [EC:2.4.2.17]
K01224	7206	09190 Not Included in Pathway or Brite	09191 Unclassified: metabolism	99980 Enzymes with EC numbers	E3.2.1.89; arabinogalactan endo-1,4-beta-galactosidase [EC:3.2.1.89]
K09761	7201	09180 Brite Hierarchies	09182 Protein families: genetic information processing	03009 Ribosome biogenesis [BR:ko03009]	rsmE; 16S rRNA (uracil1498-N3)-methyltransferase [EC:2.1.1.193]
K06200	7197	09190 Not Included in Pathway or Brite	09193 Unclassified: signaling and cellular processes	99995 Signaling proteins	cstA; carbon starvation protein
K03665	7194	09180 Brite Hierarchies	09182 Protein families: genetic information processing	03009 Ribosome biogenesis [BR:ko03009]	hflX; GTPase
K00625	7191	09100 Metabolism	09102 Energy metabolism	00720 Carbon fixation pathways in prokaryotes [PATH:ko00720]	E2.3.1.8, pta; phosphate acetyltransferase [EC:2.3.1.8]
K00625	7191	09100 Metabolism	09101 Carbohydrate metabolism	00640 Propanoate metabolism [PATH:ko00640]	E2.3.1.8, pta; phosphate acetyltransferase [EC:2.3.1.8]
K00625	7191	09100 Metabolism	09101 Carbohydrate metabolism	00620 Pyruvate metabolism [PATH:ko00620]	E2.3.1.8, pta; phosphate acetyltransferase [EC:2.3.1.8]
K00625	7191	09100 Metabolism	09102 Energy metabolism	00680 Methane metabolism [PATH:ko00680]	E2.3.1.8, pta; phosphate acetyltransferase [EC:2.3.1.8]
K00625	7191	09100 Metabolism	09106 Metabolism of other amino acids	00430 Taurine and hypotaurine metabolism [PATH:ko00430]	E2.3.1.8, pta; phosphate acetyltransferase [EC:2.3.1.8]
K00087	7189	09100 Metabolism	09104 Nucleotide metabolism	00230 Purine metabolism [PATH:ko00230]	ygeS, xdhA; xanthine dehydrogenase molybdenum-binding subunit [EC:1.17.1.4]
K03614	7185	09190 Not Included in Pathway or Brite	09191 Unclassified: metabolism	99980 Enzymes with EC numbers	rnfD; H+/Na+-translocating ferredoxin:NAD+ oxidoreductase subunit D [EC:7.1.1.11 7.2.1.2]
K17759	7174	09190 Not Included in Pathway or Brite	09191 Unclassified: metabolism	99980 Enzymes with EC numbers	NAXE, nnrE; NAD(P)H-hydrate epimerase [EC:5.1.99.6]
K15912	7167	09100 Metabolism	09107 Glycan biosynthesis and metabolism	00541 O-Antigen nucleotide sugar biosynthesis [PATH:ko00541]	pglF; UDP-N-acetylglucosamine 4,6-dehydratase [EC:4.2.1.135]
K15912	7167	09100 Metabolism	09101 Carbohydrate metabolism	00520 Amino sugar and nucleotide sugar metabolism [PATH:ko00520]	pglF; UDP-N-acetylglucosamine 4,6-dehydratase [EC:4.2.1.135]
K01756	7164	09100 Metabolism	09105 Amino acid metabolism	00250 Alanine, aspartate and glutamate metabolism [PATH:ko00250]	purB, ADSL; adenylosuccinate lyase [EC:4.3.2.2]
K01756	7164	09100 Metabolism	09104 Nucleotide metabolism	00230 Purine metabolism [PATH:ko00230]	purB, ADSL; adenylosuccinate lyase [EC:4.3.2.2]
K00009	7156	09100 Metabolism	09101 Carbohydrate metabolism	00051 Fructose and mannose metabolism [PATH:ko00051]	mtlD; mannitol-1-phosphate 5-dehydrogenase [EC:1.1.1.17]
K00651	7156	09100 Metabolism	09105 Amino acid metabolism	00270 Cysteine and methionine metabolism [PATH:ko00270]	metA; homoserine O-succinyltransferase/O-acetyltransferase [EC:2.3.1.46 2.3.1.31]
K00651	7156	09100 Metabolism	09102 Energy metabolism	00920 Sulfur metabolism [PATH:ko00920]	metA; homoserine O-succinyltransferase/O-acetyltransferase [EC:2.3.1.46 2.3.1.31]
K01895	7152	09100 Metabolism	09101 Carbohydrate metabolism	00010 Glycolysis / Gluconeogenesis [PATH:ko00010]	ACSS1_2, acs; acetyl-CoA synthetase [EC:6.2.1.1]
K01895	7152	09100 Metabolism	09102 Energy metabolism	00720 Carbon fixation pathways in prokaryotes [PATH:ko00720]	ACSS1_2, acs; acetyl-CoA synthetase [EC:6.2.1.1]
K01895	7152	09180 Brite Hierarchies	09181 Protein families: metabolism	01004 Lipid biosynthesis proteins [BR:ko01004]	ACSS1_2, acs; acetyl-CoA synthetase [EC:6.2.1.1]
K01895	7152	09100 Metabolism	09101 Carbohydrate metabolism	00630 Glyoxylate and dicarboxylate metabolism [PATH:ko00630]	ACSS1_2, acs; acetyl-CoA synthetase [EC:6.2.1.1]
K01895	7152	09100 Metabolism	09101 Carbohydrate metabolism	00640 Propanoate metabolism [PATH:ko00640]	ACSS1_2, acs; acetyl-CoA synthetase [EC:6.2.1.1]
K01895	7152	09100 Metabolism	09101 Carbohydrate metabolism	00620 Pyruvate metabolism [PATH:ko00620]	ACSS1_2, acs; acetyl-CoA synthetase [EC:6.2.1.1]
K01895	7152	09100 Metabolism	09102 Energy metabolism	00680 Methane metabolism [PATH:ko00680]	ACSS1_2, acs; acetyl-CoA synthetase [EC:6.2.1.1]
K03320	7135	09180 Brite Hierarchies	09183 Protein families: signaling and cellular processes	02000 Transporters [BR:ko02000]	amt, AMT, MEP; ammonium transporter, Amt family
K07090	7110	09190 Not Included in Pathway or Brite	09194 Poorly characterized	99997 Function unknown	K07090; uncharacterized protein
K00784	7109	09180 Brite Hierarchies	09182 Protein families: genetic information processing	03016 Transfer RNA biogenesis [BR:ko03016]	rnz; ribonuclease Z [EC:3.1.26.11]
K22391	7109	09100 Metabolism	09108 Metabolism of cofactors and vitamins	00790 Folate biosynthesis [PATH:ko00790]	E3.5.4.16; GTP cyclohydrolase I [EC:3.5.4.16]
K03342	7103	09100 Metabolism	09108 Metabolism of cofactors and vitamins	00790 Folate biosynthesis [PATH:ko00790]	pabBC; para-aminobenzoate synthetase / 4-amino-4-deoxychorismate lyase [EC:2.6.1.85 4.1.3.38]
K03342	7103	09180 Brite Hierarchies	09181 Protein families: metabolism	01007 Amino acid related enzymes [BR:ko01007]	pabBC; para-aminobenzoate synthetase / 4-amino-4-deoxychorismate lyase [EC:2.6.1.85 4.1.3.38]
K01999	7100	09140 Cellular Processes	09145 Cellular community - prokaryotes	02024 Quorum sensing [PATH:ko02024]	livK; branched-chain amino acid transport system substrate-binding protein
K01999	7100	09180 Brite Hierarchies	09183 Protein families: signaling and cellular processes	02000 Transporters [BR:ko02000]	livK; branched-chain amino acid transport system substrate-binding protein
K01999	7100	09130 Environmental Information Processing	09131 Membrane transport	02010 ABC transporters [PATH:ko02010]	livK; branched-chain amino acid transport system substrate-binding protein
K00027	7078	09130 Environmental Information Processing	09132 Signal transduction	02020 Two-component system [PATH:ko02020]	ME2, sfcA, maeA; malate dehydrogenase (oxaloacetate-decarboxylating) [EC:1.1.1.38]
K00027	7078	09100 Metabolism	09101 Carbohydrate metabolism	00620 Pyruvate metabolism [PATH:ko00620]	ME2, sfcA, maeA; malate dehydrogenase (oxaloacetate-decarboxylating) [EC:1.1.1.38]
K05833	7077	09180 Brite Hierarchies	09183 Protein families: signaling and cellular processes	02000 Transporters [BR:ko02000]	K05833; putative tryptophan/tyrosine transport system ATP-binding protein
K06909	7049	09190 Not Included in Pathway or Brite	09192 Unclassified: genetic information processing	99976 Replication and repair	xtmB; phage terminase large subunit
K02111	7045	09100 Metabolism	09102 Energy metabolism	00195 Photosynthesis [PATH:ko00195]	ATPF1A, atpA; F-type H+/Na+-transporting ATPase subunit alpha [EC:7.1.2.2 7.2.2.1]
K02111	7045	09180 Brite Hierarchies	09181 Protein families: metabolism	00194 Photosynthesis proteins [BR:ko00194]	ATPF1A, atpA; F-type H+/Na+-transporting ATPase subunit alpha [EC:7.1.2.2 7.2.2.1]
K02111	7045	09100 Metabolism	09102 Energy metabolism	00190 Oxidative phosphorylation [PATH:ko00190]	ATPF1A, atpA; F-type H+/Na+-transporting ATPase subunit alpha [EC:7.1.2.2 7.2.2.1]
K10907	7042	09180 Brite Hierarchies	09181 Protein families: metabolism	01007 Amino acid related enzymes [BR:ko01007]	K10907; aminotransferase [EC:2.6.1.-]
K02340	7024	09120 Genetic Information Processing	09124 Replication and repair	03440 Homologous recombination [PATH:ko03440]	holA; DNA polymerase III subunit delta [EC:2.7.7.7]
K02340	7024	09120 Genetic Information Processing	09124 Replication and repair	03030 DNA replication [PATH:ko03030]	holA; DNA polymerase III subunit delta [EC:2.7.7.7]
K02340	7024	09180 Brite Hierarchies	09182 Protein families: genetic information processing	03032 DNA replication proteins [BR:ko03032]	holA; DNA polymerase III subunit delta [EC:2.7.7.7]
K02340	7024	09120 Genetic Information Processing	09124 Replication and repair	03430 Mismatch repair [PATH:ko03430]	holA; DNA polymerase III subunit delta [EC:2.7.7.7]
K02340	7024	09180 Brite Hierarchies	09182 Protein families: genetic information processing	03400 DNA repair and recombination proteins [BR:ko03400]	holA; DNA polymerase III subunit delta [EC:2.7.7.7]
K01081	7022	09100 Metabolism	09104 Nucleotide metabolism	00230 Purine metabolism [PATH:ko00230]	E3.1.3.5; 5'-nucleotidase [EC:3.1.3.5]
K01081	7022	09100 Metabolism	09104 Nucleotide metabolism	00240 Pyrimidine metabolism [PATH:ko00240]	E3.1.3.5; 5'-nucleotidase [EC:3.1.3.5]
K01081	7022	09100 Metabolism	09108 Metabolism of cofactors and vitamins	00760 Nicotinate and nicotinamide metabolism [PATH:ko00760]	E3.1.3.5; 5'-nucleotidase [EC:3.1.3.5]
K09774	7018	09180 Brite Hierarchies	09183 Protein families: signaling and cellular processes	02000 Transporters [BR:ko02000]	lptA; lipopolysaccharide export system protein LptA
K12410	7012	09100 Metabolism	09108 Metabolism of cofactors and vitamins	00760 Nicotinate and nicotinamide metabolism [PATH:ko00760]	npdA; NAD-dependent deacetylase [EC:2.3.1.286]
K10408	7010	09180 Brite Hierarchies	09183 Protein families: signaling and cellular processes	04812 Cytoskeleton proteins [BR:ko04812]	DNAH; dynein heavy chain, axonemal
K00702	7001	09100 Metabolism	09101 Carbohydrate metabolism	00500 Starch and sucrose metabolism [PATH:ko00500]	E2.4.1.20; cellobiose phosphorylase [EC:2.4.1.20]
K01493	6993	09180 Brite Hierarchies	09183 Protein families: signaling and cellular processes	02044 Secretion system [BR:ko02044]	comEB; dCMP deaminase [EC:3.5.4.12]
K01493	6993	09100 Metabolism	09104 Nucleotide metabolism	00240 Pyrimidine metabolism [PATH:ko00240]	comEB; dCMP deaminase [EC:3.5.4.12]
K06409	6968	09180 Brite Hierarchies	09183 Protein families: signaling and cellular processes	02000 Transporters [BR:ko02000]	spoVB; stage V sporulation protein B
K00858	6954	09100 Metabolism	09108 Metabolism of cofactors and vitamins	00760 Nicotinate and nicotinamide metabolism [PATH:ko00760]	ppnK, NADK; NAD+ kinase [EC:2.7.1.23]
K01129	6947	09100 Metabolism	09104 Nucleotide metabolism	00230 Purine metabolism [PATH:ko00230]	dgt; dGTPase [EC:3.1.5.1]
K11755	6934	09100 Metabolism	09105 Amino acid metabolism	00340 Histidine metabolism [PATH:ko00340]	hisIE; phosphoribosyl-AMP cyclohydrolase / phosphoribosyl-ATP pyrophosphohydrolase [EC:3.5.4.19 3.6.1.31]
K03530	6931	09180 Brite Hierarchies	09182 Protein families: genetic information processing	03032 DNA replication proteins [BR:ko03032]	hupB; DNA-binding protein HU-beta
K03530	6931	09180 Brite Hierarchies	09182 Protein families: genetic information processing	03036 Chromosome and associated proteins [BR:ko03036]	hupB; DNA-binding protein HU-beta
K03530	6931	09180 Brite Hierarchies	09182 Protein families: genetic information processing	03400 DNA repair and recombination proteins [BR:ko03400]	hupB; DNA-binding protein HU-beta
K01258	6928	09180 Brite Hierarchies	09181 Protein families: metabolism	01002 Peptidases and inhibitors [BR:ko01002]	pepT; tripeptide aminopeptidase [EC:3.4.11.4]
K18672	6894	09190 Not Included in Pathway or Brite	09191 Unclassified: metabolism	99980 Enzymes with EC numbers	dacA; diadenylate cyclase [EC:2.7.7.85]
K07260	6891	09180 Brite Hierarchies	09183 Protein families: signaling and cellular processes	01504 Antimicrobial resistance genes [BR:ko01504]	vanY; zinc D-Ala-D-Ala carboxypeptidase [EC:3.4.17.14]
K07260	6891	09180 Brite Hierarchies	09181 Protein families: metabolism	01002 Peptidases and inhibitors [BR:ko01002]	vanY; zinc D-Ala-D-Ala carboxypeptidase [EC:3.4.17.14]
K07260	6891	09100 Metabolism	09107 Glycan biosynthesis and metabolism	00550 Peptidoglycan biosynthesis [PATH:ko00550]	vanY; zinc D-Ala-D-Ala carboxypeptidase [EC:3.4.17.14]
K07260	6891	09180 Brite Hierarchies	09181 Protein families: metabolism	01011 Peptidoglycan biosynthesis and degradation proteins [BR:ko01011]	vanY; zinc D-Ala-D-Ala carboxypeptidase [EC:3.4.17.14]
K07260	6891	09130 Environmental Information Processing	09132 Signal transduction	02020 Two-component system [PATH:ko02020]	vanY; zinc D-Ala-D-Ala carboxypeptidase [EC:3.4.17.14]
K03698	6890	09180 Brite Hierarchies	09182 Protein families: genetic information processing	03019 Messenger RNA biogenesis [BR:ko03019]	cbf, cbf1; 3'-5' exoribonuclease [EC:3.1.-.-]
K02887	6882	09180 Brite Hierarchies	09182 Protein families: genetic information processing	03011 Ribosome [BR:ko03011]	RP-L20, MRPL20, rplT; large subunit ribosomal protein L20
K02887	6882	09120 Genetic Information Processing	09122 Translation	03010 Ribosome [PATH:ko03010]	RP-L20, MRPL20, rplT; large subunit ribosomal protein L20
K15778	6878	09100 Metabolism	09104 Nucleotide metabolism	00230 Purine metabolism [PATH:ko00230]	pmm-pgm; phosphomannomutase / phosphoglucomutase [EC:5.4.2.8 5.4.2.2]
K15778	6878	09100 Metabolism	09101 Carbohydrate metabolism	00520 Amino sugar and nucleotide sugar metabolism [PATH:ko00520]	pmm-pgm; phosphomannomutase / phosphoglucomutase [EC:5.4.2.8 5.4.2.2]
K15778	6878	09100 Metabolism	09101 Carbohydrate metabolism	00500 Starch and sucrose metabolism [PATH:ko00500]	pmm-pgm; phosphomannomutase / phosphoglucomutase [EC:5.4.2.8 5.4.2.2]
K15778	6878	09100 Metabolism	09101 Carbohydrate metabolism	00051 Fructose and mannose metabolism [PATH:ko00051]	pmm-pgm; phosphomannomutase / phosphoglucomutase [EC:5.4.2.8 5.4.2.2]
K15778	6878	09100 Metabolism	09110 Biosynthesis of other secondary metabolites	00521 Streptomycin biosynthesis [PATH:ko00521]	pmm-pgm; phosphomannomutase / phosphoglucomutase [EC:5.4.2.8 5.4.2.2]
K15778	6878	09100 Metabolism	09101 Carbohydrate metabolism	00010 Glycolysis / Gluconeogenesis [PATH:ko00010]	pmm-pgm; phosphomannomutase / phosphoglucomutase [EC:5.4.2.8 5.4.2.2]
K15778	6878	09100 Metabolism	09101 Carbohydrate metabolism	00030 Pentose phosphate pathway [PATH:ko00030]	pmm-pgm; phosphomannomutase / phosphoglucomutase [EC:5.4.2.8 5.4.2.2]
K15778	6878	09100 Metabolism	09101 Carbohydrate metabolism	00052 Galactose metabolism [PATH:ko00052]	pmm-pgm; phosphomannomutase / phosphoglucomutase [EC:5.4.2.8 5.4.2.2]
K03734	6877	09190 Not Included in Pathway or Brite	09191 Unclassified: metabolism	99980 Enzymes with EC numbers	apbE; FAD:protein FMN transferase [EC:2.7.1.180]
K01439	6872	09180 Brite Hierarchies	09181 Protein families: metabolism	01002 Peptidases and inhibitors [BR:ko01002]	dapE; succinyl-diaminopimelate desuccinylase [EC:3.5.1.18]
K01439	6872	09100 Metabolism	09105 Amino acid metabolism	00300 Lysine biosynthesis [PATH:ko00300]	dapE; succinyl-diaminopimelate desuccinylase [EC:3.5.1.18]
K08309	6861	09180 Brite Hierarchies	09181 Protein families: metabolism	01011 Peptidoglycan biosynthesis and degradation proteins [BR:ko01011]	slt; soluble lytic murein transglycosylase [EC:4.2.2.-]
K08978	6822	09180 Brite Hierarchies	09183 Protein families: signaling and cellular processes	02000 Transporters [BR:ko02000]	TC.BAT1; bacterial/archaeal transporter family protein
K02572	6816	09190 Not Included in Pathway or Brite	09191 Unclassified: metabolism	99982 Energy metabolism	napF; ferredoxin-type protein NapF
K01361	6809	09180 Brite Hierarchies	09181 Protein families: metabolism	01002 Peptidases and inhibitors [BR:ko01002]	E3.4.21.96; lactocepin [EC:3.4.21.96]
K01361	6809	09180 Brite Hierarchies	09182 Protein families: genetic information processing	03110 Chaperones and folding catalysts [BR:ko03110]	E3.4.21.96; lactocepin [EC:3.4.21.96]
K15526	6804	09190 Not Included in Pathway or Brite	09191 Unclassified: metabolism	99980 Enzymes with EC numbers	mshC; L-cysteine:1D-myo-inositol 2-amino-2-deoxy-alpha-D-glucopyranoside ligase [EC:6.3.1.13]
K01619	6800	09100 Metabolism	09101 Carbohydrate metabolism	00030 Pentose phosphate pathway [PATH:ko00030]	deoC, DERA; deoxyribose-phosphate aldolase [EC:4.1.2.4]
K07082	6790	09190 Not Included in Pathway or Brite	09194 Poorly characterized	99996 General function prediction only	K07082; UPF0755 protein
K00100	6788	09100 Metabolism	09101 Carbohydrate metabolism	00650 Butanoate metabolism [PATH:ko00650]	bdhAB; butanol dehydrogenase [EC:1.1.1.-]
K01447	6772	09190 Not Included in Pathway or Brite	09191 Unclassified: metabolism	99980 Enzymes with EC numbers	xlyAB; N-acetylmuramoyl-L-alanine amidase [EC:3.5.1.28]
K18331	6768	09190 Not Included in Pathway or Brite	09191 Unclassified: metabolism	99980 Enzymes with EC numbers	hndC; NADP-reducing hydrogenase subunit HndC [EC:1.12.1.3]
K00806	6765	09180 Brite Hierarchies	09181 Protein families: metabolism	01006 Prenyltransferases [BR:ko01006]	uppS; undecaprenyl diphosphate synthase [EC:2.5.1.31]
K00806	6765	09100 Metabolism	09107 Glycan biosynthesis and metabolism	00550 Peptidoglycan biosynthesis [PATH:ko00550]	uppS; undecaprenyl diphosphate synthase [EC:2.5.1.31]
K00806	6765	09100 Metabolism	09109 Metabolism of terpenoids and polyketides	00900 Terpenoid backbone biosynthesis [PATH:ko00900]	uppS; undecaprenyl diphosphate synthase [EC:2.5.1.31]
K02237	6762	09180 Brite Hierarchies	09183 Protein families: signaling and cellular processes	02044 Secretion system [BR:ko02044]	comEA; competence protein ComEA
K00980	6754	09100 Metabolism	09103 Lipid metabolism	00564 Glycerophospholipid metabolism [PATH:ko00564]	tagD; glycerol-3-phosphate cytidylyltransferase [EC:2.7.7.39]
K03743	6707	09100 Metabolism	09108 Metabolism of cofactors and vitamins	00760 Nicotinate and nicotinamide metabolism [PATH:ko00760]	pncC; nicotinamide-nucleotide amidase [EC:3.5.1.42]
K00821	6681	09100 Metabolism	09105 Amino acid metabolism	00300 Lysine biosynthesis [PATH:ko00300]	argD; acetylornithine/N-succinyldiaminopimelate aminotransferase [EC:2.6.1.11 2.6.1.17]
K00821	6681	09100 Metabolism	09105 Amino acid metabolism	00220 Arginine biosynthesis [PATH:ko00220]	argD; acetylornithine/N-succinyldiaminopimelate aminotransferase [EC:2.6.1.11 2.6.1.17]
K00821	6681	09180 Brite Hierarchies	09181 Protein families: metabolism	01007 Amino acid related enzymes [BR:ko01007]	argD; acetylornithine/N-succinyldiaminopimelate aminotransferase [EC:2.6.1.11 2.6.1.17]
K10118	6680	09180 Brite Hierarchies	09183 Protein families: signaling and cellular processes	02000 Transporters [BR:ko02000]	msmF; raffinose/stachyose/melibiose transport system permease protein
K10118	6680	09130 Environmental Information Processing	09131 Membrane transport	02010 ABC transporters [PATH:ko02010]	msmF; raffinose/stachyose/melibiose transport system permease protein
K19171	6678	09180 Brite Hierarchies	09183 Protein families: signaling and cellular processes	02048 Prokaryotic defense system [BR:ko02048]	dndD; DNA sulfur modification protein DndD
K01051	6671	09100 Metabolism	09101 Carbohydrate metabolism	00040 Pentose and glucuronate interconversions [PATH:ko00040]	E3.1.1.11; pectinesterase [EC:3.1.1.11]
K01051	6671	09130 Environmental Information Processing	09132 Signal transduction	02020 Two-component system [PATH:ko02020]	E3.1.1.11; pectinesterase [EC:3.1.1.11]
K01515	6658	09100 Metabolism	09104 Nucleotide metabolism	00230 Purine metabolism [PATH:ko00230]	nudF; ADP-ribose pyrophosphatase [EC:3.6.1.13]
K02824	6658	09180 Brite Hierarchies	09183 Protein families: signaling and cellular processes	02000 Transporters [BR:ko02000]	uraA, pyrP; uracil permease
K03687	6650	09180 Brite Hierarchies	09182 Protein families: genetic information processing	03029 Mitochondrial biogenesis [BR:ko03029]	GRPE; molecular chaperone GrpE
K03687	6650	09180 Brite Hierarchies	09182 Protein families: genetic information processing	03110 Chaperones and folding catalysts [BR:ko03110]	GRPE; molecular chaperone GrpE
K09690	6639	09180 Brite Hierarchies	09183 Protein families: signaling and cellular processes	02000 Transporters [BR:ko02000]	wzm, rfbA; lipopolysaccharide transport system permease protein
K09690	6639	09130 Environmental Information Processing	09131 Membrane transport	02010 ABC transporters [PATH:ko02010]	wzm, rfbA; lipopolysaccharide transport system permease protein
K02429	6637	09180 Brite Hierarchies	09183 Protein families: signaling and cellular processes	02000 Transporters [BR:ko02000]	fucP; MFS transporter, FHS family, L-fucose permease
K15342	6608	09180 Brite Hierarchies	09182 Protein families: genetic information processing	03400 DNA repair and recombination proteins [BR:ko03400]	cas1; CRISP-associated protein Cas1
K15342	6608	09180 Brite Hierarchies	09183 Protein families: signaling and cellular processes	02048 Prokaryotic defense system [BR:ko02048]	cas1; CRISP-associated protein Cas1
K02523	6604	09100 Metabolism	09109 Metabolism of terpenoids and polyketides	00900 Terpenoid backbone biosynthesis [PATH:ko00900]	ispB; octaprenyl-diphosphate synthase [EC:2.5.1.90]
K02523	6604	09180 Brite Hierarchies	09181 Protein families: metabolism	01006 Prenyltransferases [BR:ko01006]	ispB; octaprenyl-diphosphate synthase [EC:2.5.1.90]
K01939	6600	09100 Metabolism	09105 Amino acid metabolism	00250 Alanine, aspartate and glutamate metabolism [PATH:ko00250]	purA, ADSS; adenylosuccinate synthase [EC:6.3.4.4]
K01939	6600	09100 Metabolism	09104 Nucleotide metabolism	00230 Purine metabolism [PATH:ko00230]	purA, ADSS; adenylosuccinate synthase [EC:6.3.4.4]
K05364	6600	09180 Brite Hierarchies	09181 Protein families: metabolism	01011 Peptidoglycan biosynthesis and degradation proteins [BR:ko01011]	pbpA; penicillin-binding protein A
K05364	6600	09100 Metabolism	09107 Glycan biosynthesis and metabolism	00550 Peptidoglycan biosynthesis [PATH:ko00550]	pbpA; penicillin-binding protein A
K02112	6585	09180 Brite Hierarchies	09181 Protein families: metabolism	00194 Photosynthesis proteins [BR:ko00194]	ATPF1B, atpD; F-type H+/Na+-transporting ATPase subunit beta [EC:7.1.2.2 7.2.2.1]
K02112	6585	09100 Metabolism	09102 Energy metabolism	00190 Oxidative phosphorylation [PATH:ko00190]	ATPF1B, atpD; F-type H+/Na+-transporting ATPase subunit beta [EC:7.1.2.2 7.2.2.1]
K02112	6585	09100 Metabolism	09102 Energy metabolism	00195 Photosynthesis [PATH:ko00195]	ATPF1B, atpD; F-type H+/Na+-transporting ATPase subunit beta [EC:7.1.2.2 7.2.2.1]
K03685	6575	09180 Brite Hierarchies	09182 Protein families: genetic information processing	03036 Chromosome and associated proteins [BR:ko03036]	rnc, DROSHA, RNT1; ribonuclease III [EC:3.1.26.3]
K03685	6575	09120 Genetic Information Processing	09122 Translation	03008 Ribosome biogenesis in eukaryotes [PATH:ko03008]	rnc, DROSHA, RNT1; ribonuclease III [EC:3.1.26.3]
K03685	6575	09180 Brite Hierarchies	09182 Protein families: genetic information processing	03009 Ribosome biogenesis [BR:ko03009]	rnc, DROSHA, RNT1; ribonuclease III [EC:3.1.26.3]
K03685	6575	09180 Brite Hierarchies	09182 Protein families: genetic information processing	03019 Messenger RNA biogenesis [BR:ko03019]	rnc, DROSHA, RNT1; ribonuclease III [EC:3.1.26.3]
K06187	6554	09120 Genetic Information Processing	09124 Replication and repair	03440 Homologous recombination [PATH:ko03440]	recR; recombination protein RecR
K06187	6554	09180 Brite Hierarchies	09182 Protein families: genetic information processing	03400 DNA repair and recombination proteins [BR:ko03400]	recR; recombination protein RecR
K03474	6552	09100 Metabolism	09108 Metabolism of cofactors and vitamins	00750 Vitamin B6 metabolism [PATH:ko00750]	pdxJ; pyridoxine 5-phosphate synthase [EC:2.6.99.2]
K11392	6549	09180 Brite Hierarchies	09182 Protein families: genetic information processing	03009 Ribosome biogenesis [BR:ko03009]	rsmF; 16S rRNA (cytosine1407-C5)-methyltransferase [EC:2.1.1.178]
K10297	6547	09180 Brite Hierarchies	09182 Protein families: genetic information processing	04121 Ubiquitin system [BR:ko04121]	FBXO11; F-box protein 11
K00981	6542	09100 Metabolism	09103 Lipid metabolism	00564 Glycerophospholipid metabolism [PATH:ko00564]	E2.7.7.41, CDS1, CDS2, cdsA; phosphatidate cytidylyltransferase [EC:2.7.7.41]
K00981	6542	09130 Environmental Information Processing	09132 Signal transduction	04070 Phosphatidylinositol signaling system [PATH:ko04070]	E2.7.7.41, CDS1, CDS2, cdsA; phosphatidate cytidylyltransferase [EC:2.7.7.41]
K02653	6541	09180 Brite Hierarchies	09183 Protein families: signaling and cellular processes	02035 Bacterial motility proteins [BR:ko02035]	pilC; type IV pilus assembly protein PilC
K02653	6541	09180 Brite Hierarchies	09183 Protein families: signaling and cellular processes	02044 Secretion system [BR:ko02044]	pilC; type IV pilus assembly protein PilC
K17320	6534	09130 Environmental Information Processing	09131 Membrane transport	02010 ABC transporters [PATH:ko02010]	lplC; putative aldouronate transport system permease protein
K17320	6534	09180 Brite Hierarchies	09183 Protein families: signaling and cellular processes	02000 Transporters [BR:ko02000]	lplC; putative aldouronate transport system permease protein
K04486	6533	09100 Metabolism	09105 Amino acid metabolism	00340 Histidine metabolism [PATH:ko00340]	E3.1.3.15B; histidinol-phosphatase (PHP family) [EC:3.1.3.15]
K02232	6487	09100 Metabolism	09108 Metabolism of cofactors and vitamins	00860 Porphyrin and chlorophyll metabolism [PATH:ko00860]	cobQ, cbiP; adenosylcobyric acid synthase [EC:6.3.5.10]
K00057	6474	09100 Metabolism	09103 Lipid metabolism	00564 Glycerophospholipid metabolism [PATH:ko00564]	gpsA; glycerol-3-phosphate dehydrogenase (NAD(P)+) [EC:1.1.1.94]
K07729	6474	09180 Brite Hierarchies	09182 Protein families: genetic information processing	03000 Transcription factors [BR:ko03000]	K07729; putative transcriptional regulator
K07301	6469	09180 Brite Hierarchies	09183 Protein families: signaling and cellular processes	02000 Transporters [BR:ko02000]	yrbG; cation:H+ antiporter
K14155	6460	09180 Brite Hierarchies	09181 Protein families: metabolism	01007 Amino acid related enzymes [BR:ko01007]	patB, malY; cysteine-S-conjugate beta-lyase [EC:4.4.1.13]
K14155	6460	09100 Metabolism	09106 Metabolism of other amino acids	00450 Selenocompound metabolism [PATH:ko00450]	patB, malY; cysteine-S-conjugate beta-lyase [EC:4.4.1.13]
K14155	6460	09100 Metabolism	09105 Amino acid metabolism	00270 Cysteine and methionine metabolism [PATH:ko00270]	patB, malY; cysteine-S-conjugate beta-lyase [EC:4.4.1.13]
K17074	6456	09130 Environmental Information Processing	09131 Membrane transport	02010 ABC transporters [PATH:ko02010]	lysX2; putative lysine transport system permease protein
K17074	6456	09180 Brite Hierarchies	09183 Protein families: signaling and cellular processes	02000 Transporters [BR:ko02000]	lysX2; putative lysine transport system permease protein
K09810	6453	09180 Brite Hierarchies	09183 Protein families: signaling and cellular processes	02000 Transporters [BR:ko02000]	lolD; lipoprotein-releasing system ATP-binding protein [EC:7.6.2.-]
K09810	6453	09130 Environmental Information Processing	09131 Membrane transport	02010 ABC transporters [PATH:ko02010]	lolD; lipoprotein-releasing system ATP-binding protein [EC:7.6.2.-]
K12960	6453	09100 Metabolism	09105 Amino acid metabolism	00270 Cysteine and methionine metabolism [PATH:ko00270]	mtaD; 5-methylthioadenosine/S-adenosylhomocysteine deaminase [EC:3.5.4.31 3.5.4.28]
K06213	6447	09180 Brite Hierarchies	09183 Protein families: signaling and cellular processes	02000 Transporters [BR:ko02000]	mgtE; magnesium transporter
K01937	6441	09100 Metabolism	09104 Nucleotide metabolism	00240 Pyrimidine metabolism [PATH:ko00240]	pyrG, CTPS; CTP synthase [EC:6.3.4.2]
K00441	6423	09100 Metabolism	09102 Energy metabolism	00680 Methane metabolism [PATH:ko00680]	frhB; coenzyme F420 hydrogenase subunit beta [EC:1.12.98.1]
K08600	6400	09180 Brite Hierarchies	09181 Protein families: metabolism	01011 Peptidoglycan biosynthesis and degradation proteins [BR:ko01011]	srtB; sortase B [EC:3.4.22.71]
K08600	6400	09180 Brite Hierarchies	09181 Protein families: metabolism	01002 Peptidases and inhibitors [BR:ko01002]	srtB; sortase B [EC:3.4.22.71]
K05378	6388	09100 Metabolism	09102 Energy metabolism	00196 Photosynthesis - antenna proteins [PATH:ko00196]	cpeC, mpeC; phycoerythrin-associated linker protein
K05378	6388	09180 Brite Hierarchies	09181 Protein families: metabolism	00194 Photosynthesis proteins [BR:ko00194]	cpeC, mpeC; phycoerythrin-associated linker protein
K15509	6377	09190 Not Included in Pathway or Brite	09191 Unclassified: metabolism	99980 Enzymes with EC numbers	hpsN; sulfopropanediol 3-dehydrogenase [EC:1.1.1.308]
K00611	6375	09100 Metabolism	09105 Amino acid metabolism	00220 Arginine biosynthesis [PATH:ko00220]	OTC, argF, argI; ornithine carbamoyltransferase [EC:2.1.3.3]
K00133	6366	09100 Metabolism	09110 Biosynthesis of other secondary metabolites	00261 Monobactam biosynthesis [PATH:ko00261]	asd; aspartate-semialdehyde dehydrogenase [EC:1.2.1.11]
K00133	6366	09100 Metabolism	09105 Amino acid metabolism	00270 Cysteine and methionine metabolism [PATH:ko00270]	asd; aspartate-semialdehyde dehydrogenase [EC:1.2.1.11]
K00133	6366	09100 Metabolism	09105 Amino acid metabolism	00300 Lysine biosynthesis [PATH:ko00300]	asd; aspartate-semialdehyde dehydrogenase [EC:1.2.1.11]
K00133	6366	09100 Metabolism	09105 Amino acid metabolism	00260 Glycine, serine and threonine metabolism [PATH:ko00260]	asd; aspartate-semialdehyde dehydrogenase [EC:1.2.1.11]
K02357	6348	09180 Brite Hierarchies	09182 Protein families: genetic information processing	03029 Mitochondrial biogenesis [BR:ko03029]	tsf, TSFM; elongation factor Ts
K02357	6348	09180 Brite Hierarchies	09182 Protein families: genetic information processing	03012 Translation factors [BR:ko03012]	tsf, TSFM; elongation factor Ts
K14058	6342	09180 Brite Hierarchies	09182 Protein families: genetic information processing	03016 Transfer RNA biogenesis [BR:ko03016]	ttcA; tRNA 2-thiocytidine biosynthesis protein TtcA
K03742	6339	09100 Metabolism	09108 Metabolism of cofactors and vitamins	00760 Nicotinate and nicotinamide metabolism [PATH:ko00760]	pncC; nicotinamide-nucleotide amidase [EC:3.5.1.42]
K00997	6326	09100 Metabolism	09108 Metabolism of cofactors and vitamins	00770 Pantothenate and CoA biosynthesis [PATH:ko00770]	acpS; holo-[acyl-carrier protein] synthase [EC:2.7.8.7]
K01995	6321	09180 Brite Hierarchies	09183 Protein families: signaling and cellular processes	02000 Transporters [BR:ko02000]	livG; branched-chain amino acid transport system ATP-binding protein
K01995	6321	09130 Environmental Information Processing	09131 Membrane transport	02010 ABC transporters [PATH:ko02010]	livG; branched-chain amino acid transport system ATP-binding protein
K01995	6321	09140 Cellular Processes	09145 Cellular community - prokaryotes	02024 Quorum sensing [PATH:ko02024]	livG; branched-chain amino acid transport system ATP-binding protein
K01406	6316	09180 Brite Hierarchies	09181 Protein families: metabolism	01002 Peptidases and inhibitors [BR:ko01002]	prtC; serralysin [EC:3.4.24.40]
K01560	6316	09100 Metabolism	09111 Xenobiotics biodegradation and metabolism	00361 Chlorocyclohexane and chlorobenzene degradation [PATH:ko00361]	E3.8.1.2; 2-haloacid dehalogenase [EC:3.8.1.2]
K01560	6316	09100 Metabolism	09111 Xenobiotics biodegradation and metabolism	00625 Chloroalkane and chloroalkene degradation [PATH:ko00625]	E3.8.1.2; 2-haloacid dehalogenase [EC:3.8.1.2]
K02453	6315	09130 Environmental Information Processing	09131 Membrane transport	03070 Bacterial secretion system [PATH:ko03070]	gspD; general secretion pathway protein D
K02453	6315	09180 Brite Hierarchies	09183 Protein families: signaling and cellular processes	02044 Secretion system [BR:ko02044]	gspD; general secretion pathway protein D
K02453	6315	09140 Cellular Processes	09145 Cellular community - prokaryotes	05111 Biofilm formation - Vibrio cholerae [PATH:ko05111]	gspD; general secretion pathway protein D
K01817	6302	09100 Metabolism	09105 Amino acid metabolism	00400 Phenylalanine, tyrosine and tryptophan biosynthesis [PATH:ko00400]	trpF; phosphoribosylanthranilate isomerase [EC:5.3.1.24]
K10441	6302	09180 Brite Hierarchies	09183 Protein families: signaling and cellular processes	02000 Transporters [BR:ko02000]	rbsA; ribose transport system ATP-binding protein [EC:7.5.2.7]
K10441	6302	09130 Environmental Information Processing	09131 Membrane transport	02010 ABC transporters [PATH:ko02010]	rbsA; ribose transport system ATP-binding protein [EC:7.5.2.7]
K10804	6299	09100 Metabolism	09103 Lipid metabolism	01040 Biosynthesis of unsaturated fatty acids [PATH:ko01040]	tesA; acyl-CoA thioesterase I [EC:3.1.2.- 3.1.2.2 3.1.1.2 3.1.1.5]
K10804	6299	09180 Brite Hierarchies	09181 Protein families: metabolism	01004 Lipid biosynthesis proteins [BR:ko01004]	tesA; acyl-CoA thioesterase I [EC:3.1.2.- 3.1.2.2 3.1.1.2 3.1.1.5]
K00147	6280	09100 Metabolism	09105 Amino acid metabolism	00330 Arginine and proline metabolism [PATH:ko00330]	proA; glutamate-5-semialdehyde dehydrogenase [EC:1.2.1.41]
K00147	6280	09100 Metabolism	09110 Biosynthesis of other secondary metabolites	00332 Carbapenem biosynthesis [PATH:ko00332]	proA; glutamate-5-semialdehyde dehydrogenase [EC:1.2.1.41]
K03469	6280	09180 Brite Hierarchies	09182 Protein families: genetic information processing	03032 DNA replication proteins [BR:ko03032]	rnhA, RNASEH1; ribonuclease HI [EC:3.1.26.4]
K03469	6280	09120 Genetic Information Processing	09124 Replication and repair	03030 DNA replication [PATH:ko03030]	rnhA, RNASEH1; ribonuclease HI [EC:3.1.26.4]
K07319	6278	09180 Brite Hierarchies	09183 Protein families: signaling and cellular processes	02048 Prokaryotic defense system [BR:ko02048]	yhdJ; adenine-specific DNA-methyltransferase [EC:2.1.1.72]
K00831	6276	09100 Metabolism	09102 Energy metabolism	00680 Methane metabolism [PATH:ko00680]	serC, PSAT1; phosphoserine aminotransferase [EC:2.6.1.52]
K00831	6276	09100 Metabolism	09108 Metabolism of cofactors and vitamins	00750 Vitamin B6 metabolism [PATH:ko00750]	serC, PSAT1; phosphoserine aminotransferase [EC:2.6.1.52]
K00831	6276	09100 Metabolism	09105 Amino acid metabolism	00270 Cysteine and methionine metabolism [PATH:ko00270]	serC, PSAT1; phosphoserine aminotransferase [EC:2.6.1.52]
K00831	6276	09100 Metabolism	09105 Amino acid metabolism	00260 Glycine, serine and threonine metabolism [PATH:ko00260]	serC, PSAT1; phosphoserine aminotransferase [EC:2.6.1.52]
K00831	6276	09180 Brite Hierarchies	09181 Protein families: metabolism	01007 Amino acid related enzymes [BR:ko01007]	serC, PSAT1; phosphoserine aminotransferase [EC:2.6.1.52]
K01284	6274	09180 Brite Hierarchies	09181 Protein families: metabolism	01002 Peptidases and inhibitors [BR:ko01002]	dcp; peptidyl-dipeptidase Dcp [EC:3.4.15.5]
K02477	6262	09180 Brite Hierarchies	09183 Protein families: signaling and cellular processes	02022 Two-component system [BR:ko02022]	K02477; two-component system, LytTR family, response regulator
K04752	6235	09190 Not Included in Pathway or Brite	09192 Unclassified: genetic information processing	99973 Transcription	glnK; nitrogen regulatory protein P-II 2
K00995	6234	09100 Metabolism	09103 Lipid metabolism	00564 Glycerophospholipid metabolism [PATH:ko00564]	pgsA, PGS1; CDP-diacylglycerol---glycerol-3-phosphate 3-phosphatidyltransferase [EC:2.7.8.5]
K03525	6219	09100 Metabolism	09108 Metabolism of cofactors and vitamins	00770 Pantothenate and CoA biosynthesis [PATH:ko00770]	coaX; type III pantothenate kinase [EC:2.7.1.33]
K05934	6210	09100 Metabolism	09108 Metabolism of cofactors and vitamins	00860 Porphyrin and chlorophyll metabolism [PATH:ko00860]	cobJ, cbiH; precorrin-3B C17-methyltransferase / cobalt-factor III methyltransferase [EC:2.1.1.131 2.1.1.272]
K08884	6177	09180 Brite Hierarchies	09181 Protein families: metabolism	01001 Protein kinases [BR:ko01001]	K08884; serine/threonine protein kinase, bacterial [EC:2.7.11.1]
K10206	6177	09180 Brite Hierarchies	09181 Protein families: metabolism	01007 Amino acid related enzymes [BR:ko01007]	E2.6.1.83; LL-diaminopimelate aminotransferase [EC:2.6.1.83]
K10206	6177	09100 Metabolism	09105 Amino acid metabolism	00300 Lysine biosynthesis [PATH:ko00300]	E2.6.1.83; LL-diaminopimelate aminotransferase [EC:2.6.1.83]
K02500	6148	09100 Metabolism	09105 Amino acid metabolism	00340 Histidine metabolism [PATH:ko00340]	hisF; imidazole glycerol-phosphate synthase subunit HisF [EC:4.3.2.10]
K02123	6143	09100 Metabolism	09102 Energy metabolism	00190 Oxidative phosphorylation [PATH:ko00190]	ATPVI, ntpI, atpI; V/A-type H+/Na+-transporting ATPase subunit I
K01142	6130	09180 Brite Hierarchies	09182 Protein families: genetic information processing	03400 DNA repair and recombination proteins [BR:ko03400]	E3.1.11.2, xthA; exodeoxyribonuclease III [EC:3.1.11.2]
K01142	6130	09120 Genetic Information Processing	09124 Replication and repair	03410 Base excision repair [PATH:ko03410]	E3.1.11.2, xthA; exodeoxyribonuclease III [EC:3.1.11.2]
K03770	6130	09180 Brite Hierarchies	09182 Protein families: genetic information processing	03110 Chaperones and folding catalysts [BR:ko03110]	ppiD; peptidyl-prolyl cis-trans isomerase D [EC:5.2.1.8]
K08372	6123	09130 Environmental Information Processing	09132 Signal transduction	02020 Two-component system [PATH:ko02020]	pepD; putative serine protease PepD [EC:3.4.21.-]
K08372	6123	09180 Brite Hierarchies	09181 Protein families: metabolism	01002 Peptidases and inhibitors [BR:ko01002]	pepD; putative serine protease PepD [EC:3.4.21.-]
K15582	6118	09140 Cellular Processes	09145 Cellular community - prokaryotes	02024 Quorum sensing [PATH:ko02024]	oppC; oligopeptide transport system permease protein
K15582	6118	09180 Brite Hierarchies	09183 Protein families: signaling and cellular processes	02000 Transporters [BR:ko02000]	oppC; oligopeptide transport system permease protein
K15582	6118	09130 Environmental Information Processing	09131 Membrane transport	02010 ABC transporters [PATH:ko02010]	oppC; oligopeptide transport system permease protein
K01056	6115	09180 Brite Hierarchies	09182 Protein families: genetic information processing	03012 Translation factors [BR:ko03012]	PTH1, pth, spoVC; peptidyl-tRNA hydrolase, PTH1 family [EC:3.1.1.29]
K02396	6106	09140 Cellular Processes	09142 Cell motility	02040 Flagellar assembly [PATH:ko02040]	flgK; flagellar hook-associated protein 1
K02396	6106	09180 Brite Hierarchies	09183 Protein families: signaling and cellular processes	02035 Bacterial motility proteins [BR:ko02035]	flgK; flagellar hook-associated protein 1
K19668	6100	09130 Environmental Information Processing	09132 Signal transduction	02020 Two-component system [PATH:ko02020]	CBH2, cbhA; cellulose 1,4-beta-cellobiosidase [EC:3.2.1.91]
K19668	6100	09100 Metabolism	09101 Carbohydrate metabolism	00500 Starch and sucrose metabolism [PATH:ko00500]	CBH2, cbhA; cellulose 1,4-beta-cellobiosidase [EC:3.2.1.91]
K01729	6074	09100 Metabolism	09101 Carbohydrate metabolism	00051 Fructose and mannose metabolism [PATH:ko00051]	algL; poly(beta-D-mannuronate) lyase [EC:4.2.2.3]
K01069	6064	09100 Metabolism	09101 Carbohydrate metabolism	00620 Pyruvate metabolism [PATH:ko00620]	gloB, gloC, HAGH; hydroxyacylglutathione hydrolase [EC:3.1.2.6]
K03321	6059	09180 Brite Hierarchies	09183 Protein families: signaling and cellular processes	02000 Transporters [BR:ko02000]	TC.SULP; sulfate permease, SulP family
K05802	6051	09180 Brite Hierarchies	09183 Protein families: signaling and cellular processes	02000 Transporters [BR:ko02000]	mscK, kefA, aefA; potassium-dependent mechanosensitive channel
K02407	6046	09140 Cellular Processes	09142 Cell motility	02040 Flagellar assembly [PATH:ko02040]	fliD; flagellar hook-associated protein 2
K02407	6046	09180 Brite Hierarchies	09183 Protein families: signaling and cellular processes	02035 Bacterial motility proteins [BR:ko02035]	fliD; flagellar hook-associated protein 2
K01524	6043	09100 Metabolism	09104 Nucleotide metabolism	00230 Purine metabolism [PATH:ko00230]	ppx-gppA; exopolyphosphatase / guanosine-5'-triphosphate,3'-diphosphate pyrophosphatase [EC:3.6.1.11 3.6.1.40]
K12341	6040	09180 Brite Hierarchies	09183 Protein families: signaling and cellular processes	02044 Secretion system [BR:ko02044]	yadA; adhesin YadA
K12341	6040	09130 Environmental Information Processing	09131 Membrane transport	03070 Bacterial secretion system [PATH:ko03070]	yadA; adhesin YadA
K14170	6025	09100 Metabolism	09105 Amino acid metabolism	00400 Phenylalanine, tyrosine and tryptophan biosynthesis [PATH:ko00400]	pheA; chorismate mutase / prephenate dehydratase [EC:5.4.99.5 4.2.1.51]
K03582	6022	09120 Genetic Information Processing	09124 Replication and repair	03440 Homologous recombination [PATH:ko03440]	recB; exodeoxyribonuclease V beta subunit [EC:3.1.11.5]
K03582	6022	09180 Brite Hierarchies	09182 Protein families: genetic information processing	03400 DNA repair and recombination proteins [BR:ko03400]	recB; exodeoxyribonuclease V beta subunit [EC:3.1.11.5]
K03575	6003	09180 Brite Hierarchies	09182 Protein families: genetic information processing	03400 DNA repair and recombination proteins [BR:ko03400]	mutY; A/G-specific adenine glycosylase [EC:3.2.2.31]
K03575	6003	09120 Genetic Information Processing	09124 Replication and repair	03410 Base excision repair [PATH:ko03410]	mutY; A/G-specific adenine glycosylase [EC:3.2.2.31]
K06153	6003	09180 Brite Hierarchies	09181 Protein families: metabolism	01011 Peptidoglycan biosynthesis and degradation proteins [BR:ko01011]	bacA; undecaprenyl-diphosphatase [EC:3.6.1.27]
K06153	6003	09100 Metabolism	09107 Glycan biosynthesis and metabolism	00550 Peptidoglycan biosynthesis [PATH:ko00550]	bacA; undecaprenyl-diphosphatase [EC:3.6.1.27]
K13789	5994	09180 Brite Hierarchies	09181 Protein families: metabolism	01006 Prenyltransferases [BR:ko01006]	GGPS; geranylgeranyl diphosphate synthase, type II [EC:2.5.1.1 2.5.1.10 2.5.1.29]
K13789	5994	09100 Metabolism	09109 Metabolism of terpenoids and polyketides	00900 Terpenoid backbone biosynthesis [PATH:ko00900]	GGPS; geranylgeranyl diphosphate synthase, type II [EC:2.5.1.1 2.5.1.10 2.5.1.29]
K01813	5989	09100 Metabolism	09101 Carbohydrate metabolism	00051 Fructose and mannose metabolism [PATH:ko00051]	rhaA; L-rhamnose isomerase [EC:5.3.1.14]
K06997	5981	09190 Not Included in Pathway or Brite	09191 Unclassified: metabolism	99985 Amino acid metabolism	yggS, PROSC; PLP dependent protein
K01808	5975	09100 Metabolism	09102 Energy metabolism	00710 Carbon fixation in photosynthetic organisms [PATH:ko00710]	rpiB; ribose 5-phosphate isomerase B [EC:5.3.1.6]
K01808	5975	09100 Metabolism	09101 Carbohydrate metabolism	00030 Pentose phosphate pathway [PATH:ko00030]	rpiB; ribose 5-phosphate isomerase B [EC:5.3.1.6]
K01808	5975	09100 Metabolism	09101 Carbohydrate metabolism	00051 Fructose and mannose metabolism [PATH:ko00051]	rpiB; ribose 5-phosphate isomerase B [EC:5.3.1.6]
K00077	5967	09100 Metabolism	09108 Metabolism of cofactors and vitamins	00770 Pantothenate and CoA biosynthesis [PATH:ko00770]	panE, apbA; 2-dehydropantoate 2-reductase [EC:1.1.1.169]
K08301	5967	09180 Brite Hierarchies	09182 Protein families: genetic information processing	03009 Ribosome biogenesis [BR:ko03009]	rng, cafA; ribonuclease G [EC:3.1.26.-]
K08301	5967	09180 Brite Hierarchies	09182 Protein families: genetic information processing	03019 Messenger RNA biogenesis [BR:ko03019]	rng, cafA; ribonuclease G [EC:3.1.26.-]
K13963	5967	09180 Brite Hierarchies	09181 Protein families: metabolism	01002 Peptidases and inhibitors [BR:ko01002]	SERPINB; serpin B
K04488	5960	09190 Not Included in Pathway or Brite	09191 Unclassified: metabolism	99982 Energy metabolism	iscU, nifU; nitrogen fixation protein NifU and related proteins
K03570	5956	09180 Brite Hierarchies	09182 Protein families: genetic information processing	03036 Chromosome and associated proteins [BR:ko03036]	mreC; rod shape-determining protein MreC
K02478	5941	09180 Brite Hierarchies	09181 Protein families: metabolism	01001 Protein kinases [BR:ko01001]	K02478; two-component system, LytTR family, sensor kinase [EC:2.7.13.3]
K02478	5941	09180 Brite Hierarchies	09183 Protein families: signaling and cellular processes	02022 Two-component system [BR:ko02022]	K02478; two-component system, LytTR family, sensor kinase [EC:2.7.13.3]
K03789	5931	09180 Brite Hierarchies	09182 Protein families: genetic information processing	03009 Ribosome biogenesis [BR:ko03009]	rimI; [ribosomal protein S18]-alanine N-acetyltransferase [EC:2.3.1.266]
K05592	5920	09180 Brite Hierarchies	09182 Protein families: genetic information processing	03009 Ribosome biogenesis [BR:ko03009]	deaD, cshA; ATP-dependent RNA helicase DeaD [EC:3.6.4.13]
K05592	5920	09120 Genetic Information Processing	09123 Folding, sorting and degradation	03018 RNA degradation [PATH:ko03018]	deaD, cshA; ATP-dependent RNA helicase DeaD [EC:3.6.4.13]
K05592	5920	09180 Brite Hierarchies	09182 Protein families: genetic information processing	03019 Messenger RNA biogenesis [BR:ko03019]	deaD, cshA; ATP-dependent RNA helicase DeaD [EC:3.6.4.13]
K07095	5916	09190 Not Included in Pathway or Brite	09194 Poorly characterized	99997 Function unknown	K07095; uncharacterized protein
K15460	5911	09180 Brite Hierarchies	09182 Protein families: genetic information processing	03016 Transfer RNA biogenesis [BR:ko03016]	yfiC, trmX; tRNA1Val (adenine37-N6)-methyltransferase [EC:2.1.1.223]
K00609	5910	09100 Metabolism	09105 Amino acid metabolism	00250 Alanine, aspartate and glutamate metabolism [PATH:ko00250]	pyrB, PYR2; aspartate carbamoyltransferase catalytic subunit [EC:2.1.3.2]
K00609	5910	09100 Metabolism	09104 Nucleotide metabolism	00240 Pyrimidine metabolism [PATH:ko00240]	pyrB, PYR2; aspartate carbamoyltransferase catalytic subunit [EC:2.1.3.2]
K02117	5903	09100 Metabolism	09102 Energy metabolism	00190 Oxidative phosphorylation [PATH:ko00190]	ATPVA, ntpA, atpA; V/A-type H+/Na+-transporting ATPase subunit A [EC:7.1.2.2 7.2.2.1]
K09903	5900	09100 Metabolism	09104 Nucleotide metabolism	00240 Pyrimidine metabolism [PATH:ko00240]	pyrH; uridylate kinase [EC:2.7.4.22]
K03379	5897	09100 Metabolism	09111 Xenobiotics biodegradation and metabolism	00930 Caprolactam degradation [PATH:ko00930]	chnB; cyclohexanone monooxygenase [EC:1.14.13.22]
K18197	5884	09190 Not Included in Pathway or Brite	09191 Unclassified: metabolism	99980 Enzymes with EC numbers	yesW; rhamnogalacturonan endolyase [EC:4.2.2.23]
K02022	5882	09190 Not Included in Pathway or Brite	09193 Unclassified: signaling and cellular processes	99992 Structural proteins	ABC.MR.TX; HlyD family secretion protein
K00691	5875	09100 Metabolism	09101 Carbohydrate metabolism	00500 Starch and sucrose metabolism [PATH:ko00500]	mapA; maltose phosphorylase [EC:2.4.1.8]
K08483	5875	09130 Environmental Information Processing	09131 Membrane transport	02060 Phosphotransferase system (PTS) [PATH:ko02060]	ptsI; phosphoenolpyruvate-protein phosphotransferase (PTS system enzyme I) [EC:2.7.3.9]
K08483	5875	09180 Brite Hierarchies	09183 Protein families: signaling and cellular processes	02000 Transporters [BR:ko02000]	ptsI; phosphoenolpyruvate-protein phosphotransferase (PTS system enzyme I) [EC:2.7.3.9]
K01752	5871	09100 Metabolism	09105 Amino acid metabolism	00260 Glycine, serine and threonine metabolism [PATH:ko00260]	E4.3.1.17, sdaA, sdaB, tdcG; L-serine dehydratase [EC:4.3.1.17]
K01752	5871	09100 Metabolism	09105 Amino acid metabolism	00270 Cysteine and methionine metabolism [PATH:ko00270]	E4.3.1.17, sdaA, sdaB, tdcG; L-serine dehydratase [EC:4.3.1.17]
K21464	5871	09180 Brite Hierarchies	09181 Protein families: metabolism	01011 Peptidoglycan biosynthesis and degradation proteins [BR:ko01011]	pbpG; penicillin-binding protein 2D [EC:2.4.1.129 3.4.16.4]
K21464	5871	09100 Metabolism	09107 Glycan biosynthesis and metabolism	00550 Peptidoglycan biosynthesis [PATH:ko00550]	pbpG; penicillin-binding protein 2D [EC:2.4.1.129 3.4.16.4]
K21464	5871	09180 Brite Hierarchies	09181 Protein families: metabolism	01003 Glycosyltransferases [BR:ko01003]	pbpG; penicillin-binding protein 2D [EC:2.4.1.129 3.4.16.4]
K08724	5865	09180 Brite Hierarchies	09181 Protein families: metabolism	01011 Peptidoglycan biosynthesis and degradation proteins [BR:ko01011]	pbpB; penicillin-binding protein 2B
K08724	5865	09100 Metabolism	09107 Glycan biosynthesis and metabolism	00550 Peptidoglycan biosynthesis [PATH:ko00550]	pbpB; penicillin-binding protein 2B
K00648	5860	09180 Brite Hierarchies	09181 Protein families: metabolism	01004 Lipid biosynthesis proteins [BR:ko01004]	fabH; 3-oxoacyl-[acyl-carrier-protein] synthase III [EC:2.3.1.180]
K00648	5860	09100 Metabolism	09103 Lipid metabolism	00061 Fatty acid biosynthesis [PATH:ko00061]	fabH; 3-oxoacyl-[acyl-carrier-protein] synthase III [EC:2.3.1.180]
K02286	5859	09180 Brite Hierarchies	09181 Protein families: metabolism	00194 Photosynthesis proteins [BR:ko00194]	cpcC; phycocyanin-associated rod linker protein
K02286	5859	09100 Metabolism	09102 Energy metabolism	00196 Photosynthesis - antenna proteins [PATH:ko00196]	cpcC; phycocyanin-associated rod linker protein
K07386	5858	09180 Brite Hierarchies	09181 Protein families: metabolism	01002 Peptidases and inhibitors [BR:ko01002]	pepO; putative endopeptidase [EC:3.4.24.-]
K02096	5856	09180 Brite Hierarchies	09181 Protein families: metabolism	00194 Photosynthesis proteins [BR:ko00194]	apcE; phycobilisome core-membrane linker protein
K02096	5856	09100 Metabolism	09102 Energy metabolism	00196 Photosynthesis - antenna proteins [PATH:ko00196]	apcE; phycobilisome core-membrane linker protein
K02290	5855	09100 Metabolism	09102 Energy metabolism	00196 Photosynthesis - antenna proteins [PATH:ko00196]	cpcG; phycobilisome rod-core linker protein
K02290	5855	09180 Brite Hierarchies	09181 Protein families: metabolism	00194 Photosynthesis proteins [BR:ko00194]	cpcG; phycobilisome rod-core linker protein
K04518	5854	09100 Metabolism	09105 Amino acid metabolism	00400 Phenylalanine, tyrosine and tryptophan biosynthesis [PATH:ko00400]	pheA2; prephenate dehydratase [EC:4.2.1.51]
K05379	5854	09100 Metabolism	09102 Energy metabolism	00196 Photosynthesis - antenna proteins [PATH:ko00196]	cpeD, mpeD; phycoerythrin-associated linker protein
K05379	5854	09180 Brite Hierarchies	09181 Protein families: metabolism	00194 Photosynthesis proteins [BR:ko00194]	cpeD, mpeD; phycoerythrin-associated linker protein
K05380	5854	09180 Brite Hierarchies	09181 Protein families: metabolism	00194 Photosynthesis proteins [BR:ko00194]	cpeE; phycoerythrin-associated linker protein
K05380	5854	09100 Metabolism	09102 Energy metabolism	00196 Photosynthesis - antenna proteins [PATH:ko00196]	cpeE; phycoerythrin-associated linker protein
K12524	5844	09100 Metabolism	09110 Biosynthesis of other secondary metabolites	00261 Monobactam biosynthesis [PATH:ko00261]	thrA; bifunctional aspartokinase / homoserine dehydrogenase 1 [EC:2.7.2.4 1.1.1.3]
K12524	5844	09100 Metabolism	09105 Amino acid metabolism	00300 Lysine biosynthesis [PATH:ko00300]	thrA; bifunctional aspartokinase / homoserine dehydrogenase 1 [EC:2.7.2.4 1.1.1.3]
K12524	5844	09100 Metabolism	09105 Amino acid metabolism	00260 Glycine, serine and threonine metabolism [PATH:ko00260]	thrA; bifunctional aspartokinase / homoserine dehydrogenase 1 [EC:2.7.2.4 1.1.1.3]
K12524	5844	09100 Metabolism	09105 Amino acid metabolism	00270 Cysteine and methionine metabolism [PATH:ko00270]	thrA; bifunctional aspartokinase / homoserine dehydrogenase 1 [EC:2.7.2.4 1.1.1.3]
K01077	5834	09180 Brite Hierarchies	09183 Protein families: signaling and cellular processes	04147 Exosome [BR:ko04147]	E3.1.3.1, phoA, phoB; alkaline phosphatase [EC:3.1.3.1]
K01077	5834	09180 Brite Hierarchies	09183 Protein families: signaling and cellular processes	00537 Glycosylphosphatidylinositol (GPI)-anchored proteins [BR:ko00537]	E3.1.3.1, phoA, phoB; alkaline phosphatase [EC:3.1.3.1]
K01077	5834	09130 Environmental Information Processing	09132 Signal transduction	02020 Two-component system [PATH:ko02020]	E3.1.3.1, phoA, phoB; alkaline phosphatase [EC:3.1.3.1]
K01077	5834	09100 Metabolism	09108 Metabolism of cofactors and vitamins	00790 Folate biosynthesis [PATH:ko00790]	E3.1.3.1, phoA, phoB; alkaline phosphatase [EC:3.1.3.1]
K01077	5834	09100 Metabolism	09108 Metabolism of cofactors and vitamins	00730 Thiamine metabolism [PATH:ko00730]	E3.1.3.1, phoA, phoB; alkaline phosphatase [EC:3.1.3.1]
K12552	5814	09180 Brite Hierarchies	09181 Protein families: metabolism	01011 Peptidoglycan biosynthesis and degradation proteins [BR:ko01011]	pbpA; penicillin-binding protein 1 [EC:3.4.-.-]
K12552	5814	09100 Metabolism	09107 Glycan biosynthesis and metabolism	00550 Peptidoglycan biosynthesis [PATH:ko00550]	pbpA; penicillin-binding protein 1 [EC:3.4.-.-]
K12556	5814	09180 Brite Hierarchies	09181 Protein families: metabolism	01011 Peptidoglycan biosynthesis and degradation proteins [BR:ko01011]	pbp2X; penicillin-binding protein 2X
K12556	5814	09100 Metabolism	09107 Glycan biosynthesis and metabolism	00550 Peptidoglycan biosynthesis [PATH:ko00550]	pbp2X; penicillin-binding protein 2X
K16139	5808	09180 Brite Hierarchies	09183 Protein families: signaling and cellular processes	02000 Transporters [BR:ko02000]	uidB, gusB; glucuronide carrier protein
K03151	5807	09120 Genetic Information Processing	09123 Folding, sorting and degradation	04122 Sulfur relay system [PATH:ko04122]	thiI; tRNA uracil 4-sulfurtransferase [EC:2.8.1.4]
K03151	5807	09180 Brite Hierarchies	09182 Protein families: genetic information processing	03016 Transfer RNA biogenesis [BR:ko03016]	thiI; tRNA uracil 4-sulfurtransferase [EC:2.8.1.4]
K03151	5807	09100 Metabolism	09108 Metabolism of cofactors and vitamins	00730 Thiamine metabolism [PATH:ko00730]	thiI; tRNA uracil 4-sulfurtransferase [EC:2.8.1.4]
K00174	5794	09100 Metabolism	09101 Carbohydrate metabolism	00010 Glycolysis / Gluconeogenesis [PATH:ko00010]	korA, oorA, oforA; 2-oxoglutarate/2-oxoacid ferredoxin oxidoreductase subunit alpha [EC:1.2.7.3 1.2.7.11]
K00174	5794	09100 Metabolism	09101 Carbohydrate metabolism	00020 Citrate cycle (TCA cycle) [PATH:ko00020]	korA, oorA, oforA; 2-oxoglutarate/2-oxoacid ferredoxin oxidoreductase subunit alpha [EC:1.2.7.3 1.2.7.11]
K00174	5794	09100 Metabolism	09102 Energy metabolism	00720 Carbon fixation pathways in prokaryotes [PATH:ko00720]	korA, oorA, oforA; 2-oxoglutarate/2-oxoacid ferredoxin oxidoreductase subunit alpha [EC:1.2.7.3 1.2.7.11]
K00174	5794	09100 Metabolism	09101 Carbohydrate metabolism	00620 Pyruvate metabolism [PATH:ko00620]	korA, oorA, oforA; 2-oxoglutarate/2-oxoacid ferredoxin oxidoreductase subunit alpha [EC:1.2.7.3 1.2.7.11]
K00174	5794	09100 Metabolism	09101 Carbohydrate metabolism	00650 Butanoate metabolism [PATH:ko00650]	korA, oorA, oforA; 2-oxoglutarate/2-oxoacid ferredoxin oxidoreductase subunit alpha [EC:1.2.7.3 1.2.7.11]
K02051	5793	09180 Brite Hierarchies	09183 Protein families: signaling and cellular processes	02000 Transporters [BR:ko02000]	ABC.SN.S; NitT/TauT family transport system substrate-binding protein
K02647	5783	09180 Brite Hierarchies	09182 Protein families: genetic information processing	03000 Transcription factors [BR:ko03000]	cdaR; carbohydrate diacid regulator
K06223	5780	09180 Brite Hierarchies	09182 Protein families: genetic information processing	03400 DNA repair and recombination proteins [BR:ko03400]	dam; DNA adenine methylase [EC:2.1.1.72]
K06223	5780	09180 Brite Hierarchies	09182 Protein families: genetic information processing	03032 DNA replication proteins [BR:ko03032]	dam; DNA adenine methylase [EC:2.1.1.72]
K06223	5780	09120 Genetic Information Processing	09124 Replication and repair	03430 Mismatch repair [PATH:ko03430]	dam; DNA adenine methylase [EC:2.1.1.72]
K06223	5780	09180 Brite Hierarchies	09183 Protein families: signaling and cellular processes	02048 Prokaryotic defense system [BR:ko02048]	dam; DNA adenine methylase [EC:2.1.1.72]
K02358	5773	09150 Organismal Systems	09159 Environmental adaptation	04626 Plant-pathogen interaction [PATH:ko04626]	tuf, TUFM; elongation factor Tu
K02358	5773	09180 Brite Hierarchies	09182 Protein families: genetic information processing	03012 Translation factors [BR:ko03012]	tuf, TUFM; elongation factor Tu
K02358	5773	09180 Brite Hierarchies	09183 Protein families: signaling and cellular processes	04147 Exosome [BR:ko04147]	tuf, TUFM; elongation factor Tu
K02358	5773	09180 Brite Hierarchies	09182 Protein families: genetic information processing	03029 Mitochondrial biogenesis [BR:ko03029]	tuf, TUFM; elongation factor Tu
K13280	5761	09180 Brite Hierarchies	09181 Protein families: metabolism	01002 Peptidases and inhibitors [BR:ko01002]	SEC11, sipW; signal peptidase I [EC:3.4.21.89]
K13280	5761	09120 Genetic Information Processing	09123 Folding, sorting and degradation	03060 Protein export [PATH:ko03060]	SEC11, sipW; signal peptidase I [EC:3.4.21.89]
K00040	5747	09100 Metabolism	09101 Carbohydrate metabolism	00040 Pentose and glucuronate interconversions [PATH:ko00040]	uxuB; fructuronate reductase [EC:1.1.1.57]
K15532	5739	09190 Not Included in Pathway or Brite	09191 Unclassified: metabolism	99980 Enzymes with EC numbers	yteR, yesR; unsaturated rhamnogalacturonyl hydrolase [EC:3.2.1.172]
K01989	5738	09180 Brite Hierarchies	09183 Protein families: signaling and cellular processes	02000 Transporters [BR:ko02000]	K01989; putative tryptophan/tyrosine transport system substrate-binding protein
K00756	5729	09100 Metabolism	09104 Nucleotide metabolism	00240 Pyrimidine metabolism [PATH:ko00240]	pdp; pyrimidine-nucleoside phosphorylase [EC:2.4.2.2]
K00666	5712	09180 Brite Hierarchies	09181 Protein families: metabolism	01004 Lipid biosynthesis proteins [BR:ko01004]	K00666; fatty-acyl-CoA synthase [EC:6.2.1.-]
K01754	5708	09100 Metabolism	09105 Amino acid metabolism	00260 Glycine, serine and threonine metabolism [PATH:ko00260]	E4.3.1.19, ilvA, tdcB; threonine dehydratase [EC:4.3.1.19]
K01754	5708	09100 Metabolism	09105 Amino acid metabolism	00290 Valine, leucine and isoleucine biosynthesis [PATH:ko00290]	E4.3.1.19, ilvA, tdcB; threonine dehydratase [EC:4.3.1.19]
K00111	5690	09100 Metabolism	09103 Lipid metabolism	00564 Glycerophospholipid metabolism [PATH:ko00564]	glpA, glpD; glycerol-3-phosphate dehydrogenase [EC:1.1.5.3]
K01449	5689	09190 Not Included in Pathway or Brite	09191 Unclassified: metabolism	99980 Enzymes with EC numbers	cwlJ, sleB; N-acetylmuramoyl-L-alanine amidase [EC:3.5.1.28]
K06133	5687	09100 Metabolism	09108 Metabolism of cofactors and vitamins	00770 Pantothenate and CoA biosynthesis [PATH:ko00770]	LYS5, acpT; 4'-phosphopantetheinyl transferase [EC:2.7.8.-]
K06287	5679	09190 Not Included in Pathway or Brite	09193 Unclassified: signaling and cellular processes	99978 Cell growth	maf; septum formation protein
K09157	5677	09190 Not Included in Pathway or Brite	09194 Poorly characterized	99997 Function unknown	K09157; uncharacterized protein
K03101	5672	09120 Genetic Information Processing	09123 Folding, sorting and degradation	03060 Protein export [PATH:ko03060]	lspA; signal peptidase II [EC:3.4.23.36]
K03101	5672	09180 Brite Hierarchies	09181 Protein families: metabolism	01002 Peptidases and inhibitors [BR:ko01002]	lspA; signal peptidase II [EC:3.4.23.36]
K07198	5668	09140 Cellular Processes	09141 Transport and catabolism	04140 Autophagy - animal [PATH:ko04140]	PRKAA, AMPK; 5'-AMP-activated protein kinase, catalytic alpha subunit [EC:2.7.11.11]
K07198	5668	09150 Organismal Systems	09152 Endocrine system	04921 Oxytocin signaling pathway [PATH:ko04921]	PRKAA, AMPK; 5'-AMP-activated protein kinase, catalytic alpha subunit [EC:2.7.11.11]
K07198	5668	09150 Organismal Systems	09159 Environmental adaptation	04710 Circadian rhythm [PATH:ko04710]	PRKAA, AMPK; 5'-AMP-activated protein kinase, catalytic alpha subunit [EC:2.7.11.11]
K07198	5668	09150 Organismal Systems	09149 Aging	04213 Longevity regulating pathway - multiple species [PATH:ko04213]	PRKAA, AMPK; 5'-AMP-activated protein kinase, catalytic alpha subunit [EC:2.7.11.11]
K07198	5668	09180 Brite Hierarchies	09182 Protein families: genetic information processing	04131 Membrane trafficking [BR:ko04131]	PRKAA, AMPK; 5'-AMP-activated protein kinase, catalytic alpha subunit [EC:2.7.11.11]
K07198	5668	09150 Organismal Systems	09152 Endocrine system	04922 Glucagon signaling pathway [PATH:ko04922]	PRKAA, AMPK; 5'-AMP-activated protein kinase, catalytic alpha subunit [EC:2.7.11.11]
K07198	5668	09150 Organismal Systems	09152 Endocrine system	04920 Adipocytokine signaling pathway [PATH:ko04920]	PRKAA, AMPK; 5'-AMP-activated protein kinase, catalytic alpha subunit [EC:2.7.11.11]
K07198	5668	09180 Brite Hierarchies	09181 Protein families: metabolism	01001 Protein kinases [BR:ko01001]	PRKAA, AMPK; 5'-AMP-activated protein kinase, catalytic alpha subunit [EC:2.7.11.11]
K07198	5668	09130 Environmental Information Processing	09132 Signal transduction	04151 PI3K-Akt signaling pathway [PATH:ko04151]	PRKAA, AMPK; 5'-AMP-activated protein kinase, catalytic alpha subunit [EC:2.7.11.11]
K07198	5668	09150 Organismal Systems	09152 Endocrine system	04910 Insulin signaling pathway [PATH:ko04910]	PRKAA, AMPK; 5'-AMP-activated protein kinase, catalytic alpha subunit [EC:2.7.11.11]
K07198	5668	09150 Organismal Systems	09158 Development and regeneration	04361 Axon regeneration [PATH:ko04361]	PRKAA, AMPK; 5'-AMP-activated protein kinase, catalytic alpha subunit [EC:2.7.11.11]
K07198	5668	09130 Environmental Information Processing	09132 Signal transduction	04152 AMPK signaling pathway [PATH:ko04152]	PRKAA, AMPK; 5'-AMP-activated protein kinase, catalytic alpha subunit [EC:2.7.11.11]
K07198	5668	09130 Environmental Information Processing	09132 Signal transduction	04150 mTOR signaling pathway [PATH:ko04150]	PRKAA, AMPK; 5'-AMP-activated protein kinase, catalytic alpha subunit [EC:2.7.11.11]
K07198	5668	09150 Organismal Systems	09149 Aging	04211 Longevity regulating pathway [PATH:ko04211]	PRKAA, AMPK; 5'-AMP-activated protein kinase, catalytic alpha subunit [EC:2.7.11.11]
K07198	5668	09130 Environmental Information Processing	09132 Signal transduction	04371 Apelin signaling pathway [PATH:ko04371]	PRKAA, AMPK; 5'-AMP-activated protein kinase, catalytic alpha subunit [EC:2.7.11.11]
K07198	5668	09130 Environmental Information Processing	09132 Signal transduction	04068 FoxO signaling pathway [PATH:ko04068]	PRKAA, AMPK; 5'-AMP-activated protein kinase, catalytic alpha subunit [EC:2.7.11.11]
K07198	5668	09150 Organismal Systems	09159 Environmental adaptation	04714 Thermogenesis [PATH:ko04714]	PRKAA, AMPK; 5'-AMP-activated protein kinase, catalytic alpha subunit [EC:2.7.11.11]
K07198	5668	09140 Cellular Processes	09144 Cellular community - eukaryotes	04530 Tight junction [PATH:ko04530]	PRKAA, AMPK; 5'-AMP-activated protein kinase, catalytic alpha subunit [EC:2.7.11.11]
K07198	5668	09180 Brite Hierarchies	09182 Protein families: genetic information processing	03029 Mitochondrial biogenesis [BR:ko03029]	PRKAA, AMPK; 5'-AMP-activated protein kinase, catalytic alpha subunit [EC:2.7.11.11]
K01933	5661	09100 Metabolism	09104 Nucleotide metabolism	00230 Purine metabolism [PATH:ko00230]	purM; phosphoribosylformylglycinamidine cyclo-ligase [EC:6.3.3.1]
K01728	5659	09140 Cellular Processes	09145 Cellular community - prokaryotes	02024 Quorum sensing [PATH:ko02024]	pel; pectate lyase [EC:4.2.2.2]
K01728	5659	09100 Metabolism	09101 Carbohydrate metabolism	00040 Pentose and glucuronate interconversions [PATH:ko00040]	pel; pectate lyase [EC:4.2.2.2]
K00297	5655	09100 Metabolism	09108 Metabolism of cofactors and vitamins	00670 One carbon pool by folate [PATH:ko00670]	metF, MTHFR; methylenetetrahydrofolate reductase (NADH) [EC:1.5.1.54]
K00297	5655	09100 Metabolism	09102 Energy metabolism	00720 Carbon fixation pathways in prokaryotes [PATH:ko00720]	metF, MTHFR; methylenetetrahydrofolate reductase (NADH) [EC:1.5.1.54]
K06898	5647	09190 Not Included in Pathway or Brite	09191 Unclassified: metabolism	99980 Enzymes with EC numbers	larB; pyridinium-3,5-biscarboxylic acid mononucleotide synthase [EC:2.5.1.143]
K00220	5643	09100 Metabolism	09110 Biosynthesis of other secondary metabolites	00401 Novobiocin biosynthesis [PATH:ko00401]	tyrC; cyclohexadieny/prephenate dehydrogenase [EC:1.3.1.43 1.3.1.12]
K00220	5643	09100 Metabolism	09105 Amino acid metabolism	00400 Phenylalanine, tyrosine and tryptophan biosynthesis [PATH:ko00400]	tyrC; cyclohexadieny/prephenate dehydrogenase [EC:1.3.1.43 1.3.1.12]
K01219	5640	09190 Not Included in Pathway or Brite	09191 Unclassified: metabolism	99980 Enzymes with EC numbers	E3.2.1.81; beta-agarase [EC:3.2.1.81]
K06217	5639	09190 Not Included in Pathway or Brite	09193 Unclassified: signaling and cellular processes	99995 Signaling proteins	phoH, phoL; phosphate starvation-inducible protein PhoH and related proteins
K03584	5623	09180 Brite Hierarchies	09182 Protein families: genetic information processing	03400 DNA repair and recombination proteins [BR:ko03400]	recO; DNA repair protein RecO (recombination protein O)
K03584	5623	09120 Genetic Information Processing	09124 Replication and repair	03440 Homologous recombination [PATH:ko03440]	recO; DNA repair protein RecO (recombination protein O)
K00145	5616	09100 Metabolism	09105 Amino acid metabolism	00220 Arginine biosynthesis [PATH:ko00220]	argC; N-acetyl-gamma-glutamyl-phosphate reductase [EC:1.2.1.38]
K07273	5614	09190 Not Included in Pathway or Brite	09193 Unclassified: signaling and cellular processes	99992 Structural proteins	acm; lysozyme
K02630	5605	09180 Brite Hierarchies	09181 Protein families: metabolism	00194 Photosynthesis proteins [BR:ko00194]	pecC; phycoerythrocyanin-associated rod linker protein
K02630	5605	09100 Metabolism	09102 Energy metabolism	00196 Photosynthesis - antenna proteins [PATH:ko00196]	pecC; phycoerythrocyanin-associated rod linker protein
K07089	5598	09190 Not Included in Pathway or Brite	09194 Poorly characterized	99997 Function unknown	K07089; uncharacterized protein
K02687	5586	09180 Brite Hierarchies	09182 Protein families: genetic information processing	03009 Ribosome biogenesis [BR:ko03009]	prmA; ribosomal protein L11 methyltransferase [EC:2.1.1.-]
K03621	5583	09180 Brite Hierarchies	09181 Protein families: metabolism	01004 Lipid biosynthesis proteins [BR:ko01004]	plsX; phosphate acyltransferase [EC:2.3.1.274]
K03621	5583	09100 Metabolism	09103 Lipid metabolism	00561 Glycerolipid metabolism [PATH:ko00561]	plsX; phosphate acyltransferase [EC:2.3.1.274]
K03327	5557	09180 Brite Hierarchies	09183 Protein families: signaling and cellular processes	02000 Transporters [BR:ko02000]	TC.MATE, SLC47A, norM, mdtK, dinF; multidrug resistance protein, MATE family
K00278	5556	09100 Metabolism	09105 Amino acid metabolism	00250 Alanine, aspartate and glutamate metabolism [PATH:ko00250]	nadB; L-aspartate oxidase [EC:1.4.3.16]
K00278	5556	09100 Metabolism	09108 Metabolism of cofactors and vitamins	00760 Nicotinate and nicotinamide metabolism [PATH:ko00760]	nadB; L-aspartate oxidase [EC:1.4.3.16]
K13582	5556	09140 Cellular Processes	09143 Cell growth and death	04112 Cell cycle - Caulobacter [PATH:ko04112]	podJ; localization factor PodJL
K01090	5532	09190 Not Included in Pathway or Brite	09191 Unclassified: metabolism	99980 Enzymes with EC numbers	E3.1.3.16; protein phosphatase [EC:3.1.3.16]
K08998	5529	09190 Not Included in Pathway or Brite	09194 Poorly characterized	99997 Function unknown	K08998; uncharacterized protein
K03550	5519	09180 Brite Hierarchies	09182 Protein families: genetic information processing	03400 DNA repair and recombination proteins [BR:ko03400]	ruvA; holliday junction DNA helicase RuvA [EC:3.6.4.12]
K03550	5519	09120 Genetic Information Processing	09124 Replication and repair	03440 Homologous recombination [PATH:ko03440]	ruvA; holliday junction DNA helicase RuvA [EC:3.6.4.12]
K01647	5517	09100 Metabolism	09101 Carbohydrate metabolism	00630 Glyoxylate and dicarboxylate metabolism [PATH:ko00630]	CS, gltA; citrate synthase [EC:2.3.3.1]
K01647	5517	09100 Metabolism	09101 Carbohydrate metabolism	00020 Citrate cycle (TCA cycle) [PATH:ko00020]	CS, gltA; citrate synthase [EC:2.3.3.1]
K06901	5509	09180 Brite Hierarchies	09183 Protein families: signaling and cellular processes	02000 Transporters [BR:ko02000]	pbuG, azgA, ghxP, ghxQ, adeQ; adenine/guanine/hypoxanthine permease
K06877	5506	09190 Not Included in Pathway or Brite	09194 Poorly characterized	99996 General function prediction only	K06877; DEAD/DEAH box helicase domain-containing protein
K02502	5502	09100 Metabolism	09105 Amino acid metabolism	00340 Histidine metabolism [PATH:ko00340]	hisZ; ATP phosphoribosyltransferase regulatory subunit
K15581	5501	09140 Cellular Processes	09145 Cellular community - prokaryotes	02024 Quorum sensing [PATH:ko02024]	oppB; oligopeptide transport system permease protein
K15581	5501	09130 Environmental Information Processing	09131 Membrane transport	02010 ABC transporters [PATH:ko02010]	oppB; oligopeptide transport system permease protein
K15581	5501	09180 Brite Hierarchies	09183 Protein families: signaling and cellular processes	02000 Transporters [BR:ko02000]	oppB; oligopeptide transport system permease protein
K04757	5495	09180 Brite Hierarchies	09181 Protein families: metabolism	01001 Protein kinases [BR:ko01001]	rsbW; serine/threonine-protein kinase RsbW [EC:2.7.11.1]
K04757	5495	09180 Brite Hierarchies	09182 Protein families: genetic information processing	03021 Transcription machinery [BR:ko03021]	rsbW; serine/threonine-protein kinase RsbW [EC:2.7.11.1]
K07045	5491	09190 Not Included in Pathway or Brite	09194 Poorly characterized	99997 Function unknown	K07045; uncharacterized protein
K09800	5488	09180 Brite Hierarchies	09183 Protein families: signaling and cellular processes	02000 Transporters [BR:ko02000]	tamB; translocation and assembly module TamB
K00176	5485	09100 Metabolism	09101 Carbohydrate metabolism	00020 Citrate cycle (TCA cycle) [PATH:ko00020]	korD, oorD; 2-oxoglutarate ferredoxin oxidoreductase subunit delta [EC:1.2.7.3]
K00176	5485	09100 Metabolism	09102 Energy metabolism	00720 Carbon fixation pathways in prokaryotes [PATH:ko00720]	korD, oorD; 2-oxoglutarate ferredoxin oxidoreductase subunit delta [EC:1.2.7.3]
K13497	5481	09100 Metabolism	09105 Amino acid metabolism	00400 Phenylalanine, tyrosine and tryptophan biosynthesis [PATH:ko00400]	trpGD; anthranilate synthase/phosphoribosyltransferase [EC:4.1.3.27 2.4.2.18]
K01356	5479	09180 Brite Hierarchies	09181 Protein families: metabolism	01002 Peptidases and inhibitors [BR:ko01002]	lexA; repressor LexA [EC:3.4.21.88]
K01356	5479	09180 Brite Hierarchies	09182 Protein families: genetic information processing	03400 DNA repair and recombination proteins [BR:ko03400]	lexA; repressor LexA [EC:3.4.21.88]
K07012	5473	09180 Brite Hierarchies	09183 Protein families: signaling and cellular processes	02048 Prokaryotic defense system [BR:ko02048]	cas3; CRISPR-associated endonuclease/helicase Cas3 [EC:3.1.-.- 3.6.4.-]
K09952	5460	09180 Brite Hierarchies	09183 Protein families: signaling and cellular processes	02048 Prokaryotic defense system [BR:ko02048]	csn1, cas9; CRISPR-associated endonuclease Csn1 [EC:3.1.-.-]
K11071	5435	09180 Brite Hierarchies	09183 Protein families: signaling and cellular processes	02000 Transporters [BR:ko02000]	potB; spermidine/putrescine transport system permease protein
K11071	5435	09130 Environmental Information Processing	09131 Membrane transport	02010 ABC transporters [PATH:ko02010]	potB; spermidine/putrescine transport system permease protein
K19172	5432	09180 Brite Hierarchies	09183 Protein families: signaling and cellular processes	02048 Prokaryotic defense system [BR:ko02048]	dndE; DNA sulfur modification protein DndE
K02837	5429	09180 Brite Hierarchies	09182 Protein families: genetic information processing	03012 Translation factors [BR:ko03012]	prfC; peptide chain release factor 3
K05820	5429	09180 Brite Hierarchies	09183 Protein families: signaling and cellular processes	02000 Transporters [BR:ko02000]	hcaT; MFS transporter, PPP family, 3-phenylpropionic acid transporter
K04042	5421	09100 Metabolism	09101 Carbohydrate metabolism	00520 Amino sugar and nucleotide sugar metabolism [PATH:ko00520]	glmU; bifunctional UDP-N-acetylglucosamine pyrophosphorylase / glucosamine-1-phosphate N-acetyltransferase [EC:2.7.7.23 2.3.1.157]
K04042	5421	09100 Metabolism	09107 Glycan biosynthesis and metabolism	00541 O-Antigen nucleotide sugar biosynthesis [PATH:ko00541]	glmU; bifunctional UDP-N-acetylglucosamine pyrophosphorylase / glucosamine-1-phosphate N-acetyltransferase [EC:2.7.7.23 2.3.1.157]
K13421	5421	09100 Metabolism	09111 Xenobiotics biodegradation and metabolism	00983 Drug metabolism - other enzymes [PATH:ko00983]	UMPS; uridine monophosphate synthetase [EC:2.4.2.10 4.1.1.23]
K13421	5421	09100 Metabolism	09104 Nucleotide metabolism	00240 Pyrimidine metabolism [PATH:ko00240]	UMPS; uridine monophosphate synthetase [EC:2.4.2.10 4.1.1.23]
K00826	5405	09100 Metabolism	09110 Biosynthesis of other secondary metabolites	00966 Glucosinolate biosynthesis [PATH:ko00966]	E2.6.1.42, ilvE; branched-chain amino acid aminotransferase [EC:2.6.1.42]
K00826	5405	09100 Metabolism	09108 Metabolism of cofactors and vitamins	00770 Pantothenate and CoA biosynthesis [PATH:ko00770]	E2.6.1.42, ilvE; branched-chain amino acid aminotransferase [EC:2.6.1.42]
K00826	5405	09100 Metabolism	09105 Amino acid metabolism	00290 Valine, leucine and isoleucine biosynthesis [PATH:ko00290]	E2.6.1.42, ilvE; branched-chain amino acid aminotransferase [EC:2.6.1.42]
K00826	5405	09180 Brite Hierarchies	09181 Protein families: metabolism	01007 Amino acid related enzymes [BR:ko01007]	E2.6.1.42, ilvE; branched-chain amino acid aminotransferase [EC:2.6.1.42]
K00826	5405	09100 Metabolism	09105 Amino acid metabolism	00270 Cysteine and methionine metabolism [PATH:ko00270]	E2.6.1.42, ilvE; branched-chain amino acid aminotransferase [EC:2.6.1.42]
K00826	5405	09100 Metabolism	09105 Amino acid metabolism	00280 Valine, leucine and isoleucine degradation [PATH:ko00280]	E2.6.1.42, ilvE; branched-chain amino acid aminotransferase [EC:2.6.1.42]
K00375	5397	09180 Brite Hierarchies	09182 Protein families: genetic information processing	03000 Transcription factors [BR:ko03000]	K00375; GntR family transcriptional regulator / MocR family aminotransferase
K01923	5397	09100 Metabolism	09104 Nucleotide metabolism	00230 Purine metabolism [PATH:ko00230]	purC; phosphoribosylaminoimidazole-succinocarboxamide synthase [EC:6.3.2.6]
K01940	5389	09100 Metabolism	09105 Amino acid metabolism	00220 Arginine biosynthesis [PATH:ko00220]	argG, ASS1; argininosuccinate synthase [EC:6.3.4.5]
K01940	5389	09180 Brite Hierarchies	09183 Protein families: signaling and cellular processes	04147 Exosome [BR:ko04147]	argG, ASS1; argininosuccinate synthase [EC:6.3.4.5]
K01940	5389	09100 Metabolism	09105 Amino acid metabolism	00250 Alanine, aspartate and glutamate metabolism [PATH:ko00250]	argG, ASS1; argininosuccinate synthase [EC:6.3.4.5]
K02204	5389	09100 Metabolism	09105 Amino acid metabolism	00260 Glycine, serine and threonine metabolism [PATH:ko00260]	thrB2; homoserine kinase type II [EC:2.7.1.39]
K03453	5374	09190 Not Included in Pathway or Brite	09193 Unclassified: signaling and cellular processes	99977 Transport	TC.BASS; bile acid:Na+ symporter, BASS family
K01703	5371	09100 Metabolism	09105 Amino acid metabolism	00290 Valine, leucine and isoleucine biosynthesis [PATH:ko00290]	leuC, IPMI-L; 3-isopropylmalate/(R)-2-methylmalate dehydratase large subunit [EC:4.2.1.33 4.2.1.35]
K01703	5371	09100 Metabolism	09101 Carbohydrate metabolism	00660 C5-Branched dibasic acid metabolism [PATH:ko00660]	leuC, IPMI-L; 3-isopropylmalate/(R)-2-methylmalate dehydratase large subunit [EC:4.2.1.33 4.2.1.35]
K01703	5371	09100 Metabolism	09110 Biosynthesis of other secondary metabolites	00966 Glucosinolate biosynthesis [PATH:ko00966]	leuC, IPMI-L; 3-isopropylmalate/(R)-2-methylmalate dehydratase large subunit [EC:4.2.1.33 4.2.1.35]
K06925	5368	09180 Brite Hierarchies	09182 Protein families: genetic information processing	03016 Transfer RNA biogenesis [BR:ko03016]	tsaE; tRNA threonylcarbamoyladenosine biosynthesis protein TsaE
K03820	5366	09190 Not Included in Pathway or Brite	09191 Unclassified: metabolism	99980 Enzymes with EC numbers	lnt; apolipoprotein N-acyltransferase [EC:2.3.1.269]
K00754	5347	09190 Not Included in Pathway or Brite	09191 Unclassified: metabolism	99980 Enzymes with EC numbers	bshA; L-malate glycosyltransferase [EC:2.4.1.-]
K15256	5345	09180 Brite Hierarchies	09182 Protein families: genetic information processing	03016 Transfer RNA biogenesis [BR:ko03016]	cmoA; tRNA (cmo5U34)-methyltransferase [EC:2.1.1.-]
K02011	5344	09130 Environmental Information Processing	09131 Membrane transport	02010 ABC transporters [PATH:ko02010]	afuB, fbpB; iron(III) transport system permease protein
K02011	5344	09180 Brite Hierarchies	09183 Protein families: signaling and cellular processes	02000 Transporters [BR:ko02000]	afuB, fbpB; iron(III) transport system permease protein
K02118	5342	09100 Metabolism	09102 Energy metabolism	00190 Oxidative phosphorylation [PATH:ko00190]	ATPVB, ntpB, atpB; V/A-type H+/Na+-transporting ATPase subunit B
K08316	5341	09180 Brite Hierarchies	09182 Protein families: genetic information processing	03009 Ribosome biogenesis [BR:ko03009]	rsmD; 16S rRNA (guanine966-N2)-methyltransferase [EC:2.1.1.171]
K05936	5325	09100 Metabolism	09108 Metabolism of cofactors and vitamins	00860 Porphyrin and chlorophyll metabolism [PATH:ko00860]	cobM, cbiF; precorrin-4/cobalt-precorrin-4 C11-methyltransferase [EC:2.1.1.133 2.1.1.271]
K08857	5325	09180 Brite Hierarchies	09181 Protein families: metabolism	01001 Protein kinases [BR:ko01001]	NEK1_4_5; NIMA (never in mitosis gene a)-related kinase 1/4/5 [EC:2.7.11.1]
K08857	5325	09180 Brite Hierarchies	09182 Protein families: genetic information processing	03036 Chromosome and associated proteins [BR:ko03036]	NEK1_4_5; NIMA (never in mitosis gene a)-related kinase 1/4/5 [EC:2.7.11.1]
K08857	5325	09180 Brite Hierarchies	09182 Protein families: genetic information processing	03400 DNA repair and recombination proteins [BR:ko03400]	NEK1_4_5; NIMA (never in mitosis gene a)-related kinase 1/4/5 [EC:2.7.11.1]
K07027	5323	09190 Not Included in Pathway or Brite	09191 Unclassified: metabolism	99986 Glycan metabolism	K07027; glycosyltransferase 2 family protein
K01173	5322	09140 Cellular Processes	09143 Cell growth and death	04210 Apoptosis [PATH:ko04210]	ENDOG; endonuclease G, mitochondrial
K01173	5322	09180 Brite Hierarchies	09182 Protein families: genetic information processing	03029 Mitochondrial biogenesis [BR:ko03029]	ENDOG; endonuclease G, mitochondrial
K04749	5320	09180 Brite Hierarchies	09182 Protein families: genetic information processing	03021 Transcription machinery [BR:ko03021]	rsbV; anti-sigma B factor antagonist
K18908	5316	09180 Brite Hierarchies	09183 Protein families: signaling and cellular processes	01504 Antimicrobial resistance genes [BR:ko01504]	mepA; multidrug efflux pump
K18908	5316	09180 Brite Hierarchies	09183 Protein families: signaling and cellular processes	02000 Transporters [BR:ko02000]	mepA; multidrug efflux pump
K00001	5314	09100 Metabolism	09103 Lipid metabolism	00071 Fatty acid degradation [PATH:ko00071]	E1.1.1.1, adh; alcohol dehydrogenase [EC:1.1.1.1]
K00001	5314	09100 Metabolism	09108 Metabolism of cofactors and vitamins	00830 Retinol metabolism [PATH:ko00830]	E1.1.1.1, adh; alcohol dehydrogenase [EC:1.1.1.1]
K00001	5314	09100 Metabolism	09101 Carbohydrate metabolism	00010 Glycolysis / Gluconeogenesis [PATH:ko00010]	E1.1.1.1, adh; alcohol dehydrogenase [EC:1.1.1.1]
K00001	5314	09100 Metabolism	09101 Carbohydrate metabolism	00620 Pyruvate metabolism [PATH:ko00620]	E1.1.1.1, adh; alcohol dehydrogenase [EC:1.1.1.1]
K00001	5314	09100 Metabolism	09111 Xenobiotics biodegradation and metabolism	00980 Metabolism of xenobiotics by cytochrome P450 [PATH:ko00980]	E1.1.1.1, adh; alcohol dehydrogenase [EC:1.1.1.1]
K00001	5314	09100 Metabolism	09105 Amino acid metabolism	00350 Tyrosine metabolism [PATH:ko00350]	E1.1.1.1, adh; alcohol dehydrogenase [EC:1.1.1.1]
K00001	5314	09100 Metabolism	09111 Xenobiotics biodegradation and metabolism	00982 Drug metabolism - cytochrome P450 [PATH:ko00982]	E1.1.1.1, adh; alcohol dehydrogenase [EC:1.1.1.1]
K00001	5314	09100 Metabolism	09111 Xenobiotics biodegradation and metabolism	00626 Naphthalene degradation [PATH:ko00626]	E1.1.1.1, adh; alcohol dehydrogenase [EC:1.1.1.1]
K00001	5314	09100 Metabolism	09111 Xenobiotics biodegradation and metabolism	00625 Chloroalkane and chloroalkene degradation [PATH:ko00625]	E1.1.1.1, adh; alcohol dehydrogenase [EC:1.1.1.1]
K03590	5314	09140 Cellular Processes	09143 Cell growth and death	04112 Cell cycle - Caulobacter [PATH:ko04112]	ftsA; cell division protein FtsA
K03590	5314	09180 Brite Hierarchies	09182 Protein families: genetic information processing	03036 Chromosome and associated proteins [BR:ko03036]	ftsA; cell division protein FtsA
K03590	5314	09180 Brite Hierarchies	09183 Protein families: signaling and cellular processes	04812 Cytoskeleton proteins [BR:ko04812]	ftsA; cell division protein FtsA
K01201	5306	09100 Metabolism	09103 Lipid metabolism	00600 Sphingolipid metabolism [PATH:ko00600]	GBA, srfJ; glucosylceramidase [EC:3.2.1.45]
K01201	5306	09100 Metabolism	09107 Glycan biosynthesis and metabolism	00511 Other glycan degradation [PATH:ko00511]	GBA, srfJ; glucosylceramidase [EC:3.2.1.45]
K01201	5306	09140 Cellular Processes	09141 Transport and catabolism	04142 Lysosome [PATH:ko04142]	GBA, srfJ; glucosylceramidase [EC:3.2.1.45]
K01758	5305	09180 Brite Hierarchies	09183 Protein families: signaling and cellular processes	04147 Exosome [BR:ko04147]	CTH; cystathionine gamma-lyase [EC:4.4.1.1]
K01758	5305	09100 Metabolism	09106 Metabolism of other amino acids	00450 Selenocompound metabolism [PATH:ko00450]	CTH; cystathionine gamma-lyase [EC:4.4.1.1]
K01758	5305	09100 Metabolism	09105 Amino acid metabolism	00260 Glycine, serine and threonine metabolism [PATH:ko00260]	CTH; cystathionine gamma-lyase [EC:4.4.1.1]
K01758	5305	09100 Metabolism	09105 Amino acid metabolism	00270 Cysteine and methionine metabolism [PATH:ko00270]	CTH; cystathionine gamma-lyase [EC:4.4.1.1]
K00215	5303	09100 Metabolism	09105 Amino acid metabolism	00300 Lysine biosynthesis [PATH:ko00300]	dapB; 4-hydroxy-tetrahydrodipicolinate reductase [EC:1.17.1.8]
K00215	5303	09100 Metabolism	09110 Biosynthesis of other secondary metabolites	00261 Monobactam biosynthesis [PATH:ko00261]	dapB; 4-hydroxy-tetrahydrodipicolinate reductase [EC:1.17.1.8]
K06966	5298	09100 Metabolism	09104 Nucleotide metabolism	00240 Pyrimidine metabolism [PATH:ko00240]	ppnN; pyrimidine/purine-5'-nucleotide nucleosidase [EC:3.2.2.10 3.2.2.-]
K06966	5298	09100 Metabolism	09104 Nucleotide metabolism	00230 Purine metabolism [PATH:ko00230]	ppnN; pyrimidine/purine-5'-nucleotide nucleosidase [EC:3.2.2.10 3.2.2.-]
K13498	5274	09100 Metabolism	09105 Amino acid metabolism	00400 Phenylalanine, tyrosine and tryptophan biosynthesis [PATH:ko00400]	trpCF; indole-3-glycerol phosphate synthase / phosphoribosylanthranilate isomerase [EC:4.1.1.48 5.3.1.24]
K00008	5270	09100 Metabolism	09101 Carbohydrate metabolism	00040 Pentose and glucuronate interconversions [PATH:ko00040]	SORD, gutB; L-iditol 2-dehydrogenase [EC:1.1.1.14]
K00008	5270	09100 Metabolism	09101 Carbohydrate metabolism	00051 Fructose and mannose metabolism [PATH:ko00051]	SORD, gutB; L-iditol 2-dehydrogenase [EC:1.1.1.14]
K00762	5265	09100 Metabolism	09104 Nucleotide metabolism	00240 Pyrimidine metabolism [PATH:ko00240]	pyrE; orotate phosphoribosyltransferase [EC:2.4.2.10]
K06442	5258	09180 Brite Hierarchies	09182 Protein families: genetic information processing	03009 Ribosome biogenesis [BR:ko03009]	tlyA; 23S rRNA (cytidine1920-2'-O)/16S rRNA (cytidine1409-2'-O)-methyltransferase [EC:2.1.1.226 2.1.1.227]
K02115	5246	09180 Brite Hierarchies	09181 Protein families: metabolism	00194 Photosynthesis proteins [BR:ko00194]	ATPF1G, atpG; F-type H+-transporting ATPase subunit gamma
K02115	5246	09100 Metabolism	09102 Energy metabolism	00190 Oxidative phosphorylation [PATH:ko00190]	ATPF1G, atpG; F-type H+-transporting ATPase subunit gamma
K02115	5246	09100 Metabolism	09102 Energy metabolism	00195 Photosynthesis [PATH:ko00195]	ATPF1G, atpG; F-type H+-transporting ATPase subunit gamma
K07816	5243	09100 Metabolism	09104 Nucleotide metabolism	00230 Purine metabolism [PATH:ko00230]	E2.7.6.5X; putative GTP pyrophosphokinase [EC:2.7.6.5]
K00286	5239	09100 Metabolism	09105 Amino acid metabolism	00330 Arginine and proline metabolism [PATH:ko00330]	proC; pyrroline-5-carboxylate reductase [EC:1.5.1.2]
K03648	5234	09120 Genetic Information Processing	09124 Replication and repair	03410 Base excision repair [PATH:ko03410]	UNG, UDG; uracil-DNA glycosylase [EC:3.2.2.27]
K03648	5234	09180 Brite Hierarchies	09182 Protein families: genetic information processing	03400 DNA repair and recombination proteins [BR:ko03400]	UNG, UDG; uracil-DNA glycosylase [EC:3.2.2.27]
K09815	5225	09130 Environmental Information Processing	09131 Membrane transport	02010 ABC transporters [PATH:ko02010]	znuA; zinc transport system substrate-binding protein
K09815	5225	09180 Brite Hierarchies	09183 Protein families: signaling and cellular processes	02000 Transporters [BR:ko02000]	znuA; zinc transport system substrate-binding protein
K09765	5223	09180 Brite Hierarchies	09182 Protein families: genetic information processing	03016 Transfer RNA biogenesis [BR:ko03016]	queH; epoxyqueuosine reductase [EC:1.17.99.6]
K00760	5217	09100 Metabolism	09111 Xenobiotics biodegradation and metabolism	00983 Drug metabolism - other enzymes [PATH:ko00983]	hprT, hpt, HPRT1; hypoxanthine phosphoribosyltransferase [EC:2.4.2.8]
K00760	5217	09100 Metabolism	09104 Nucleotide metabolism	00230 Purine metabolism [PATH:ko00230]	hprT, hpt, HPRT1; hypoxanthine phosphoribosyltransferase [EC:2.4.2.8]
K02851	5213	09180 Brite Hierarchies	09181 Protein families: metabolism	01005 Lipopolysaccharide biosynthesis proteins [BR:ko01005]	wecA, tagO, rfe; UDP-GlcNAc:undecaprenyl-phosphate/decaprenyl-phosphate GlcNAc-1-phosphate transferase [EC:2.7.8.33 2.7.8.35]
K02851	5213	09100 Metabolism	09107 Glycan biosynthesis and metabolism	00542 O-Antigen repeat unit biosynthesis [PATH:ko00542]	wecA, tagO, rfe; UDP-GlcNAc:undecaprenyl-phosphate/decaprenyl-phosphate GlcNAc-1-phosphate transferase [EC:2.7.8.33 2.7.8.35]
K02851	5213	09100 Metabolism	09107 Glycan biosynthesis and metabolism	00572 Arabinogalactan biosynthesis - Mycobacterium [PATH:ko00572]	wecA, tagO, rfe; UDP-GlcNAc:undecaprenyl-phosphate/decaprenyl-phosphate GlcNAc-1-phosphate transferase [EC:2.7.8.33 2.7.8.35]
K04720	5207	09100 Metabolism	09108 Metabolism of cofactors and vitamins	00860 Porphyrin and chlorophyll metabolism [PATH:ko00860]	cobD; threonine-phosphate decarboxylase [EC:4.1.1.81]
K02304	5192	09100 Metabolism	09108 Metabolism of cofactors and vitamins	00860 Porphyrin and chlorophyll metabolism [PATH:ko00860]	MET8; precorrin-2 dehydrogenase / sirohydrochlorin ferrochelatase [EC:1.3.1.76 4.99.1.4]
K20866	5191	09100 Metabolism	09101 Carbohydrate metabolism	00010 Glycolysis / Gluconeogenesis [PATH:ko00010]	yihX; glucose-1-phosphatase [EC:3.1.3.10]
K00341	5190	09100 Metabolism	09102 Energy metabolism	00190 Oxidative phosphorylation [PATH:ko00190]	nuoL; NADH-quinone oxidoreductase subunit L [EC:7.1.1.2]
K01914	5185	09100 Metabolism	09106 Metabolism of other amino acids	00460 Cyanoamino acid metabolism [PATH:ko00460]	asnA; aspartate--ammonia ligase [EC:6.3.1.1]
K01914	5185	09100 Metabolism	09105 Amino acid metabolism	00250 Alanine, aspartate and glutamate metabolism [PATH:ko00250]	asnA; aspartate--ammonia ligase [EC:6.3.1.1]
K07139	5183	09190 Not Included in Pathway or Brite	09194 Poorly characterized	99997 Function unknown	K07139; uncharacterized protein
K01497	5175	09140 Cellular Processes	09145 Cellular community - prokaryotes	02024 Quorum sensing [PATH:ko02024]	ribA, RIB1; GTP cyclohydrolase II [EC:3.5.4.25]
K01497	5175	09100 Metabolism	09108 Metabolism of cofactors and vitamins	00790 Folate biosynthesis [PATH:ko00790]	ribA, RIB1; GTP cyclohydrolase II [EC:3.5.4.25]
K01497	5175	09100 Metabolism	09108 Metabolism of cofactors and vitamins	00740 Riboflavin metabolism [PATH:ko00740]	ribA, RIB1; GTP cyclohydrolase II [EC:3.5.4.25]
K10188	5175	09180 Brite Hierarchies	09183 Protein families: signaling and cellular processes	02000 Transporters [BR:ko02000]	lacE, araN; lactose/L-arabinose transport system substrate-binding protein
K10188	5175	09130 Environmental Information Processing	09131 Membrane transport	02010 ABC transporters [PATH:ko02010]	lacE, araN; lactose/L-arabinose transport system substrate-binding protein
K06958	5170	09180 Brite Hierarchies	09182 Protein families: genetic information processing	03019 Messenger RNA biogenesis [BR:ko03019]	rapZ; RNase adapter protein RapZ
K00968	5169	09100 Metabolism	09106 Metabolism of other amino acids	00440 Phosphonate and phosphinate metabolism [PATH:ko00440]	PCYT1; choline-phosphate cytidylyltransferase [EC:2.7.7.15]
K00968	5169	09100 Metabolism	09103 Lipid metabolism	00564 Glycerophospholipid metabolism [PATH:ko00564]	PCYT1; choline-phosphate cytidylyltransferase [EC:2.7.7.15]
K00943	5168	09100 Metabolism	09104 Nucleotide metabolism	00240 Pyrimidine metabolism [PATH:ko00240]	tmk, DTYMK; dTMP kinase [EC:2.7.4.9]
K17624	5159	09190 Not Included in Pathway or Brite	09191 Unclassified: metabolism	99980 Enzymes with EC numbers	engCP, engBF, endoEF; endo-alpha-N-acetylgalactosaminidase [EC:3.2.1.97]
K18967	5150	09190 Not Included in Pathway or Brite	09191 Unclassified: metabolism	99980 Enzymes with EC numbers	dge1; diguanylate cyclase [EC:2.7.7.65]
K03589	5146	09140 Cellular Processes	09143 Cell growth and death	04112 Cell cycle - Caulobacter [PATH:ko04112]	ftsQ; cell division protein FtsQ
K03589	5146	09180 Brite Hierarchies	09182 Protein families: genetic information processing	03036 Chromosome and associated proteins [BR:ko03036]	ftsQ; cell division protein FtsQ
K17073	5143	09180 Brite Hierarchies	09183 Protein families: signaling and cellular processes	02000 Transporters [BR:ko02000]	lysX1; putative lysine transport system substrate-binding protein
K17073	5143	09130 Environmental Information Processing	09131 Membrane transport	02010 ABC transporters [PATH:ko02010]	lysX1; putative lysine transport system substrate-binding protein
K06894	5140	09180 Brite Hierarchies	09181 Protein families: metabolism	01002 Peptidases and inhibitors [BR:ko01002]	yfhM; alpha-2-macroglobulin
K03416	5136	09100 Metabolism	09101 Carbohydrate metabolism	00640 Propanoate metabolism [PATH:ko00640]	E2.1.3.1-5S; methylmalonyl-CoA carboxyltransferase 5S subunit [EC:2.1.3.1]
K03585	5133	09180 Brite Hierarchies	09182 Protein families: genetic information processing	03036 Chromosome and associated proteins [BR:ko03036]	acrA, mexA, adeI, smeD, mtrC, cmeA; membrane fusion protein, multidrug efflux system
K03585	5133	09180 Brite Hierarchies	09183 Protein families: signaling and cellular processes	02000 Transporters [BR:ko02000]	acrA, mexA, adeI, smeD, mtrC, cmeA; membrane fusion protein, multidrug efflux system
K03585	5133	09180 Brite Hierarchies	09183 Protein families: signaling and cellular processes	01504 Antimicrobial resistance genes [BR:ko01504]	acrA, mexA, adeI, smeD, mtrC, cmeA; membrane fusion protein, multidrug efflux system
K02050	5130	09180 Brite Hierarchies	09183 Protein families: signaling and cellular processes	02000 Transporters [BR:ko02000]	ABC.SN.P; NitT/TauT family transport system permease protein
K01212	5120	09100 Metabolism	09101 Carbohydrate metabolism	00500 Starch and sucrose metabolism [PATH:ko00500]	sacC, levB; levanase [EC:3.2.1.65]
K00712	5119	09180 Brite Hierarchies	09181 Protein families: metabolism	01003 Glycosyltransferases [BR:ko01003]	tagE; poly(glycerol-phosphate) alpha-glucosyltransferase [EC:2.4.1.52]
K02886	5119	09120 Genetic Information Processing	09122 Translation	03010 Ribosome [PATH:ko03010]	RP-L2, MRPL2, rplB; large subunit ribosomal protein L2
K02886	5119	09180 Brite Hierarchies	09182 Protein families: genetic information processing	03011 Ribosome [BR:ko03011]	RP-L2, MRPL2, rplB; large subunit ribosomal protein L2
K00288	5112	09100 Metabolism	09108 Metabolism of cofactors and vitamins	00670 One carbon pool by folate [PATH:ko00670]	MTHFD; methylenetetrahydrofolate dehydrogenase (NADP+) / methenyltetrahydrofolate cyclohydrolase / formyltetrahydrofolate synthetase [EC:1.5.1.5 3.5.4.9 6.3.4.3]
K00288	5112	09180 Brite Hierarchies	09183 Protein families: signaling and cellular processes	04147 Exosome [BR:ko04147]	MTHFD; methylenetetrahydrofolate dehydrogenase (NADP+) / methenyltetrahydrofolate cyclohydrolase / formyltetrahydrofolate synthetase [EC:1.5.1.5 3.5.4.9 6.3.4.3]
K01620	5111	09100 Metabolism	09105 Amino acid metabolism	00260 Glycine, serine and threonine metabolism [PATH:ko00260]	ltaE; threonine aldolase [EC:4.1.2.48]
K08591	5103	09100 Metabolism	09103 Lipid metabolism	00564 Glycerophospholipid metabolism [PATH:ko00564]	plsY; acyl phosphate:glycerol-3-phosphate acyltransferase [EC:2.3.1.275]
K08591	5103	09100 Metabolism	09103 Lipid metabolism	00561 Glycerolipid metabolism [PATH:ko00561]	plsY; acyl phosphate:glycerol-3-phosphate acyltransferase [EC:2.3.1.275]
K08591	5103	09180 Brite Hierarchies	09181 Protein families: metabolism	01004 Lipid biosynthesis proteins [BR:ko01004]	plsY; acyl phosphate:glycerol-3-phosphate acyltransferase [EC:2.3.1.275]
K02520	5100	09180 Brite Hierarchies	09182 Protein families: genetic information processing	03012 Translation factors [BR:ko03012]	infC, MTIF3; translation initiation factor IF-3
K02520	5100	09180 Brite Hierarchies	09182 Protein families: genetic information processing	03029 Mitochondrial biogenesis [BR:ko03029]	infC, MTIF3; translation initiation factor IF-3
K02040	5091	09130 Environmental Information Processing	09132 Signal transduction	02020 Two-component system [PATH:ko02020]	pstS; phosphate transport system substrate-binding protein
K02040	5091	09180 Brite Hierarchies	09183 Protein families: signaling and cellular processes	02000 Transporters [BR:ko02000]	pstS; phosphate transport system substrate-binding protein
K02040	5091	09130 Environmental Information Processing	09131 Membrane transport	02010 ABC transporters [PATH:ko02010]	pstS; phosphate transport system substrate-binding protein
K02863	5082	09120 Genetic Information Processing	09122 Translation	03010 Ribosome [PATH:ko03010]	RP-L1, MRPL1, rplA; large subunit ribosomal protein L1
K02863	5082	09180 Brite Hierarchies	09182 Protein families: genetic information processing	03011 Ribosome [BR:ko03011]	RP-L1, MRPL1, rplA; large subunit ribosomal protein L1
K01956	5078	09100 Metabolism	09104 Nucleotide metabolism	00240 Pyrimidine metabolism [PATH:ko00240]	carA, CPA1; carbamoyl-phosphate synthase small subunit [EC:6.3.5.5]
K01956	5078	09100 Metabolism	09105 Amino acid metabolism	00250 Alanine, aspartate and glutamate metabolism [PATH:ko00250]	carA, CPA1; carbamoyl-phosphate synthase small subunit [EC:6.3.5.5]
K01185	5076	09190 Not Included in Pathway or Brite	09191 Unclassified: metabolism	99980 Enzymes with EC numbers	E3.2.1.17; lysozyme [EC:3.2.1.17]
K04517	5074	09100 Metabolism	09110 Biosynthesis of other secondary metabolites	00401 Novobiocin biosynthesis [PATH:ko00401]	tyrA2; prephenate dehydrogenase [EC:1.3.1.12]
K04517	5074	09100 Metabolism	09105 Amino acid metabolism	00400 Phenylalanine, tyrosine and tryptophan biosynthesis [PATH:ko00400]	tyrA2; prephenate dehydrogenase [EC:1.3.1.12]
K07317	5070	09180 Brite Hierarchies	09183 Protein families: signaling and cellular processes	02048 Prokaryotic defense system [BR:ko02048]	K07317; adenine-specific DNA-methyltransferase [EC:2.1.1.72]
K02224	5064	09100 Metabolism	09108 Metabolism of cofactors and vitamins	00860 Porphyrin and chlorophyll metabolism [PATH:ko00860]	cobB-cbiA; cobyrinic acid a,c-diamide synthase [EC:6.3.5.9 6.3.5.11]
K16087	5045	09180 Brite Hierarchies	09183 Protein families: signaling and cellular processes	02000 Transporters [BR:ko02000]	TC.FEV.OM3, tbpA, hemR, lbpA, hpuB, bhuR, hugA, hmbR; hemoglobin/transferrin/lactoferrin receptor protein
K03785	5042	09100 Metabolism	09105 Amino acid metabolism	00400 Phenylalanine, tyrosine and tryptophan biosynthesis [PATH:ko00400]	aroD; 3-dehydroquinate dehydratase I [EC:4.2.1.10]
K07001	5030	09190 Not Included in Pathway or Brite	09194 Poorly characterized	99996 General function prediction only	K07001; NTE family protein
K00954	5024	09100 Metabolism	09108 Metabolism of cofactors and vitamins	00770 Pantothenate and CoA biosynthesis [PATH:ko00770]	E2.7.7.3A, coaD, kdtB; pantetheine-phosphate adenylyltransferase [EC:2.7.7.3]
K02557	5024	09140 Cellular Processes	09142 Cell motility	02040 Flagellar assembly [PATH:ko02040]	motB; chemotaxis protein MotB
K02557	5024	09140 Cellular Processes	09142 Cell motility	02030 Bacterial chemotaxis [PATH:ko02030]	motB; chemotaxis protein MotB
K02557	5024	09180 Brite Hierarchies	09183 Protein families: signaling and cellular processes	02000 Transporters [BR:ko02000]	motB; chemotaxis protein MotB
K02557	5024	09180 Brite Hierarchies	09183 Protein families: signaling and cellular processes	02035 Bacterial motility proteins [BR:ko02035]	motB; chemotaxis protein MotB
K04751	5008	09130 Environmental Information Processing	09132 Signal transduction	02020 Two-component system [PATH:ko02020]	glnB; nitrogen regulatory protein P-II 1
K03605	4998	09180 Brite Hierarchies	09181 Protein families: metabolism	01002 Peptidases and inhibitors [BR:ko01002]	hyaD, hybD; hydrogenase maturation protease [EC:3.4.23.-]
K06131	4998	09100 Metabolism	09103 Lipid metabolism	00564 Glycerophospholipid metabolism [PATH:ko00564]	clsA_B; cardiolipin synthase A/B [EC:2.7.8.-]
K06001	4996	09100 Metabolism	09105 Amino acid metabolism	00400 Phenylalanine, tyrosine and tryptophan biosynthesis [PATH:ko00400]	trpB; tryptophan synthase beta chain [EC:4.2.1.20]
K06001	4996	09100 Metabolism	09105 Amino acid metabolism	00260 Glycine, serine and threonine metabolism [PATH:ko00260]	trpB; tryptophan synthase beta chain [EC:4.2.1.20]
K08307	4992	09180 Brite Hierarchies	09181 Protein families: metabolism	01011 Peptidoglycan biosynthesis and degradation proteins [BR:ko01011]	mltD, dniR; membrane-bound lytic murein transglycosylase D [EC:4.2.2.-]
K01625	4980	09100 Metabolism	09101 Carbohydrate metabolism	00030 Pentose phosphate pathway [PATH:ko00030]	eda; 2-dehydro-3-deoxyphosphogluconate aldolase / (4S)-4-hydroxy-2-oxoglutarate aldolase [EC:4.1.2.14 4.1.3.42]
K01625	4980	09100 Metabolism	09101 Carbohydrate metabolism	00630 Glyoxylate and dicarboxylate metabolism [PATH:ko00630]	eda; 2-dehydro-3-deoxyphosphogluconate aldolase / (4S)-4-hydroxy-2-oxoglutarate aldolase [EC:4.1.2.14 4.1.3.42]
K11358	4979	09100 Metabolism	09105 Amino acid metabolism	00350 Tyrosine metabolism [PATH:ko00350]	yhdR; aspartate aminotransferase [EC:2.6.1.1]
K11358	4979	09180 Brite Hierarchies	09181 Protein families: metabolism	01007 Amino acid related enzymes [BR:ko01007]	yhdR; aspartate aminotransferase [EC:2.6.1.1]
K11358	4979	09100 Metabolism	09105 Amino acid metabolism	00360 Phenylalanine metabolism [PATH:ko00360]	yhdR; aspartate aminotransferase [EC:2.6.1.1]
K11358	4979	09100 Metabolism	09105 Amino acid metabolism	00270 Cysteine and methionine metabolism [PATH:ko00270]	yhdR; aspartate aminotransferase [EC:2.6.1.1]
K11358	4979	09100 Metabolism	09110 Biosynthesis of other secondary metabolites	00401 Novobiocin biosynthesis [PATH:ko00401]	yhdR; aspartate aminotransferase [EC:2.6.1.1]
K11358	4979	09100 Metabolism	09105 Amino acid metabolism	00400 Phenylalanine, tyrosine and tryptophan biosynthesis [PATH:ko00400]	yhdR; aspartate aminotransferase [EC:2.6.1.1]
K11358	4979	09100 Metabolism	09105 Amino acid metabolism	00330 Arginine and proline metabolism [PATH:ko00330]	yhdR; aspartate aminotransferase [EC:2.6.1.1]
K11358	4979	09100 Metabolism	09105 Amino acid metabolism	00250 Alanine, aspartate and glutamate metabolism [PATH:ko00250]	yhdR; aspartate aminotransferase [EC:2.6.1.1]
K11358	4979	09100 Metabolism	09105 Amino acid metabolism	00220 Arginine biosynthesis [PATH:ko00220]	yhdR; aspartate aminotransferase [EC:2.6.1.1]
K11358	4979	09100 Metabolism	09110 Biosynthesis of other secondary metabolites	00950 Isoquinoline alkaloid biosynthesis [PATH:ko00950]	yhdR; aspartate aminotransferase [EC:2.6.1.1]
K11358	4979	09100 Metabolism	09110 Biosynthesis of other secondary metabolites	00960 Tropane, piperidine and pyridine alkaloid biosynthesis [PATH:ko00960]	yhdR; aspartate aminotransferase [EC:2.6.1.1]
K01677	4974	09100 Metabolism	09102 Energy metabolism	00720 Carbon fixation pathways in prokaryotes [PATH:ko00720]	E4.2.1.2AA, fumA; fumarate hydratase subunit alpha [EC:4.2.1.2]
K01677	4974	09100 Metabolism	09101 Carbohydrate metabolism	00020 Citrate cycle (TCA cycle) [PATH:ko00020]	E4.2.1.2AA, fumA; fumarate hydratase subunit alpha [EC:4.2.1.2]
K01677	4974	09100 Metabolism	09101 Carbohydrate metabolism	00620 Pyruvate metabolism [PATH:ko00620]	E4.2.1.2AA, fumA; fumarate hydratase subunit alpha [EC:4.2.1.2]
K01678	4962	09100 Metabolism	09102 Energy metabolism	00720 Carbon fixation pathways in prokaryotes [PATH:ko00720]	E4.2.1.2AB, fumB; fumarate hydratase subunit beta [EC:4.2.1.2]
K01678	4962	09100 Metabolism	09101 Carbohydrate metabolism	00620 Pyruvate metabolism [PATH:ko00620]	E4.2.1.2AB, fumB; fumarate hydratase subunit beta [EC:4.2.1.2]
K01678	4962	09100 Metabolism	09101 Carbohydrate metabolism	00020 Citrate cycle (TCA cycle) [PATH:ko00020]	E4.2.1.2AB, fumB; fumarate hydratase subunit beta [EC:4.2.1.2]
K01236	4954	09100 Metabolism	09101 Carbohydrate metabolism	00500 Starch and sucrose metabolism [PATH:ko00500]	treZ, glgZ; maltooligosyltrehalose trehalohydrolase [EC:3.2.1.141]
K03773	4949	09180 Brite Hierarchies	09182 Protein families: genetic information processing	03110 Chaperones and folding catalysts [BR:ko03110]	fklB; FKBP-type peptidyl-prolyl cis-trans isomerase FklB [EC:5.2.1.8]
K01243	4948	09100 Metabolism	09105 Amino acid metabolism	00270 Cysteine and methionine metabolism [PATH:ko00270]	mtnN, mtn, pfs; adenosylhomocysteine nucleosidase [EC:3.2.2.9]
K02768	4936	09100 Metabolism	09101 Carbohydrate metabolism	00051 Fructose and mannose metabolism [PATH:ko00051]	fruB; fructose PTS system EIIA component [EC:2.7.1.202]
K02768	4936	09130 Environmental Information Processing	09131 Membrane transport	02060 Phosphotransferase system (PTS) [PATH:ko02060]	fruB; fructose PTS system EIIA component [EC:2.7.1.202]
K02768	4936	09180 Brite Hierarchies	09183 Protein families: signaling and cellular processes	02000 Transporters [BR:ko02000]	fruB; fructose PTS system EIIA component [EC:2.7.1.202]
K16248	4931	09180 Brite Hierarchies	09183 Protein families: signaling and cellular processes	02000 Transporters [BR:ko02000]	gutA, gutP; probable glucitol transport protein GutA
K07043	4926	09190 Not Included in Pathway or Brite	09191 Unclassified: metabolism	99980 Enzymes with EC numbers	upp; UTP pyrophosphatase [EC:3.6.1.-]
K02967	4918	09180 Brite Hierarchies	09182 Protein families: genetic information processing	03011 Ribosome [BR:ko03011]	RP-S2, MRPS2, rpsB; small subunit ribosomal protein S2
K02967	4918	09120 Genetic Information Processing	09122 Translation	03010 Ribosome [PATH:ko03010]	RP-S2, MRPS2, rpsB; small subunit ribosomal protein S2
K10844	4890	09120 Genetic Information Processing	09121 Transcription	03022 Basal transcription factors [PATH:ko03022]	ERCC2, XPD; DNA excision repair protein ERCC-2 [EC:3.6.4.12]
K10844	4890	09120 Genetic Information Processing	09124 Replication and repair	03420 Nucleotide excision repair [PATH:ko03420]	ERCC2, XPD; DNA excision repair protein ERCC-2 [EC:3.6.4.12]
K10844	4890	09180 Brite Hierarchies	09182 Protein families: genetic information processing	03021 Transcription machinery [BR:ko03021]	ERCC2, XPD; DNA excision repair protein ERCC-2 [EC:3.6.4.12]
K10844	4890	09180 Brite Hierarchies	09182 Protein families: genetic information processing	03400 DNA repair and recombination proteins [BR:ko03400]	ERCC2, XPD; DNA excision repair protein ERCC-2 [EC:3.6.4.12]
K12527	4890	09100 Metabolism	09106 Metabolism of other amino acids	00450 Selenocompound metabolism [PATH:ko00450]	ygfK; putative selenate reductase [EC:1.97.1.9]
K02838	4887	09180 Brite Hierarchies	09182 Protein families: genetic information processing	03012 Translation factors [BR:ko03012]	frr, MRRF, RRF; ribosome recycling factor
K01778	4886	09100 Metabolism	09106 Metabolism of other amino acids	00470 D-Amino acid metabolism [PATH:ko00470]	dapF; diaminopimelate epimerase [EC:5.1.1.7]
K01778	4886	09100 Metabolism	09105 Amino acid metabolism	00300 Lysine biosynthesis [PATH:ko00300]	dapF; diaminopimelate epimerase [EC:5.1.1.7]
K15986	4885	09100 Metabolism	09102 Energy metabolism	00190 Oxidative phosphorylation [PATH:ko00190]	ppaC; manganese-dependent inorganic pyrophosphatase [EC:3.6.1.1]
K00761	4884	09100 Metabolism	09104 Nucleotide metabolism	00240 Pyrimidine metabolism [PATH:ko00240]	upp, UPRT; uracil phosphoribosyltransferase [EC:2.4.2.9]
K01998	4877	09180 Brite Hierarchies	09183 Protein families: signaling and cellular processes	02000 Transporters [BR:ko02000]	livM; branched-chain amino acid transport system permease protein
K01998	4877	09130 Environmental Information Processing	09131 Membrane transport	02010 ABC transporters [PATH:ko02010]	livM; branched-chain amino acid transport system permease protein
K01998	4877	09140 Cellular Processes	09145 Cellular community - prokaryotes	02024 Quorum sensing [PATH:ko02024]	livM; branched-chain amino acid transport system permease protein
K02372	4876	09100 Metabolism	09108 Metabolism of cofactors and vitamins	00780 Biotin metabolism [PATH:ko00780]	fabZ; 3-hydroxyacyl-[acyl-carrier-protein] dehydratase [EC:4.2.1.59]
K02372	4876	09100 Metabolism	09103 Lipid metabolism	00061 Fatty acid biosynthesis [PATH:ko00061]	fabZ; 3-hydroxyacyl-[acyl-carrier-protein] dehydratase [EC:4.2.1.59]
K02372	4876	09180 Brite Hierarchies	09181 Protein families: metabolism	01004 Lipid biosynthesis proteins [BR:ko01004]	fabZ; 3-hydroxyacyl-[acyl-carrier-protein] dehydratase [EC:4.2.1.59]
K16213	4873	09190 Not Included in Pathway or Brite	09191 Unclassified: metabolism	99980 Enzymes with EC numbers	cbe, mbe; cellobiose epimerase [EC:5.1.3.11]
K00949	4860	09100 Metabolism	09108 Metabolism of cofactors and vitamins	00730 Thiamine metabolism [PATH:ko00730]	thiN, TPK1, THI80; thiamine pyrophosphokinase [EC:2.7.6.2]
K05988	4859	09100 Metabolism	09101 Carbohydrate metabolism	00500 Starch and sucrose metabolism [PATH:ko00500]	dexA; dextranase [EC:3.2.1.11]
K03978	4858	09180 Brite Hierarchies	09182 Protein families: genetic information processing	03036 Chromosome and associated proteins [BR:ko03036]	engB; GTP-binding protein
K07483	4853	09190 Not Included in Pathway or Brite	09192 Unclassified: genetic information processing	99976 Replication and repair	K07483; transposase
K00652	4852	09100 Metabolism	09108 Metabolism of cofactors and vitamins	00780 Biotin metabolism [PATH:ko00780]	bioF; 8-amino-7-oxononanoate synthase [EC:2.3.1.47]
K00652	4852	09180 Brite Hierarchies	09181 Protein families: metabolism	01007 Amino acid related enzymes [BR:ko01007]	bioF; 8-amino-7-oxononanoate synthase [EC:2.3.1.47]
K03705	4852	09180 Brite Hierarchies	09182 Protein families: genetic information processing	03000 Transcription factors [BR:ko03000]	hrcA; heat-inducible transcriptional repressor
K08798	4848	09180 Brite Hierarchies	09181 Protein families: metabolism	01001 Protein kinases [BR:ko01001]	MARK; MAP/microtubule affinity-regulating kinase [EC:2.7.11.1]
K08798	4848	09180 Brite Hierarchies	09183 Protein families: signaling and cellular processes	04812 Cytoskeleton proteins [BR:ko04812]	MARK; MAP/microtubule affinity-regulating kinase [EC:2.7.11.1]
K09013	4842	09180 Brite Hierarchies	09183 Protein families: signaling and cellular processes	02000 Transporters [BR:ko02000]	sufC; Fe-S cluster assembly ATP-binding protein
K03625	4840	09180 Brite Hierarchies	09182 Protein families: genetic information processing	03021 Transcription machinery [BR:ko03021]	nusB; transcription antitermination protein NusB
K03625	4840	09180 Brite Hierarchies	09182 Protein families: genetic information processing	03009 Ribosome biogenesis [BR:ko03009]	nusB; transcription antitermination protein NusB
K07320	4835	09180 Brite Hierarchies	09182 Protein families: genetic information processing	03009 Ribosome biogenesis [BR:ko03009]	prmB; ribosomal protein L3 glutamine methyltransferase [EC:2.1.1.298]
K13940	4834	09100 Metabolism	09108 Metabolism of cofactors and vitamins	00790 Folate biosynthesis [PATH:ko00790]	sulD; dihydroneopterin aldolase / 2-amino-4-hydroxy-6-hydroxymethyldihydropteridine diphosphokinase [EC:4.1.2.25 2.7.6.3]
K08744	4827	09100 Metabolism	09103 Lipid metabolism	00564 Glycerophospholipid metabolism [PATH:ko00564]	CRLS; cardiolipin synthase (CMP-forming) [EC:2.7.8.41]
K00645	4825	09180 Brite Hierarchies	09181 Protein families: metabolism	01004 Lipid biosynthesis proteins [BR:ko01004]	fabD, MCAT, MCT1; [acyl-carrier-protein] S-malonyltransferase [EC:2.3.1.39]
K00645	4825	09100 Metabolism	09110 Biosynthesis of other secondary metabolites	00333 Prodigiosin biosynthesis [PATH:ko00333]	fabD, MCAT, MCT1; [acyl-carrier-protein] S-malonyltransferase [EC:2.3.1.39]
K00645	4825	09100 Metabolism	09103 Lipid metabolism	00061 Fatty acid biosynthesis [PATH:ko00061]	fabD, MCAT, MCT1; [acyl-carrier-protein] S-malonyltransferase [EC:2.3.1.39]
K01421	4823	09190 Not Included in Pathway or Brite	09194 Poorly characterized	99996 General function prediction only	yhgE; putative membrane protein
K03664	4822	09190 Not Included in Pathway or Brite	09193 Unclassified: signaling and cellular processes	99979 Unclassified viral proteins	smpB; SsrA-binding protein
K03664	4822	09190 Not Included in Pathway or Brite	09192 Unclassified: genetic information processing	99975 Protein processing	smpB; SsrA-binding protein
K07091	4811	09180 Brite Hierarchies	09183 Protein families: signaling and cellular processes	02000 Transporters [BR:ko02000]	lptF; lipopolysaccharide export system permease protein
K07091	4811	09130 Environmental Information Processing	09131 Membrane transport	02010 ABC transporters [PATH:ko02010]	lptF; lipopolysaccharide export system permease protein
K07037	4807	09190 Not Included in Pathway or Brite	09191 Unclassified: metabolism	99980 Enzymes with EC numbers	pgpH; cyclic-di-AMP phosphodiesterase PgpH [EC:3.1.4.-]
K02160	4794	09100 Metabolism	09102 Energy metabolism	00720 Carbon fixation pathways in prokaryotes [PATH:ko00720]	accB, bccP; acetyl-CoA carboxylase biotin carboxyl carrier protein
K02160	4794	09100 Metabolism	09101 Carbohydrate metabolism	00640 Propanoate metabolism [PATH:ko00640]	accB, bccP; acetyl-CoA carboxylase biotin carboxyl carrier protein
K02160	4794	09100 Metabolism	09103 Lipid metabolism	00061 Fatty acid biosynthesis [PATH:ko00061]	accB, bccP; acetyl-CoA carboxylase biotin carboxyl carrier protein
K02160	4794	09100 Metabolism	09101 Carbohydrate metabolism	00620 Pyruvate metabolism [PATH:ko00620]	accB, bccP; acetyl-CoA carboxylase biotin carboxyl carrier protein
K11788	4792	09100 Metabolism	09104 Nucleotide metabolism	00230 Purine metabolism [PATH:ko00230]	ADE5; phosphoribosylamine--glycine ligase / phosphoribosylformylglycinamidine cyclo-ligase [EC:6.3.4.13 6.3.3.1]
K00018	4789	09100 Metabolism	09102 Energy metabolism	00680 Methane metabolism [PATH:ko00680]	hprA; glycerate dehydrogenase [EC:1.1.1.29]
K00018	4789	09100 Metabolism	09101 Carbohydrate metabolism	00630 Glyoxylate and dicarboxylate metabolism [PATH:ko00630]	hprA; glycerate dehydrogenase [EC:1.1.1.29]
K00018	4789	09100 Metabolism	09105 Amino acid metabolism	00260 Glycine, serine and threonine metabolism [PATH:ko00260]	hprA; glycerate dehydrogenase [EC:1.1.1.29]
K07042	4784	09180 Brite Hierarchies	09182 Protein families: genetic information processing	03009 Ribosome biogenesis [BR:ko03009]	ybeY, yqfG; probable rRNA maturation factor
K02939	4782	09120 Genetic Information Processing	09122 Translation	03010 Ribosome [PATH:ko03010]	RP-L9, MRPL9, rplI; large subunit ribosomal protein L9
K02939	4782	09180 Brite Hierarchies	09182 Protein families: genetic information processing	03011 Ribosome [BR:ko03011]	RP-L9, MRPL9, rplI; large subunit ribosomal protein L9
K03286	4782	09180 Brite Hierarchies	09183 Protein families: signaling and cellular processes	02000 Transporters [BR:ko02000]	TC.OOP; OmpA-OmpF porin, OOP family
K03092	4777	09140 Cellular Processes	09142 Cell motility	02040 Flagellar assembly [PATH:ko02040]	rpoN; RNA polymerase sigma-54 factor
K03092	4777	09140 Cellular Processes	09145 Cellular community - prokaryotes	05111 Biofilm formation - Vibrio cholerae [PATH:ko05111]	rpoN; RNA polymerase sigma-54 factor
K03092	4777	09130 Environmental Information Processing	09132 Signal transduction	02020 Two-component system [PATH:ko02020]	rpoN; RNA polymerase sigma-54 factor
K03092	4777	09180 Brite Hierarchies	09182 Protein families: genetic information processing	03021 Transcription machinery [BR:ko03021]	rpoN; RNA polymerase sigma-54 factor
K10440	4775	09130 Environmental Information Processing	09131 Membrane transport	02010 ABC transporters [PATH:ko02010]	rbsC; ribose transport system permease protein
K10440	4775	09180 Brite Hierarchies	09183 Protein families: signaling and cellular processes	02000 Transporters [BR:ko02000]	rbsC; ribose transport system permease protein
K01686	4769	09100 Metabolism	09101 Carbohydrate metabolism	00040 Pentose and glucuronate interconversions [PATH:ko00040]	uxuA; mannonate dehydratase [EC:4.2.1.8]
K02982	4768	09180 Brite Hierarchies	09182 Protein families: genetic information processing	03011 Ribosome [BR:ko03011]	RP-S3, rpsC; small subunit ribosomal protein S3
K02982	4768	09120 Genetic Information Processing	09122 Translation	03010 Ribosome [PATH:ko03010]	RP-S3, rpsC; small subunit ribosomal protein S3
K02434	4764	09180 Brite Hierarchies	09182 Protein families: genetic information processing	03029 Mitochondrial biogenesis [BR:ko03029]	gatB, PET112; aspartyl-tRNA(Asn)/glutamyl-tRNA(Gln) amidotransferase subunit B [EC:6.3.5.6 6.3.5.7]
K02434	4764	09120 Genetic Information Processing	09122 Translation	00970 Aminoacyl-tRNA biosynthesis [PATH:ko00970]	gatB, PET112; aspartyl-tRNA(Asn)/glutamyl-tRNA(Gln) amidotransferase subunit B [EC:6.3.5.6 6.3.5.7]
K14645	4741	09180 Brite Hierarchies	09182 Protein families: genetic information processing	03110 Chaperones and folding catalysts [BR:ko03110]	K14645; serine protease [EC:3.4.21.-]
K14645	4741	09180 Brite Hierarchies	09181 Protein families: metabolism	01002 Peptidases and inhibitors [BR:ko01002]	K14645; serine protease [EC:3.4.21.-]
K14645	4741	09140 Cellular Processes	09145 Cellular community - prokaryotes	02024 Quorum sensing [PATH:ko02024]	K14645; serine protease [EC:3.4.21.-]
K00965	4739	09100 Metabolism	09101 Carbohydrate metabolism	00520 Amino sugar and nucleotide sugar metabolism [PATH:ko00520]	galT, GALT; UDPglucose--hexose-1-phosphate uridylyltransferase [EC:2.7.7.12]
K00965	4739	09100 Metabolism	09101 Carbohydrate metabolism	00052 Galactose metabolism [PATH:ko00052]	galT, GALT; UDPglucose--hexose-1-phosphate uridylyltransferase [EC:2.7.7.12]
K00965	4739	09150 Organismal Systems	09152 Endocrine system	04917 Prolactin signaling pathway [PATH:ko04917]	galT, GALT; UDPglucose--hexose-1-phosphate uridylyltransferase [EC:2.7.7.12]
K00868	4725	09100 Metabolism	09108 Metabolism of cofactors and vitamins	00750 Vitamin B6 metabolism [PATH:ko00750]	pdxK, pdxY; pyridoxine kinase [EC:2.7.1.35]
K00931	4725	09100 Metabolism	09110 Biosynthesis of other secondary metabolites	00332 Carbapenem biosynthesis [PATH:ko00332]	proB; glutamate 5-kinase [EC:2.7.2.11]
K00931	4725	09100 Metabolism	09105 Amino acid metabolism	00330 Arginine and proline metabolism [PATH:ko00330]	proB; glutamate 5-kinase [EC:2.7.2.11]
K02770	4722	09130 Environmental Information Processing	09131 Membrane transport	02060 Phosphotransferase system (PTS) [PATH:ko02060]	fruA; fructose PTS system EIIBC or EIIC component [EC:2.7.1.202]
K02770	4722	09100 Metabolism	09101 Carbohydrate metabolism	00051 Fructose and mannose metabolism [PATH:ko00051]	fruA; fructose PTS system EIIBC or EIIC component [EC:2.7.1.202]
K02770	4722	09180 Brite Hierarchies	09183 Protein families: signaling and cellular processes	02000 Transporters [BR:ko02000]	fruA; fructose PTS system EIIBC or EIIC component [EC:2.7.1.202]
K00620	4720	09100 Metabolism	09105 Amino acid metabolism	00220 Arginine biosynthesis [PATH:ko00220]	argJ; glutamate N-acetyltransferase / amino-acid N-acetyltransferase [EC:2.3.1.35 2.3.1.1]
K02108	4717	09100 Metabolism	09102 Energy metabolism	00195 Photosynthesis [PATH:ko00195]	ATPF0A, atpB; F-type H+-transporting ATPase subunit a
K02108	4717	09180 Brite Hierarchies	09181 Protein families: metabolism	00194 Photosynthesis proteins [BR:ko00194]	ATPF0A, atpB; F-type H+-transporting ATPase subunit a
K02108	4717	09180 Brite Hierarchies	09182 Protein families: genetic information processing	03110 Chaperones and folding catalysts [BR:ko03110]	ATPF0A, atpB; F-type H+-transporting ATPase subunit a
K02108	4717	09100 Metabolism	09102 Energy metabolism	00190 Oxidative phosphorylation [PATH:ko00190]	ATPF0A, atpB; F-type H+-transporting ATPase subunit a
K02086	4710	09190 Not Included in Pathway or Brite	09192 Unclassified: genetic information processing	99976 Replication and repair	dnaD; DNA replication protein
K03617	4709	09190 Not Included in Pathway or Brite	09191 Unclassified: metabolism	99982 Energy metabolism	rnfA; H+/Na+-translocating ferredoxin:NAD+ oxidoreductase subunit A
K03455	4707	09190 Not Included in Pathway or Brite	09193 Unclassified: signaling and cellular processes	99977 Transport	TC.KEF; monovalent cation:H+ antiporter-2, CPA2 family
K20140	4707	09190 Not Included in Pathway or Brite	09191 Unclassified: metabolism	99980 Enzymes with EC numbers	cfiA; 2-oxoglutarate carboxylase large subunit [EC:6.4.1.7]
K02769	4701	09100 Metabolism	09101 Carbohydrate metabolism	00051 Fructose and mannose metabolism [PATH:ko00051]	fruAb; fructose PTS system EIIB component [EC:2.7.1.202]
K02769	4701	09130 Environmental Information Processing	09131 Membrane transport	02060 Phosphotransferase system (PTS) [PATH:ko02060]	fruAb; fructose PTS system EIIB component [EC:2.7.1.202]
K02769	4701	09180 Brite Hierarchies	09183 Protein families: signaling and cellular processes	02000 Transporters [BR:ko02000]	fruAb; fructose PTS system EIIB component [EC:2.7.1.202]
K00758	4698	09100 Metabolism	09111 Xenobiotics biodegradation and metabolism	00983 Drug metabolism - other enzymes [PATH:ko00983]	deoA, TYMP; thymidine phosphorylase [EC:2.4.2.4]
K00758	4698	09100 Metabolism	09104 Nucleotide metabolism	00240 Pyrimidine metabolism [PATH:ko00240]	deoA, TYMP; thymidine phosphorylase [EC:2.4.2.4]
K08300	4697	09120 Genetic Information Processing	09123 Folding, sorting and degradation	03018 RNA degradation [PATH:ko03018]	rne; ribonuclease E [EC:3.1.26.12]
K08300	4697	09180 Brite Hierarchies	09182 Protein families: genetic information processing	03009 Ribosome biogenesis [BR:ko03009]	rne; ribonuclease E [EC:3.1.26.12]
K08300	4697	09180 Brite Hierarchies	09182 Protein families: genetic information processing	03019 Messenger RNA biogenesis [BR:ko03019]	rne; ribonuclease E [EC:3.1.26.12]
K08082	4696	09180 Brite Hierarchies	09183 Protein families: signaling and cellular processes	02022 Two-component system [BR:ko02022]	algZ; two-component system, LytTR family, sensor histidine kinase AlgZ [EC:2.7.13.3]
K08082	4696	09130 Environmental Information Processing	09132 Signal transduction	02020 Two-component system [PATH:ko02020]	algZ; two-component system, LytTR family, sensor histidine kinase AlgZ [EC:2.7.13.3]
K08082	4696	09180 Brite Hierarchies	09181 Protein families: metabolism	01001 Protein kinases [BR:ko01001]	algZ; two-component system, LytTR family, sensor histidine kinase AlgZ [EC:2.7.13.3]
K02560	4695	09180 Brite Hierarchies	09181 Protein families: metabolism	01005 Lipopolysaccharide biosynthesis proteins [BR:ko01005]	lpxM, msbB; lauroyl-Kdo2-lipid IVA myristoyltransferase [EC:2.3.1.243]
K02560	4695	09100 Metabolism	09107 Glycan biosynthesis and metabolism	00540 Lipopolysaccharide biosynthesis [PATH:ko00540]	lpxM, msbB; lauroyl-Kdo2-lipid IVA myristoyltransferase [EC:2.3.1.243]
K00937	4692	09120 Genetic Information Processing	09123 Folding, sorting and degradation	03018 RNA degradation [PATH:ko03018]	ppk1; polyphosphate kinase [EC:2.7.4.1]
K00937	4692	09100 Metabolism	09102 Energy metabolism	00190 Oxidative phosphorylation [PATH:ko00190]	ppk1; polyphosphate kinase [EC:2.7.4.1]
K00937	4692	09180 Brite Hierarchies	09182 Protein families: genetic information processing	03019 Messenger RNA biogenesis [BR:ko03019]	ppk1; polyphosphate kinase [EC:2.7.4.1]
K00757	4686	09100 Metabolism	09111 Xenobiotics biodegradation and metabolism	00983 Drug metabolism - other enzymes [PATH:ko00983]	udp, UPP; uridine phosphorylase [EC:2.4.2.3]
K00757	4686	09100 Metabolism	09104 Nucleotide metabolism	00240 Pyrimidine metabolism [PATH:ko00240]	udp, UPP; uridine phosphorylase [EC:2.4.2.3]
K01267	4686	09180 Brite Hierarchies	09181 Protein families: metabolism	01002 Peptidases and inhibitors [BR:ko01002]	DNPEP; aspartyl aminopeptidase [EC:3.4.11.21]
K01267	4686	09180 Brite Hierarchies	09182 Protein families: genetic information processing	04131 Membrane trafficking [BR:ko04131]	DNPEP; aspartyl aminopeptidase [EC:3.4.11.21]
K00639	4684	09100 Metabolism	09105 Amino acid metabolism	00260 Glycine, serine and threonine metabolism [PATH:ko00260]	kbl, GCAT; glycine C-acetyltransferase [EC:2.3.1.29]
K00639	4684	09180 Brite Hierarchies	09181 Protein families: metabolism	01007 Amino acid related enzymes [BR:ko01007]	kbl, GCAT; glycine C-acetyltransferase [EC:2.3.1.29]
K07461	4676	09190 Not Included in Pathway or Brite	09192 Unclassified: genetic information processing	99976 Replication and repair	K07461; putative endonuclease
K10026	4674	09180 Brite Hierarchies	09182 Protein families: genetic information processing	03016 Transfer RNA biogenesis [BR:ko03016]	queE; 7-carboxy-7-deazaguanine synthase [EC:4.3.99.3]
K10026	4674	09100 Metabolism	09108 Metabolism of cofactors and vitamins	00790 Folate biosynthesis [PATH:ko00790]	queE; 7-carboxy-7-deazaguanine synthase [EC:4.3.99.3]
K02669	4661	09180 Brite Hierarchies	09183 Protein families: signaling and cellular processes	02044 Secretion system [BR:ko02044]	pilT; twitching motility protein PilT
K02669	4661	09180 Brite Hierarchies	09183 Protein families: signaling and cellular processes	02035 Bacterial motility proteins [BR:ko02035]	pilT; twitching motility protein PilT
K16153	4656	09100 Metabolism	09101 Carbohydrate metabolism	00500 Starch and sucrose metabolism [PATH:ko00500]	K16153; glycogen phosphorylase/synthase [EC:2.4.1.1 2.4.1.11]
K16153	4656	09180 Brite Hierarchies	09181 Protein families: metabolism	01003 Glycosyltransferases [BR:ko01003]	K16153; glycogen phosphorylase/synthase [EC:2.4.1.1 2.4.1.11]
K03150	4655	09100 Metabolism	09108 Metabolism of cofactors and vitamins	00730 Thiamine metabolism [PATH:ko00730]	thiH; 2-iminoacetate synthase [EC:4.1.99.19]
K00805	4647	09180 Brite Hierarchies	09181 Protein families: metabolism	01006 Prenyltransferases [BR:ko01006]	hepS; heptaprenyl diphosphate synthase component 1 [EC:2.5.1.30]
K00805	4647	09100 Metabolism	09109 Metabolism of terpenoids and polyketides	00900 Terpenoid backbone biosynthesis [PATH:ko00900]	hepS; heptaprenyl diphosphate synthase component 1 [EC:2.5.1.30]
K01487	4635	09100 Metabolism	09104 Nucleotide metabolism	00230 Purine metabolism [PATH:ko00230]	E3.5.4.3, guaD; guanine deaminase [EC:3.5.4.3]
K07106	4629	09100 Metabolism	09101 Carbohydrate metabolism	00520 Amino sugar and nucleotide sugar metabolism [PATH:ko00520]	murQ; N-acetylmuramic acid 6-phosphate etherase [EC:4.2.1.126]
K10117	4627	09130 Environmental Information Processing	09131 Membrane transport	02010 ABC transporters [PATH:ko02010]	msmE; raffinose/stachyose/melibiose transport system substrate-binding protein
K10117	4627	09180 Brite Hierarchies	09183 Protein families: signaling and cellular processes	02000 Transporters [BR:ko02000]	msmE; raffinose/stachyose/melibiose transport system substrate-binding protein
K02190	4620	09100 Metabolism	09108 Metabolism of cofactors and vitamins	00860 Porphyrin and chlorophyll metabolism [PATH:ko00860]	cbiK; sirohydrochlorin cobaltochelatase [EC:4.99.1.3]
K06962	4618	09190 Not Included in Pathway or Brite	09194 Poorly characterized	99997 Function unknown	K06962; uncharacterized protein
K08218	4606	09180 Brite Hierarchies	09183 Protein families: signaling and cellular processes	02000 Transporters [BR:ko02000]	ampG; MFS transporter, PAT family, beta-lactamase induction signal transducer AmpG
K01804	4601	09100 Metabolism	09101 Carbohydrate metabolism	00040 Pentose and glucuronate interconversions [PATH:ko00040]	araA; L-arabinose isomerase [EC:5.3.1.4]
K08602	4601	09180 Brite Hierarchies	09181 Protein families: metabolism	01002 Peptidases and inhibitors [BR:ko01002]	pepF, pepB; oligoendopeptidase F [EC:3.4.24.-]
K02503	4596	09180 Brite Hierarchies	09183 Protein families: signaling and cellular processes	04147 Exosome [BR:ko04147]	HINT1, hinT, hit; histidine triad (HIT) family protein
K04084	4590	09180 Brite Hierarchies	09182 Protein families: genetic information processing	03110 Chaperones and folding catalysts [BR:ko03110]	dsbD, dipZ; thioredoxin:protein disulfide reductase [EC:1.8.4.16]
K16089	4586	09180 Brite Hierarchies	09183 Protein families: signaling and cellular processes	02000 Transporters [BR:ko02000]	TC.FEV.OM2, cirA, cfrA, hmuR; outer membrane receptor for ferrienterochelin and colicins
K00873	4582	09100 Metabolism	09101 Carbohydrate metabolism	00620 Pyruvate metabolism [PATH:ko00620]	PK, pyk; pyruvate kinase [EC:2.7.1.40]
K00873	4582	09180 Brite Hierarchies	09183 Protein families: signaling and cellular processes	04147 Exosome [BR:ko04147]	PK, pyk; pyruvate kinase [EC:2.7.1.40]
K00873	4582	09100 Metabolism	09104 Nucleotide metabolism	00230 Purine metabolism [PATH:ko00230]	PK, pyk; pyruvate kinase [EC:2.7.1.40]
K00873	4582	09150 Organismal Systems	09152 Endocrine system	04922 Glucagon signaling pathway [PATH:ko04922]	PK, pyk; pyruvate kinase [EC:2.7.1.40]
K00873	4582	09180 Brite Hierarchies	09182 Protein families: genetic information processing	04131 Membrane trafficking [BR:ko04131]	PK, pyk; pyruvate kinase [EC:2.7.1.40]
K00873	4582	09100 Metabolism	09101 Carbohydrate metabolism	00010 Glycolysis / Gluconeogenesis [PATH:ko00010]	PK, pyk; pyruvate kinase [EC:2.7.1.40]
K07576	4581	09190 Not Included in Pathway or Brite	09192 Unclassified: genetic information processing	99974 Translation	K07576; metallo-beta-lactamase family protein
K02049	4578	09180 Brite Hierarchies	09183 Protein families: signaling and cellular processes	02000 Transporters [BR:ko02000]	ABC.SN.A; NitT/TauT family transport system ATP-binding protein
K06346	4568	09190 Not Included in Pathway or Brite	09193 Unclassified: signaling and cellular processes	99978 Cell growth	jag; spoIIIJ-associated protein
K03856	4562	09100 Metabolism	09105 Amino acid metabolism	00400 Phenylalanine, tyrosine and tryptophan biosynthesis [PATH:ko00400]	AROA2, aroA; 3-deoxy-7-phosphoheptulonate synthase [EC:2.5.1.54]
K03152	4554	09180 Brite Hierarchies	09181 Protein families: metabolism	01002 Peptidases and inhibitors [BR:ko01002]	thiJ; protein deglycase [EC:3.5.1.124]
K03147	4541	09100 Metabolism	09108 Metabolism of cofactors and vitamins	00730 Thiamine metabolism [PATH:ko00730]	thiC; phosphomethylpyrimidine synthase [EC:4.1.99.17]
K02926	4539	09180 Brite Hierarchies	09182 Protein families: genetic information processing	03011 Ribosome [BR:ko03011]	RP-L4, MRPL4, rplD; large subunit ribosomal protein L4
K02926	4539	09120 Genetic Information Processing	09122 Translation	03010 Ribosome [PATH:ko03010]	RP-L4, MRPL4, rplD; large subunit ribosomal protein L4
K01424	4535	09100 Metabolism	09105 Amino acid metabolism	00250 Alanine, aspartate and glutamate metabolism [PATH:ko00250]	E3.5.1.1, ansA, ansB; L-asparaginase [EC:3.5.1.1]
K01424	4535	09100 Metabolism	09106 Metabolism of other amino acids	00460 Cyanoamino acid metabolism [PATH:ko00460]	E3.5.1.1, ansA, ansB; L-asparaginase [EC:3.5.1.1]
K06023	4529	09190 Not Included in Pathway or Brite	09191 Unclassified: metabolism	99980 Enzymes with EC numbers	hprK, ptsK; HPr kinase/phosphorylase [EC:2.7.11.- 2.7.4.-]
K16783	4520	09130 Environmental Information Processing	09131 Membrane transport	02010 ABC transporters [PATH:ko02010]	bioN; biotin transport system permease protein
K16783	4520	09180 Brite Hierarchies	09183 Protein families: signaling and cellular processes	02000 Transporters [BR:ko02000]	bioN; biotin transport system permease protein
K05520	4519	09180 Brite Hierarchies	09181 Protein families: metabolism	01002 Peptidases and inhibitors [BR:ko01002]	pfpI; protease I [EC:3.5.1.124]
K02489	4518	09130 Environmental Information Processing	09132 Signal transduction	02020 Two-component system [PATH:ko02020]	hk1; two-component system, glycerol uptake and utilization sensor kinase [EC:2.7.13.3]
K02489	4518	09180 Brite Hierarchies	09181 Protein families: metabolism	01001 Protein kinases [BR:ko01001]	hk1; two-component system, glycerol uptake and utilization sensor kinase [EC:2.7.13.3]
K02489	4518	09180 Brite Hierarchies	09183 Protein families: signaling and cellular processes	02022 Two-component system [BR:ko02022]	hk1; two-component system, glycerol uptake and utilization sensor kinase [EC:2.7.13.3]
K09762	4518	09180 Brite Hierarchies	09182 Protein families: genetic information processing	03036 Chromosome and associated proteins [BR:ko03036]	whiA; cell division protein WhiA
K02499	4510	09180 Brite Hierarchies	09182 Protein families: genetic information processing	03036 Chromosome and associated proteins [BR:ko03036]	yabN; tetrapyrrole methylase family protein / MazG family protein
K07979	4505	09180 Brite Hierarchies	09182 Protein families: genetic information processing	03000 Transcription factors [BR:ko03000]	ytrA; GntR family transcriptional regulator
K02433	4496	09120 Genetic Information Processing	09122 Translation	00970 Aminoacyl-tRNA biosynthesis [PATH:ko00970]	gatA, QRSL1; aspartyl-tRNA(Asn)/glutamyl-tRNA(Gln) amidotransferase subunit A [EC:6.3.5.6 6.3.5.7]
K02433	4496	09180 Brite Hierarchies	09182 Protein families: genetic information processing	03029 Mitochondrial biogenesis [BR:ko03029]	gatA, QRSL1; aspartyl-tRNA(Asn)/glutamyl-tRNA(Gln) amidotransferase subunit A [EC:6.3.5.6 6.3.5.7]
K16923	4495	09180 Brite Hierarchies	09183 Protein families: signaling and cellular processes	02000 Transporters [BR:ko02000]	qrtT; energy-coupling factor transport system substrate-specific component
K20543	4495	09180 Brite Hierarchies	09183 Protein families: signaling and cellular processes	02000 Transporters [BR:ko02000]	bcsC; cellulose synthase operon protein C
K01657	4491	09100 Metabolism	09110 Biosynthesis of other secondary metabolites	00405 Phenazine biosynthesis [PATH:ko00405]	trpE; anthranilate synthase component I [EC:4.1.3.27]
K01657	4491	09140 Cellular Processes	09145 Cellular community - prokaryotes	02025 Biofilm formation - Pseudomonas aeruginosa [PATH:ko02025]	trpE; anthranilate synthase component I [EC:4.1.3.27]
K01657	4491	09100 Metabolism	09105 Amino acid metabolism	00400 Phenylalanine, tyrosine and tryptophan biosynthesis [PATH:ko00400]	trpE; anthranilate synthase component I [EC:4.1.3.27]
K01657	4491	09140 Cellular Processes	09145 Cellular community - prokaryotes	02024 Quorum sensing [PATH:ko02024]	trpE; anthranilate synthase component I [EC:4.1.3.27]
K00983	4477	09100 Metabolism	09101 Carbohydrate metabolism	00520 Amino sugar and nucleotide sugar metabolism [PATH:ko00520]	neuA, nnaC; N-acylneuraminate cytidylyltransferase [EC:2.7.7.43]
K00983	4477	09100 Metabolism	09107 Glycan biosynthesis and metabolism	00541 O-Antigen nucleotide sugar biosynthesis [PATH:ko00541]	neuA, nnaC; N-acylneuraminate cytidylyltransferase [EC:2.7.7.43]
K07447	4474	09180 Brite Hierarchies	09182 Protein families: genetic information processing	03009 Ribosome biogenesis [BR:ko03009]	ruvX; putative pre-16S rRNA nuclease [EC:3.1.-.-]
K00895	4473	09100 Metabolism	09101 Carbohydrate metabolism	00030 Pentose phosphate pathway [PATH:ko00030]	pfp, PFP; diphosphate-dependent phosphofructokinase [EC:2.7.1.90]
K00895	4473	09100 Metabolism	09101 Carbohydrate metabolism	00051 Fructose and mannose metabolism [PATH:ko00051]	pfp, PFP; diphosphate-dependent phosphofructokinase [EC:2.7.1.90]
K00895	4473	09100 Metabolism	09101 Carbohydrate metabolism	00010 Glycolysis / Gluconeogenesis [PATH:ko00010]	pfp, PFP; diphosphate-dependent phosphofructokinase [EC:2.7.1.90]
K02356	4470	09180 Brite Hierarchies	09182 Protein families: genetic information processing	03012 Translation factors [BR:ko03012]	efp; elongation factor P
K01997	4468	09180 Brite Hierarchies	09183 Protein families: signaling and cellular processes	02000 Transporters [BR:ko02000]	livH; branched-chain amino acid transport system permease protein
K01997	4468	09130 Environmental Information Processing	09131 Membrane transport	02010 ABC transporters [PATH:ko02010]	livH; branched-chain amino acid transport system permease protein
K01997	4468	09140 Cellular Processes	09145 Cellular community - prokaryotes	02024 Quorum sensing [PATH:ko02024]	livH; branched-chain amino acid transport system permease protein
K02986	4462	09120 Genetic Information Processing	09122 Translation	03010 Ribosome [PATH:ko03010]	RP-S4, rpsD; small subunit ribosomal protein S4
K02986	4462	09180 Brite Hierarchies	09182 Protein families: genetic information processing	03011 Ribosome [BR:ko03011]	RP-S4, rpsD; small subunit ribosomal protein S4
K07058	4462	09190 Not Included in Pathway or Brite	09194 Poorly characterized	99996 General function prediction only	K07058; membrane protein
K07560	4457	09180 Brite Hierarchies	09182 Protein families: genetic information processing	03016 Transfer RNA biogenesis [BR:ko03016]	dtd, DTD; D-aminoacyl-tRNA deacylase [EC:3.1.1.96]
K03312	4452	09180 Brite Hierarchies	09183 Protein families: signaling and cellular processes	02000 Transporters [BR:ko02000]	gltS; glutamate:Na+ symporter, ESS family
K01012	4444	09100 Metabolism	09108 Metabolism of cofactors and vitamins	00780 Biotin metabolism [PATH:ko00780]	bioB; biotin synthase [EC:2.8.1.6]
K00748	4439	09180 Brite Hierarchies	09181 Protein families: metabolism	01005 Lipopolysaccharide biosynthesis proteins [BR:ko01005]	lpxB; lipid-A-disaccharide synthase [EC:2.4.1.182]
[truncated: 21,736 more rows]
[truncated: 1 more columns]
