# Supplementary material for: Mining the equine gut metagenome: poorly-characterized taxa associated with cardiovascular fitness in endurance athletes
Source: Commun Biol. 2022 Oct 3;5:1032. doi: 10.1038/s42003-022-03977-7 (PMC9529974; doi:10.1038/s42003-022-03977-7)
Supplement: Supplementary file 11 — Supplementary Data 8 [file 42003_2022_3977_MOESM11_ESM.xlsx]

## Sheet:  
Supplementary Data 8. Assembly statistics of the 372 metagenome assembled genomes (MAGs), abundance, and distributions of CAZymes and KOs
Id	Domain	Phylum	Class	Order	Family	Genus	Specie	Marker lineage	Completeness	Contamination (%)	Quality score	Strain heterogeneity (%)	contigs (>= 0 bp)	contigs (>= 1000 bp)	contigs (>=_5000 bp)	contigs (>= 10000 bp)	contigs (>= 25000 bp)	contigs (>=50000 bp)	Total length (>= 0 bp)	Total length (>= 1000 bp)	Total length (>= 5000 bp)	Total length (>= 10000 bp)	Total length (>= 25000 bp)	Total length (>= 50000 bp)	Number contigs	Largest contig (bp)	Total length (bp)	GC (%)	N50	N75	L50	L75	N per 100 kbp	ECA202	ECA205	ECA206	ECA212	ECA213	ECA215	ECA217	ECA220	ECA222	ECA224	ECA226	AA10	CBM15	CBM18	CBM20	CBM42
MAG001	d_Archaea	p__Euryarchaeota	c__unclassified_Euryarchaeota	o__unclassified_Euryarchaeota	f__unclassified_Euryarchaeota	g__unclassified_Euryarchaeota	s__	p__Euryarchaeota (UID3)	89.92	6.72	56.32	30	16	16	15	13	9	5	750557	750557	746297	727666	671091	519264	16	185975	750557	39.73	93274	48737	4	6	0	72214	5013	20409	176	8090	5824	12847	402	1602	1403	158	0	0	0	0	0
MAG002	d_Archaea	p__Euryarchaeota	c__unclassified_Euryarchaeota	o__unclassified_Euryarchaeota	f__unclassified_Euryarchaeota	g__unclassified_Euryarchaeota	s__	p__Euryarchaeota (UID3)	73.12	4.03	52.97	20	51	51	36	18	4	3	655013	655013	601448	476209	271625	224990	51	102331	655013	39.63	19869	9646	7	20	0	37066	4069	1152	3332	13954	10900	12755	4586	3340	4933	5600	0	0	0	0	0
MAG003	d_Archaea	p__Euryarchaeota	c__unclassified_Euryarchaeota	o__unclassified_Euryarchaeota	f__unclassified_Euryarchaeota	g__unclassified_Euryarchaeota	s__	p__Euryarchaeota (UID3)	80.87	2.02	70.77	0	187	187	123	51	5	0	1566528	1566528	1347898	822252	158352	0	187	43602	1566528	57.86	10248	6663	48	94	0	2897	3216	81633	3560	36918	12985	604	701	2939	2438	7289	0	0	0	0	0
MAG004	d_Archaea	p__Euryarchaeota	c__unclassified_Euryarchaeota	o__unclassified_Euryarchaeota	f__unclassified_Euryarchaeota	g__unclassified_Euryarchaeota	s__	p__Euryarchaeota (UID3)	65.68	2.02	55.58	25	194	194	98	28	2	0	1210466	1210466	870290	397264	52702	0	194	27217	1210466	53.06	6931	4663	54	106	0	10158	24009	11764	40888	18308	13456	14793	13161	50179	87964	33742	0	0	0	0	0
MAG005	d_Archaea	p__Euryarchaeota	c__unclassified_Euryarchaeota	o__unclassified_Euryarchaeota	f__unclassified_Euryarchaeota	g__unclassified_Euryarchaeota	s__	p__Euryarchaeota (UID3)	88.01	0.81	83.96	0	322	322	135	72	15	2	2269072	2269072	1808255	1370468	490560	110291	322	56405	2269072	53.67	13098	6024	52	116	0	7416	17946	33427	255333	43345	31300	47555	22805	4049	2089	79964	0	0	0	0	0
MAG006	d_Archaea	p__Euryarchaeota	c__unclassified_Euryarchaeota	o__unclassified_Euryarchaeota	f__unclassified_Euryarchaeota	g__unclassified_Euryarchaeota	s__	p__Euryarchaeota (UID3)	77.15	1.61	69.1	33.33	177	177	53	33	9	3	1290621	1290621	1013575	869173	504720	266113	177	109036	1290621	38.13	18267	6549	16	46	0	525532	66631	67118	54061	214440	142557	95426	109918	63809	79508	94270	0	0	0	0	0
MAG007	d__Bacteria	p__Firmicutes	c__Clostridia	o__Lachnospirales	f__Lachnospiraceae	g__unclassified_Lachnospiraceae	s__	f__Lachnospiraceae (UID1286)	96.56	1.45	89.31	0	96	96	51	40	26	20	3156390	3156390	3065570	2982703	2720260	2514610	96	385520	3156390	36.32	117346	66204	8	18	0	112411	88605	186797	167396	141540	5165077	252578	235298	114040	163640	194702	0	0	0	0	0
MAG008	d__Bacteria	p__Firmicutes	c__Bacilli	o__RFN20	f__CAG-826	g__unclassified_CAG-826	s__	k__Bacteria (UID2329)	98.31	0.05	98.06	0	190	190	57	38	25	10	2133661	2133661	1869949	1740645	1572945	1021938	190	182044	2133661	35.18	49917	14191	11	27	0	104821	90980	1499290	143804	167700	124486	140343	169000	122133	117070	255451	0	1	0	0	0
MAG009	d__Bacteria	p__Bacteroidota	c__Bacteroidia	o__Bacteroidales	f__Bacteroidaceae	g__UBA1786	s__Colivivens_equi	o__Bacteroidales (UID2657)	83.79	5.82	54.69	3.12	434	434	165	97	29	7	3334979	3334979	2751698	2271361	1219396	462888	434	79567	3334979	39.06	17208	7218	51	124	0	114441	165320	77045	71360	84816	158120	98705	77618	1346164	113991	112398	0	0	0	0	0
MAG010	d__Bacteria	p__Fibrobacterota	c__Fibrobacteria	o__Fibrobacterales	f__Fibrobacteraceae	g__Fibrobacter	s__	k__Bacteria (UID2495)	96.34	3.3	79.84	75	121	121	71	63	43	25	3830190	3830190	3737700	3678419	3356867	2722600	121	262203	3830190	48.47	99040	42745	13	29	0	245677	103410	4608788	257359	166614	464207	434764	745597	144441	234469	1480072	0	0	0	0	0
MAG011	d__Bacteria	p__Fibrobacterota	c__Fibrobacteria	o__Fibrobacterales	f__Fibrobacteraceae	g__Fibrobacter	s__	k__Bacteria (UID2495)	98.9	0	98.9	0	43	43	40	37	33	22	3336797	3336797	3325729	3300610	3215690	2784950	43	650266	3336797	48.79	124756	62518	8	17	0	573818	45380	337863	521559	106991	498883	173014	4643203	86768	265453	402571	0	0	0	0	0
MAG012	d__Bacteria	p__Fibrobacterota	c__Fibrobacteria	o__Fibrobacterales	f__Fibrobacteraceae	g__Fibrobacter	s__	k__Bacteria (UID2495)	88.62	0	88.62	0	95	95	88	74	40	18	2938170	2938170	2909010	2802804	2272157	1496855	95	126740	2938170	49.72	51503	27211	18	38	0	604346	21252	55384	486893	929097	188961	106029	125990	44300	111101	339286	0	0	0	0	0
MAG013	d__Bacteria	p__Fibrobacterota	c__Fibrobacteria	o__Fibrobacterales	f__Fibrobacteraceae	g__Fibrobacter	s__	k__Bacteria (UID2495)	81.77	4.78	57.87	60	124	124	109	86	28	11	2818590	2818590	2759435	2590996	1643565	989921	124	131562	2818590	49.39	38550	18075	22	51	0	96066	32178	60454	83864	88823	143536	58083	85524	51247	811886	103348	0	0	0	0	0
MAG014	d__Bacteria	p__Fibrobacterota	c__Fibrobacteria	o__Fibrobacterales	f__Fibrobacteraceae	g__Fibrobacter	s__	k__Bacteria (UID2495)	98.9	4.95	74.15	14.29	151	151	89	69	34	19	3588787	3588787	3443884	3288777	2740214	2199966	151	236481	3588787	49.3	79056	26533	13	33	0	161010	1634925	107346	405706	125448	272115	181238	182569	343569	193607	172022	0	0	0	0	0
MAG015	d__Bacteria	p__Fibrobacterota	c__Fibrobacteria	o__Fibrobacterales	f__Fibrobacteraceae	g__Fibrobacter	s__	k__Bacteria (UID2495)	85.33	0.55	82.58	0	109	109	97	77	45	19	3178974	3178974	3134701	2980924	2491914	1606321	109	153664	3178974	48.74	50166	27064	19	41	0	100292	103751	54365	119775	374633	152588	127454	92859	74557	1181537	287486	1	0	0	0	0
MAG016	d__Bacteria	p__Fibrobacterota	c__Fibrobacteria	o__Fibrobacterales	f__Fibrobacteraceae	g__Fibrobacter	s__	k__Bacteria (UID2495)	82.29	1.1	76.79	0	76	76	76	69	39	20	2918199	2918199	2918199	2866157	2390686	1696904	76	160326	2918199	50.18	53709	33573	16	33	0	1371672	46940	204549	101039	46169	91008	59193	108347	192734	94320	62278	0	0	0	0	0
MAG017	d__Bacteria	p__Fibrobacterota	c__Fibrobacteria	o__Fibrobacterales	f__Fibrobacteraceae	g__Fibrobacter	s__Fibrobacter_sp900142465	k__Bacteria (UID2495)	94.41	0.55	91.66	0	122	122	81	69	51	22	3534202	3534202	3443694	3356678	3056574	2065307	122	173679	3534202	49.4	67888	32731	18	37	0	86857	65528	79460	73634	1943166	4270537	2305672	3131926	520410	483036	1151494	0	0	0	0	0
MAG018	d__Bacteria	p__Fibrobacterota	c__Fibrobacteria	o__Fibrobacterales	f__Fibrobacteraceae	g__Fibrobacter	s__	k__Bacteria (UID2495)	96.7	1.1	91.2	0	91	91	36	28	22	19	2780532	2780532	2670779	2615303	2531349	2444572	91	377888	2780532	49.36	131708	76134	6	14	0	45938	543568	220473	42888	176883	219438	284565	18507	112091	561534	154622	0	0	0	0	0
MAG019	d__Bacteria	p__Fibrobacterota	c__Fibrobacteria	o__Fibrobacterales	f__Fibrobacteraceae	g__Fibrobacter	s__	k__Bacteria (UID2495)	87.55	0	87.55	0	45	45	31	28	25	17	2108100	2108100	2083032	2064724	2013065	1714264	45	184313	2108100	49.73	93699	58392	8	15	0	21805	51384	146654	25563	68819	98936	762547	10217	38730	339684	72043	0	0	0	0	1
MAG020	d__Bacteria	p__Fibrobacterota	c__Fibrobacteria	o__Fibrobacterales	f__Fibrobacteraceae	g__Fibrobacter	s__	k__Bacteria (UID2495)	86.1	6.59	53.15	66.67	88	88	80	71	37	18	3136458	3136458	3109678	3038014	2481681	1794424	88	169051	3136458	50.77	80269	31206	15	33	0	3506	4188	5064	2685	5353	133940	1019049	4594	4161	278325	207311	1	0	0	0	0
MAG021	d__Bacteria	p__Fibrobacterota	c__Fibrobacteria	o__Fibrobacterales	f__Fibrobacteraceae	g__Fibrobacter	s__	k__Bacteria (UID2495)	83.68	1.1	78.18	0	88	88	84	72	41	19	2768163	2768163	2754295	2664428	2155259	1397703	88	115963	2768163	49.28	50857	26785	19	38	0	2903	3815	4493	2595	4177	47773	53486	3889	3839	1076186	57563	0	0	0	0	0
MAG022	d__Bacteria	p__Patescibacteria	c__Saccharimonadia	o__Saccharimonadales	f__Saccharimonadaceae	g__UBA2866	s__	k__Bacteria (UID2495)	52.31	1.69	43.86	0	225	225	59	28	8	0	1166881	1166881	786220	574179	264496	0	225	40898	1166881	41.8	9019	4056	30	79	0	16336	14761	23265	15242	16353	31837	28468	20327	18677	123672	18121	0	0	0	0	0
MAG023	d__Bacteria	p__Bacteroidota	c__Bacteroidia	o__Bacteroidales	f__Bacteroidaceae	g__UBA1179	s__	o__Bacteroidales (UID2657)	86.34	0.96	81.54	0	41	41	22	22	21	14	2073052	2073052	2038260	2038260	2024306	1776992	41	696801	2073052	42.88	101532	70888	4	11	0	6524	27361	11328	8420	11834	580444	18420	8138	6748	24973	11270	0	0	0	0	0
MAG024	d__Bacteria	p__Bacteroidota	c__Bacteroidia	o__Bacteroidales	f__Bacteroidaceae	g__UBA1179	s__	o__Bacteroidales (UID2657)	86.41	1.12	80.81	0	71	71	38	34	22	15	2099080	2099080	2026191	2001291	1774752	1535128	71	201615	2099080	43.92	82749	40479	8	16	0	9996	20498	10435	9022	114398	22713	12307	9317	13248	555187	33114	0	0	0	0	0
MAG025	d__Bacteria	p__Bacteroidota	c__Bacteroidia	o__Bacteroidales	f__Bacteroidaceae	g__UBA1179	s__	o__Bacteroidales (UID2657)	84.62	0.91	80.07	0	86	86	72	54	25	10	1970530	1970530	1921541	1783464	1300836	802480	86	135404	1970530	48.57	34938	19145	15	34	0	5023	3723	1926	154565	5880	7574	78714	2136	5481	11300	9034	0	0	0	0	0
MAG026	d__Bacteria	p__Bacteroidota	c__Bacteroidia	o__Bacteroidales	f__Bacteroidaceae	g__UBA1179	s__	o__Bacteroidales (UID2657)	82.97	1.7	74.47	0	192	192	101	65	15	3	1849454	1849454	1608045	1350300	576191	207673	192	101890	1849454	51.43	17047	9214	33	69	0	12708	12017	14304	25775	22307	80027	648992	11239	15065	91268	101210	0	0	0	0	0
MAG027	d__Bacteria	p__Bacteroidota	c__Bacteroidia	o__Bacteroidales	f__Bacteroidaceae	g__UBA1179	s__	o__Bacteroidales (UID2657)	86.33	0.59	83.38	33.33	90	90	70	59	34	12	2235119	2235119	2180392	2096115	1667787	888671	90	102283	2235119	51.25	40511	24235	18	35	0	274710	2147	1819	843	2147	3715	5039	1330	56425	51135	7533	0	0	0	0	0
MAG028	d__Bacteria	p__Bacteroidota	c__Bacteroidia	o__Bacteroidales	f__Bacteroidaceae	g__UBA1179	s__Colenecus_caballi	o__Bacteroidales (UID2657)	87.29	0.5	84.79	0	78	78	71	62	35	15	2487764	2487764	2460628	2392921	1916271	1171453	78	158268	2487764	49.56	49253	27725	17	34	0	14211	10963	5882	3329	12261	15851	12876	4607	10608	976828	13593	0	0	0	0	0
MAG029	d__Bacteria	p__Bacteroidota	c__Bacteroidia	o__Bacteroidales	f__Bacteroidaceae	g__UBA1179	s__	o__Bacteroidales (UID2657)	84.68	1.3	78.18	16.67	72	72	53	49	32	17	2455998	2455998	2385265	2358096	2068661	1478556	72	161693	2455998	49.87	64145	42989	13	25	0	147679	35454	4964	19529	12051	130042	377469	38388	197250	36211	9318	0	0	0	0	0
MAG030	d__Bacteria	p__Bacteroidota	c__Bacteroidia	o__Bacteroidales	f__Bacteroidaceae	g__UBA1179	s__	o__Bacteroidales (UID2657)	88.84	0.5	86.34	0	70	70	64	50	29	15	2358073	2358073	2331701	2224308	1880421	1382396	70	142285	2358073	48.83	67643	30521	12	25	0	9063	10877	6631	4002	399030	7302	10850	5584	7367	14452	585336	0	0	0	0	1
MAG031	d__Bacteria	p__Bacteroidota	c__Bacteroidia	o__Bacteroidales	f__Bacteroidaceae	g__UBA1179	s__	o__Bacteroidales (UID2657)	80.55	3.41	63.5	0	134	134	112	71	13	0	1778455	1778455	1692039	1381379	415936	0	134	41064	1778455	51.66	18370	10858	36	67	0	60465	247195	2133	21416	12048	36681	28017	68625	161375	19908	5107	0	0	0	0	0
MAG032	d__Bacteria	p__Bacteroidota	c__Bacteroidia	o__Bacteroidales	f__Bacteroidaceae	g__UBA1179	s__	o__Bacteroidales (UID2657)	87.22	1.93	77.57	14.29	95	95	82	64	32	10	2210992	2210992	2164762	2035680	1511295	690316	95	100646	2210992	48.4	40658	21178	20	39	0	37842	107140	166207	3027	125515	42125	18020	8914	32913	37298	93401	0	0	0	0	0
MAG033	d__Bacteria	p__Bacteroidota	c__Bacteroidia	o__Bacteroidales	f__Bacteroidaceae	g__UBA1179	s__	o__Bacteroidales (UID2657)	84.61	0.93	79.96	0	122	122	108	86	27	3	2255122	2255122	2200857	2033086	1009871	176208	122	65265	2255122	48.6	24180	16380	32	61	0	9428	37627	128459	154847	54116	41658	96154	47764	41310	42362	110519	0	0	0	0	0
MAG034	d__Bacteria	p__Bacteroidota	c__Bacteroidia	o__Bacteroidales	f__Bacteroidaceae	g__unclassified_Bacteroidaceae	s__	o__Bacteroidales (UID2657)	89.01	0.68	85.61	0	90	90	80	68	39	12	2652605	2652605	2613947	2523092	2062944	1093386	90	153461	2652605	44.78	44199	26704	18	37	0	3698	225118	45468	3155	24994	32554	3125	40544	20989	121876	9812	0	0	0	0	0
MAG035	d__Bacteria	p__Bacteroidota	c__Bacteroidia	o__Bacteroidales	f__Bacteroidaceae	g__unclassified_Bacteroidaceae	s__Equicola_stercoris	o__Bacteroidales (UID2657)	65.3	1.46	58	0	37	37	31	28	23	12	1427658	1427658	1407204	1384120	1293083	893487	37	94067	1427658	42.03	57478	41529	9	16	0	23102	129214	8866	912	9099	30309	4350	3681	15748	17809	12784	0	0	0	0	0
MAG036	d__Bacteria	p__Bacteroidota	c__Bacteroidia	o__Bacteroidales	f__Bacteroidaceae	g__UBA1786	s__	o__Bacteroidales (UID2657)	84.16	0.37	82.31	0	44	44	44	41	28	14	2265895	2265895	2265895	2247784	2002611	1498407	44	243952	2265895	43.75	84227	39085	9	19	0	4987	12555	8117	6308	35449	736647	63378	7765	6155	22749	13006	0	0	0	0	0
MAG037	d__Bacteria	p__Bacteroidota	c__Bacteroidia	o__Bacteroidales	f__Bacteroidaceae	g__UBA1786	s__	o__Bacteroidales (UID2657)	82.83	0.37	80.98	0	155	155	136	68	19	4	2157186	2157186	2080525	1581560	750897	246852	155	65889	2157186	48.9	18834	9905	35	72	0	1126	1794	2136	2523	4289	10984	32929	1369	1052	174557	1817	0	0	0	0	0
MAG038	d__Bacteria	p__Bacteroidota	c__Bacteroidia	o__Bacteroidales	f__Bacteroidaceae	g__UBA1786	s__	o__Bacteroidales (UID2657)	78.57	0.74	74.87	0	32	32	19	18	16	14	2315765	2315765	2288652	2279833	2243918	2184667	32	365038	2315765	44.36	208722	98538	4	8	0	6537	8257	12351	10819	13084	9668	12569	13086	6534	773171	9620	0	0	0	0	0
MAG039	d__Bacteria	p__Bacteroidota	c__Bacteroidia	o__Bacteroidales	f__Bacteroidaceae	g__UBA1786	s__	o__Bacteroidales (UID2657)	56.99	0.56	54.19	0	75	75	72	58	23	4	1705894	1705894	1692734	1588108	965542	282241	75	95460	1705894	52.02	28608	19827	19	37	0	188576	206686	861	735	21707	10804	817	39137	1396	1407	943	0	0	0	0	0
MAG040	d__Bacteria	p__Bacteroidota	c__Bacteroidia	o__Bacteroidales	f__UBA932	g__UBA1232	s__Egerieousia_equi	p__Bacteroidetes (UID2605)	93.81	0.24	92.61	0	62	62	58	51	29	14	2083534	2083534	2066853	2016993	1681896	1144172	62	162045	2083534	46.3	52942	26389	12	25	0	103831	106320	34525	16194	39165	46759	60731	21215	789734	64024	64359	0	0	0	0	0
MAG041	d__Bacteria	p__Bacteroidota	c__Bacteroidia	o__Bacteroidales	f__UBA932	g__Bact-11	s__	p__Bacteroidetes (UID2605)	81.14	1.59	73.19	60	91	91	80	60	27	6	1937137	1937137	1893645	1748419	1216867	503109	91	146695	1937137	53.66	30218	18056	18	39	0	76630	51807	32504	9578	21268	19971	47520	23877	56799	261394	17344	0	0	0	0	0
MAG042	d__Bacteria	p__Bacteroidota	c__Bacteroidia	o__Bacteroidales	f__UBA932	g__RC9	s__	p__Bacteroidetes (UID2605)	86.57	2.78	72.67	14.29	240	240	176	85	7	1	2277433	2277433	2056307	1378102	252129	51052	240	51052	2277433	53.84	11494	7700	64	123	0	85852	4456	45766	5994	123718	6637	10806	7618	11167	112459	11102	0	0	0	0	0
MAG043	d__Bacteria	p__Bacteroidota	c__Bacteroidia	o__Bacteroidales	f__UBA932	g__RC9	s__Cryptobacteroides_faecihippi	p__Bacteroidetes (UID2605)	91.59	0.81	87.54	33.33	96	96	85	64	31	12	2404085	2404085	2361121	2209565	1663792	966592	96	217589	2404085	54.45	39872	22150	18	37	0	14838	106500	91943	139503	75976	41772	265173	116423	20149	140709	89620	0	0	0	0	0
MAG044	d__Bacteria	p__Bacteroidota	c__Bacteroidia	o__Bacteroidales	f__UBA932	g__RC9	s__	p__Bacteroidetes (UID2605)	78.48	3.33	61.83	55.56	367	367	136	50	7	0	2035668	2035668	1460352	851222	242809	0	367	48701	2035668	51.2	8322	4371	69	151	0	6410	40747	670	137960	20552	42268	21490	65295	4600	38986	15795	0	0	0	0	0
MAG045	d__Bacteria	p__Bacteroidota	c__Bacteroidia	o__Bacteroidales	f__UBA932	g__RC9	s__	p__Bacteroidetes (UID2605)	91.75	0.95	87	50	149	149	121	81	29	8	2453111	2453111	2345625	2059066	1215316	513997	149	86825	2453111	53.05	24717	13888	30	63	0	13997	22678	46030	427412	60433	5550	165119	87333	38040	44629	60400	0	0	0	1	0
MAG046	d__Bacteria	p__Bacteroidota	c__Bacteroidia	o__Bacteroidales	f__UBA932	g__RC9	s__	p__Bacteroidetes (UID2605)	83.52	1.76	74.72	66.67	125	125	103	71	26	6	2086944	2086944	2003530	1778370	1047157	363539	125	68227	2086944	52.11	26329	14357	26	54	0	5972	13295	597	161391	9157	1992	23986	644	2528	20755	626	0	0	0	0	0
MAG047	d__Bacteria	p__Bacteroidota	c__Bacteroidia	o__Bacteroidales	f__UBA932	g__RC9	s__	p__Bacteroidetes (UID2605)	91.43	0.95	86.68	50	71	71	71	64	38	16	2488777	2488777	2488777	2434664	1950011	1146166	71	129426	2488777	49.97	44460	29507	19	35	0	39457	4583	1775	29156	66009	11686	296066	2227	18180	7216	2096	0	0	0	0	0
MAG048	d__Bacteria	p__Bacteroidota	c__Bacteroidia	o__Bacteroidales	f__UBA932	g__RC9	s__	p__Bacteroidetes (UID2605)	96.19	0.48	93.79	0	34	34	30	29	25	15	2612359	2612359	2601592	2595559	2523657	2161764	34	393123	2612359	50.42	162486	73201	6	12	0	10985	164517	640992	207868	227962	43800	180816	37450	182129	89269	63192	0	0	0	0	0
MAG049	d__Bacteria	p__Bacteroidota	c__Bacteroidia	o__Bacteroidales	f__UBA932	g__RC9	s__	p__Bacteroidetes (UID2605)	95.71	0.49	93.26	50	49	49	47	43	33	18	2341794	2341794	2334411	2303866	2133535	1611325	49	210117	2341794	51.29	69376	40041	12	22	0	2917	12217	15404	94395	19166	247991	165796	4556	38966	35401	10100	0	0	0	0	0
MAG050	d__Bacteria	p__Bacteroidota	c__Bacteroidia	o__Bacteroidales	f__UBA932	g__RC9	s__	p__Bacteroidetes (UID2605)	93.17	0.12	92.57	100	48	48	48	44	35	18	2430662	2430662	2430662	2397266	2236457	1638987	48	191130	2430662	52.04	70933	39252	11	23	0	86826	95400	632535	239933	173642	81097	140151	178712	114518	315697	55578	0	0	0	0	0
MAG051	d__Bacteria	p__Bacteroidota	c__Bacteroidia	o__Bacteroidales	f__UBA932	g__RC9	s__	p__Bacteroidetes (UID2605)	78.56	2.86	64.26	16.67	83	83	76	58	30	11	2201501	2201501	2180670	2046693	1597784	928803	83	174482	2201501	53.49	40412	22788	15	33	0	833	2348	8956	137979	3537	61583	26032	6215	5349	24122	166254	0	0	0	0	0
MAG052	d__Bacteria	p__Bacteroidota	c__Bacteroidia	o__Bacteroidales	f__UBA932	g__RC9	s__Cryptobacteroides_onthequi	p__Bacteroidetes (UID2605)	92.33	2.78	78.43	14.29	130	130	116	92	40	12	2890068	2890068	2834912	2662023	1807071	818606	130	91555	2890068	53.36	34067	18957	28	57	0	36578	30685	190845	50061	69473	66576	527765	176608	33944	123558	94049	0	0	0	0	0
MAG053	d__Bacteria	p__Bacteroidota	c__Bacteroidia	o__Bacteroidales	f__UBA932	g__RC9	s__	p__Bacteroidetes (UID2605)	79.09	1.65	70.84	12.5	198	198	138	57	12	1	1987958	1987958	1774801	1183852	447456	76286	198	76286	1987958	54.8	14053	7765	42	92	0	51054	17660	786	2602	6987	2312	17162	621	15663	106740	4838	0	0	0	0	0
MAG054	d__Bacteria	p__Bacteroidota	c__Bacteroidia	o__Bacteroidales	f__UBA932	g__RC9	s__	k__Bacteria (UID2569)	81.44	6.21	50.39	10.71	451	451	249	85	6	0	3167187	3167187	2458289	1327639	190583	0	451	40868	3167187	43.47	8307	5283	114	233	0	9119	30467	142582	35219	11570	29077	50209	25424	20113	32762	22116	0	0	0	0	0
MAG055	d__Bacteria	p__Bacteroidota	c__Bacteroidia	o__Bacteroidales	f__UBA932	g__RC9	s__	p__Bacteroidetes (UID2605)	77.8	0.36	76	50	66	66	58	42	16	5	1334179	1334179	1305633	1194425	792096	391092	66	108442	1334179	49.37	34745	15993	12	27	0	54003	69903	57671	1668	57999	179953	36077	10054	290174	18667	53073	0	0	0	0	0
MAG056	d__Bacteria	p__Bacteroidota	c__Bacteroidia	o__Bacteroidales	f__UBA932	g__RC9	s__	p__Bacteroidetes (UID2605)	84.05	4.37	62.2	9.09	154	154	102	53	11	0	1584539	1584539	1410560	1052240	375189	0	154	46956	1584539	50.87	16018	8559	33	68	0	101872	188747	34307	10803	108553	33014	143391	28075	28313	153051	103802	0	0	0	0	0
MAG057	d__Bacteria	p__Bacteroidota	c__Bacteroidia	o__Bacteroidales	f__UBA932	g__Bact-11	s__Cacconaster_equifaecalis	p__Bacteroidetes (UID2605)	84.67	3.84	65.47	0	191	191	90	54	19	4	1758384	1758384	1517070	1263064	700939	217863	191	61871	1758384	51.1	19205	9452	28	60	0	31684	131892	47891	3223	74876	179082	147099	57509	133932	305435	72360	0	0	0	0	0
MAG058	d__Bacteria	p__Bacteroidota	c__Bacteroidia	o__Bacteroidales	f__UBA932	g__RC9	s__	p__Bacteroidetes (UID2605)	89.19	6.67	55.84	18.75	96	96	70	47	21	8	1642696	1642696	1555936	1387362	967420	510272	96	77032	1642696	49.7	32520	16845	17	35	0	13356	280984	9925	1297	21089	19197	35924	6935	39635	20016	21566	0	0	0	0	0
MAG059	d__Bacteria	p__Bacteroidota	c__Bacteroidia	o__Bacteroidales	f__UBA932	g__RC9	s__	p__Bacteroidetes (UID2605)	83.31	3.33	66.66	0	122	122	82	47	13	1	1449819	1449819	1302788	1050433	499782	65807	122	65807	1449819	53.7	19169	9369	24	51	0	60669	51031	6027	5362	95119	10261	12930	4602	18492	7916	26969	0	0	0	0	0
MAG060	d__Bacteria	p__Bacteroidota	c__Bacteroidia	o__Bacteroidales	f__UBA932	g__RC9	s__	p__Bacteroidetes (UID2605)	87.34	1.27	80.99	0	80	80	68	50	15	4	1476363	1476363	1434112	1292853	723231	331635	80	105112	1476363	56.37	24695	15492	16	35	0	55425	1035	1207	232	94354	7877	3791	1031	2508	22121	1844	0	0	0	0	0
MAG061	d__Bacteria	p__Bacteroidota	c__Bacteroidia	o__Bacteroidales	f__UBA932	g__RC9	s__	p__Bacteroidetes (UID2605)	65.34	2.62	52.24	0	189	189	114	38	2	0	1351131	1351131	1098861	562760	75037	0	189	46935	1351131	56.22	8484	5809	51	99	0	3553	10767	962	2548	8555	58187	3378	5121	61088	42970	31929	0	0	0	0	0
MAG062	d__Bacteria	p__Bacteroidota	c__Bacteroidia	o__Bacteroidales	f__UBA932	g__RC9	s__	p__Bacteroidetes (UID2605)	87.79	4.29	66.34	0	118	118	80	56	24	4	1753708	1753708	1621728	1448253	949787	285302	118	123968	1753708	52.45	26849	13207	22	45	0	3089	13988	51284	475	58480	21144	2597	7457	4794	63155	114595	0	0	0	0	0
MAG063	d__Bacteria	p__Bacteroidota	c__Bacteroidia	o__Bacteroidales	f__UBA932	g__RC9	s__	p__Bacteroidetes (UID2605)	73.12	3.97	53.27	0	121	121	93	45	9	0	1328964	1328964	1217383	864070	302415	0	121	48621	1328964	53.97	13797	7991	29	60	0	65037	97005	1127	532	1571	2847	2144	1345	5729	1428	952	0	0	0	0	0
MAG064	d__Bacteria	p__Bacteroidota	c__Bacteroidia	o__Bacteroidales	f__UBA932	g__RC9	s__	p__Bacteroidetes (UID2605)	89.16	6.19	58.21	5.26	67	67	50	41	23	11	1858854	1858854	1804743	1745517	1446470	1014425	67	187559	1858854	47.98	62877	28034	10	22	0	29517	62396	93584	2959	354947	24319	10179	21017	34921	21514	101306	0	0	0	0	0
MAG065	d__Bacteria	p__Bacteroidota	c__Bacteroidia	o__Bacteroidales	f__UBA932	g__RC9	s__	p__Bacteroidetes (UID2605)	83.89	0.24	82.69	0	64	64	58	49	20	5	1446097	1446097	1421236	1355919	910787	319017	64	66632	1446097	51.15	37885	17032	15	29	0	1461	3985	3951	404	170713	5563	1415	3831	1712	2245	26433	0	0	0	0	0
MAG066	d__Bacteria	p__Bacteroidota	c__Bacteroidia	o__Bacteroidales	f__UBA932	g__RC9	s__	p__Bacteroidetes (UID2605)	82.21	0	82.21	0	52	52	45	40	26	9	1475481	1475481	1453803	1418173	1199393	634271	52	111321	1475481	54.09	38287	27008	12	23	0	1091	1574	922	158	1852	1348	1108	451	1166	132022	1342	0	0	0	0	0
MAG067	d__Bacteria	p__Bacteroidota	c__Bacteroidia	o__Bacteroidales	f__UBA932	g__RC9	s__	p__Bacteroidetes (UID2605)	73.21	0.48	70.81	0	62	62	53	45	14	1	1098510	1098510	1061436	1005700	493488	59581	62	59581	1098510	52.25	23690	15299	17	32	0	8548	117653	1014	2116	6892	19870	7098	1337	16324	6173	4700	0	0	0	0	0
MAG068	d__Bacteria	p__Bacteroidota	c__Bacteroidia	o__Bacteroidales	f__UBA932	g__RC9	s__	p__Bacteroidetes (UID2605)	90.05	4.52	67.45	20	67	67	55	38	30	14	2033491	2033491	1995128	1875721	1738685	1135333	67	151642	2033491	50.15	63139	38588	12	24	0	154650	192894	42387	30230	75679	12381	8396	49535	384296	16022	10614	0	0	0	0	0
MAG069	d__Bacteria	p__Bacteroidota	c__Bacteroidia	o__Bacteroidales	f__UBA932	g__RC9	s__	p__Bacteroidetes (UID2605)	87.6	1.19	81.65	66.67	77	77	71	52	19	5	1561390	1561390	1537460	1399046	831015	330049	77	88413	1561390	53.46	29456	16919	18	36	0	163880	37335	2574	990	4049	2745	4335	2612	12185	4409	1964	0	0	0	0	0
MAG070	d__Bacteria	p__Bacteroidota	c__Bacteroidia	o__Bacteroidales	f__UBA932	g__RC9	s__	p__Bacteroidetes (UID2605)	69.73	2.38	57.83	0	178	178	89	34	5	0	1300964	1300964	983778	597126	172824	0	178	40334	1300964	53.07	9415	5092	40	88	0	17440	43419	129131	2020	171770	63058	12527	21401	35098	120058	231988	0	0	0	0	0
MAG071	d__Bacteria	p__Bacteroidota	c__Bacteroidia	o__Bacteroidales	f__UBA932	g__RC9	s__	p__Bacteroidetes (UID2605)	80.95	0.48	78.55	0	63	63	61	52	29	14	1989941	1989941	1981834	1920737	1558656	1027038	63	150224	1989941	55.78	54056	28946	14	27	0	221137	6596	1919	6749	3088	4416	15644	1832	14077	17431	2353	0	0	0	0	0
MAG072	d__Bacteria	p__Bacteroidota	c__Bacteroidia	o__Bacteroidales	f__UBA932	g__RC9	s__Cryptobacteroides_choladohippi	p__Bacteroidetes (UID2605)	95.24	1.43	88.09	25	43	43	42	36	24	14	2416994	2416994	2412861	2367088	2185996	1848259	43	320046	2416994	54.09	110889	53704	6	14	0	21886	11483	159958	7521	328343	11085	393264	6316	112015	28684	526302	0	0	0	0	0
MAG073	d__Bacteria	p__Bacteroidota	c__Bacteroidia	o__Bacteroidales	f__UBA932	g__RC9	s__	k__Bacteria (UID203)	96.39	9.64	48.19	3.57	164	164	47	34	22	14	2152254	2152254	1938155	1853673	1677370	1385382	164	198510	2152254	50.64	75179	29580	10	20	0	113436	1588737	47591	34105	79122	57981	56542	38611	172005	86319	67404	0	0	0	0	0
MAG074	d__Bacteria	p__Bacteroidota	c__Bacteroidia	o__Bacteroidales	f__UBA932	g__RC9	s__	p__Bacteroidetes (UID2605)	93.57	1.08	88.17	0	74	74	26	25	20	16	2657390	2657390	2562180	2555305	2478153	2327116	74	538665	2657390	52.42	163795	73043	5	12	0	75570	81967	58286	44089	112438	66857	339347	74346	75018	2630325	315416	0	0	0	0	0
MAG075	d__Bacteria	p__Bacteroidota	c__Bacteroidia	o__Bacteroidales	f__UBA932	g__RC9	s__	p__Bacteroidetes (UID2605)	89.7	1.43	82.55	33.33	79	79	76	63	32	5	1980641	1980641	1969017	1872278	1353159	350873	79	109891	1980641	50.56	35502	21622	21	38	0	813	1361	8264	11874	130964	3393	6387	19941	13727	2028	19418	0	0	0	1	0
MAG076	d__Bacteria	p__Bacteroidota	c__Bacteroidia	o__Bacteroidales	f__UBA932	g__RC9	s__	p__Bacteroidetes (UID2605)	71.54	1.19	65.59	33.33	69	69	51	43	21	7	1434358	1434358	1368893	1309307	939035	451466	69	94751	1434358	53.09	35511	20080	14	28	0	7559	58456	5469	2533	13969	15617	15358	5649	51893	137182	11576	0	0	0	0	0
MAG077	d__Bacteria	p__Bacteroidota	c__Bacteroidia	o__Bacteroidales	f__UBA932	g__RC9	s__	p__Bacteroidetes (UID2605)	81.06	1.02	75.96	40	113	113	87	62	17	2	1662252	1662252	1575466	1393202	622595	134856	113	84094	1662252	52.33	21812	12794	26	50	0	52050	109120	6835	13531	16627	7605	10624	3691	27059	11877	23569	0	0	0	0	0
MAG078	d__Bacteria	p__Bacteroidota	c__Bacteroidia	o__Bacteroidales	f__Paludibacteraceae	g__UBA4345	s__	k__Bacteria (UID2569)	71.24	0	71.24	0	58	58	57	48	37	20	2696149	2696149	2691332	2623402	2421832	1778557	58	173107	2696149	44.74	69319	40160	13	26	0	59505	42347	754512	8863	7059	3850	46862	7102	14812	17463	6559	0	0	0	0	0
MAG079	d__Bacteria	p__Bacteroidota	c__Bacteroidia	o__Bacteroidales	f__Paludibacteraceae	g__UBA4345	s__	k__Bacteria (UID2569)	79.29	1.38	72.39	0	221	221	171	92	16	1	2501196	2501196	2312006	1721370	549753	53870	221	53870	2501196	44.04	14718	8893	54	109	0	2671	12384	4067	27403	123958	826	1096	1912	4303	28392	8689	0	0	0	0	0
MAG080	d__Bacteria	p__Bacteroidota	c__Bacteroidia	o__Bacteroidales	f__Paludibacteraceae	g__UBA4345	s__Physcocola_equi	k__Bacteria (UID2569)	87.26	1.16	81.46	33.33	102	102	88	71	46	22	2897473	2897473	2858595	2731169	2281980	1523352	102	128686	2897473	43.4	51509	26331	21	42	0	525246	187790	5617	31728	6982	20926	8712	5534	5974	127179	291009	0	0	0	0	0
MAG081	d__Bacteria	p__Bacteroidota	c__Bacteroidia	o__Bacteroidales	f__Paludibacteraceae	g__UBA1723	s__	k__Bacteria (UID2569)	69.09	0.54	66.39	0	53	53	52	49	34	18	2184981	2184981	2180375	2157290	1900783	1342053	53	114252	2184981	41.97	58780	33238	14	26	0	3097	297950	9182	74430	164766	24529	45119	494597	95406	230394	31034	0	0	0	0	1
MAG082	d__Bacteria	p__Bacteroidota	c__Bacteroidia	o__Bacteroidales	f__Paludibacteraceae	g__UBA1181	s__	k__Bacteria (UID2569)	97.85	0.56	95.05	100	159	159	84	64	44	23	3520802	3520802	3335970	3199015	2891670	2148629	159	230408	3520802	45.69	62893	31466	16	36	0	579621	483940	2821179	1770903	463432	2499243	244275	229763	178907	223150	94084	0	0	0	1	0
MAG083	d__Bacteria	p__Bacteroidota	c__Bacteroidia	o__Bacteroidales	f__Paludibacteraceae	g__UBA1723	s__	k__Bacteria (UID2569)	54.08	0	54.08	0	31	31	27	26	22	13	1542958	1542958	1532653	1527475	1450491	1127833	31	148405	1542958	41.71	68976	47089	8	14	0	1688	195562	5241	165240	175345	54317	61335	44593	168167	529956	183508	0	0	0	0	0
MAG084	d__Bacteria	p__Bacteroidota	c__Bacteroidia	o__Bacteroidales	f__Paludibacteraceae	g__UBA1723	s__Scybalocola_fimicaballi	k__Bacteria (UID2569)	97.09	0	97.09	0	69	69	60	49	30	17	2957147	2957147	2929663	2847642	2502228	2048493	69	317683	2957147	41.65	92250	34713	9	22	0	4507	331904	1170466	79199	26141	32049	46495	59694	64032	274312	39240	1	0	0	0	0
MAG085	d__Bacteria	p__Bacteroidota	c__Bacteroidia	o__Bacteroidales	f__Paludibacteraceae	g__UBA1181	s__	k__Bacteria (UID2569)	92.77	0	92.77	0	164	164	135	100	37	5	2701671	2701671	2599165	2337469	1304758	271857	164	58239	2701671	44.62	23514	15226	39	75	0	213873	21348	104716	110163	22749	862207	1158981	12843	158530	35361	757052	0	0	0	0	0
MAG086	d__Bacteria	p__Bacteroidota	c__Bacteroidia	o__Bacteroidales	f__Paludibacteraceae	g__UBA1181	s__	k__Bacteria (UID2569)	97.85	1.08	92.45	50	88	88	82	68	49	26	3602665	3602665	3583901	3474833	3137324	2299495	88	267912	3602665	41.52	62321	37130	18	36	0	49520	24031	40429	466950	2298931	30272	634140	158379	432677	69728	36340	0	0	0	0	0
MAG087	d__Bacteria	p__Bacteroidota	c__Bacteroidia	o__Bacteroidales	f__Paludibacteraceae	g__UBA1181	s__	k__Bacteria (UID2569)	95.43	0.54	92.73	0	119	119	108	89	46	18	3270534	3270534	3231533	3083168	2373316	1366742	119	108261	3270534	43.66	44368	23297	24	50	0	303669	10307	79804	193298	95139	107829	280895	1131529	214715	398503	254951	0	0	0	0	0
MAG088	d__Bacteria	p__Bacteroidota	c__Bacteroidia	o__Bacteroidales	f__Paludibacteraceae	g__UBA1181	s__	k__Bacteria (UID2569)	86.02	2.02	75.92	0	204	204	71	55	41	21	3833613	3833613	3546871	3432484	3209486	2459272	204	242279	3833613	35.89	78706	40741	13	31	0	11254	13199	22769	26913	32866	30706	610679	23010	19606	967687	131434	0	0	0	0	0
MAG089	d__Bacteria	p__Bacteroidota	c__Bacteroidia	o__Bacteroidales	f__W3P20-009	g__W3P20-009	s__	k__Bacteria (UID2569)	84.91	1.75	76.16	0	216	216	171	98	24	3	2743616	2743616	2572631	2043744	859223	174440	216	69561	2743616	42.15	17623	9910	49	100	0	224816	133033	23043	54493	74228	115873	266382	625253	90117	233968	85698	0	0	0	0	0
MAG090	d__Bacteria	p__Bacteroidota	c__Bacteroidia	o__Bacteroidales	f__W3P20-009	g__W3P20-009	s__	k__Bacteria (UID2569)	98.12	0	98.12	0	47	47	46	45	35	22	3303652	3303652	3299163	3293624	3130818	2670754	47	282300	3303652	43.49	111034	73870	11	20	0	167698	23555	835713	123789	325720	830507	106646	326629	61503	138284	107053	0	0	0	1	0
MAG091	d__Bacteria	p__Bacteroidota	c__Bacteroidia	o__Bacteroidales	f__W3P20-009	g__W3P20-009	s__	k__Bacteria (UID2569)	95.81	0	95.81	0	77	77	47	40	31	17	3049453	3049453	2981208	2930623	2786623	2274198	77	262641	3049453	44.08	144822	46811	8	18	0	69102	18247	25103	275534	1128983	52211	175029	204548	230685	866435	55412	0	0	0	0	0
MAG092	d__Bacteria	p__Bacteroidota	c__Bacteroidia	o__Bacteroidales	f__W3P20-009	g__W3P20-009	s__	k__Bacteria (UID2569)	86.13	1.88	76.73	25	69	69	63	56	36	20	2916331	2916331	2899033	2849153	2523931	1934734	69	280441	2916331	44.5	81197	45629	13	26	0	6181	333017	252709	126464	6644	98177	10499	5000	8409	10130	96910	0	0	0	0	0
MAG093	d__Bacteria	p__Bacteroidota	c__Bacteroidia	o__Bacteroidales	f__W3P20-009	g__W3P20-009	s__	k__Bacteria (UID2569)	79.84	0	79.84	0	40	40	33	31	28	19	2296801	2296801	2280041	2269601	2220571	1904263	40	251103	2296801	45.32	92747	57913	8	16	0	2698	62845	7060	5812	3691	6616	380507	3390	19615	122015	71377	0	0	0	0	0
MAG094	d__Bacteria	p__Bacteroidota	c__Bacteroidia	o__Bacteroidales	f__W3P20-009	g__W3P20-009	s__	k__Bacteria (UID2569)	81.42	1.08	76.02	50	33	33	32	31	28	21	2715117	2715117	2713353	2704435	2658300	2386148	33	313123	2715117	44.4	108570	64721	7	15	0	54520	202042	373080	29502	12017	5048	43806	3076	19886	280883	61032	0	0	0	1	0
MAG095	d__Bacteria	p__Bacteroidota	c__Bacteroidia	o__Bacteroidales	f__Bacteroidaceae	g__unclassified_Bacteroidaceae	s__	o__Bacteroidales (UID2716)	89.28	0	89.28	0	115	115	105	86	47	20	3215880	3215880	3178734	3048284	2395275	1446102	115	113213	3215880	45.93	41950	24966	24	48	0	32992	49459	120933	437371	51194	381708	90038	409183	102885	188654	257707	1	0	0	1	0
MAG096	d__Bacteria	p__Bacteroidota	c__Bacteroidia	o__Bacteroidales	f__Bacteroidaceae	g__unclassified_Bacteroidaceae	s__	o__Bacteroidales (UID2716)	95.07	1.48	87.67	60	71	71	60	55	41	23	3201998	3201998	3165377	3128330	2886472	2204884	71	203620	3201998	45.39	71485	47097	14	28	0	9301	12961	423708	96023	26675	23085	32227	89447	89564	26435	1318261	0	0	0	1	0
MAG097	d__Bacteria	p__Bacteroidota	c__Bacteroidia	o__Bacteroidales	f__Bacteroidaceae	g__Prevotella	s__	k__Bacteria (UID203)	64.04	5.88	34.64	61.54	509	509	133	63	16	4	2813768	2813768	1888256	1411768	636588	248773	509	72932	2813768	46.63	10113	3771	63	185	0	68930	91715	1366524	165023	351626	162850	214444	156905	110220	98887	176794	0	0	0	0	0
MAG098	d__Bacteria	p__Bacteroidota	c__Bacteroidia	o__Bacteroidales	f__Bacteroidaceae	g__UBA4334	s__	o__Bacteroidales (UID2657)	89.25	5.92	59.65	19.05	234	234	162	114	59	21	4354064	4354064	4117922	3786783	2851378	1587113	234	119992	4354064	43.02	33830	20074	37	78	0	102186	172358	170609	772538	229432	578175	112741	62777	111370	57431	82379	0	0	0	1	0
MAG099	d__Bacteria	p__Bacteroidota	c__Bacteroidia	o__Bacteroidales	f__Bacteroidaceae	g__UBA4334	s__	o__Bacteroidales (UID2657)	86.7	1.61	78.65	8.33	105	105	95	76	36	17	3000086	3000086	2962199	2819114	2145457	1440381	105	157250	3000086	48.6	45893	24199	19	41	0	51938	98946	26224	153435	20476	393580	111073	39133	36080	21009	167807	0	0	0	0	0
MAG100	d__Bacteria	p__Bacteroidota	c__Bacteroidia	o__Bacteroidales	f__Bacteroidaceae	g__UBA4372	s__	o__Bacteroidales (UID2657)	77.48	0.79	73.53	75	153	153	124	85	37	3	2544227	2544227	2437451	2148493	1336027	188755	153	71726	2544227	51.28	26406	15302	35	67	0	40467	65368	8429	635183	334632	17738	561016	80834	27257	34193	384003	0	0	0	0	0
MAG101	d__Bacteria	p__Bacteroidota	c__Bacteroidia	o__Bacteroidales	f__Bacteroidaceae	g__UBA4372	s__	o__Bacteroidales (UID2657)	86.31	1.3	79.81	50	180	180	156	104	34	6	2867261	2867261	2772250	2401272	1278532	349958	180	70086	2867261	48.68	22578	12932	41	83	0	129244	50635	13050	71803	132557	13752	84529	17569	40730	274296	132946	0	0	0	0	0
MAG102	d__Bacteria	p__Bacteroidota	c__Bacteroidia	o__Bacteroidales	f__Bacteroidaceae	g__UBA4293	s__	o__Bacteroidales (UID2657)	92.91	2.21	81.86	9.09	79	79	74	64	44	17	2851087	2851087	2834518	2758129	2404847	1425549	79	153070	2851087	45.94	52078	32852	17	35	0	17729	48612	206315	175145	139934	23151	158753	53701	20099	81252	110988	0	0	0	0	0
MAG103	d__Bacteria	p__Bacteroidota	c__Bacteroidia	o__Bacteroidales	f__Bacteroidaceae	g__UBA4293	s__Minthousia_equi	o__Bacteroidales (UID2657)	90.46	1.49	83.01	0	50	50	48	44	35	19	2660643	2660643	2653054	2618875	2458575	1879067	50	189287	2660643	42.52	70289	44690	11	22	0	143090	6322	593016	22562	22308	152458	6384	270017	132074	11671	19539	0	0	0	0	0
MAG104	d__Bacteria	p__Bacteroidota	c__Bacteroidia	o__Bacteroidales	f__Bacteroidaceae	g__UBA4293	s__	o__Bacteroidales (UID2657)	96.03	0.68	92.63	0	71	71	62	54	40	24	2861492	2861492	2832330	2773213	2530518	1976068	71	182816	2861492	42.6	71307	40235	15	28	0	30559	66555	338898	712719	179182	31867	142166	12999	26201	41788	185204	0	0	0	0	0
MAG105	d__Bacteria	p__Bacteroidota	c__Bacteroidia	o__Bacteroidales	f__Bacteroidaceae	g__unclassified_Bacteroidaceae	s__Equimonas_faecalis	o__Bacteroidales (UID2657)	83.31	0.37	81.46	0	93	93	84	64	26	6	1911876	1911876	1876701	1729757	1110800	392190	93	78261	1911876	57.67	32098	18178	21	42	0	2245	98268	2758	1115	12584	6618	1305	1885	154438	437600	90826	0	0	0	0	0
MAG106	d__Bacteria	p__Bacteroidota	c__Bacteroidia	o__Bacteroidales	f__Bacteroidaceae	g__unclassified_Bacteroidaceae	s__	o__Bacteroidales (UID2657)	80.47	0.94	75.77	50	103	103	97	78	33	11	2308453	2308453	2283863	2140724	1397561	622805	103	72475	2308453	56.89	31255	18173	25	49	0	12168	9466	12031	6517	1539	4263	4575	2257	35286	435225	4915	0	0	0	0	0
MAG107	d__Bacteria	p__Bacteroidota	c__Bacteroidia	o__Bacteroidales	f__Bacteroidaceae	g__unclassified_Bacteroidaceae	s__	o__Bacteroidales (UID2657)	66.22	0.02	66.12	0	78	78	70	50	20	5	1530335	1530335	1501208	1364194	878209	318763	78	75929	1530335	55.5	33771	16927	17	34	0	605	458	1173	1568	784	912	4423	9717	3233	108673	863	0	0	0	0	0
MAG108	d__Bacteria	p__Bacteroidota	c__Bacteroidia	o__Bacteroidales	f__UBA3824	g__UBA3824	s__	p__Bacteroidetes (UID2605)	77.78	1.67	69.43	20	223	223	141	91	29	7	2837323	2837323	2600040	2239370	1237061	488884	223	116860	2837323	49.3	22233	12017	37	82	0	15645	13895	5021	343190	106289	177037	85989	74811	23054	173821	195122	0	0	0	0	0
MAG109	d__Bacteria	p__Bacteroidota	c__Bacteroidia	o__Bacteroidales	f__UBA3824	g__UBA3824	s__	p__Bacteroidetes (UID2605)	72.31	5.24	46.11	38.46	229	229	170	91	14	1	2442101	2442101	2232084	1660836	475198	51516	229	51516	2442101	46.56	14320	8442	55	110	0	23581	19898	2492	17435	7594	12683	5567	8923	2936	12485	150283	0	0	0	0	0
MAG110	d__Bacteria	p__Spirochaetota	c__Spirochaetia	o__Treponematales	f__Treponemataceae	g__Treponema_D	s__	f__Spirochaetaceae (UID2535)	99.65	4.02	79.55	14.29	80	80	41	40	30	19	2979883	2979883	2907852	2900359	2710887	2323445	80	287406	2979883	40.94	107401	62298	9	18	0	30375	60666	466116	64157	84712	96308	84820	82501	41826	136727	119512	0	0	0	0	0
MAG111	d__Bacteria	p__Spirochaetota	c__Spirochaetia	o__Treponematales	f__Treponemataceae	g__Treponema_D	s__Treponema_succinifaciens	f__Spirochaetaceae (UID2535)	92.33	0	92.33	0	56	56	54	48	34	21	2423576	2423576	2415268	2373027	2141714	1706675	56	250569	2423576	45.37	63318	41146	12	24	0	2287	4242	34494	3207	4707	7644	85371	239692	5707	28665	302506	0	0	0	0	0
MAG112	d__Bacteria	p__Bacteroidota	c__Bacteroidia	o__Bacteroidales	f__Muribaculaceae	g__C941	s__	o__Bacteroidales (UID2617)	78.49	1.1	72.99	83.33	140	140	121	94	35	11	2843951	2843951	2767422	2570796	1592345	756276	140	98841	2843951	51.06	27989	16641	29	62	0	2836	10107	5720	442983	10959	5455	43439	33633	2223	9584	7709	0	0	0	2	0
MAG113	d__Bacteria	p__Bacteroidota	c__Bacteroidia	o__Bacteroidales	f__Muribaculaceae	g__C941	s__	o__Bacteroidales (UID2617)	69.89	0.34	68.19	33.33	261	261	185	71	5	0	2182393	2182393	1918788	1100903	137757	0	261	28766	2182393	46.66	10103	6702	71	137	0	3343	2903	1126	31110	30268	1361	104863	12724	4987	3695	37793	0	0	0	0	0
MAG114	d__Bacteria	p__Bacteroidota	c__Bacteroidia	o__Bacteroidales	f__WCHB1-69	g__F23-D06	s__	k__Bacteria (UID2569)	56.08	0.54	53.38	100	11	11	11	11	11	8	1132377	1132377	1132377	1132377	1132377	1000374	11	237575	1132377	44.37	99492	92932	4	7	0	41936	55797	7630	1142958	232938	14086	226777	4076	33123	110019	421620	0	0	0	0	0
MAG115	d__Bacteria	p__Bacteroidota	c__Bacteroidia	o__Bacteroidales	f__WCHB1-69	g__F23-D06	s__	k__Bacteria (UID2569)	95.32	1.08	89.92	0	60	60	59	56	49	24	2999540	2999540	2995336	2972491	2852259	1959143	60	126246	2999540	47.1	65743	40888	17	31	0	4233	7809	5663	10818	540704	65949	19712	3829	53552	727715	17303	0	0	0	0	0
MAG116	d__Bacteria	p__Bacteroidota	c__Bacteroidia	o__Bacteroidales	f__WCHB1-69	g__F23-D06	s__	k__Bacteria (UID2569)	87.2	2.15	76.45	20	180	180	134	78	24	6	2393592	2393592	2240250	1853969	1000745	412977	180	96522	2393592	44.92	20913	10582	33	73	0	4510	28732	5619	11739	24954	12672	11142	3384	13204	48159	128964	0	0	0	0	0
MAG117	d__Bacteria	p__Bacteroidota	c__Bacteroidia	o__Bacteroidales	f__WCHB1-69	g__UBA1756	s__	k__Bacteria (UID2569)	87.96	0.54	85.26	0	179	179	134	71	18	2	2135303	2135303	1964422	1501336	726990	179206	179	90415	2135303	46.56	15554	8767	37	82	0	1065	11593	548	110845	2090	8861	7741	2673	54652	5335	20863	0	0	0	0	0
MAG118	d__Bacteria	p__Bacteroidota	c__Bacteroidia	o__Bacteroidales	f__WCHB1-69	g__UBA1756	s__	k__Bacteria (UID2569)	81.03	1.09	75.58	0	164	164	139	85	14	1	2119553	2119553	2027949	1648778	520315	98642	164	98642	2119553	47.31	17050	10737	41	80	0	684	20265	575	4068	787	194712	20282	794	47375	117164	2915	1	0	0	0	0
MAG119	d__Bacteria	p__Bacteroidota	c__Bacteroidia	o__Bacteroidales	f__WCHB1-69	g__unclassified_WCHB1-69	s__	k__Bacteria (UID2569)	78.66	0	78.66	0	33	33	26	24	20	14	1921673	1921673	1905100	1893026	1820346	1620782	33	263655	1921673	42.21	104889	68359	6	11	0	107102	19127	759982	10323	29862	42173	28880	123345	80219	25558	28622	0	0	0	0	0
MAG120	d__Bacteria	p__Bacteroidota	c__Bacteroidia	o__Bacteroidales	f__WCHB1-69	g__unclassified_WCHB1-69	s__	k__Bacteria (UID2569)	72.47	4.03	52.32	11.11	348	348	132	14	1	0	1693337	1693337	1003094	229701	25791	0	348	25791	1693337	42.56	5451	3862	103	193	0	10650	15986	25430	2456	4649	7917	5863	19361	11916	6191	65483	0	0	0	0	0
MAG121	d__Bacteria	p__Bacteroidota	c__Bacteroidia	o__Bacteroidales	f__WCHB1-69	g__unclassified_WCHB1-69	s__	k__Bacteria (UID2569)	97.31	4.46	75.01	0	39	39	15	13	11	10	2428339	2428339	2380920	2368117	2337095	2304721	39	772876	2428339	41.95	458137	206584	2	5	0	75942	1576291	31628	15727	48914	35132	23890	20118	36413	30698	23029	0	0	0	0	0
MAG122	d__Bacteria	p__Bacteroidota	c__Bacteroidia	o__Bacteroidales	f__WCHB1-69	g__unclassified_WCHB1-69	s__	k__Bacteria (UID2569)	91.79	8.44	49.59	0	263	263	149	72	20	4	2451952	2451952	2108661	1558376	752484	245273	263	71137	2451952	39.92	14385	7238	46	105	0	8799	5607	9311	5042	3462	16152	138182	7751	17880	13843	6350	0	0	0	0	0
MAG123	d__Bacteria	p__Bacteroidota	c__Bacteroidia	o__Bacteroidales	f__P3	g__unclassified_P3	s__Colimorpha_pelethequi	k__Bacteria (UID2569)	52.15	0	52.15	0	59	59	25	17	11	8	1365771	1365771	1275859	1219009	1131315	1023453	59	411526	1365771	47.51	93197	44595	4	9	0	190251	56960	3905	4178	42348	17144	48187	5235	65604	128109	16282	0	0	0	0	0
MAG124	d__Bacteria	p__Bacteroidota	c__Bacteroidia	o__Bacteroidales	f__P3	g__UBA1711	s__	k__Bacteria (UID2569)	57.26	0	57.26	0	46	46	46	45	24	9	1541604	1541604	1541604	1533760	1187622	642409	46	101613	1541604	52.51	41643	27629	12	23	0	1061	66962	390957	52346	1719	5568	179992	1913	5451	265023	6658	0	0	0	0	0
MAG125	d__Bacteria	p__Bacteroidota	c__Bacteroidia	o__Bacteroidales	f__P3	g__UBA1711	s__	k__Bacteria (UID2569)	81.45	0.54	78.75	0	76	76	71	60	34	15	2293782	2293782	2273732	2197445	1750866	1097703	76	101869	2293782	51.57	43240	26465	17	33	0	1720	16495	48820	68835	2194	3930	59243	2239	5507	1050526	5727	0	0	0	0	0
MAG126	d__Bacteria	p__Bacteroidota	c__Bacteroidia	o__Bacteroidales	f__P3	g__UBA1711	s__Colimorpha_merdihippi	k__Bacteria (UID2569)	89.78	1.61	81.73	0	87	87	68	63	33	16	2882785	2882785	2818602	2782574	2229732	1597160	87	235378	2882785	48.32	54229	29486	14	31	0	61955	37302	5245	306294	15142	13701	146272	1230802	126773	23317	305672	0	0	0	0	0
MAG127	d__Bacteria	p__Bacteroidota	c__Bacteroidia	o__Bacteroidales	f__P3	g__UBA1711	s__	k__Bacteria (UID2569)	93.82	7.53	56.17	47.62	105	105	98	82	41	10	2640942	2640942	2615716	2495428	1825109	721170	105	136828	2640942	49	34786	21626	25	48	0	3298	6325	1541	37571	12785	16201	229401	31171	22573	9874	340408	0	0	0	0	0
MAG128	d__Bacteria	p__Bacteroidota	c__Bacteroidia	o__Bacteroidales	f__P3	g__UBA1711	s__	k__Bacteria (UID2569)	63.37	1.61	55.32	0	81	81	65	57	39	10	2087488	2087488	2051657	1996837	1693032	665052	81	87895	2087488	48.85	39247	27560	19	35	0	1329	2369	1392	29105	230391	4525	9871	8332	7107	3548	7462	0	0	0	0	0
MAG129	d__Bacteria	p__Bacteroidota	c__Bacteroidia	o__Bacteroidales	f__P3	g__unclassified_P3	s__	k__Bacteria (UID2569)	71.11	1.34	64.41	33.33	57	57	57	52	35	9	1894204	1894204	1894204	1854924	1570380	666467	57	92056	1894204	47.18	37645	30467	16	30	0	2937	4738	3938	50700	7012	259276	129520	72979	32503	91173	4272	0	0	0	0	0
MAG130	d__Bacteria	p__Bacteroidota	c__Bacteroidia	o__Bacteroidales	f__P3	g__unclassified_P3	s__	k__Bacteria (UID2569)	92.74	1.4	85.74	0	174	174	75	60	36	20	2938246	2938246	2753818	2652254	2255388	1722798	174	211515	2938246	52.65	57010	26956	16	34	0	69453	322643	45706	147547	73364	66212	766820	1300931	75494	57708	67721	0	0	0	0	0
MAG131	d__Bacteria	p__Bacteroidota	c__Bacteroidia	o__Bacteroidales	f__P3	g__unclassified_P3	s__	k__Bacteria (UID2569)	81.04	1.08	75.64	0	79	79	73	61	25	9	1835940	1835940	1812818	1721378	1141798	544567	79	81266	1835940	51.15	35664	16557	18	37	0	13207	2973	4773	8910	1851	11343	326213	2695	6397	3568	13554	0	0	0	0	0
MAG132	d__Bacteria	p__Bacteroidota	c__Bacteroidia	o__Bacteroidales	f__F082	g__F082	s__Limimorpha_equi	k__Bacteria (UID2569)	91.13	0.99	86.18	33.33	95	95	85	73	51	17	3204648	3204648	3177309	3085215	2704725	1432777	95	178745	3204648	45.19	46978	31866	21	41	0	657312	285303	896040	38848	111330	218724	339710	46214	1618885	222228	29344	0	0	0	0	0
MAG133	d__Bacteria	p__Bacteroidota	c__Bacteroidia	o__Bacteroidales	f__F082	g__F082	s__Limimorpha_equi	k__Bacteria (UID2569)	95.97	1.88	86.57	25	75	75	47	35	20	12	2896985	2896985	2828110	2744383	2501126	2164949	75	353656	2896985	45.88	177659	49907	6	13	0	261033	240092	40449	24197	70745	153413	196263	32976	432629	1556437	28690	0	0	0	0	0
MAG134	d__Bacteria	p__Bacteroidota	c__Bacteroidia	o__Bacteroidales	f__F082	g__F082	s__	k__Bacteria (UID2569)	94.77	0	94.77	0	76	76	48	43	31	24	2963832	2963832	2888074	2850174	2673478	2411448	76	221350	2963832	47.12	88301	58687	11	21	0	1997576	87004	20555	76992	181085	313632	794257	33153	630984	66178	24813	0	0	0	0	0
MAG135	d__Bacteria	p__Bacteroidota	c__Bacteroidia	o__Bacteroidales	f__F082	g__F082	s__	k__Bacteria (UID2569)	79.08	0	79.08	0	61	61	58	49	33	14	2121642	2121642	2110094	2041180	1776544	1133202	61	116083	2121642	45.94	61496	30341	13	27	0	24370	20508	381203	14323	38327	28367	50859	28128	107410	2365	21236	0	0	0	0	0
MAG136	d__Bacteria	p__Bacteroidota	c__Bacteroidia	o__Bacteroidales	f__F082	g__F082	s__	k__Bacteria (UID2569)	94.35	0.02	94.25	0	76	76	52	48	35	19	2860685	2860685	2812737	2784446	2557834	1956778	76	287135	2860685	46.29	84764	42861	11	24	0	51272	62510	53817	12434	35207	31718	39759	680522	186120	12845	28808	0	0	0	0	0
MAG137	d__Bacteria	p__Bacteroidota	c__Bacteroidia	o__Bacteroidales	f__Paludibacteraceae	g__RF16	s__	k__Bacteria (UID2569)	89.93	7.2	53.93	52.63	97	97	85	57	28	8	1985838	1985838	1938381	1723519	1229877	528663	97	98422	1985838	44.55	31456	17757	20	41	0	16643	263980	15776	17116	12294	9473	5118	5475	61517	9932	25352	0	0	0	0	0
MAG138	d__Bacteria	p__Bacteroidota	c__Bacteroidia	o__Bacteroidales	f__F082	g__F082	s__	k__Bacteria (UID2569)	67.38	0	67.38	0	186	186	89	52	7	0	1405113	1405113	1137285	886812	232966	0	186	37671	1405113	46.88	12349	6236	36	74	0	160271	10524	8436	1188	90482	6429	10434	4066	87272	4318	63150	0	0	0	0	0
MAG139	d__Bacteria	p__Bacteroidota	c__Bacteroidia	o__Bacteroidales	f__F082	g__F082	s__Limimorpha_caballi	k__Bacteria (UID2569)	92.47	0	92.47	0	87	87	70	62	41	19	2789268	2789268	2754599	2695550	2359442	1578467	87	141930	2789268	47.1	57473	32510	16	32	0	70020	13247	67646	6140	1106390	11125	25844	20292	69437	7546	92719	0	0	0	0	0
MAG140	d__Bacteria	p__Bacteroidota	c__Bacteroidia	o__Bacteroidales	f__F082	g__F082	s__Limimorpha_caballi	k__Bacteria (UID2569)	93.82	1.88	84.42	0	100	100	60	53	34	15	2657775	2657775	2566209	2509481	2171337	1501372	100	267794	2657775	49.3	60213	29804	13	28	0	33092	38548	1200672	11428	57737	21258	27245	22760	56966	21650	60844	0	0	0	0	0
MAG141	d__Bacteria	p__Bacteroidota	c__Bacteroidia	o__Bacteroidales	f__F082	g__F082	s__	k__Bacteria (UID2569)	84.23	0	84.23	0	54	54	52	43	31	11	1839057	1839057	1832148	1761152	1567465	853738	54	118862	1839057	45.39	48869	33188	13	25	0	3612	10996	5177	911	327418	19160	13825	83949	35960	5782	213132	0	0	0	0	0
MAG142	d__Bacteria	p__Bacteroidota	c__Bacteroidia	o__Bacteroidales	f__P3	g__Phil12	s__Scybalousia_scybalohippi	k__Bacteria (UID2569)	98.39	1.08	92.99	66.67	64	64	46	42	30	21	2164324	2164324	2123532	2096237	1896423	1623463	64	159652	2164324	35.25	67311	50563	12	21	0	4998	217889	9305	8669	4715	265919	6469	9661	41027	20784	9884	0	0	0	0	0
MAG143	d__Bacteria	p__Bacteroidota	c__Bacteroidia	o__Bacteroidales	f__Paludibacteraceae	g__RF16	s__	k__Bacteria (UID2569)	69.04	2.69	55.59	60	336	336	81	33	8	2	1604240	1604240	986697	665808	312203	105175	336	53642	1604240	46.83	7098	3232	50	135	0	90885	239262	475010	18899	279660	111872	28934	81738	236400	42062	323887	0	0	0	2	0
MAG144	d__Bacteria	p__Bacteroidota	c__Bacteroidia	o__Bacteroidales	f__Paludibacteraceae	g__RF16	s__	k__Bacteria (UID2569)	93.28	0.27	91.93	0	60	60	45	37	26	16	2142803	2142803	2106501	2052632	1891689	1518706	60	162490	2142803	44.74	77861	43048	10	18	0	166077	103525	51395	8101	200447	60805	830890	36042	65276	20745	225633	0	0	0	1	0
MAG145	d__Bacteria	p__Bacteroidota	c__Bacteroidia	o__Bacteroidales	f__Paludibacteraceae	g__RF16	s__	k__Bacteria (UID2569)	92.19	0	92.19	0	41	41	40	36	26	13	1617845	1617845	1613715	1584125	1404007	936699	41	112531	1617845	43.77	56412	33840	11	20	0	7236	7285	3081	1154	69992	217849	2410	14582	8426	2729	472111	0	0	0	2	0
MAG146	d__Bacteria	p__Bacteroidota	c__Bacteroidia	o__Bacteroidales	f__Paludibacteraceae	g__RF16	s__Colicola_equi	k__Bacteria (UID2569)	94.35	0	94.35	0	23	23	22	20	16	12	2022180	2022180	2020573	2004683	1925658	1768376	23	298690	2022180	43.71	141770	97369	5	9	0	516650	35137	32479	274103	158033	27095	22970	7460	72118	8855	43335	0	0	0	1	0
MAG147	d__Bacteria	p__Bacteroidota	c__Bacteroidia	o__Bacteroidales	f__Paludibacteraceae	g__RF16	s__Colicola_caccequi	k__Bacteria (UID2569)	83.6	0	83.6	0	46	46	46	40	20	12	1432573	1432573	1432573	1391096	1035224	745756	46	86507	1432573	44.64	51093	23590	12	22	0	60433	125034	8885	17669	21880	65133	56693	30821	1449775	16443	244461	0	0	0	2	0
MAG148	d__Bacteria	p__Bacteroidota	c__Bacteroidia	o__Bacteroidales	f__Paludibacteraceae	g__RF16	s__	k__Bacteria (UID2569)	85.79	1.65	77.54	100	44	44	42	37	20	11	1656859	1656859	1650945	1615140	1309957	998041	44	169066	1656859	47.22	71332	30416	9	18	0	12472	326116	9125	1762	42400	7363	12799	26175	62069	9698	28855	0	0	0	1	0
MAG149	d__Bacteria	p__Bacteroidota	c__Bacteroidia	o__Bacteroidales	f__Paludibacteraceae	g__RF16	s__	k__Bacteria (UID2569)	89.39	3.23	73.24	28.57	46	46	45	41	25	11	1759035	1759035	1757517	1728155	1468702	973918	46	143598	1759035	46.05	60751	31505	10	20	0	4915	360150	49281	8972	5464	6806	2767	35240	39217	21659	6465	0	0	0	0	0
MAG150	d__Bacteria	p__Bacteroidota	c__Bacteroidia	o__Bacteroidales	f__Paludibacteraceae	g__RF16	s__Cryptobacteroides_equifaecalis	k__Bacteria (UID2569)	67.26	0	67.26	0	276	276	79	28	1	0	1320082	1320082	782367	442902	32567	0	276	32567	1320082	46.75	6115	3632	58	128	0	104259	466478	119082	17469	122919	38855	202077	14832	523005	216336	79415	0	0	0	2	0
MAG151	d__Bacteria	p__Bacteroidota	c__Bacteroidia	o__Bacteroidales	f__Paludibacteraceae	g__RF16	s__	k__Bacteria (UID2569)	70.46	0	70.46	0	77	77	64	48	15	0	1187656	1187656	1140119	1022026	501120	0	77	47702	1187656	46.03	19513	14344	20	37	0	3970	197742	23090	1952	9204	4014	10056	5777	13669	9991	8848	0	0	0	0	0
MAG152	d__Bacteria	p__Bacteroidota	c__Bacteroidia	o__Bacteroidales	f__Paludibacteraceae	g__RF16	s__	k__Bacteria (UID2569)	84.71	0.54	82.01	0	105	105	95	68	10	0	1521775	1521775	1486400	1289880	361438	0	105	46450	1521775	46.06	17263	12038	30	55	0	1523	25093	1430	1492	6102	9627	38584	33938	123782	2714	31626	0	0	0	0	0
MAG153	d__Bacteria	p__Bacteroidota	c__Bacteroidia	o__Bacteroidales	f__Paludibacteraceae	g__RF16	s__Colicola_coprequi	k__Bacteria (UID2569)	89.14	3.49	71.69	0	100	100	81	60	18	1	1482797	1482797	1405608	1238653	600287	50953	100	50953	1482797	46.03	20073	12069	25	49	0	3896	119828	13334	1201	281729	70747	3962	99433	10924	5974	51324	0	0	0	0	0
MAG154	d__Bacteria	p__Bacteroidota	c__Bacteroidia	o__Bacteroidales	f__Paludibacteraceae	g__RF16	s__	k__Bacteria (UID2569)	75	0	75	0	14	14	14	13	12	11	1408189	1408189	1408189	1399531	1378589	1348945	14	234246	1408189	44.96	119249	105460	5	8	0	4525	1972	1196	1543	1461	2519	4242	1223	10639	235117	1752	0	0	0	0	0
MAG155	d__Bacteria	p__Bacteroidota	c__Bacteroidia	o__Bacteroidales	f__Paludibacteraceae	g__RF16	s__	k__Bacteria (UID2569)	73.46	0.54	70.76	0	84	84	73	58	31	6	1778493	1778493	1738439	1626066	1161507	336952	84	74905	1778493	48.03	31536	20908	22	39	0	395	709	811	138625	906	983	11400	1106	652	992	17957	0	0	0	2	0
MAG156	d__Bacteria	p__Bacteroidota	c__Bacteroidia	o__Bacteroidales	f__Paludibacteraceae	g__SFVR01	s__Colousia_faecequi	k__Bacteria (UID2569)	94.62	1.61	86.57	0	198	198	133	86	26	3	2336175	2336175	2164823	1805394	906422	166068	198	56907	2336175	46.73	17987	10419	38	81	0	1181178	17419	5779	80536	179574	28273	41182	57342	261939	145549	144993	0	0	0	0	0
MAG157	d__Bacteria	p__Bacteroidota	c__Bacteroidia	o__Bacteroidales	f__Paludibacteraceae	g__SFVR01	s__Colousia_faecequi	k__Bacteria (UID2569)	95.7	1.08	90.3	66.67	67	67	63	56	32	19	2303431	2303431	2287482	2233467	1827764	1327653	67	122022	2303431	45.46	52176	32470	16	29	0	133534	10523	2309	547830	43348	7958	24409	19439	62758	37421	33641	0	0	0	0	0
MAG158	d__Bacteria	p__Bacteroidota	c__Bacteroidia	o__Bacteroidales	f__Paludibacteraceae	g__SFVR01	s__	k__Bacteria (UID2569)	90.59	0	90.59	0	75	75	62	53	31	3	1662570	1662570	1612384	1544434	1177308	190888	75	74497	1662570	44.44	31464	22231	19	34	0	34912	287336	17693	10809	59041	11901	1602	86069	56670	16159	2543	0	0	0	0	0
MAG159	d__Bacteria	p__Bacteroidota	c__Bacteroidia	o__Bacteroidales	f__Paludibacteraceae	g__SFVR01	s__	k__Bacteria (UID2569)	73.39	1.83	64.24	0	93	93	68	48	26	2	1627362	1627362	1534165	1390662	1009008	134168	93	80522	1627362	41.79	29476	18748	20	36	0	23965	21287	1623	21567	13339	6771	2293	10184	274336	5107	2654	0	0	0	0	0
MAG160	d__Bacteria	p__Bacteroidota	c__Bacteroidia	o__Bacteroidales	f__Paludibacteraceae	g__W0P28-013	s__	k__Bacteria (UID2569)	89.16	1.08	83.76	0	60	60	35	29	24	15	2143687	2143687	2091251	2053397	1977976	1646728	60	232795	2143687	48.62	86979	50576	7	15	0	27385	27534	2141530	39073	517494	51851	33669	144593	31303	504452	77531	0	0	0	1	0
MAG161	d__Bacteria	p__Bacteroidota	c__Bacteroidia	o__Bacteroidales	f__Paludibacteraceae	g__W0P28-013	s__	k__Bacteria (UID2569)	79.48	1.08	74.08	0	39	39	38	37	26	13	1722264	1722264	1717733	1711471	1528695	1085273	39	144612	1722264	46.17	63168	33608	10	19	0	36700	4045	94356	54433	46296	149734	2504	13522	30992	50988	561889	0	0	0	0	0
MAG162	d__Bacteria	p__Bacteroidota	c__Bacteroidia	o__Bacteroidales	f__Paludibacteraceae	g__RUG163	s__	k__Bacteria (UID2569)	88.98	0.54	86.28	100	170	170	94	60	15	6	1779277	1779277	1593603	1345283	654835	355155	170	71764	1779277	40.03	18292	10119	27	59	0	192910	28614	6803	2287	9903	4793	27742	7270	137542	36565	13194	0	0	0	1	0
MAG163	d__Bacteria	p__Bacteroidota	c__Bacteroidia	o__Bacteroidales	f__Paludibacteraceae	g__RUG163	s__	k__Bacteria (UID2569)	97.04	0	97.04	0	26	26	26	25	21	15	2081294	2081294	2081294	2074100	2000027	1772151	26	252163	2081294	39.7	122532	65955	6	12	0	16536	303422	5395	893	2895	2285	5423	2437	77528	22735	7635	0	0	0	2	0
MAG164	d__Bacteria	p__Bacteroidota	c__Bacteroidia	o__Bacteroidales	f__Paludibacteraceae	g__RUG163	s__	k__Bacteria (UID2569)	93.82	0	93.82	0	70	70	61	40	24	12	1758564	1758564	1730615	1583096	1287804	905894	70	126839	1758564	39.6	50387	22966	12	26	0	2753	2024	1652	4593	1495	1992	7730	1437	397885	6469	1374	0	0	0	2	0
MAG165	d__Bacteria	p__Bacteroidota	c__Bacteroidia	o__Bacteroidales	f__Paludibacteraceae	g__RUG163	s__	k__Bacteria (UID2569)	93.28	0	93.28	0	38	38	35	31	26	14	1853289	1853289	1843305	1818265	1730247	1318495	38	189512	1853289	42.17	89512	38792	8	16	0	6096	2421	14104	6313	9919	136402	1553	17674	10769	4396	4370	0	0	0	2	0
MAG166	d_Archaea	p__Euryarchaeota	c__Methanomicrobia	o__Methanomicrobiales	f__Methanocorpusculaceae	g__Methanocorpusculum	s_Methanocorpusculum_equi	p__Euryarchaeota (UID54)	85.92	0	85.92	0	63	63	60	41	19	7	1317922	1317922	1304991	1156168	832206	456104	63	81309	1317922	49.93	28730	15060	13	28	0	1529395	58145	51677	13136	768360	258633	113644	138643	21017	85347	53129	0	0	0	0	0
MAG167	d_Archaea	p__Euryarchaeota	c__Methanomicrobia	o__Methanomicrobiales	f__Methanocorpusculaceae	g__Methanocorpusculum	s_Methanocorpusculum_equi	p__Euryarchaeota (UID54)	66.82	9.37	19.97	41.18	399	399	33	6	0	0	1066245	1066245	253740	67115	0	0	399	12928	1066245	51.05	3192	1947	104	211	0	152829	15000	22436	1753	98033	44451	12896	15065	2807	12527	57608	0	0	0	0	0
MAG168	d__Bacteria	p__Firmicutes	c__Clostridia	o__Oscillospirales	f__CAG-272	g__CAG-390	s__	o__Clostridiales (UID1212)	86.13	4.16	65.33	0	187	187	67	50	24	8	2121719	2121719	1854816	1731300	1296928	773936	187	168662	2121719	47.62	29395	14879	16	40	0	10958	15119	20047	3888	356593	17985	8525	12036	11480	12810	18531	0	0	0	0	0
MAG169	d_Archaea	p__Euryarchaeota	c__Methanomicrobia	o__Methanomicrobiales	f__Methanocorpusculaceae	g__Methanocorpusculum	s__	p__Euryarchaeota (UID54)	74.69	6.59	41.74	45.45	610	610	30	4	1	0	1411509	1411509	246768	89077	40930	0	610	40930	1411509	54.54	2484	1689	169	342	0	233800	32077	84182	14060	280796	77847	45516	55998	16542	38332	29695	0	0	0	0	0
MAG170	d__Bacteria	p__Verrucomicrobiota	c__Lentisphaeria	o__Victivallales	f__Victivallaceae	g__UBA1784	s__	k__Bacteria (UID2982)	89.86	0.68	86.46	0	26	26	25	25	22	15	1894308	1894308	1889472	1889472	1821871	1563231	26	172770	1894308	54.89	106692	63836	7	13	0	33238	273572	145677	41619	27105	5722	12278	8517	11282	720	5466	0	0	0	0	0
MAG171	d__Bacteria	p__Verrucomicrobiota	c__Lentisphaeria	o__Victivallales	f__Victivallaceae	g__UBA1784	s__	k__Bacteria (UID2982)	88.15	1.39	81.2	0	181	181	118	74	9	1	1830934	1830934	1629395	1307700	306703	55161	181	55161	1830934	57.19	13790	9131	41	81	0	1221	4971	1259	456	875	7251	92399	1216	865	2478	3583	0	0	0	0	0
MAG172	d__Bacteria	p__Verrucomicrobiota	c__Lentisphaeria	o__Victivallales	f__Victivallaceae	g__UBA1784	s__	k__Bacteria (UID2982)	66.75	0.68	63.35	0	134	134	94	51	14	4	1643767	1643767	1504197	1182616	589422	266337	134	88248	1643767	58.03	18480	9272	26	57	0	118	123	167	157	113	649	110	203	23529	83217	900	0	0	0	0	0
MAG173	d__Bacteria	p__Firmicutes	c__Clostridia	o__Oscillospirales	f__CAG-272	g__unclassified_CAG-272	s__	o__Clostridiales (UID1212)	65.71	6.72	32.11	0	706	706	28	0	0	0	1494589	1494589	177817	0	0	0	706	9362	1494589	49.66	2353	1521	200	400	0	1618	2349	4973	2205	3090	1343	2896	43670	3667	1577	2355	0	0	0	0	0
MAG174	d__Bacteria	p__Firmicutes	c__Negativicutes	o__Acidaminococcales	f__Acidaminococcaceae	g__Phascolarctobacterium_A	s__	o__Selenomonadales (UID1024)	78.01	0.72	74.41	33.33	235	235	107	31	0	0	1415093	1415093	973015	451171	0	0	235	24660	1415093	39.88	7022	4674	63	126	0	28398	71000	135883	219478	75353	40655	15521	91328	68453	82511	127805	0	0	0	0	0
MAG175	d__Bacteria	p__Firmicutes	c__Negativicutes	o__Acidaminococcales	f__Acidaminococcaceae	g__Phascolarctobacterium_A	s__	o__Selenomonadales (UID1024)	84.33	5.09	58.88	12.5	255	255	136	51	6	0	1849856	1849856	1466148	861670	207746	0	255	48383	1849856	38.92	9682	5455	58	121	0	21191	40689	103269	177197	103351	48332	305113	51043	43343	91975	199662	0	0	0	0	0
MAG176	d__Bacteria	p__Bacteroidota	c__Bacteroidia	o__Bacteroidales	f__Salinivirgaceae	g__unclassified_Salinivirgaceae	s__	k__Bacteria (UID2569)	95.7	0	95.7	0	36	36	36	36	27	22	2663805	2663805	2663805	2663805	2499260	2292139	36	246081	2663805	40.28	110490	61303	9	17	0	2417	2305	4584	4657	3506	3664	554858	2943	1843	3031	8885	0	0	0	0	0
MAG177	d__Bacteria	p__Firmicutes	c__Negativicutes	o__Acidaminococcales	f__Acidaminococcaceae	g__unclassified_Acidaminococcaceae	s__	o__Selenomonadales (UID1024)	80.38	5.85	51.13	16.67	271	271	81	31	0	0	1194912	1194912	765822	438109	0	0	271	23242	1194912	49.68	6561	3647	52	112	0	2986	993	2268	431	54565	961	1042	471	869	1365	40458	0	0	0	0	0
MAG178	d__Bacteria	p__Firmicutes	c__Negativicutes	o__Acidaminococcales	f__Acidaminococcaceae	g__unclassified_Acidaminococcaceae	s__	o__Selenomonadales (UID1024)	81.16	6.54	48.46	17.65	154	154	96	41	5	1	1293377	1293377	1100187	702869	171895	50194	154	50194	1293377	41.66	10569	6516	36	74	0	60516	6374	33473	209	65778	5694	2824	2578	4203	11638	11033	0	0	0	0	0
MAG179	d__Bacteria	p__Firmicutes	c__Negativicutes	o__Acidaminococcales	f__Acidaminococcaceae	g__unclassified_Acidaminococcaceae	s__Phascolarctobacterium_caballi	o__Selenomonadales (UID1024)	64.75	0.42	62.65	0	216	216	54	6	0	0	854343	854343	372964	69275	0	0	216	12261	854343	38.92	4529	3111	66	122	0	18965	856	434	207	3930	1700	30554	6659	2421	19751	1037	0	0	0	0	0
MAG180	d__Bacteria	p__Firmicutes	c__Clostridia	o__Christensenellales	f__UBA4651	g__unclassified_UBA4651	s__	k__Bacteria (UID2329)	82.02	9.8	33.02	7.14	198	198	38	25	7	2	918627	918627	648067	557977	279539	134405	198	73986	918627	38.02	14501	3762	17	48	0	2349	2225	1804	2158	32383	44484	2791	8753	2688	2950	3577	0	0	0	0	0
MAG181	d__Bacteria	p__Firmicutes	c__Clostridia	o__Christensenellales	f__UBA1242	g__unclassified_UBA1242	s__	k__Bacteria (UID1452)	52.2	0.93	47.55	0	125	125	26	4	0	0	469183	469183	192067	49538	0	0	125	13708	469183	35.84	4318	2717	36	69	0	2092	1056	5872	128	3079	2552	1018	893	712	15503	7507	0	0	0	0	0
MAG182	d__Bacteria	p__Firmicutes	c__Clostridia	o__Christensenellales	f__CAG-917	g__unclassified_CAG-917	s__	o__Clostridiales (UID1212)	67.72	0	67.72	0	80	80	48	36	17	4	1237921	1237921	1157721	1068593	783790	316145	80	103417	1237921	39.31	35595	14875	12	25	0	200139	271163	12325	19980	23023	39506	24543	17307	9572	25774	34251	0	0	0	0	0
MAG183	d__Bacteria	p__Firmicutes	c__Clostridia	o__Christensenellales	f__Borkfalkiaceae	g__UBA1259	s__	o__Clostridiales (UID1212)	75.22	2.96	60.42	0	172	172	69	32	8	2	1221527	1221527	1004389	735787	389982	168651	172	98826	1221527	33.97	13379	6600	21	55	0	828	1009	433	1582	1352	385	2339	58287	3167	448	2162	0	0	0	0	0
MAG184	d__Bacteria	p__Verrucomicrobiota	c__Verrucomicrobiae	o__Verrucomicrobiales	f__Akkermansiaceae	g__Akkermansia	s__	k__Bacteria (UID2982)	89.66	0	89.66	0	154	154	128	84	26	4	2346285	2346285	2260252	1949742	1003200	246465	154	69053	2346285	63.9	22760	13218	34	68	0	191905	176099	100511	42184	194787	115196	143884	24992	242433	71798	89758	0	0	0	0	0
MAG185	d__Bacteria	p__Verrucomicrobiota	c__Verrucomicrobiae	o__Verrucomicrobiales	f__Akkermansiaceae	g__Akkermansia	s__	k__Bacteria (UID2982)	91.5	1.39	84.55	33.33	148	148	86	70	39	13	2527178	2527178	2360245	2239994	1771847	841067	148	121880	2527178	64.03	39776	20975	23	45	0	90918	849598	53277	26734	32359	49074	101532	12722	215338	64886	64540	0	0	0	0	0
MAG186	d__Bacteria	p__Verrucomicrobiota	c__Verrucomicrobiae	o__Verrucomicrobiales	f__Akkermansiaceae	g__Akkermansia	s__	k__Bacteria (UID2982)	92.4	2.04	82.2	33.33	122	122	106	69	24	5	1982723	1982723	1919798	1654792	944717	324773	122	87156	1982723	61.36	23461	11901	26	54	0	1345	2023	12339	11994	646	7053	16599	194056	6473	2602	2198	0	0	0	0	0
MAG187	d__Bacteria	p__Verrucomicrobiota	c__Kiritimatiellae	o__RFP12	f__UBA1067	g__RUG572	s__	k__Bacteria (UID2982)	85.23	2.73	71.58	60	281	281	221	138	50	7	4044349	4044349	3834399	3223906	1844130	406310	281	71510	4044349	61.12	22229	11691	58	121	0	31982	94631	57981	619026	52351	361338	170303	228014	83819	79625	141268	0	0	0	0	0
MAG188	d__Bacteria	p__Verrucomicrobiota	c__Kiritimatiellae	o__RFP12	f__UBA1067	g__UBA1731	s__	k__Bacteria (UID2982)	81.77	2.19	70.82	40	300	300	152	57	4	0	2070756	2070756	1596890	927256	130252	0	300	39781	2070756	65.66	8896	5360	69	144	0	23627	133657	6754	9464	55747	48069	12657	24077	46421	24134	285182	0	0	0	0	0
MAG189	d__Bacteria	p__Verrucomicrobiota	c__Kiritimatiellae	o__RFP12	f__UBA1067	g__RUG572	s__	k__Bacteria (UID2982)	87.6	7.46	50.3	11.11	460	460	291	163	36	8	4829096	4829096	4301049	3377235	1369775	467745	460	78324	4829096	59.61	16243	8789	89	190	0	291621	277332	172663	64096	86494	154035	229118	90375	615798	497656	142334	0	0	0	0	0
MAG190	d__Bacteria	p__Verrucomicrobiota	c__Kiritimatiellae	o__RFP12	f__UBA1067	g__UBA1067	s__	k__Bacteria (UID2982)	85.11	2.03	74.96	0	56	56	54	48	27	10	1707718	1707718	1698943	1653358	1325111	733702	56	102097	1707718	52.54	40143	26539	13	26	0	7421	12559	3015	32545	5624	144818	11770	6081	24636	5287	6282	0	0	0	0	0
MAG191	d__Bacteria	p__Verrucomicrobiota	c__Lentisphaeria	o__UBA1407	f__UBA1407	g__UBA1724	s__	k__Bacteria (UID2982)	68.68	2.03	58.53	0	299	299	155	43	2	0	1852362	1852362	1366499	608040	59385	0	299	32182	1852362	53.04	7204	4918	81	160	0	50152	8144	74421	6141	846	13508	6514	606	11348	6539	3320	0	0	0	0	0
MAG192	d__Bacteria	p__Verrucomicrobiota	c__Lentisphaeria	o__UBA1407	f__UBA1407	g__UBA1724	s__	k__Bacteria (UID2982)	87.16	1.38	80.26	0	82	82	79	70	43	22	2980952	2980952	2971310	2901102	2429415	1695042	82	112103	2980952	56.99	59244	30737	19	37	0	95556	56171	13353	15417	231866	22054	89450	30693	53187	134169	154535	0	0	0	0	0
MAG193	d__Bacteria	p__Firmicutes	c__Clostridia	o__Lachnospirales	f__Lachnospiraceae	g__unclassified_Lachnospiraceae	s__Hippenecus_merdae	o__Clostridiales (UID1226)	84.8	0.21	83.75	0	46	46	42	40	28	11	2027948	2027948	2011930	1997492	1759105	1128529	46	246787	2027948	52.38	52818	34915	9	21	0	73596	299120	235801	31982	266974	100054	32336	117890	109939	54504	110271	0	0	0	0	0
MAG194	d__Bacteria	p__Firmicutes	c__Clostridia	o__Lachnospirales	f__Lachnospiraceae	g__unclassified_Lachnospiraceae	s__	o__Clostridiales (UID1226)	69.48	1.9	59.98	33.33	65	65	59	48	24	8	1970485	1970485	1949277	1870903	1480585	876539	65	182727	1970485	46.51	47480	25768	11	24	0	3170	1934	2730	2348	3013	1958	3500	2054	2499	274279	3366	0	0	0	0	0
MAG195	d__Bacteria	p__Spirochaetota	c__Spirochaetia	o__Sphaerochaetales	f__Sphaerochaetaceae	g__UBA9732	s__	k__Bacteria (UID2495)	79.55	0	79.55	0	48	48	44	35	23	13	2032328	2032328	2018375	1954480	1741568	1400647	48	201712	2032328	48.52	98063	40901	8	16	0	32260	50303	438785	262116	58821	63293	206398	18738	61886	91869	80527	0	0	0	0	0
MAG196	d__Bacteria	p__Spirochaetota	c__Spirochaetia	o__Sphaerochaetales	f__Sphaerochaetaceae	g__UBA1265	s__	k__Bacteria (UID2495)	82.95	2.65	69.7	33.33	199	199	107	36	2	0	1282692	1282692	988188	505937	52152	0	199	26333	1282692	42.26	8331	5116	51	102	0	644	5439	18008	484	62512	700	3847	1274	784	36875	22194	0	0	0	0	0
MAG197	d__Bacteria	p__Elusimicrobiota	c__Elusimicrobia	o__Elusimicrobiales	f__Elusimicrobiaceae	g__UBA1436	s__	k__Bacteria (UID2495)	93.82	0	93.82	0	260	260	110	37	3	0	1424025	1424025	1051964	556773	85822	0	260	33567	1424025	48.09	7915	4928	55	114	0	483	2369	318	928	4084	1262	1145	770	62955	6533	782	0	0	0	0	0
MAG198	d__Bacteria	p__Firmicutes	c__Clostridia	o__Oscillospirales	f__CAG-272	g__UBA1740	s__	o__Clostridiales (UID1212)	63.65	0.06	63.35	0	129	129	85	47	12	1	1392103	1392103	1233026	955316	438351	59110	129	59110	1392103	52.79	14528	8218	26	58	0	16093	557	8717	31638	71884	13053	23237	10109	6443	7471	34395	0	1	0	0	0
MAG199	d__Bacteria	p__Firmicutes	c__Clostridia	o__Christensenellales	f__Borkfalkiaceae	g__UBA11475	s__	c__Clostridia (UID1118)	53.5	5.24	27.3	0	703	703	4	1	0	0	1180450	1180450	27570	10460	0	0	703	10460	1180450	44.26	1676	1277	238	443	0	2155	6331	4722	1572	2839	1870	1471	1171	29431	1113	1270	0	0	0	0	0
MAG200	d__Bacteria	p__Firmicutes	c__Clostridia	o__Oscillospirales	f__Ruminococcaceae	g__Firm-04	s__	o__Clostridiales (UID1212)	97.32	0	97.32	0	34	34	30	26	25	15	2331892	2331892	2322483	2298578	2274480	1910089	34	215005	2331892	46.44	128092	65039	7	13	0	1688	2026	3893	318503	4139	5749	3401	4512	2355	3808	13792	0	0	0	0	0
MAG201	d__Bacteria	p__Firmicutes	c__Clostridia	o__Oscillospirales	f__Ruminococcaceae	g__Firm-04	s__	o__Clostridiales (UID1212)	95.97	0.34	94.27	0	114	114	66	51	32	13	2370934	2370934	2263517	2148985	1812139	1098175	114	149270	2370934	52.67	46801	27845	15	31	0	1568	2388	2451	17161	6443	2361	20234	2109	12486	6658	313783	0	0	0	0	0
MAG202	d__Bacteria	p__Firmicutes	c__Clostridia	o__Oscillospirales	f__Ruminococcaceae	g__Firm-04	s__	o__Clostridiales (UID1212)	91.09	0.67	87.74	0	59	59	55	48	26	12	1967757	1967757	1951677	1895494	1512120	940675	59	164983	1967757	50.63	49516	28464	13	25	0	47557	649	177321	2556	1454	8812	14650	630	538	77996	5417	0	0	0	0	0
MAG203	d__Bacteria	p__Firmicutes	c__Clostridia	o__Oscillospirales	f__Oscillospiraceae	g__CAG-110	s__	o__Clostridiales (UID1212)	85.23	0	85.23	0	164	164	104	47	5	1	1446493	1446493	1222245	825860	186925	60370	164	60370	1446493	53.3	11387	6511	38	80	0	406	444	392	463	176677	569	632	390	833	701	1303	0	0	0	0	0
MAG204	d__Bacteria	p__Firmicutes	c__Clostridia	o__Oscillospirales	f__Acutalibacteraceae	g__UMGS1487	s__	o__Clostridiales (UID1212)	88.81	0.67	85.46	0	95	95	73	47	13	1	1298749	1298749	1218178	1030982	439729	52199	95	52199	1298749	56.26	19270	11623	23	42	0	16794	135164	9832	21577	40357	20170	25843	5015	61809	27805	141659	0	0	0	0	0
MAG205	d__Bacteria	p__Firmicutes	c__Clostridia	o__Lachnospirales	f__Lachnospiraceae	g__ISDg	s__	o__Clostridiales (UID1212)	97.76	0	97.76	0	34	34	29	28	19	13	2247956	2247956	2239329	2231826	2067325	1853180	34	676880	2247956	48.65	114252	57297	5	11	0	2833	7760	4093	473608	4845	7288	422736	6193	71912	88910	206972	0	0	0	0	0
MAG206	d__Bacteria	p__Firmicutes	c__Clostridia	o__Oscillospirales	f__Oscillospiraceae	g__unclassified_Oscillospiraceae	s__	o__Clostridiales (UID1212)	64.29	2.35	52.54	0	198	198	101	51	3	0	1398132	1398132	1159565	800882	90768	0	198	35069	1398132	48.65	10978	6350	42	82	0	350	528	478	802	65945	581	2201	1010	332	569	755	0	0	0	0	0
MAG207	d__Bacteria	p__Firmicutes	c__Clostridia	o__Oscillospirales	f__CAG-272	g__CAG-390	s__	o__Clostridiales (UID1212)	88.07	0.67	84.72	0	199	199	154	89	18	0	2256052	2256052	2092684	1618273	538911	0	199	39617	2256052	50.22	15141	9242	49	97	0	1226	23988	1076	104770	37634	1025	115971	902	1776	9206	1665	0	0	0	0	0
MAG208	d__Bacteria	p__Firmicutes	c__Clostridia	o__Oscillospirales	f__CAG-272	g__UMGS1225	s__	o__Clostridiales (UID1212)	80.69	1.01	75.64	0	445	445	221	82	3	0	2937189	2937189	2177287	1181610	90744	0	445	32157	2937189	52.69	8584	4889	113	227	0	16407	25167	107337	161971	69414	21652	144535	41934	32288	46218	88764	0	0	0	0	0
MAG209	d__Bacteria	p__Firmicutes	c__Clostridia	o__Oscillospirales	f__Oscillospiraceae	g__CAG-170	s__	o__Clostridiales (UID1212)	71.47	5.03	46.32	0	327	327	144	38	0	0	1810218	1810218	1202034	495664	0	0	327	24362	1810218	54.09	6467	4200	92	178	0	2396	2956	14744	20040	80594	1756	10071	2662	10940	6005	85200	0	0	0	0	0
MAG210	d__Bacteria	p__Firmicutes	c__Clostridia	o__Oscillospirales	f__CAG-272	g__unclassified_Lachnospiraceae	s__	o__Clostridiales (UID1212)	92.7	1.01	87.65	50	77	77	70	60	37	18	2699399	2699399	2672385	2594202	2205770	1559784	77	142472	2699399	57.12	63173	29839	15	31	0	103733	29745	14593	4433	50008	36222	40127	5360	44350	237135	11188	0	0	0	0	0
MAG211	d__Bacteria	p__Firmicutes	c__Clostridia	o__Oscillospirales	f__CAG-272	g__CAG-448	s__	o__Clostridiales (UID1212)	85.79	1.1	80.29	87.5	229	229	169	98	31	4	2950193	2950193	2733250	2233189	1181381	274548	229	84331	2950193	60.71	19937	10459	45	96	0	15434	4728	7573	3310	4898	6260	6196	2076	6640	375880	2547	0	1	0	0	0
MAG212	d__Bacteria	p__Firmicutes	c__Clostridia	o__Oscillospirales	f__CAG-272	g__UMGS1696	s__	o__Clostridiales (UID1212)	66.86	0	66.86	0	153	153	102	43	5	0	1287043	1287043	1122842	692820	139852	0	153	30213	1287043	60.7	10363	7000	39	76	0	3928	7710	3792	2450	20916	5073	5568	3266	6848	91237	8851	0	0	0	0	0
MAG213	d__Bacteria	p__Firmicutes	c__Clostridia	o__Oscillospirales	f__CAG-272	g__UMGS1696	s__	o__Clostridiales (UID1212)	74.43	0.67	71.08	0	248	248	124	29	0	0	1502207	1502207	1085975	433248	0	0	248	23949	1502207	54.83	7058	4847	67	133	0	1519	2830	3087	1240	793	4426	1857	886	3859	79854	1244	0	0	0	0	0
MAG214	d__Bacteria	p__Firmicutes	c__Clostridia	o__Oscillospirales	f__QAMX01	g__unclassified_QAMX01	s__	o__Clostridiales (UID1212)	73.94	3.69	55.49	0	412	412	141	34	2	0	2051070	2051070	1216341	485584	71768	0	412	42859	2051070	57.37	6016	3637	106	218	0	1279	2672	3591	1823	37619	1701	1045	1002	1350	86925	5749	0	0	0	0	0
MAG215	d__Bacteria	p__Firmicutes	c__Clostridia	o__Oscillospirales	f__CAG-272	g__unclassified_CAG-272	s__	o__Clostridiales (UID1212)	85.93	0.11	85.38	0	134	134	100	53	15	2	1596080	1596080	1471172	1119357	558745	126103	134	72343	1596080	50.75	15423	9399	28	62	0	326	418	204	175	214	311	1122	286	94059	940	278	0	0	0	0	0
MAG216	d__Bacteria	p__Firmicutes	c__Clostridia	o__Christensenellales	f__CAG-74	g__unclassified_CAG-74	s__	c__Clostridia (UID1118)	64.02	0.81	59.97	0	254	254	101	16	0	0	1300925	1300925	790906	224381	0	0	254	22775	1300925	57.81	5723	3947	76	143	0	4732	9305	19044	67343	21023	7163	67801	5068	8154	11266	40780	0	0	0	0	0
MAG217	d__Bacteria	p__Desulfobacterota	c__Desulfovibrionia	o__Desulfovibrionales	f__Desulfovibrionaceae	g__Mailhella	s__	c__Deltaproteobacteria (UID3218)	75.71	4.88	51.31	25	316	316	92	20	0	0	1422407	1422407	775254	275236	0	0	316	22233	1422407	63.14	5645	3268	80	164	0	6052	4419	27810	26932	8410	6195	30965	13039	7630	11826	58707	0	0	0	0	0
MAG218	d__Bacteria	p__Firmicutes	c__Clostridia	o__Oscillospirales	f__Oscillospiraceae	g__UBA738	s__Apopatocola_equi	o__Clostridiales (UID1212)	93.79	3.08	78.39	0	94	94	61	51	31	13	2238566	2238566	2154849	2091820	1757173	1115681	94	247556	2238566	59.37	49156	29504	14	28	0	20475	11633	302617	29097	256866	10138	29097	41428	97972	73200	299191	0	0	0	0	0
MAG219	d__Bacteria	p__Firmicutes	c__Clostridia	o__Oscillospirales	f__Acutalibacteraceae	g__UBA737	s__	o__Clostridiales (UID1212)	95.97	0.34	94.27	0	78	78	63	46	12	3	1236950	1236950	1186484	1071978	526171	217109	78	89392	1236950	38.72	23041	13367	16	34	0	2096	15841	220	525	1463	398	76377	302	539	8856	2232	0	0	0	0	0
MAG220	d__Bacteria	p__Firmicutes	c__Clostridia	o__Oscillospirales	f__Oscillospiraceae	g__NK3B98	s__	o__Clostridiales (UID1212)	97.43	0.67	94.08	0	142	142	99	78	36	9	2611208	2611208	2503748	2352714	1587443	684010	142	118893	2611208	52.8	30476	21546	27	53	0	40557	20069	43941	269038	1593204	17856	39314	21443	98719	18899	325725	0	0	0	0	0
MAG221	d__Bacteria	p__Firmicutes	c__Clostridia	o__Oscillospirales	f__Oscillospiraceae	g__Oscillibacter	s__	o__Clostridiales (UID1212)	80.05	0.34	78.35	100	159	159	100	39	3	0	1235325	1235325	1025303	593576	92647	0	159	33794	1235325	51.53	9906	6069	42	83	0	1319	3826	6953	17578	42297	2954	11954	1939	64659	6111	3909	0	0	0	0	0
MAG222	d__Bacteria	p__Firmicutes	c__Clostridia	o__Oscillospirales	f__Acutalibacteraceae	g__unclassified_Acutalibacteraceae	s__	o__Clostridiales (UID1212)	87.45	2.4	75.45	50	267	267	144	58	4	0	1920095	1920095	1513284	928111	131307	0	267	45832	1920095	48.55	9448	5504	62	131	0	1586	2564	4431	101087	14469	3005	13534	21100	7072	28810	9214	0	0	0	0	0
MAG223	d__Bacteria	p__Firmicutes	c__Clostridia	o__Christensenellales	f__CAG-74	g__SFMI01	s__	c__Clostridia (UID1118)	60.99	0	60.99	0	173	173	119	52	4	0	1571789	1571789	1381228	874697	122412	0	173	36839	1571789	56.89	11376	7531	44	87	0	9821	15653	34457	84830	26029	22616	147964	46162	20066	19305	67383	0	0	0	0	0
MAG224	d__Bacteria	p__Firmicutes	c__Clostridia	o__Christensenellales	f__CAG-74	g__unclassified_CAG-74	s__	o__Clostridiales (UID1120)	65.34	0.77	61.49	100	86	86	78	65	32	4	1983053	1983053	1949534	1854674	1319727	354210	86	132520	1983053	54.97	30290	20069	21	40	0	700	766	586	1243	962	807	2072	838	952	243032	1264	0	0	0	0	0
MAG225	d__Bacteria	p__Firmicutes	c__Clostridia	o__Oscillospirales	f__Oscillospiraceae	g__RUG678	s__	o__Clostridiales (UID1212)	72.68	0.69	69.23	0	190	190	117	48	3	0	1496979	1496979	1229866	736111	86086	0	190	33222	1496979	51.6	9379	6103	50	98	0	8156	11134	31829	18599	23859	7166	74165	1028	11295	27527	28177	0	0	0	0	0
MAG226	d__Bacteria	p__Firmicutes	c__Clostridia	o__Oscillospirales	f__Acutalibacteraceae	g__UBA737	s__	o__Clostridiales (UID1212)	87.14	0	87.14	0	57	57	49	38	14	3	1195106	1195106	1170121	1089269	694049	289346	57	153481	1195106	39.99	31415	18146	11	24	0	79161	3986	481	6518	518	554	52438	5665	60367	8808	565	0	0	0	0	0
MAG227	d__Bacteria	p__Firmicutes	c__Clostridia	o__Oscillospirales	f__Acutalibacteraceae	g__UBA737	s__	o__Clostridiales (UID1212)	90.27	0.02	90.17	0	12	12	10	10	10	10	1276393	1276393	1273804	1273804	1273804	1273804	12	433243	1276393	38.88	232758	85279	2	5	0	1123	2541	1335	1039	1447	1209	1900	219232	1956	1428	1702	0	0	0	0	0
MAG228	d__Bacteria	p__Firmicutes	c__Clostridia	o__Oscillospirales	f__Acutalibacteraceae	g__UBA737	s__	o__Clostridiales (UID1212)	85.77	6.67	52.42	21.43	296	296	81	27	3	0	1275122	1275122	800124	420807	87002	0	296	33823	1275122	40.74	6589	3732	54	117	0	352	15906	49198	284	2953	8042	467	575	3832	3345	398	0	0	0	0	0
MAG229	d__Bacteria	p__Firmicutes	c__Clostridia	o__Oscillospirales	f__Acutalibacteraceae	g__CAG-488	s__	o__Clostridiales (UID1212)	93.39	0	93.39	0	44	44	36	34	18	11	2429029	2429029	2414624	2399851	2113014	1852293	44	378117	2429029	41.24	200750	50821	5	11	0	11337	18640	4567	69665	25918	54577	397325	3016	20257	7705	250128	0	0	0	0	0
MAG230	d__Bacteria	p__Firmicutes	c__Clostridia	o__Oscillospirales	f__Acutalibacteraceae	g__CAG-488	s__	o__Clostridiales (UID1212)	60.34	0	60.34	0	350	350	79	16	1	0	1443310	1443310	667647	262305	33872	0	350	33872	1443310	41.33	4706	3144	91	183	0	5420	4261	1797	39990	9737	10602	23841	531	8106	3073	262278	0	0	0	0	0
MAG231	d__Bacteria	p__Firmicutes	c__Clostridia	o__Oscillospirales	f__Acutalibacteraceae	g__CAG-488	s__	o__Clostridiales (UID1212)	93.74	2.52	81.14	33.33	94	94	65	52	40	20	2872610	2872610	2796218	2699950	2491879	1753830	94	187576	2872610	42.48	63858	37720	14	30	0	12776	14779	17941	21669	742414	13383	18692	14338	13567	43502	43960	0	0	0	0	0
MAG232	d__Bacteria	p__Firmicutes	c__Clostridia	o__Oscillospirales	f__Acutalibacteraceae	g__CAG-177	s__	o__Clostridiales (UID1212)	96.38	1.01	91.33	0	34	34	27	25	22	17	2228684	2228684	2207698	2192837	2130025	1921901	34	309815	2228684	44.28	108541	74703	7	13	0	34240	86991	48464	14318	390611	25754	49348	68050	96797	7235	3516	0	0	0	0	0
MAG233	d__Bacteria	p__Firmicutes	c__Clostridia	o__Oscillospirales	f__Acutalibacteraceae	g__CAG-177	s__	o__Clostridiales (UID1212)	69.2	0.22	68.1	100	100	100	77	55	16	2	1500475	1500475	1420146	1247051	606188	115244	100	60463	1500475	45.39	21062	13614	23	45	0	427	690	524	5243	793	512	6382	420	770	108078	2022	0	0	0	0	0
MAG234	d__Bacteria	p__Firmicutes	c__Clostridia	o__Oscillospirales	f__Acutalibacteraceae	g__CAG-177	s__	o__Clostridiales (UID1212)	76.92	0	76.92	0	172	172	116	47	5	0	1470997	1470997	1277778	791227	157648	0	172	42692	1470997	41.61	10660	6649	42	87	0	7802	4293	15779	296710	48326	25336	102267	15525	8782	23645	44244	0	0	0	0	0
MAG235	d__Bacteria	p__Firmicutes	c__Clostridia	o__Oscillospirales	f__Acutalibacteraceae	g__UBA6857	s__	o__Clostridiales (UID1212)	88.9	0.67	85.55	0	271	271	173	73	13	2	2436754	2436754	2110518	1385619	461931	125929	271	73929	2436754	45.39	11750	7012	58	126	0	9276	5000	3194	2950	2457	3387	3204	122766	7809	4460	1709	0	0	0	0	0
MAG236	d__Bacteria	p__Firmicutes	c__Clostridia	o__Oscillospirales	f__Ruminococcaceae	g__Ruminococcus	s__	o__Clostridiales (UID1212)	89.71	2.01	79.66	20	179	179	102	75	36	8	2582066	2582066	2403788	2211377	1552570	625010	179	139057	2582066	43.55	28367	16805	27	55	0	20148	7382	234432	33137	17253	111616	31394	12899	7599	196966	38685	0	0	0	0	0
MAG237	d__Bacteria	p__Firmicutes	c__Clostridia	o__Oscillospirales	f__Ruminococcaceae	g__Ruminococcus	s__	o__Clostridiales (UID1212)	83.19	0.89	78.74	0	180	180	125	72	10	2	1980619	1980619	1788321	1406783	426490	146457	180	85163	1980619	39.64	14723	8716	40	81	0	59333	37041	70429	291282	132623	491320	110827	230691	97969	141611	958158	0	0	0	0	0
MAG238	d__Bacteria	p__Firmicutes	c__Clostridia	o__Oscillospirales	f__Ruminococcaceae	g__Ruminococcus	s__	o__Clostridiales (UID1212)	82.33	3.36	65.53	28.57	76	76	65	47	21	7	1654144	1654144	1611423	1477429	1062581	547303	76	118828	1654144	48.69	36260	17596	14	30	0	302	188	871	443	371	1102	2170	422	264	98379	2381	0	0	0	0	0
MAG239	d__Bacteria	p__Firmicutes	c__Clostridia	o__Oscillospirales	f__Ruminococcaceae	g__HUN007	s__HUN007_sp002315235	o__Clostridiales (UID1212)	90.95	1.23	84.8	33.33	271	271	153	88	7	0	2279862	2279862	1889084	1436554	201415	0	271	34891	2279862	41.7	12817	6568	62	122	0	160704	487533	11407	178758	311264	287459	316138	62070	42814	294936	445810	0	0	0	0	0
MAG240	d__Bacteria	p__Firmicutes	c__Clostridia	o__Oscillospirales	f__Acutalibacteraceae	g__UBA1227	s__	o__Clostridiales (UID1212)	89.04	0.34	87.34	0	52	52	46	40	18	6	1320381	1320381	1303237	1254936	903809	459077	52	125326	1320381	42.4	37214	22526	11	22	0	1058	531	1188	2717	2918	4905	3448	1145	637	185740	4401	0	0	0	0	0
MAG241	d__Bacteria	p__Firmicutes	c__Clostridia	o__Oscillospirales	f__Acutalibacteraceae	g__UBA1227	s__Limimonas_coprohippi	o__Clostridiales (UID1212)	89.4	0.89	84.95	0	57	57	47	41	23	6	1358476	1358476	1327357	1286963	1005641	383286	57	96310	1358476	40.4	39025	24745	13	24	0	683	838	1742	1673	37621	2656	1721	1105	863	7771	120204	0	0	0	0	0
MAG242	d__Bacteria	p__Firmicutes	c__Clostridia	o__Oscillospirales	f__Acutalibacteraceae	g__UBA1227	s__Limimonas_egerieequi	o__Clostridiales (UID1212)	68.46	0.81	64.41	100	142	142	84	26	4	1	1043292	1043292	842017	450387	152813	54009	142	54009	1043292	42.89	8449	5507	34	73	0	368	1639	1901	100825	2674	15056	9716	1779	1128	3526	2739	0	0	0	0	0
MAG243	d__Bacteria	p__Firmicutes	c__Clostridia	o__Oscillospirales	f__Acutalibacteraceae	g__unclassified_Acutalibacteraceae	s__	o__Clostridiales (UID1212)	96.96	0	96.96	0	32	32	28	27	21	10	1466819	1466819	1454822	1445202	1342196	919759	32	130548	1466819	44.05	73969	38555	8	15	0	182652	26887	37857	18477	47103	1232	150209	769	92109	1019	2929	0	0	0	0	0
MAG244	d__Bacteria	p__Firmicutes	c__Clostridia	o__Oscillospirales	f__Acutalibacteraceae	g__Ruminococcus_E	s__	o__Clostridiales (UID1212)	96.98	1.34	90.28	0	139	139	88	66	21	5	1972360	1972360	1812258	1637580	926620	341533	139	86069	1972360	35.27	24036	12948	24	53	0	7674	5058	2255	182573	20619	4639	72453	2554	14766	6498	6449	0	0	0	0	0
MAG245	d__Bacteria	p__Firmicutes	c__Clostridia	o__Saccharofermentanales	f__Saccharofermentanaceae	g__Saccharofermentans	s__	o__Clostridiales (UID1120)	98.94	0	98.94	0	42	42	41	35	26	14	2081467	2081467	2077052	2028746	1858266	1493018	42	247864	2081467	42.66	81558	35540	8	16	0	3070	268712	3549	305693	237215	237623	1094950	213353	139028	300806	535087	0	0	0	0	0
MAG246	d__Bacteria	p__Firmicutes	c__Clostridia	o__Saccharofermentanales	f__Saccharofermentanaceae	g__Saccharofermentans	s__	o__Clostridiales (UID1120)	54.49	0	54.49	0	38	38	37	35	26	14	1716962	1716962	1712001	1695410	1550768	1104287	38	141170	1716962	46.22	54629	41140	10	19	0	527	707	472	769	748	973	43889	927	686	290994	3374	0	0	0	0	0
MAG247	d__Bacteria	p__Firmicutes	c__Clostridia	o__Saccharofermentanales	f__Saccharofermentanaceae	g__unclassified_Saccharofermentanaceae	s__	o__Clostridiales (UID1120)	99.29	1.03	94.14	0	93	93	73	61	32	17	2821392	2821392	2760481	2671149	2171314	1599645	93	132307	2821392	37.21	75238	28229	15	30	0	7788	11655	617332	21476	135582	20243	151171	20845	43618	31811	66014	0	0	0	0	0
MAG248	d__Bacteria	p__Firmicutes	c__Clostridia	o__Saccharofermentanales	f__Saccharofermentanaceae	g__unclassified_Saccharofermentanaceae	s__	o__Clostridiales (UID1120)	95.58	0.71	92.03	0	168	168	124	66	26	5	2170680	2170680	2005929	1582934	997278	291143	168	78669	2170680	38.95	19992	9334	30	71	0	561	1012	1143	1454	2602	7055	7015	1168	2768	173933	5579	0	0	0	0	0
MAG249	d__Bacteria	p__Firmicutes	c__Clostridia	o__Saccharofermentanales	f__Saccharofermentanaceae	g__unclassified_Saccharofermentanaceae	s__	o__Clostridiales (UID1120)	97.87	0.59	94.92	0	59	59	54	46	33	21	2655260	2655260	2638717	2581946	2350484	1894414	59	231154	2655260	38.66	64880	45950	12	24	0	3398	254023	4146	425801	6344	52527	76525	16486	8716	161134	447722	0	0	0	0	0
MAG250	d__Bacteria	p__Firmicutes	c__Clostridia	o__Saccharofermentanales	f__Saccharofermentanaceae	g__Saccharofermentans	s__	o__Clostridiales (UID1120)	80.83	0.87	76.48	33.33	70	70	67	55	25	12	2067383	2067383	2057391	1967447	1465114	1029315	70	130049	2067383	38.83	48701	21709	13	29	0	134617	11432	6242	18391	13419	29119	28939	11263	9984	41475	31066	0	0	0	0	0
MAG251	d__Bacteria	p__Firmicutes	c__Clostridia	o__Saccharofermentanales	f__Saccharofermentanaceae	g__Saccharofermentans	s__	o__Clostridiales (UID1120)	98.2	0.97	93.35	33.33	47	47	44	40	31	20	2430050	2430050	2422537	2398106	2247880	1830249	47	188065	2430050	41.1	72462	50359	11	20	0	18580	20420	178972	82086	47189	35623	14183	18830	35626	207166	90581	0	0	0	0	0
MAG252	d__Bacteria	p__Firmicutes	c__Clostridia	o__Saccharofermentanales	f__Saccharofermentanaceae	g__Saccharofermentans	s__	o__Clostridiales (UID1120)	98.4	1.65	90.15	25	56	56	50	41	29	15	2087187	2087187	2070166	2007356	1819844	1291938	56	226531	2087187	38.62	64063	40532	11	22	0	1766	8116	2397	23888	11514	29880	4887	155402	6248	12723	27359	0	0	0	0	0
MAG253	d__Bacteria	p__Firmicutes	c__Clostridia	o__Saccharofermentanales	f__Saccharofermentanaceae	g__Saccharofermentans	s__	o__Clostridiales (UID1120)	97.5	0.24	96.3	0	124	124	111	80	28	4	2145947	2145947	2098176	1871554	1125253	256032	124	79193	2145947	43.01	26435	13013	26	57	0	1659	1925	1696	2153	111832	504736	259846	2456	177313	127297	349163	0	0	0	0	0
MAG254	d__Bacteria	p__Firmicutes	c__Clostridia	o__Lachnospirales	f__Lachnospiraceae	g__unclassified_Lachnospiraceae	s__	o__Clostridiales (UID1212)	84.17	0.34	82.47	0	200	200	121	60	9	0	1800118	1800118	1540152	1089335	287850	0	200	43273	1800118	41.17	13260	7092	44	90	0	4024	3125	1532	3102	84353	2322	5266	2825	6094	11392	8376	0	0	0	0	0
MAG255	d__Bacteria	p__Firmicutes	c__Clostridia	o__Lachnospirales	f__Lachnospiraceae	g__unclassified_Lachnospiraceae	s__	o__Clostridiales (UID1212)	73.99	0	73.99	0	29	29	24	22	16	13	1671984	1671984	1658612	1646503	1553136	1443918	29	249263	1671984	42.02	127396	65203	5	10	0	15572	6798	1591	5938	3794	4646	11198	5111	18572	182722	4597	0	0	0	0	0
MAG256	d__Bacteria	p__Firmicutes	c__Clostridia	o__Lachnospirales	f__Lachnospiraceae	g__OF09-33XD	s__	o__Clostridiales (UID1226)	83.12	2.99	68.17	35.71	585	585	152	52	4	0	2602136	2602136	1481301	779691	110969	0	585	30408	2602136	45.86	5974	3305	119	268	0	16447	16896	507580	147974	118776	62512	50542	51943	46813	48084	93334	0	0	0	0	0
MAG257	d__Bacteria	p__Firmicutes	c__Clostridia	o__Lachnospirales	f__Lachnospiraceae	g__OF09-33XD	s__	o__Clostridiales (UID1226)	92.12	9.01	47.07	13.04	515	515	168	81	11	3	3056624	3056624	2213627	1590770	480939	189436	515	69427	3056624	45.5	10986	4541	76	185	0	33981	97022	73280	290625	569645	82837	61533	373365	36397	141425	135077	0	0	0	0	0
MAG258	d__Bacteria	p__Firmicutes	c__Clostridia	o__Lachnospirales	f__Lachnospiraceae	g__992a	s__	o__Clostridiales (UID1212)	82.21	3	67.21	23.08	81	81	63	41	20	9	1671350	1671350	1620686	1456830	1146338	749103	81	160228	1671350	39.08	45408	19742	11	25	0	11379	9554	107387	86163	42928	19122	26490	9883	3208	24531	67263	0	0	0	0	0
MAG259	d__Bacteria	p__Firmicutes	c__Clostridia	o__Lachnospirales	f__Lachnospiraceae	g__Dorea	s__	f__Lachnospiraceae (UID1256)	59.73	4.15	38.98	7.14	225	225	145	54	6	0	1841960	1841960	1550471	903461	196809	0	225	38356	1841960	42.81	9801	6084	56	115	0	1952	27354	9470	82564	29167	39348	30334	127796	6981	19714	23673	0	0	0	0	0
MAG260	d__Bacteria	p__Firmicutes	c__Clostridia	o__Lachnospirales	f__Lachnospiraceae	g__NK4A136	s__	f__Lachnospiraceae (UID1286)	71.81	0.74	68.11	33.33	35	35	30	30	25	20	2234603	2234603	2223347	2223347	2138423	1969729	35	171645	2234603	41.16	104969	72418	9	16	0	2107	26008	232761	7986	8763	54693	22428	27258	7086	6360	97825	0	0	0	0	0
MAG261	d__Bacteria	p__Firmicutes	c__Clostridia	o__Lachnospirales	f__Lachnospiraceae	g__unclassified_Lachnospiraceae	s__	f__Lachnospiraceae (UID1286)	97.74	1.62	89.64	16.67	131	131	93	64	28	15	2799908	2799908	2689193	2475246	1873262	1418744	131	210474	2799908	38.07	50190	18973	15	39	0	174236	34236	15796	43694	62114	26081	29227	40285	14817	418799	86697	0	0	0	0	0
MAG262	d__Bacteria	p__Firmicutes	c__Clostridia	o__Lachnospirales	f__Lachnospiraceae	g__unclassified_Lachnospiraceae	s__	f__Lachnospiraceae (UID1286)	70.31	1.93	60.66	0	125	125	100	81	31	3	2185542	2185542	2097339	1975683	1204085	238142	125	98091	2185542	39.75	27193	15473	27	55	0	22937	10566	139311	50568	23660	19492	63854	24909	70817	45212	56761	0	0	0	0	0
MAG263	d__Bacteria	p__Firmicutes	c__Clostridia	o__Lachnospirales	f__Lachnospiraceae	g__AC2028	s__	f__Lachnospiraceae (UID1286)	83.82	2.66	70.52	57.14	270	270	174	84	22	1	2683816	2683816	2351019	1678519	720258	52696	270	52696	2683816	41.09	14487	7623	57	122	0	92428	85589	354645	405365	276489	63158	309108	444867	153914	509821	385835	0	0	0	0	0
MAG264	d__Bacteria	p__Firmicutes	c__Clostridia	o__Lachnospirales	f__Lachnospiraceae	g__AC2028	s__	f__Lachnospiraceae (UID1286)	83.61	2.14	72.91	28.57	168	168	136	79	25	3	2316225	2316225	2202202	1793433	912998	184616	168	68753	2316225	42.12	21496	10875	36	74	0	93063	48991	52117	68798	58208	402352	90727	224501	89802	173294	243063	0	0	0	0	0
MAG265	d__Bacteria	p__Firmicutes	c__Clostridia	o__Lachnospirales	f__Lachnospiraceae	g__unclassified_Lachnospiraceae	s__	f__Lachnospiraceae (UID1286)	92.74	2.58	79.84	20	71	71	66	56	42	22	3014212	3014212	2999075	2935986	2682301	2015385	71	270869	3014212	42.83	79713	40875	14	28	0	3425	3432	6604	20308	134114	5957	123249	524322	4360	10535	75214	0	0	0	0	0
MAG266	d__Bacteria	p__Firmicutes	c__Clostridia	o__Lachnospirales	f__Lachnospiraceae	g__Acetatifactor	s__	f__Lachnospiraceae (UID1286)	80.96	3.43	63.81	6.25	135	135	112	77	25	1	2088971	2088971	1998751	1733775	898113	68193	135	68193	2088971	48.42	23155	12064	32	62	0	42682	32085	27660	36632	125224	41833	50313	23206	46471	111832	145765	0	0	0	0	0
MAG267	d__Bacteria	p__Firmicutes	c__Clostridia	o__Lachnospirales	f__Lachnospiraceae	g__XBB2008	s__	f__Lachnospiraceae (UID1286)	81.71	2.17	70.86	33.33	77	77	71	61	32	15	2709919	2709919	2691055	2617966	2120445	1516090	77	200838	2709919	37.08	62490	28968	13	29	0	437390	37156	37767	126223	103135	44444	107921	118928	35771	38445	94978	0	0	0	0	0
MAG268	d__Bacteria	p__Firmicutes	c__Clostridia	o__Lachnospirales	f__Lachnospiraceae	g__unclassified_Lachnospiraceae	s__	o__Clostridiales (UID1212)	73.66	3.76	54.86	4.76	160	160	115	72	33	3	2291341	2291341	2136828	1816030	1137863	197636	160	82515	2291341	42.63	24770	12676	34	64	0	18838	35713	1748	126623	39515	230553	23506	6590	28110	5940	83722	0	0	0	0	0
MAG269	d__Bacteria	p__Firmicutes	c__Clostridia	o__Lachnospirales	f__Lachnospiraceae	g__unclassified_Lachnospiraceae	s__	o__Clostridiales (UID1212)	85.35	1.03	80.2	0	77	77	68	58	31	8	1992834	1992834	1967768	1893597	1464869	580851	77	97190	1992834	36.43	38891	23472	18	33	0	11751	20719	1989	15469	133962	10567	55685	9620	13934	17164	36209	0	0	0	0	0
MAG270	d__Bacteria	p__Firmicutes	c__Clostridia	o__Lachnospirales	f__Lachnospiraceae	g__UBA3766	s__	f__Lachnospiraceae (UID1286)	75.04	0.72	71.44	0	187	187	142	73	18	1	2128207	2128207	1970964	1473022	619493	50214	187	50214	2128207	43.63	16287	8765	41	87	0	743	754	1574	931	1022	30054	37350	1132	876	113162	1840	0	0	0	0	0
MAG271	d__Bacteria	p__Firmicutes	c__Clostridia	o__Lachnospirales	f__Lachnospiraceae	g__NK4A136	s__NK4A136_sp002314855	f__Lachnospiraceae (UID1286)	80.4	0.48	78	0	168	168	118	71	21	2	2028388	2028388	1868647	1522588	748528	119846	168	68464	2028388	37.47	17980	10228	34	71	0	159467	410954	357520	791634	433110	325271	516711	503881	378569	301484	1483910	0	0	0	0	0
MAG272	d__Bacteria	p__Firmicutes	c__Clostridia	o__Lachnospirales	f__Lachnospiraceae	g__UBA3766	s__	f__Lachnospiraceae (UID1255)	95.68	2.24	84.48	0	179	179	80	60	26	10	2472181	2472181	2254979	2121990	1527798	945618	179	175196	2472181	35.04	35586	17674	17	42	0	37927	351138	195868	967925	372049	378858	341187	298209	233234	944564	366780	0	0	0	0	0
MAG273	d__Bacteria	p__Firmicutes	c__Clostridia	o__Lachnospirales	f__Lachnospiraceae	g__unclassified_Lachnospiraceae	s__	f__Lachnospiraceae (UID1286)	72.47	1.21	66.42	0	100	100	61	46	20	4	1502312	1502312	1388053	1282694	833929	285613	100	104389	1502312	38.44	29133	15058	18	35	0	37144	45708	124720	27479	50025	15025	35496	49004	26860	23223	44604	0	0	0	0	0
MAG274	d__Bacteria	p__Firmicutes	c__Clostridia	o__Lachnospirales	f__Lachnospiraceae	g__SFDP01	s__	f__Lachnospiraceae (UID1255)	90.99	0.19	90.04	0	72	72	58	52	35	16	2375817	2375817	2341337	2301441	2018301	1348177	72	146258	2375817	38.7	62702	34133	14	28	0	3139	3867	5218	5609	6126	6554	5945	7973	3436	168230	11359	0	0	0	0	0
MAG275	d__Bacteria	p__Firmicutes	c__Clostridia	o__Peptostreptococcales	f__Anaerovoracaceae	g__UBA1191	s__	o__Clostridiales (UID1120)	90.27	0	90.27	0	76	76	64	45	21	9	1560719	1560719	1519306	1374118	974727	586989	76	94216	1560719	46.87	31559	18433	15	31	0	431	588	802	1160	2872	1025	1107	673	843	141622	2950	0	0	0	0	0
MAG276	d__Bacteria	p__Firmicutes	c__Clostridia	o__Peptostreptococcales	f__Anaerovoracaceae	g__UBA1191	s__	o__Clostridiales (UID1120)	80.17	2.48	67.77	16.67	129	129	81	38	7	0	1142504	1142504	977246	671799	206755	0	129	36304	1142504	44.34	12015	6748	29	61	0	528	879	1127	1135	7246	1224	1851	894	1167	76979	2317	0	0	0	0	0
MAG277	d__Bacteria	p__Firmicutes	c__Clostridia	o__Peptostreptococcales	f__Anaerovoracaceae	g__UBA1764	s__	o__Clostridiales (UID1120)	77.56	1.85	68.31	15	222	222	111	34	0	0	1319233	1319233	970752	433072	0	0	222	22162	1319233	40.01	7516	4802	61	115	0	6610	10407	13329	20254	12091	24119	52487	44298	5519	43021	26747	0	0	0	0	0
MAG278	d__Bacteria	p__Firmicutes	c__Clostridia	o__Peptostreptococcales	f__Anaerovoracaceae	g__UBA1764	s__	o__Clostridiales (UID1120)	82.39	0.3	80.89	100	101	101	63	45	5	1	1026910	1026910	900662	779132	176069	59498	101	59498	1026910	39.44	14872	10247	24	45	0	557	9494	805	1322	17715	1225	3941	4306	12761	53108	13552	0	0	0	0	0
MAG279	d__Bacteria	p__Firmicutes	c__Clostridia	o__Peptostreptococcales	f__Anaerovoracaceae	g__RUG754	s__	o__Clostridiales (UID1120)	93.36	0.27	92.01	20	60	60	41	33	17	7	1164836	1164836	1123585	1069564	811494	473647	60	105197	1164836	41.42	40437	20827	10	20	0	502	492	906	1027	875	1212	2879	736	119874	2303	2002	0	0	0	0	0
MAG280	d__Bacteria	p__Firmicutes	c__Clostridia	o__Peptostreptococcales	f__Anaerovoracaceae	g__unclassified_Anaerovoracaceae	s__	o__Clostridiales (UID1120)	93.62	0	93.62	0	50	50	37	28	17	6	1081448	1081448	1044034	979665	814611	441987	50	84499	1081448	38.19	39405	26632	9	17	0	425	742	1807	1080	1393	1571	1277	832	112974	1815	1206	0	0	0	0	0
MAG281	d__Bacteria	p__Firmicutes	c__Clostridia	o__Peptostreptococcales	f__Anaerovoracaceae	g__RUG754	s__	o__Clostridiales (UID1120)	89.72	1.89	80.27	20	195	195	119	51	8	1	1656709	1656709	1401585	912621	270021	55343	195	55343	1656709	39.05	11858	6668	44	92	0	8172	14958	38489	90640	15977	10990	78752	34285	9638	22490	45888	0	0	0	0	0
MAG282	d__Bacteria	p__Firmicutes	c__Clostridia	o__Oscillospirales	f__Oscillospiraceae	g__UBA1777	s__	o__Clostridiales (UID1212)	58.24	1.03	53.09	25	197	197	125	54	5	0	1669071	1669071	1424639	920622	163133	0	197	42191	1669071	52.55	11405	6708	47	96	0	12126	32842	55285	198195	46460	26830	143409	25246	1265	35625	37930	0	0	0	0	0
MAG283	d__Bacteria	p__Firmicutes	c__Clostridia	o__Peptostreptococcales	f__Anaerovoracaceae	g__Mogibacterium	s__	o__Clostridiales (UID1120)	53.65	0	53.65	0	72	72	63	45	13	4	1289836	1289836	1257342	1123136	590475	298390	72	101541	1289836	46.47	23106	15117	16	33	0	1217	1832	987	1090	37435	1161	1144	1089	2387	79024	2185	0	0	0	0	0
MAG284	d__Bacteria	p__Firmicutes	c__Clostridia	o__Peptostreptococcales	f__Anaerovoracaceae	g__Mogibacterium	s__	o__Clostridiales (UID1120)	80.9	0.71	77.35	0	57	57	18	17	14	9	1463359	1463359	1390893	1384073	1347108	1163612	57	236681	1463359	50.33	138199	65598	4	8	0	3333	4540	3915	3918	6683	5505	8137	6538	5300	235977	6069	0	0	1	0	0
MAG285	d__Bacteria	p__Firmicutes	c__Clostridia	o__Peptostreptococcales	f__Anaerovoracaceae	g__UBA1764	s__	o__Clostridiales (UID1120)	91.7	0.24	90.5	100	213	213	138	55	2	0	1646047	1646047	1381636	798654	59321	0	213	33078	1646047	48.84	9916	5903	58	112	0	6851	12516	20992	95862	40257	19806	61731	18229	13442	29919	25725	0	0	0	0	0
MAG286	d__Bacteria	p__Firmicutes	c__Clostridia	o__Peptostreptococcales	f__Anaerovoracaceae	g__UBA1764	s__	o__Clostridiales (UID1120)	86.24	0.71	82.69	0	120	120	97	63	13	1	1693798	1693798	1613903	1366302	519794	94731	120	94731	1693798	49.24	20284	12132	28	55	0	4471	3801	1181	1252	127674	1558	1671	1587	3736	8973	77780	0	0	0	0	0
MAG287	d__Bacteria	p__Firmicutes	c__Desulfotomaculia	o__Desulfotomaculales	f__Desulfocucumaceae	g__unclassified_Desulfocucumaceae	s__	p__Firmicutes (UID1022)	75.75	0.16	74.95	0	404	404	47	7	0	0	1155328	1155328	333587	73785	0	0	404	10814	1155328	44.46	3319	2201	109	217	0	186	268	214	197	37364	326	4853	116	147	157	258	0	0	0	0	0
MAG288	d__Bacteria	p__Firmicutes	c__Bacilli	o__Lactobacillales	f__Lactobacillaceae	g__Limosilactobacillus	s__Limosilactobacillus_equigenerosi	o__Lactobacillales (UID355)	85.94	2.57	73.09	25	444	444	44	2	0	0	1173684	1173684	297366	24257	0	0	444	14034	1173684	43.91	3146	1919	117	236	0	2452	5539	3117	39060	21097	8448	4969	7767	4968	10147	965	0	0	0	0	0
MAG289	d__Bacteria	p__Firmicutes	c__Bacilli	o__Lactobacillales	f__Lactobacillaceae	g__Ligilactobacillus	s__Ligilactobacillus_equi	o__Lactobacillales (UID374)	85.08	0.26	83.78	0	53	53	48	36	18	5	1161815	1161815	1144920	1054017	766136	318264	53	73228	1161815	40.48	36200	17644	12	23	0	4340	17411	6612	1828	18962	24993	9914	42641	11565	101959	1833	0	0	0	0	0
MAG290	d__Bacteria	p__Firmicutes	c__Clostridia	o__Christensenellales	f__UBA1242	g__UBA4626	s__	k__Bacteria (UID2329)	64.04	0	64.04	0	176	176	26	2	0	0	581677	581677	171466	23461	0	0	176	11957	581677	34.48	3654	2499	54	103	0	2049	3100	18289	7063	276	11524	4081	18828	2509	3648	1752	0	0	0	0	0
MAG291	d__Bacteria	p__Firmicutes	c__Clostridia	o__Christensenellales	f__UBA1242	g__UBA4626	s__	k__Bacteria (UID2329)	76.29	9.6	28.29	33.33	338	338	26	5	0	0	830835	830835	192039	56276	0	0	338	12282	830835	34.01	3011	1691	86	178	0	1304	4539	5279	3959	562	29922	4600	9905	3396	7276	6784	0	0	0	0	0
MAG292	d__Bacteria	p__Patescibacteria	c__Saccharimonadia	o__Saccharimonadales	f__Saccharimonadaceae	g__UBA2834	s__	k__Bacteria (UID203)	78.84	0	78.84	0	21	21	21	17	9	4	785451	785451	785451	763394	612918	439069	21	173919	785451	43.54	72556	26929	4	9	0	100	132	76	158	77302	153	1668	159	303	113	1918	0	0	0	0	0
MAG293	d__Bacteria	p__Patescibacteria	c__Saccharimonadia	o__Saccharimonadales	f__Saccharimonadaceae	g__UBA2834	s__	k__Bacteria (UID1453)	50.44	0	50.44	0	57	57	44	23	4	0	597543	597543	549125	391791	128342	0	57	41170	597543	45.53	12721	8703	15	30	0	9008	70	86	119	31935	216	171	97	2270	90	14245	0	0	0	0	0
MAG294	d__Bacteria	p__Proteobacteria	c__Alphaproteobacteria	o__Rs-D84	f__Rs-D84	g__Rs-D84	s__	k__Bacteria (UID2495)	69.68	2.2	58.68	0	156	156	50	20	1	0	802026	802026	488904	291715	30086	0	156	30086	802026	32.72	6444	3584	35	78	0	2085	9867	8077	480	22489	32381	288	1808	5768	441	2013	0	0	0	0	0
MAG295	d__Bacteria	p__Proteobacteria	c__Alphaproteobacteria	o__Rs-D84	f__Rs-D84	g__Rs-D84	s__Enterousia_onthequi	k__Bacteria (UID2495)	83.32	0	83.32	0	42	42	34	27	8	4	854091	854091	825527	775408	460115	327063	42	125752	854091	39.03	27806	16804	7	17	0	68210	6179	1394	7054	27793	13379	344	9124	22359	1466	53080	0	0	0	0	0
MAG296	d__Bacteria	p__Proteobacteria	c__Alphaproteobacteria	o__Rs-D84	f__Rs-D84	g__Rs-D84	s__	k__Bacteria (UID2495)	86.51	5.04	61.31	46.15	66	66	49	36	10	0	883782	883782	827310	736776	349186	0	66	45438	883782	36.72	18019	11532	15	30	0	2034	600	452	404	1016	47828	437	544	1904	469	20375	0	0	0	0	0
MAG297	d__Bacteria	p__Proteobacteria	c__Alphaproteobacteria	o__Rs-D84	f__Rs-D84	g__Rs-D84	s__	k__Bacteria (UID2495)	87.91	0	87.91	0	24	24	21	19	12	5	921052	921052	914504	899751	789267	521403	24	198610	921052	37.96	65826	37338	5	9	0	2743	11385	6941	1996	15433	5439	3014	11474	8351	113277	14643	0	0	0	0	0
MAG298	d__Bacteria	p__Proteobacteria	c__Alphaproteobacteria	o__Rs-D84	f__Rs-D84	g__Rs-D84	s__	k__Bacteria (UID2495)	64.48	0	64.48	0	144	144	45	4	0	0	627188	627188	337026	61677	0	0	144	18443	627188	37.64	5407	3471	41	77	0	315	173	64	197	157	666	123	93	473	22287	251	0	0	0	0	0
MAG299	d__Bacteria	p__Proteobacteria	c__Alphaproteobacteria	o__Rs-D84	f__Rs-D84	g__Rs-D84	s__	k__Bacteria (UID2495)	68.41	1.1	62.91	0	77	77	36	16	3	0	566272	566272	441691	296874	106720	0	77	45623	566272	32.42	10206	5823	15	33	0	433	865	1280	231	4085	2071	53	505	31581	2407	5468	0	0	0	0	0
MAG300	d__Bacteria	p__Proteobacteria	c__Alphaproteobacteria	o__Rs-D84	f__Rs-D84	g__Rs-D84	s__	k__Bacteria (UID2495)	87.91	7.14	52.21	61.54	63	63	37	29	11	4	1004193	1004193	949928	897426	606391	366496	63	153578	1004193	37.05	29650	17264	8	19	0	10116	2359	170051	6542	21766	11841	11591	27242	6726	3319	3662	0	0	0	0	0
MAG301	d__Bacteria	p__Spirochaetota	c__Spirochaetia	o__Treponematales	f__Treponemataceae	g__Treponema_D	s__	f__Spirochaetaceae (UID2535)	98.49	3.26	82.19	0	139	139	56	48	33	21	3014855	3014855	2853153	2788184	2526558	2074689	139	304714	3014855	40.06	77557	43703	13	25	0	371411	40904	172161	232259	185075	327523	254074	356978	141724	62530	1090964	0	0	0	0	0
MAG302	d__Bacteria	p__Spirochaetota	c__Spirochaetia	o__Treponematales	f__Treponemataceae	g__Treponema_D	s__	f__Spirochaetaceae (UID2535)	91.78	0	91.78	0	239	239	140	84	27	5	2569139	2569139	2252717	1859082	1012512	300991	239	65772	2569139	34.07	17446	8502	41	92	0	49398	61060	66267	725259	531667	816884	263993	66032	68428	105231	144700	0	0	0	0	0
MAG303	d__Bacteria	p__Spirochaetota	c__Spirochaetia	o__Treponematales	f__Treponemataceae	g__Treponema_D	s__	f__Spirochaetaceae (UID2535)	66.22	0.35	64.47	100	36	36	33	31	21	15	1889757	1889757	1879594	1863566	1688745	1452310	36	224616	1889757	35.47	93723	50797	7	15	0	20526	34430	447979	44671	51852	61171	78617	937537	19331	48154	43963	0	0	0	0	0
MAG304	d__Bacteria	p__Spirochaetota	c__Spirochaetia	o__Treponematales	f__Treponemataceae	g__Treponema_D	s__	f__Spirochaetaceae (UID2535)	76.22	0.7	72.72	0	125	125	89	71	41	16	2672022	2672022	2563156	2441348	1965252	1107929	125	99874	2672022	32.77	42674	22713	22	43	0	26361	381608	41950	59832	526551	152111	52255	146983	26698	41650	75661	0	0	0	0	0
MAG305	d__Bacteria	p__Spirochaetota	c__Spirochaetia	o__Treponematales	f__Treponemataceae	g__Treponema_D	s__	f__Spirochaetaceae (UID2535)	71	3.5	53.5	40	160	160	123	84	17	3	2063419	2063419	1942286	1682893	624944	169033	160	61687	2063419	36.29	18797	11756	37	72	0	90288	5989	7638	141936	17057	12195	18531	17030	19723	16333	247287	0	0	0	0	0
MAG306	d__Bacteria	p__Spirochaetota	c__Spirochaetia	o__Treponematales	f__Treponemataceae	g__Treponema_D	s__	f__Spirochaetaceae (UID2535)	88.39	1.4	81.39	0	201	201	133	88	40	9	3012967	3012967	2823856	2489048	1706007	666086	201	145213	3012967	35.19	27290	14816	33	70	0	12057	7061	24796	26860	60157	264041	27456	23643	11524	20215	28495	0	0	0	0	0
MAG307	d__Bacteria	p__Spirochaetota	c__Spirochaetia	o__Treponematales	f__Treponemataceae	g__Treponema_D	s__	f__Spirochaetaceae (UID2535)	89.97	1.01	84.92	33.33	119	119	87	62	33	11	2637913	2637913	2530436	2364782	1856280	1118470	119	181657	2637913	37.67	36804	23179	16	39	0	41077	33091	633670	42770	180157	112281	182749	64033	53852	127446	121986	0	0	0	0	0
MAG308	d__Bacteria	p__Spirochaetota	c__Spirochaetia	o__Treponematales	f__Treponemataceae	g__Treponema_D	s__	f__Spirochaetaceae (UID2535)	95.29	1.86	85.99	0	107	107	84	68	39	18	2937749	2937749	2866881	2750266	2268007	1529203	107	188429	2937749	38.8	53540	26791	17	37	0	173961	29900	71504	265883	312763	224245	588099	181543	138149	445198	295541	0	0	0	0	0
MAG309	d__Bacteria	p__Spirochaetota	c__Spirochaetia	o__Treponematales	f__Treponemataceae	g__Treponema_D	s__	f__Spirochaetaceae (UID2535)	95.8	9.44	48.6	16.13	221	221	123	68	31	15	2821276	2821276	2536135	2156360	1603092	1029420	221	174877	2821276	36.3	31839	10754	25	65	0	26990	83948	20291	189809	242686	114279	231912	671933	46420	192865	123063	0	0	0	0	0
MAG310	d__Bacteria	p__Spirochaetota	c__Spirochaetia	o__Treponematales	f__Treponemataceae	g__Treponema_D	s__	f__Spirochaetaceae (UID2535)	93.67	1.05	88.42	50	83	83	70	53	34	19	2480055	2480055	2432215	2314401	2022357	1495093	83	211403	2480055	39.82	59466	31065	15	29	0	36696	1231853	21043	114528	70090	71802	98022	1073063	95483	39307	41030	0	0	0	0	0
MAG311	d__Bacteria	p__Spirochaetota	c__Spirochaetia	o__Treponematales	f__Treponemataceae	g__Treponema_D	s__	f__Spirochaetaceae (UID2535)	90.41	0.72	86.81	0	45	45	41	32	28	17	2165470	2165470	2150860	2086229	2016580	1622699	45	173393	2165470	38.92	77758	43877	8	18	0	2136	3418	3357	2965	53840	197769	18000	7671	3686	191134	56031	0	0	0	0	0
MAG312	d__Bacteria	p__Spirochaetota	c__Spirochaetia	o__Treponematales	f__Treponemataceae	g__UBA1240	s__	f__Spirochaetaceae (UID2535)	98.25	0.7	94.75	0	202	202	126	90	36	8	2966806	2966806	2763726	2497643	1662422	644990	202	122429	2966806	42.32	27400	14703	30	68	0	207566	83691	5547	150615	328365	519439	783970	418521	48703	303702	359548	0	0	0	0	0
MAG313	d__Bacteria	p__Spirochaetota	c__Spirochaetia	o__Treponematales	f__Treponemataceae	g__UBA1240	s__	f__Spirochaetaceae (UID2535)	61.89	0.84	57.69	50	119	119	92	62	19	3	1726472	1726472	1642538	1419735	684704	182487	119	68466	1726472	37.7	21575	13475	27	52	0	153	214	258	289	224	534	911	1218	220	98021	828	0	0	0	0	0
MAG314	d__Bacteria	p__Spirochaetota	c__Spirochaetia	o__Treponematales	f__Treponemataceae	g__unclassified_Treponemataceae	s__	f__Spirochaetaceae (UID2535)	90.09	1.4	83.09	50	220	220	158	80	18	3	2441247	2441247	2226289	1647951	688875	198279	220	74736	2441247	48.48	15484	8818	45	100	0	91031	29423	244927	51634	89705	92473	80416	87324	65415	90649	355158	0	0	0	0	0
MAG315	d__Bacteria	p__Spirochaetota	c__Spirochaetia	o__Treponematales	f__Treponemataceae	g__CETP13	s__	f__Spirochaetaceae (UID2535)	97.73	1.13	92.08	0	130	130	84	72	38	14	2621893	2621893	2519217	2422075	1851463	1009626	130	89791	2621893	44.37	42622	23174	21	43	0	12933	70050	4353	62672	234906	289956	116465	87050	89244	36098	128043	0	0	0	0	0
MAG316	d__Bacteria	p__Firmicutes	c__Clostridia	o__Christensenellales	f__CAG-917	g__unclassified_CAG-917	s__	o__Clostridiales (UID1120)	51.53	0.09	51.08	0	506	506	11	0	0	0	986195	986195	67796	0	0	0	506	7128	986195	42.1	2049	1438	157	300	0	29160	4525	27413	1736	12373	8264	7911	2095	12799	1219	5342	0	0	0	0	0
MAG317	d__Bacteria	p__Spirochaetota	c__Spirochaetia	o__unclassified_Spirochaetia	f__unclassified_Spirochaetia	g__unclassified_Spirochaetia	s__	k__Bacteria (UID2495)	97.63	0	97.63	0	53	53	46	41	19	11	1516705	1516705	1489847	1453910	1077427	800367	53	152623	1516705	43.92	54423	23069	11	22	0	58415	25439	3566	21172	10785	25257	8145	14295	97023	48516	3937	0	0	0	0	0
MAG318	d__Bacteria	p__Firmicutes	c__Clostridia	o__Lachnospirales	f__Lachnospiraceae	g__UBA3633	s__	o__Clostridiales (UID1226)	51.27	3.38	34.37	0	390	390	9	0	0	0	768320	768320	54974	0	0	0	390	9532	768320	33.87	2192	1449	124	232	0	826	144	280	76	566	174	20118	496	434	668	412	0	0	0	0	0
MAG319	d__Bacteria	p__Bacteroidota	c__Bacteroidia	o__Bacteroidales	f__UBA1715	g__UBA1715	s__UBA1715_sp002317135	p__Bacteroidetes (UID2605)	98.1	1.01	93.05	0	58	58	45	43	31	19	2618242	2618242	2581156	2569092	2352888	1909772	58	230466	2618242	36.4	97314	42233	10	21	0	49308	144724	197614	4099	14088	40649	9119	8703	92714	14380	13728	0	0	0	0	0
MAG320	d__Bacteria	p__Bacteroidota	c__Bacteroidia	o__Bacteroidales	f__UBA1715	g__UBA1715	s__	p__Bacteroidetes (UID2605)	90.24	1.46	82.94	0	86	86	54	49	31	17	2475542	2475542	2410916	2371494	2100897	1629593	86	177953	2475542	36.48	72284	35002	12	23	0	7048	16693	8764	9636	172343	5989	4826	46599	14682	6494	66091	0	0	0	0	0
MAG321	d__Bacteria	p__Bacteroidota	c__Bacteroidia	o__Bacteroidales	f__UBA1715	g__UBA1715	s__	p__Bacteroidetes (UID2605)	98.62	2.75	84.87	16.67	66	66	45	40	32	15	2621764	2621764	2569168	2528327	2409104	1756612	66	235066	2621764	35.72	96819	42955	9	20	0	3564	10199	7157	5479	6544	6285	95210	3640	29214	254108	5416	0	0	0	0	0
MAG322	d__Bacteria	p__Firmicutes	c__Bacilli	o__Lactobacillales	f__Streptococcaceae	g__Streptococcus	s__Streptococcus_equinus	o__Lactobacillales (UID544)	99.63	0.09	99.18	0	73	73	63	52	20	7	1536642	1536642	1501435	1413156	884593	420231	73	86622	1536642	37.47	30994	17861	17	33	0	3242	685982	3632	3440	1082174	127433	207610	8839	95776	1023658	8302	0	0	0	0	0
MAG323	d__Bacteria	p__Bacteroidota	c__Bacteroidia	o__Bacteroidales	f__UBA3824	g__UBA3824	s__	p__Bacteroidetes (UID2605)	96.9	2.62	83.8	14.29	195	195	129	93	52	19	3937531	3937531	3747435	3467756	2802193	1632343	195	131372	3937531	28.35	42368	20972	27	59	0	9024	6132	3527	3363	9334	5757	5799	10171	10832	512663	6897	0	0	0	0	0
MAG324	d_Archaea	p__Euryarchaeota	c__unclassified_Euryarchaeota	o__unclassified_Euryarchaeota	f__unclassified_Euryarchaeota	g__unclassified_Euryarchaeota	s__	p__Euryarchaeota (UID3)	69.73	0.04	69.53	100	261	261	72	20	0	0	1221534	1221534	644477	266401	0	0	261	22139	1221534	26.82	5600	3477	66	138	0	239972	20625	51805	7591	94796	81072	47656	93228	36303	59860	8016	0	0	0	0	0
MAG325	d_Archaea	p__Euryarchaeota	c__unclassified_Euryarchaeota	o__unclassified_Euryarchaeota	f__unclassified_Euryarchaeota	g__unclassified_Euryarchaeota	s__	p__Euryarchaeota (UID3)	93.42	1.91	83.87	75	328	328	120	29	1	0	1658181	1658181	1036738	395361	43433	0	328	43433	1658181	27.59	6409	3744	83	168	0	108015	178288	11546	29675	22707	22955	45122	37291	380983	19191	6887	0	0	0	0	0
MAG326	d_Archaea	p__Euryarchaeota	c__unclassified_Euryarchaeota	o__unclassified_Euryarchaeota	f__unclassified_Euryarchaeota	g__unclassified_Euryarchaeota	s__	k__Archaea (UID2)	95.02	4.57	72.17	8.82	430	430	131	34	1	0	2008806	2008806	1145748	478968	29239	0	430	29239	2008806	26.9	5575	3381	105	218	0	13580	5741	12625	9633	28910	13715	118487	14046	64950	110766	185045	0	0	0	0	0
MAG327	d_Archaea	p__Euryarchaeota	c__unclassified_Euryarchaeota	o__unclassified_Euryarchaeota	f__unclassified_Euryarchaeota	g__unclassified_Euryarchaeota	s__	p__Euryarchaeota (UID3)	94.48	1.6	86.48	0	202	202	131	60	10	2	1917142	1917142	1680685	1158994	373953	109011	202	57485	1917142	32.5	12618	7462	42	92	0	19847	5729	30647	1212	9707	7182	3648	6616	4078	197034	15595	0	0	0	0	0
MAG328	d_Archaea	p__Euryarchaeota	c__unclassified_Euryarchaeota	o__unclassified_Euryarchaeota	f__unclassified_Euryarchaeota	g__unclassified_Euryarchaeota	s__	p__Euryarchaeota (UID3)	88.32	1.6	80.32	0	167	167	101	40	4	1	1352838	1352838	1152137	702597	185050	87271	167	87271	1352838	28.48	10557	6830	38	78	0	133196	9650	91158	691	8941	47028	6641	26263	10343	9407	673	0	0	0	0	0
MAG329	d_Archaea	p__Euryarchaeota	c__unclassified_Euryarchaeota	o__unclassified_Euryarchaeota	f__unclassified_Euryarchaeota	g__unclassified_Euryarchaeota	s__	p__Euryarchaeota (UID3)	99.2	0	99.2	0	65	65	50	42	25	8	1704094	1704094	1650342	1598899	1273834	632521	65	128189	1704094	30.34	42169	24933	13	26	0	977691	86594	98098	7722	71201	211336	34047	369123	46105	76388	11252	0	0	0	0	0
MAG330	d_Archaea	p__Euryarchaeota	c__unclassified_Euryarchaeota	o__unclassified_Euryarchaeota	f__unclassified_Euryarchaeota	g__unclassified_Euryarchaeota	s__	k__Archaea (UID2)	51.1	6.19	20.15	33.33	2462	2462	439	43	0	0	8897002	8897002	3115946	539252	0	0	2462	18687	8897002	26.01	4092	2767	734	1393	0	2488198	69161	11512	37843	1099600	484725	39337	891443	39528	136197	7898	0	0	0	0	0
MAG331	d__Bacteria	p__Firmicutes	c__Clostridia	o__Clostridiales	f__Clostridiaceae	g__Clostridium	s__	o__Clostridiales (UID1375)	74.53	0.48	72.13	0	191	191	118	45	5	1	1489756	1489756	1243212	727331	172587	52191	191	52191	1489756	29.01	9798	6359	47	96	0	633	1224	1682	96018	1790	2124	1158	1712	2212	2272	1473	0	0	0	0	0
MAG332	d__Bacteria	p__Firmicutes	c__Bacilli	o__RFN20	f__CAG-826	g__UBA733	s__	k__Bacteria (UID2329)	91.57	1.12	85.97	0	87	87	73	55	23	7	1777844	1777844	1730251	1591025	1070103	564510	87	109034	1777844	45.2	29143	18323	17	36	0	17091	479	2763	646	169453	2449	5580	6574	3498	13264	25583	0	0	0	0	0
MAG333	d__Bacteria	p__Eremiobacterota	c__UBP9	o__unclassified_UBP9	f__unclassified_UBP9	g__unclassified_UBP9	s__	k__Bacteria (UID1452)	57.8	0.93	53.15	0	256	256	125	21	0	0	1458370	1458370	1004863	283496	0	0	256	21123	1458370	44.35	6677	4526	77	144	0	144	3870	426	362	298	321	36843	265	57769	664	9336	0	0	0	0	0
MAG334	d__Bacteria	p__Proteobacteria	c__Alphaproteobacteria	o__RF32	f__CAG-239	g__CAG-495	s__	k__Bacteria (UID2565)	69.13	5.93	39.48	0	277	277	57	3	0	0	1028249	1028249	388370	30677	0	0	277	10519	1028249	38.98	3937	3058	86	160	0	812	1020	912	297	34094	2918	621	812	826	3811	560	0	0	0	0	0
MAG335	d__Bacteria	p__Proteobacteria	c__Alphaproteobacteria	o__RF32	f__CAG-239	g__RUG410	s__	k__Bacteria (UID2565)	87.63	4.48	65.23	0	204	204	90	36	2	0	1254412	1254412	910949	524533	59492	0	204	31844	1254412	38.62	8784	4573	48	97	0	1636	1275	6174	337	558	471	717	939	51810	1189	439	0	0	0	0	0
MAG336	d__Bacteria	p__Cyanobacteria	c__Vampirovibrionia	o__Gastranaerophilales	f__Gastranaerophilaceae	g__CAG-196	s__	k__Bacteria (UID1453)	71.89	2.99	56.94	0	336	336	121	29	0	0	1708849	1708849	1051370	417365	0	0	336	22455	1708849	32.69	6065	3979	86	173	0	72191	11514	2569	1390	3339	4155	6958	3544	11059	5234	5432	0	0	0	0	0
MAG337	d__Bacteria	p__Cyanobacteria	c__Vampirovibrionia	o__Gastranaerophilales	f__Gastranaerophilaceae	g__CAG-196	s__	k__Bacteria (UID1453)	86.32	4.27	64.97	0	110	110	51	42	24	13	1960600	1960600	1847035	1785748	1475325	1054127	110	145685	1960600	32.6	59269	28422	12	24	0	2806	4172	2245	2770	3800	14873	6721	5925	379246	6738	4717	0	0	0	0	0
MAG338	d__Bacteria	p__Cyanobacteria	c__Vampirovibrionia	o__Gastranaerophilales	f__Gastranaerophilaceae	g__CAG-196	s__	k__Bacteria (UID1453)	82.05	0.85	77.8	0	113	113	83	54	18	4	1576002	1576002	1473415	1257220	699089	243881	113	83885	1576002	32.56	22113	11622	22	48	0	567	1485	825	414	799	6910	3895	588	3354	986	93445	0	0	0	0	0
MAG339	d__Bacteria	p__Cyanobacteria	c__Vampirovibrionia	o__Gastranaerophilales	f__unclassified_Gastranaerophilales	g__unclassified_Gastranaerophilales	s__	k__Bacteria (UID1453)	65.77	0.14	65.07	100	216	216	92	29	1	0	1255378	1255378	843887	391500	28240	0	216	28240	1255378	31.4	7241	4431	57	113	0	3511	17775	58761	2408	12905	8735	8175	8466	21952	8485	6362	0	0	0	0	0
MAG340	d__Bacteria	p__Cyanobacteria	c__Vampirovibrionia	o__Gastranaerophilales	f__Gastranaerophilaceae	g__unclassified_Gastranaerophilaceae	s__	k__Bacteria (UID1453)	82.19	5.73	53.54	22.22	227	227	114	55	7	0	1652341	1652341	1316604	889148	209662	0	227	34237	1652341	29.93	10687	6050	49	101	0	655	837	18468	553	6445	27614	25580	116300	2567	66370	12100	0	0	0	0	0
MAG341	d__Bacteria	p__Actinobacteriota	c__Coriobacteriia	o__Coriobacteriales	f__QAMH01	g__unclassified_QAMH01	s__	p__Actinobacteria (UID2112)	80.13	1.48	72.73	0	226	226	94	25	0	0	1211877	1211877	788149	317515	0	0	226	17144	1211877	35.71	6496	4229	62	121	0	3345	2166	457	313	2045	48765	1378	1294	2234	3090	1163	0	0	0	0	0
MAG342	d__Bacteria	p__Firmicutes	c__Bacilli	o__RFN20	f__CAG-826	g__UBA1719	s__	k__Bacteria (UID2329)	84.43	1.12	78.83	100	10	10	10	8	8	6	913481	913481	913481	902151	902151	812469	10	275435	913481	38.53	139498	76232	3	5	0	3082	497	82010	253	6229	1468	3907	332	9596	7581	10770	0	0	0	0	0
MAG343	d__Bacteria	p__Firmicutes	c__Bacilli	o__RFN20	f__CAG-826	g__UBA1719	s__	k__Bacteria (UID2329)	94.38	0	94.38	0	26	26	25	23	13	6	929526	929526	925456	915235	763745	516532	26	123234	929526	38.64	53923	31749	6	11	0	5545	217	7689	248	5154	2699	62321	333	7552	20488	3589	0	0	0	0	0
MAG344	d__Bacteria	p__Firmicutes	c__Bacilli	o__RFN20	f__CAG-826	g__UBA1719	s__	k__Bacteria (UID2329)	53.78	5.22	27.68	50	165	165	15	1	0	0	502114	502114	96535	10659	0	0	165	10659	502114	34.13	3201	2332	54	100	0	37578	2400	4641	25386	7794	2090	1491	3129	30455	18975	18780	0	0	0	0	0
MAG345	d__Bacteria	p__Firmicutes	c__Bacilli	o__RFN20	f__CAG-826	g__UBA1719	s__	k__Bacteria (UID2329)	94.52	5.96	64.72	36.84	72	72	61	44	17	4	1282060	1282060	1248597	1121588	691723	244198	72	67801	1282060	33.78	26793	14499	16	32	0	26608	2891	6643	8703	51340	76462	3067	3381	38320	84286	19746	0	0	0	0	0
MAG346	d__Bacteria	p__Firmicutes	c__Bacilli	o__RFN20	f__CAG-826	g__UBA1719	s__	k__Bacteria (UID2329)	91.73	2.41	79.68	0	53	53	30	23	15	9	1233700	1233700	1186286	1142328	984477	784420	53	160897	1233700	33.73	75503	30593	6	14	0	30206	55872	230647	3167	19333	14885	10825	9162	20536	19219	10035	0	0	0	0	0
MAG347	d__Bacteria	p__Firmicutes	c__Bacilli	o__RFN20	f__CAG-826	g__UBA1719	s__	k__Bacteria (UID2329)	84.27	0	84.27	0	110	110	52	25	8	1	950839	950839	757632	559214	291612	56798	110	56798	950839	33.74	13964	6088	18	44	0	5279	1379	11015	267	148366	4629	10103	529	5456	5537	976	0	0	0	0	0
MAG348	d__Bacteria	p__Firmicutes	c__Bacilli	o__RFN20	f__CAG-826	g__UBA4951	s__	k__Bacteria (UID2329)	97.75	1.12	92.15	0	18	18	16	14	13	10	1350666	1350666	1344994	1329232	1316491	1219540	18	295238	1350666	41.83	116343	79136	4	8	0	74709	43712	99814	74171	63629	154922	92733	82354	23992	1224	91107	0	0	0	0	0
MAG349	d__Bacteria	p__Firmicutes	c__Bacilli	o__RFN20	f__CAG-826	g__UBA4951	s__	k__Bacteria (UID2329)	83.15	5.62	55.05	37.5	70	70	59	38	16	3	1287185	1287185	1244473	1089978	749349	263501	70	161460	1287185	40.08	32090	14576	13	29	0	4144	3041	2297	37957	68942	19696	163583	32964	45918	1516	135279	0	0	0	0	0
MAG350	d__Bacteria	p__Firmicutes	c__Bacilli	o__RFN20	f__CAG-826	g__UBA4951	s__	k__Bacteria (UID2329)	79.5	3.37	62.65	0	211	211	120	46	6	0	1613568	1613568	1307206	788435	184950	0	211	32584	1613568	40.42	9718	5840	48	103	0	3287	3297	5476	88367	3585	56875	76157	38666	3554	3031	24263	0	2	0	0	0
MAG351	d__Bacteria	p__Firmicutes	c__Bacilli	o__RFN20	f__CAG-826	g__UBA4951	s__	k__Bacteria (UID2329)	62.87	1.12	57.27	0	40	40	38	32	14	4	1018326	1018326	1009680	969756	687258	324026	40	108670	1018326	42.47	37917	21135	9	18	0	73353	9201	2823	50240	28221	10987	4948	1134	3292	2529	97137	0	0	0	0	0
MAG352	d__Bacteria	p__Firmicutes	c__Bacilli	o__RFN20	f__CAG-826	g__UBA4951	s__	k__Bacteria (UID2329)	92.02	1.12	86.42	0	72	72	60	45	21	9	1658461	1658461	1619675	1506142	1088362	617378	72	114222	1658461	41.52	43278	21280	14	28	0	3048	84625	98840	138453	141977	43390	180337	18039	64009	242194	11221	0	2	0	0	0
MAG353	d__Bacteria	p__Firmicutes	c__Bacilli	o__RFN20	f__CAG-826	g__UBA3207	s__	k__Bacteria (UID2329)	81.29	1.12	75.69	0	46	46	28	23	13	5	1026850	1026850	983623	948334	744306	478463	46	129003	1026850	32.28	49260	23512	6	15	0	3093	8796	100525	3083	5016	5600	6442	9345	15024	36029	10618	0	0	0	0	0
MAG354	d__Bacteria	p__Firmicutes	c__Bacilli	o__RFN20	f__CAG-826	g__UBA3207	s__	k__Bacteria (UID2329)	98.88	0	98.88	0	38	38	24	17	11	7	1152256	1152256	1117964	1069471	967841	823008	38	182095	1152256	34.3	98370	46002	5	8	0	57825	513622	118302	75191	191599	189578	195679	434800	683499	4863126	378995	0	1	0	0	0
MAG355	d__Bacteria	p__Firmicutes	c__Bacilli	o__RFN20	f__CAG-826	g__unclassified_CAG-826	s__	k__Bacteria (UID2329)	83.71	0	83.71	0	65	65	35	25	15	8	1110565	1110565	1038341	969456	789687	557724	65	107979	1110565	31.75	53532	21883	8	17	0	5328	13048	5104	4507	12066	175032	14264	13446	26512	16512	14499	0	1	0	0	0
MAG356	d__Bacteria	p__Firmicutes	c__Clostridia	o__Oscillospirales	f__CAG-272	g__unclassified_CAG-272	s__	o__Clostridiales (UID1212)	63.63	2.35	51.88	0	284	284	107	22	2	0	1447865	1447865	910928	308596	56408	0	284	30104	1447865	35.65	6403	4015	75	147	0	1294	1669	2539	2654	2146	37827	2875	55743	1927	2379	3034	0	1	0	0	0
MAG357	d__Bacteria	p__Firmicutes	c__Bacilli	o__RFN20	f__CAG-826	g__unclassified_CAG-826	s__	k__Bacteria (UID2329)	95.62	0	95.62	0	52	52	39	22	11	7	1041275	1041275	1002132	878237	704801	566117	52	128058	1041275	31.05	59339	17615	7	15	0	4238	17354	4068	8584	8369	8057	464261	3881	18995	13846	9130	0	1	0	0	0
MAG358	d__Bacteria	p__Firmicutes	c__Bacilli	o__RFN20	f__CAG-826	g__unclassified_CAG-826	s__	k__Bacteria (UID2329)	87.08	0	87.08	0	57	57	42	27	4	2	765693	765693	716933	604672	202263	139538	57	81282	765693	35.71	20849	13718	12	25	0	551	511	872	877	2883	47482	25900	1113	1294	2656	3214	0	0	0	0	0
MAG359	d__Bacteria	p__Firmicutes	c__Bacilli	o__RFN20	f__CAG-826	g__unclassified_CAG-826	s__	k__Bacteria (UID2329)	59.55	2.25	48.3	0	25	25	19	18	11	4	755706	755706	734455	727263	592344	347988	25	142982	755706	32.62	48826	28694	5	11	0	6131	3479	3487	2429	9114	7218	81646	3362	8025	369086	14107	0	0	0	0	0
MAG360	d__Bacteria	p__Firmicutes	c__Bacilli	o__Mycoplasmatales	f__Mycoplasmoidaceae	g__unclassified_Mycoplasmoidaceae	s__	f__Mycoplasmataceae (UID2414)	96.46	0.38	94.56	0	29	29	23	20	11	4	746289	746289	726140	707196	547496	307469	29	100479	746289	30.85	41575	23340	6	12	0	10400	1718	108008	5163	15555	5076	8039	2566	7078	28171	4107	0	0	0	0	0
MAG361	d__Bacteria	p__Firmicutes	c__Bacilli	o__Mycoplasmatales	f__Mycoplasmoidaceae	g__unclassified_Mycoplasmoidaceae	s__	f__Mycoplasmataceae (UID2414)	64.23	0.38	62.33	0	13	13	9	8	5	3	424696	424696	410256	402313	358064	307403	13	166557	424696	30.94	79200	25595	2	4	0	14724	1158	2839	2193	6644	3562	16401	996	7597	287730	3085	0	0	0	0	0
MAG362	d__Bacteria	p__Firmicutes	c__Bacilli	o__Mycoplasmatales	f__Mycoplasmoidaceae	g__unclassified_Mycoplasmoidaceae	s__	f__Mycoplasmataceae (UID2414)	92.3	1	87.3	0	29	29	21	18	9	4	680231	680231	653726	631862	458872	289588	29	109906	680231	31.12	37683	22761	6	12	0	5677	2193	57791	93479	4714	3349	3240	1825	3680	5034	1129	0	0	0	0	0
MAG363	d__Bacteria	p__Firmicutes	c__Bacilli	o__Mycoplasmatales	f__Mycoplasmoidaceae	g__unclassified_Mycoplasmoidaceae	s__	f__Mycoplasmataceae (UID2414)	95.64	0.64	92.44	0	13	13	12	11	6	4	675798	675798	673451	664583	585687	519541	13	231936	675798	31.67	113467	87066	2	4	0	9450	885	2019	1595	113845	1417	1734	615	12890	3260	692	0	0	0	0	0
MAG364	d__Bacteria	p__Firmicutes	c__Bacilli	o__Mycoplasmatales	f__Mycoplasmoidaceae	g__unclassified_Mycoplasmoidaceae	s__	f__Mycoplasmataceae (UID2414)	90.66	0.9	86.16	33.33	21	21	20	19	9	2	598514	598514	594110	586263	383603	163251	21	111898	598514	31.28	31374	22985	6	12	0	2118	212	325	331	7113	46467	713	165	1073	2453	279	0	0	0	0	0
MAG365	d__Bacteria	p__Firmicutes	c__Bacilli	o__Mycoplasmatales	f__Mycoplasmoidaceae	g__unclassified_Mycoplasmoidaceae	s__	f__Mycoplasmataceae (UID2414)	96.36	1.67	88.01	25	14	14	7	7	7	4	561085	561085	544629	544629	544629	430450	14	172594	561085	32	121341	67351	2	4	0	16182	906	1068	1996	72976	1655	1202	1112	2011	1526	1503	0	0	0	0	0
MAG366	d__Bacteria	p__Proteobacteria	c__Alphaproteobacteria	o__RF32	f__CAG-977	g__UBA3864	s__	o__Rhodospirillales (UID3754)	75.78	2.16	64.98	0	47	47	40	34	28	17	1768392	1768392	1752364	1710989	1613351	1281635	47	205615	1768392	31.05	60877	37045	10	19	0	1049	3342	169911	31463	16574	22402	32381	3296	5893	34278	57880	0	0	0	0	0
MAG367	d__Bacteria	p__Proteobacteria	c__Alphaproteobacteria	o__RF32	f__CAG-977	g__UBA3864	s__	o__Rhodospirillales (UID3754)	74.91	2.28	63.51	12.5	130	130	43	26	20	12	2026263	2026263	1865099	1743024	1623332	1318366	130	331800	2026263	33.34	90541	35884	7	17	0	5026	6401	4769	3400	7481	18285	12588	8748	6841	279600	17954	0	0	0	0	0
MAG368	d__Bacteria	p__Firmicutes	c__Clostridia	o__Lachnospirales	f__unclassified_Lachnospirales	g__unclassified_Lachnospirales		o__Clostridiales (UID1212)	62.78	0.67	59.43	0	124	124	97	53	9	1	1427288	1427288	1334079	1002644	320972	51705	124	51705	1427288	27.92	14671	9120	31	61	0	1127	1121	1075	42480	2510	152738	203044	1640	23546	358917	71299	0	1	0	0	0
MAG369	d__Bacteria	p__Firmicutes	c__Clostridia	o__Lachnospirales	f__unclassified_Lachnospirales	g__unclassified_Lachnospirales	s__	f__Lachnospiraceae (UID1286)	52.92	4.4	30.92	6.25	164	164	105	59	11	0	1626991	1626991	1461160	1126799	379386	0	164	44723	1626991	27.97	15637	8617	35	70	0	1795	8905	3085	27032	50611	55809	14255	8549	15956	28974	225841	0	0	0	0	1
MAG370	d__Bacteria	p__Firmicutes	c__Clostridia	o__Lachnospirales	f__unclassified_Lachnospirales	g__unclassified_Lachnospirales	s__	f__Lachnospiraceae (UID1286)	55.15	3.65	36.9	23.08	66	66	51	43	21	10	1521776	1521776	1470778	1409618	1023878	662617	66	96845	1521776	32.26	42954	22179	13	27	0	1152	2518	2218	1598	2245	4648	146852	1544	3024	117381	22681	0	1	0	0	0
MAG371	d__Bacteria	p__Firmicutes	c__Bacilli	o__RFN20	f__CAG-826	g__unclassified_CAG-826	s__	k__Bacteria (UID2329)	92.7	7.26	56.4	0	135	135	84	52	23	0	1630391	1630391	1471741	1248506	789397	0	135	47317	1630391	33.77	24082	10575	25	50	0	49799	31091	120000	63173	69282	133395	133961	85849	91553	113840	97883	0	1	0	0	0
MAG372	d__Bacteria	p__Verrucomicrobiota	c__Verrucomicrobiae	o__Opitutales	f__UBA9783	g__UBA3869	s__	k__Bacteria (UID2982)	75.51	0	75.51	0	24	24	24	22	12	4	771894	771894	771894	757265	602146	311248	24	93785	771894	43.61	44859	25027	6	12	0	49834	125	58	610	95	120	578	68	74	60	82	0	0	0	0	0
[truncated: 5,000 more columns]
