# Supplementary material for: Mining the equine gut metagenome: poorly-characterized taxa associated with cardiovascular fitness in endurance athletes
Source: Commun Biol. 2022 Oct 3;5:1032. doi: 10.1038/s42003-022-03977-7 (PMC9529974; doi:10.1038/s42003-022-03977-7)
Supplement: Supplementary file 13 — Supplementary Data 10 [file 42003_2022_3977_MOESM13_ESM.xlsx]

## Sheet: otu_table_tax_table_composition
Supplementary Data 10 - Abundance of genera detected by 16S rRNA gene sequencing in each sample
Genera	Kingdom	Phylum	Class	Order	Family	ECA202	ECA205	ECA206	ECA212	ECA213	ECA215	ECA217	ECA220	ECA222	ECA224	ECA226
g__Treponema	d__Bacteria	p__Spirochaetes	c__Spirochaetes	o__Spirochaetales	f__Spirochaetaceae	949	2525	1431	2325	1436	1933	5665	4473	1027	5743	3719
g__Clostridium	d__Bacteria	p__Firmicutes	c__Clostridia	o__Clostridiales	f__Lachnospiraceae	681	1983	876	1462	1190	3156	3873	2364	769	4296	2613
g__Fibrobacter	d__Bacteria	p__Fibrobacteres	c__Fibrobacteria	o__Fibrobacterales	f__Fibrobacteraceae	523	1333	1021	1189	1124	2729	2439	2952	806	3659	1621
g__Ruminococcus	d__Bacteria	p__Firmicutes	c__Clostridia	o__Clostridiales	f__Ruminococcaceae	429	2203	554	1471	692	1336	2286	1533	647	1850	2791
g__Prevotella	d__Bacteria	p__Bacteroidetes	c__Bacteroidia	o__Bacteroidales	f__Prevotellaceae	225	1090	1809	1783	890	777	1384	1817	557	1636	1801
g__CF231	d__Bacteria	p__Bacteroidetes	c__Bacteroidia	o__Bacteroidales	f__[Paraprevotellaceae]	220	487	372	1057	387	236	1477	685	277	761	714
g__Streptococcus	d__Bacteria	p__Firmicutes	c__Bacilli	o__Lactobacillales	f__Streptococcaceae	3	1354	0	3	859	80	358	12	203	2693	122
g__Coprococcus	d__Bacteria	p__Firmicutes	c__Clostridia	o__Clostridiales	f__Lachnospiraceae	86	269	297	1152	289	188	1045	584	207	666	772
g__YRC22	d__Bacteria	p__Bacteroidetes	c__Bacteroidia	o__Bacteroidales	f__[Paraprevotellaceae]	171	522	319	1040	301	452	1258	178	314	309	617
g__Ruminococcus	d__Bacteria	p__Firmicutes	c__Clostridia	o__Clostridiales	f__Lachnospiraceae	51	258	346	450	360	236	680	579	151	807	747
g__Clostridium	d__Bacteria	p__Firmicutes	c__Clostridia	o__Clostridiales	f__Clostridiaceae	155	486	61	767	114	241	1015	276	230	730	580
g__Paludibacter	d__Bacteria	p__Bacteroidetes	c__Bacteroidia	o__Bacteroidales	f__Porphyromonadaceae	533	829	641	427	293	178	197	145	176	710	397
g__Oscillospira	d__Bacteria	p__Firmicutes	c__Clostridia	o__Clostridiales	f__Ruminococcaceae	170	572	316	905	384	94	646	240	140	396	460
g__BF311	d__Bacteria	p__Bacteroidetes	c__Bacteroidia	o__Bacteroidales	f__Bacteroidaceae	290	633	96	292	143	207	1099	111	155	531	430
g__Roseburia	d__Bacteria	p__Firmicutes	c__Clostridia	o__Clostridiales	f__Lachnospiraceae	103	285	155	319	69	96	220	248	114	834	352
g__[Prevotella]	d__Bacteria	p__Bacteroidetes	c__Bacteroidia	o__Bacteroidales	f__[Paraprevotellaceae]	38	158	188	279	87	18	173	133	60	605	162
g__Barnesiella	d__Bacteria	p__Bacteroidetes	c__Bacteroidia	o__Bacteroidales	f__[Barnesiellaceae]	100	171	299	486	35	316	247	22	57	103	36
g__Paraeggerthella	d__Bacteria	p__Actinobacteria	c__Coriobacteriia	o__Coriobacteriales	f__Coriobacteriaceae	24	101	34	197	91	55	349	197	30	301	213
g__Lactonifactor	d__Bacteria	p__Firmicutes	c__Clostridia	o__Clostridiales	f__Lachnospiraceae	75	106	97	189	65	109	395	211	53	131	146
g__Pseudobutyrivibrio	d__Bacteria	p__Firmicutes	c__Clostridia	o__Clostridiales	f__Lachnospiraceae	34	164	62	123	62	56	123	105	43	412	139
g__Clostridium	d__Bacteria	p__Firmicutes	c__Clostridia	o__Clostridiales	f__Ruminococcaceae	82	216	105	68	59	59	124	68	36	305	115
g__Sporobacter	d__Bacteria	p__Firmicutes	c__Clostridia	o__Clostridiales	f__Ruminococcaceae	48	218	41	124	110	16	158	68	29	163	244
g__Lactobacillus	d__Bacteria	p__Firmicutes	c__Bacilli	o__Lactobacillales	f__Lactobacillaceae	2	39	7	6	39	59	157	216	55	336	18
g__Anaerovibrio	d__Bacteria	p__Firmicutes	c__Clostridia	o__Clostridiales	f__Veillonellaceae	15	100	5	44	25	25	153	32	38	352	55
g__Bacteroides	d__Bacteria	p__Firmicutes	c__Clostridia	o__Clostridiales	f__Ruminococcaceae	27	67	22	141	27	35	102	60	20	247	72
g__Enterococcus	d__Bacteria	p__Actinobacteria	c__Coriobacteriia	o__Coriobacteriales	f__Coriobacteriaceae	8	52	38	139	31	29	202	118	16	63	110
g__Mogibacterium	d__Bacteria	p__Firmicutes	c__Clostridia	o__Clostridiales	f__[Mogibacteriaceae]	49	182	25	60	24	25	65	46	18	93	55
g__Marvinbryantia	d__Bacteria	p__Firmicutes	c__Clostridia	o__Clostridiales	f__Lachnospiraceae	8	20	59	101	41	20	89	114	13	32	79
g__Papillibacter	d__Bacteria	p__Firmicutes	c__Clostridia	o__Clostridiales	f__Ruminococcaceae	13	128	30	31	33	15	127	18	12	110	54
g__Epulopiscium	d__Bacteria	p__Firmicutes	c__Clostridia	o__Clostridiales	f__Lachnospiraceae	0	28	0	0	0	2	0	0	0	326	71
g__[Ruminococcus]	d__Bacteria	p__Firmicutes	c__Clostridia	o__Clostridiales	f__Lachnospiraceae	0	35	0	103	30	21	61	123	0	23	21
g__Blautia	d__Bacteria	p__Firmicutes	c__Clostridia	o__Clostridiales	f__Lachnospiraceae	0	20	27	46	36	24	51	74	10	36	69
g__Desulfovibrio	d__Bacteria	p__Proteobacteria	c__Deltaproteobacteria	o__Desulfovibrionales	f__Desulfovibrionaceae	0	32	19	48	28	24	59	52	0	71	55
g__Acholeplasma	d__Bacteria	p__Tenericutes	c__Mollicutes	o__Acholeplasmatales	f__Acholeplasmataceae	0	34	14	58	44	6	50	11	34	47	40
g__Pseudoramibacter_Eubacterium	d__Bacteria	p__Firmicutes	c__Clostridia	o__Clostridiales	f__Eubacteriaceae	15	146	7	7	8	3	15	21	10	67	26
g__Dorea	d__Bacteria	p__Firmicutes	c__Clostridia	o__Clostridiales	f__Lachnospiraceae	0	10	21	88	16	2	39	36	5	34	53
g__Anaerobiospirillum	d__Bacteria	p__Proteobacteria	c__Gammaproteobacteria	o__Aeromonadales	f__Succinivibrionaceae	3	8	10	10	9	0	73	0	39	104	24
g__Butyrivibrio	d__Bacteria	p__Firmicutes	c__Clostridia	o__Clostridiales	f__Lachnospiraceae	4	14	12	65	7	4	36	40	3	54	29
g__Pedobacter	d__Bacteria	p__Bacteroidetes	c__Sphingobacteriia	o__Sphingobacteriales	f__Sphingobacteriaceae	5	10	11	36	24	11	22	58	15	40	14
g__Proteocatella	d__Bacteria	p__Firmicutes	c__Clostridia	o__Clostridiales	f__Peptostreptococcaceae	6	21	0	27	17	12	63	44	10	3	29
g__Bacillus	d__Bacteria	p__Firmicutes	c__Bacilli	o__Bacillales	f__Bacillaceae	9	29	6	22	2	14	15	20	0	86	28
g__Melissococcus	d__Bacteria	p__Firmicutes	c__Bacilli	o__Lactobacillales	f__Enterococcaceae	19	41	0	127	0	0	0	4	16	18	0
g__Faecalibacterium	d__Bacteria	p__Firmicutes	c__Clostridia	o__Clostridiales	f__Ruminococcaceae	1	6	15	71	13	0	53	10	7	9	27
g__rc4-4	d__Bacteria	p__Firmicutes	c__Clostridia	o__Clostridiales	f__Peptococcaceae	0	8	22	45	2	3	47	15	3	38	24
g__Anaeroplasma	d__Bacteria	p__Tenericutes	c__Mollicutes	o__Anaeroplasmatales	f__Anaeroplasmataceae	5	36	6	27	3	3	29	12	14	45	24
g__Hespellia	d__Bacteria	p__Firmicutes	c__Clostridia	o__Clostridiales	f__Lachnospiraceae	10	16	9	6	40	8	44	4	8	14	10
g__wall-less	d__Bacteria	p__Spirochaetes	c__Spirochaetes	o__Sphaerochaetales	f__Sphaerochaetaceae	2	21	0	17	5	14	15	15	9	34	11
g__Pediococcus	d__Bacteria	p__Firmicutes	c__Bacilli	o__Lactobacillales	f__Lactobacillaceae	0	10	4	50	14	1	11	15	8	21	0
g__Parapedobacter	d__Bacteria	p__Bacteroidetes	c__Sphingobacteriia	o__Sphingobacteriales	f__Sphingobacteriaceae	2	4	39	21	2	6	4	18	2	10	22
g__Pseudomonas	d__Bacteria	p__Proteobacteria	c__Gammaproteobacteria	o__Pseudomonadales	f__Pseudomonadaceae	7	14	0	20	5	0	15	0	4	49	14
g__Sphingomonas	d__Bacteria	p__Proteobacteria	c__Alphaproteobacteria	o__Sphingomonadales	f__Sphingomonadaceae	0	14	5	11	0	4	17	12	5	28	15
g__Lactococcus	d__Bacteria	p__Firmicutes	c__Bacilli	o__Lactobacillales	f__Streptococcaceae	0	21	18	4	0	3	12	4	2	29	10
g__SMB53	d__Bacteria	p__Firmicutes	c__Clostridia	o__Clostridiales	f__Clostridiaceae	0	2	0	0	0	28	47	0	1	17	0
g__Olsenella	d__Bacteria	p__Actinobacteria	c__Coriobacteriia	o__Coriobacteriales	f__Coriobacteriaceae	0	2	1	7	14	0	34	5	0	14	16
g__RFN20	d__Bacteria	p__Firmicutes	c__Erysipelotrichi	o__Erysipelotrichales	f__Erysipelotrichaceae	4	21	0	2	0	0	15	0	0	45	6
g__Anaerofustis	d__Bacteria	p__Firmicutes	c__Clostridia	o__Clostridiales	f__Eubacteriaceae	5	20	4	6	3	0	5	0	7	28	3
g__Sutterella	d__Bacteria	p__Proteobacteria	c__Betaproteobacteria	o__Burkholderiales	f__Alcaligenaceae	0	17	2	14	2	2	13	0	3	20	2
g__Weissella	d__Bacteria	p__Firmicutes	c__Bacilli	o__Lactobacillales	f__Leuconostocaceae	0	6	0	0	3	0	24	0	6	29	0
g__Syntrophomonas	d__Bacteria	p__Firmicutes	c__Clostridia	o__Clostridiales	f__Syntrophomonadaceae	0	17	3	5	0	1	11	0	4	14	12
g__Shuttleworthia	d__Bacteria	p__Firmicutes	c__Clostridia	o__Clostridiales	f__Lachnospiraceae	5	0	7	27	7	0	9	3	3	5	0
g__Ruminobacter	d__Bacteria	p__Proteobacteria	c__Gammaproteobacteria	o__Aeromonadales	f__Succinivibrionaceae	0	18	5	13	0	0	3	0	15	5	6
g__Eggerthella	d__Bacteria	p__Actinobacteria	c__Coriobacteriia	o__Coriobacteriales	f__Coriobacteriaceae	4	17	6	0	2	0	16	0	0	4	12
g__Cytophaga	d__Bacteria	p__Bacteroidetes	c__Bacteroidia	o__Bacteroidales	f__Marinilabiaceae	1	0	0	47	0	0	2	2	0	0	8
g__Spirochaeta	d__Bacteria	p__Spirochaetes	c__Spirochaetes	o__Spirochaetales	f__Spirochaetaceae	16	0	1	2	0	5	12	0	0	0	19
g__Acinetobacter	d__Bacteria	p__Proteobacteria	c__Gammaproteobacteria	o__Pseudomonadales	f__Moraxellaceae	0	0	0	0	3	0	0	0	0	45	0
g__Alistipes	d__Bacteria	p__Bacteroidetes	c__Bacteroidia	o__Bacteroidales	f__Rikenellaceae	0	2	0	8	14	0	0	5	0	17	1
g__Butyricicoccus	d__Bacteria	p__Firmicutes	c__Clostridia	o__Clostridiales	f__Ruminococcaceae	0	0	18	13	0	0	5	0	0	0	10
g__Dehalobacterium	d__Bacteria	p__Firmicutes	c__Clostridia	o__Clostridiales	f__Dehalobacteriaceae	7	17	0	0	2	0	5	0	0	4	11
g__PW3	d__Bacteria	p__Bacteroidetes	c__Bacteroidia	o__Bacteroidales	f__Rikenellaceae	0	34	1	0	0	0	0	0	1	6	2
g__Campylobacter	d__Bacteria	p__Proteobacteria	c__Epsilonproteobacteria	o__Campylobacterales	f__Campylobacteraceae	2	11	5	3	0	0	2	0	1	13	2
g__Anaerorhabdus	d__Bacteria	p__Firmicutes	c__Erysipelotrichi	o__Erysipelotrichales	f__Erysipelotrichaceae	3	0	0	2	0	3	0	9	0	0	18
g__Oceanobacillus	d__Bacteria	p__Firmicutes	c__Bacilli	o__Bacillales	f__Bacillaceae	0	2	0	4	0	0	8	0	2	14	4
g__[Clostridium]	d__Bacteria	p__Firmicutes	c__Clostridia	o__Clostridiales	f__Peptostreptococcaceae	2	20	0	4	0	1	0	0	2	0	3
g__Psychrobacter	d__Bacteria	p__Proteobacteria	c__Gammaproteobacteria	o__Pseudomonadales	f__Moraxellaceae	5	4	5	6	0	3	0	0	0	8	0
g__Anaerovorax	d__Bacteria	p__Firmicutes	c__Clostridia	o__Clostridiales	f__[Mogibacteriaceae]	0	0	1	2	0	0	5	2	0	17	1
g__p-75-a5	d__Bacteria	p__Firmicutes	c__Erysipelotrichi	o__Erysipelotrichales	f__Erysipelotrichaceae	0	8	0	0	4	1	0	0	0	10	5
g__Selenomonas	d__Bacteria	p__Firmicutes	c__Clostridia	o__Clostridiales	f__Veillonellaceae	10	0	0	17	0	0	0	0	0	0	0
g__Anaerostipes	d__Bacteria	p__Firmicutes	c__Clostridia	o__Clostridiales	f__Lachnospiraceae	0	0	4	0	0	0	0	0	0	17	0
g__Arthrobacter	d__Bacteria	p__Actinobacteria	c__Actinobacteria	o__Actinomycetales	f__Micrococcaceae	0	0	0	0	2	0	7	0	0	12	0
g__Brochothrix	d__Bacteria	p__Firmicutes	c__Bacilli	o__Bacillales	f__Listeriaceae	2	3	0	0	0	0	0	1	3	10	2
g__gut	d__Bacteria	p__Firmicutes	c__Erysipelotrichi	o__Erysipelotrichales	f__Erysipelotrichaceae	5	0	0	6	0	0	5	5	0	0	0
g__Adlercreutzia	d__Bacteria	p__Actinobacteria	c__Coriobacteriia	o__Coriobacteriales	f__Coriobacteriaceae	0	7	0	2	0	0	0	2	5	0	0
g__Mycoplasma	d__Bacteria	p__Tenericutes	c__Mollicutes	o__Mycoplasmatales	f__Mycoplasmataceae	0	3	0	0	4	0	2	0	0	0	7
g__Rhodococcus	d__Bacteria	p__Actinobacteria	c__Actinobacteria	o__Actinomycetales	f__Nocardiaceae	0	0	0	0	16	0	0	0	0	0	0
g__Corynebacterium	d__Bacteria	p__Actinobacteria	c__Actinobacteria	o__Actinomycetales	f__Corynebacteriaceae	0	0	0	0	3	2	0	0	0	9	0
g__gut	d__Bacteria	p__Tenericutes	c__Mollicutes	o__Anaeroplasmatales	f__Anaeroplasmataceae	3	0	0	1	0	0	0	7	0	0	0
g__Pseudomonas	d__Bacteria	p__Proteobacteria	c__Gammaproteobacteria	o__Enterobacteriales	f__Enterobacteriaceae	3	0	0	0	0	0	2	0	0	2	4
g__Rhodoplanes	d__Bacteria	p__Proteobacteria	c__Alphaproteobacteria	o__Rhizobiales	f__Hyphomicrobiaceae	0	9	0	0	0	0	0	0	0	0	0
g__Defluviitalea	d__Bacteria	p__Firmicutes	c__Clostridia	o__Clostridiales	f__Lachnospiraceae	0	7	0	0	0	0	0	0	0	0	0
g__Bacteroides	d__Bacteria	p__Bacteroidetes	c__Bacteroidia	o__Bacteroidales	f__Bacteroidaceae	0	5	0	0	0	0	0	0	0	1	0
g__Ochrobactrum	d__Bacteria	p__Proteobacteria	c__Alphaproteobacteria	o__Rhizobiales	f__Brucellaceae	0	0	0	0	6	0	0	0	0	0	0
g__Dietzia	d__Bacteria	p__Actinobacteria	c__Actinobacteria	o__Actinomycetales	f__Dietziaceae	0	0	0	0	0	0	0	0	0	4	0
g__Aquamicrobium	d__Bacteria	p__Proteobacteria	c__Alphaproteobacteria	o__Rhizobiales	f__Phyllobacteriaceae	0	0	0	0	0	0	0	0	0	3	0
g__Clostridium	d__Bacteria	p__Firmicutes	c__Erysipelotrichi	o__Erysipelotrichales	f__Erysipelotrichaceae	0	0	0	0	0	0	0	0	0	0	3
g__Cystobacter	d__Bacteria	p__Proteobacteria	c__Deltaproteobacteria	o__Myxococcales	f__Cystobacteraceae	0	0	0	3	0	0	0	0	0	0	0
g__Petrimonas	d__Bacteria	p__Bacteroidetes	c__Bacteroidia	o__Bacteroidales	f__Porphyromonadaceae	0	0	0	0	0	0	0	0	0	0	3
g__Stenotrophomonas	d__Bacteria	p__Proteobacteria	c__Gammaproteobacteria	o__Xanthomonadales	f__Xanthomonadaceae	0	0	0	0	0	0	0	0	0	3	0
g__Succinispira	d__Bacteria	p__Firmicutes	c__Clostridia	o__Clostridiales	f__Veillonellaceae	0	0	0	0	0	0	0	3	0	0	0
g__[Eubacterium]	d__Bacteria	p__Firmicutes	c__Erysipelotrichi	o__Erysipelotrichales	f__Erysipelotrichaceae	0	0	0	0	0	0	0	0	0	2	0
g__Actinobacillus	d__Bacteria	p__Proteobacteria	c__Gammaproteobacteria	o__Pasteurellales	f__Pasteurellaceae	0	0	0	0	0	0	0	2	0	0	0
g__Mycobacterium	d__Bacteria	p__Actinobacteria	c__Actinobacteria	o__Actinomycetales	f__Mycobacteriaceae	0	0	2	0	0	0	0	0	0	0	0
g__Syntrophococcus	d__Bacteria	p__Firmicutes	c__Clostridia	o__Clostridiales	f__Lachnospiraceae	0	0	0	0	0	0	0	0	0	2	0
g__Massilia	d__Bacteria	p__Proteobacteria	c__Betaproteobacteria	o__Burkholderiales	f__Oxalobacteraceae	0	0	0	0	0	0	0	0	0	1	0
g__Rahnella	d__Bacteria	p__Proteobacteria	c__Gammaproteobacteria	o__Enterobacteriales	f__Enterobacteriaceae	0	0	1	0	0	0	0	0	0	0	0
g__Achromobacter	d__Bacteria	p__Proteobacteria	c__Gammaproteobacteria	o__Xanthomonadales	f__Xanthomonadaceae	0	0	0	0	0	0	0	0	0	0	0
g__Aggregatibacter	d__Bacteria	p__Proteobacteria	c__Gammaproteobacteria	o__Pasteurellales	f__Pasteurellaceae	0	0	0	0	0	0	0	0	0	0	0
g__Agrobacterium	d__Bacteria	p__Proteobacteria	c__Alphaproteobacteria	o__Rhizobiales	f__Rhizobiaceae	0	0	0	0	0	0	0	0	0	0	0
g__Bacillus	d__Bacteria	p__Firmicutes	c__Bacilli	o__Bacillales	f__Planococcaceae	0	0	0	0	0	0	0	0	0	0	0
g__Bifidobacterium	d__Bacteria	p__Actinobacteria	c__Actinobacteria	o__Bifidobacteriales	f__Bifidobacteriaceae	0	0	0	0	0	0	0	0	0	0	0
g__Brevundimonas	d__Bacteria	p__Proteobacteria	c__Alphaproteobacteria	o__Caulobacterales	f__Caulobacteraceae	0	0	0	0	0	0	0	0	0	0	0
g__Bulleidia	d__Bacteria	p__Firmicutes	c__Erysipelotrichi	o__Erysipelotrichales	f__Erysipelotrichaceae	0	0	0	0	0	0	0	0	0	0	0
g__Candidatus	d__Bacteria	p__Actinobacteria	c__Actinobacteria	o__Actinomycetales	f__Actinomycetaceae	0	0	0	0	0	0	0	0	0	0	0
g__cc_115	d__Bacteria	p__Firmicutes	c__Erysipelotrichi	o__Erysipelotrichales	f__Erysipelotrichaceae	0	0	0	0	0	0	0	0	0	0	0
g__Devosia	d__Bacteria	p__Proteobacteria	c__Alphaproteobacteria	o__Rhizobiales	f__Hyphomicrobiaceae	0	0	0	0	0	0	0	0	0	0	0
g__Elizabethkingia	d__Bacteria	p__Bacteroidetes	c__Flavobacteriia	o__Flavobacteriales	f__[Weeksellaceae]	0	0	0	0	0	0	0	0	0	0	0
g__Enhydrobacter	d__Bacteria	p__Proteobacteria	c__Gammaproteobacteria	o__Pseudomonadales	f__Moraxellaceae	0	0	0	0	0	0	0	0	0	0	0
g__Flavobacterium	d__Bacteria	p__Bacteroidetes	c__Flavobacteriia	o__Flavobacteriales	f__Flavobacteriaceae	0	0	0	0	0	0	0	0	0	0	0
g__Gaiella	d__Bacteria	p__Actinobacteria	c__Thermoleophilia	o__Gaiellales	f__Gaiellaceae	0	0	0	0	0	0	0	0	0	0	0
g__Gemmiger	d__Bacteria	p__Firmicutes	c__Clostridia	o__Clostridiales	f__Ruminococcaceae	0	0	0	0	0	0	0	0	0	0	0
g__Hafnia	d__Bacteria	p__Proteobacteria	c__Gammaproteobacteria	o__Enterobacteriales	f__Enterobacteriaceae	0	0	0	0	0	0	0	0	0	0	0
g__Haloplasma	d__Bacteria	p__Firmicutes	c__Bacilli	o__Haloplasmatales	f__Haloplasmataceae	0	0	0	0	0	0	0	0	0	0	0
g__Helcobacillus	d__Bacteria	p__Actinobacteria	c__Actinobacteria	o__Actinomycetales	f__Dermabacteraceae	0	0	0	0	0	0	0	0	0	0	0
g__Helicobacter	d__Bacteria	p__Proteobacteria	c__Epsilonproteobacteria	o__Campylobacterales	f__Helicobacteraceae	0	0	0	0	0	0	0	0	0	0	0
g__Herbaspirillum	d__Bacteria	p__Proteobacteria	c__Betaproteobacteria	o__Burkholderiales	f__Oxalobacteraceae	0	0	0	0	0	0	0	0	0	0	0
g__Ilumatobacter	d__Bacteria	p__Actinobacteria	c__Acidimicrobiia	o__Acidimicrobiales	f__C111	0	0	0	0	0	0	0	0	0	0	0
g__Janthinobacterium	d__Bacteria	p__Proteobacteria	c__Betaproteobacteria	o__Burkholderiales	f__Oxalobacteraceae	0	0	0	0	0	0	0	0	0	0	0
g__Johnsonella	d__Bacteria	p__Firmicutes	c__Clostridia	o__Clostridiales	f__Lachnospiraceae	0	0	0	0	0	0	0	0	0	0	0
g__Lachnospira	d__Bacteria	p__Firmicutes	c__Clostridia	o__Clostridiales	f__Lachnospiraceae	0	0	0	0	0	0	0	0	0	0	0
g__Legionella	d__Bacteria	p__Proteobacteria	c__Gammaproteobacteria	o__Legionellales	f__Legionellaceae	0	0	0	0	0	0	0	0	0	0	0
g__Leifsonia	d__Bacteria	p__Actinobacteria	c__Actinobacteria	o__Actinomycetales	f__Microbacteriaceae	0	0	0	0	0	0	0	0	0	0	0
g__Leptotrichia	d__Bacteria	p__Fusobacteria	c__Fusobacteriia	o__Fusobacteriales	f__Leptotrichiaceae	0	0	0	0	0	0	0	0	0	0	0
g__Lysinibacillus	d__Bacteria	p__Firmicutes	c__Bacilli	o__Bacillales	f__Planococcaceae	0	0	0	0	0	0	0	0	0	0	0
g__Methylobacterium	d__Bacteria	p__Proteobacteria	c__Alphaproteobacteria	o__Rhizobiales	f__Methylobacteriaceae	0	0	0	0	0	0	0	0	0	0	0
g__Mucilaginibacter	d__Bacteria	p__Bacteroidetes	c__Sphingobacteriia	o__Sphingobacteriales	f__Sphingobacteriaceae	0	0	0	0	0	0	0	0	0	0	0
g__Mucispirillum	d__Bacteria	p__Deferribacteres	c__Deferribacteres	o__Deferribacterales	f__Deferribacteraceae	0	0	0	0	0	0	0	0	0	0	0
g__Myroides	d__Bacteria	p__Bacteroidetes	c__Flavobacteriia	o__Flavobacteriales	f__Flavobacteriaceae	0	0	0	0	0	0	0	0	0	0	0
g__Nocardioides	d__Bacteria	p__Actinobacteria	c__Actinobacteria	o__Actinomycetales	f__Nocardioidaceae	0	0	0	0	0	0	0	0	0	0	0
g__Oceanicella	d__Bacteria	p__Proteobacteria	c__Alphaproteobacteria	o__Rhodobacterales	f__Rhodobacteraceae	0	0	0	0	0	0	0	0	0	0	0
g__Oribacterium	d__Bacteria	p__Firmicutes	c__Clostridia	o__Clostridiales	f__Lachnospiraceae	0	0	0	0	0	0	0	0	0	0	0
g__Paracoccus	d__Bacteria	p__Proteobacteria	c__Alphaproteobacteria	o__Rhodobacterales	f__Rhodobacteraceae	0	0	0	0	0	0	0	0	0	0	0
g__Phenylobacterium	d__Bacteria	p__Proteobacteria	c__Alphaproteobacteria	o__Caulobacterales	f__Caulobacteraceae	0	0	0	0	0	0	0	0	0	0	0
g__Rhizobium	d__Bacteria	p__Proteobacteria	c__Alphaproteobacteria	o__Rhizobiales	f__Rhizobiaceae	0	0	0	0	0	0	0	0	0	0	0
g__Robinsoniella	d__Bacteria	p__Firmicutes	c__Clostridia	o__Clostridiales	f__Lachnospiraceae	0	0	0	0	0	0	0	0	0	0	0
g__Roseomonas	d__Bacteria	p__Proteobacteria	c__Alphaproteobacteria	o__Rhodospirillales	f__Acetobacteraceae	0	0	0	0	0	0	0	0	0	0	0
g__Rothia	d__Bacteria	p__Actinobacteria	c__Actinobacteria	o__Actinomycetales	f__Micrococcaceae	0	0	0	0	0	0	0	0	0	0	0
g__Rummeliibacillus	d__Bacteria	p__Firmicutes	c__Bacilli	o__Bacillales	f__Planococcaceae	0	0	0	0	0	0	0	0	0	0	0
g__Sanguibacter	d__Bacteria	p__Actinobacteria	c__Actinobacteria	o__Actinomycetales	f__Sanguibacteraceae	0	0	0	0	0	0	0	0	0	0	0
g__Sediminibacterium	d__Bacteria	p__Bacteroidetes	c__[Saprospirae]	o__[Saprospirales]	f__Chitinophagaceae	0	0	0	0	0	0	0	0	0	0	0
g__Skermania	d__Bacteria	p__Actinobacteria	c__Actinobacteria	o__Actinomycetales	f__Nocardiaceae	0	0	0	0	0	0	0	0	0	0	0
g__Solirubrobacter	d__Bacteria	p__Actinobacteria	c__Thermoleophilia	o__Solirubrobacterales	f__Solirubrobacteraceae	0	0	0	0	0	0	0	0	0	0	0
g__Sporosarcina	d__Bacteria	p__Firmicutes	c__Bacilli	o__Bacillales	f__Planococcaceae	0	0	0	0	0	0	0	0	0	0	0
g__Staphylococcus	d__Bacteria	p__Firmicutes	c__Bacilli	o__Bacillales	f__Staphylococcaceae	0	0	0	0	0	0	0	0	0	0	0
