# Supplementary material for: Mining the equine gut metagenome: poorly-characterized taxa associated with cardiovascular fitness in endurance athletes
Source: Commun Biol. 2022 Oct 3;5:1032. doi: 10.1038/s42003-022-03977-7 (PMC9529974; doi:10.1038/s42003-022-03977-7)
Supplement: Supplementary file 15 — Supplementary Data 12 [file 42003_2022_3977_MOESM15_ESM.xlsx]

## Sheet:  
Supplementary Data 12 - Comparison of differential abundance of dominant microbial phylotypes between individuals from different clusters. Differences were calculated between the two groups based on the DESeq2 model followed by Benjamini and Hochberg multiple test correction. The table shows the phylotypes that significantly varied in abundance between cluster 2 and cluster 1 individuals. The inf…
Phylotype	Taxon id	Kingdom	Phylum	Class	Order	Family	Genus	baseMean	log2FoldChange	lfcSE	stat	pvalue	padj	Mean	SD	min	Q1	median	Q3	max
Absicoccus	2718525	Bacteria	Firmicutes	Erysipelotrichia	Erysipelotrichales	Erysipelotrichaceae	Absicoccus	9809	0.664421	0.155516	4.27238	1.93402e-05	9.67853e-05	0.000318284	7.16016e-05	0.000217761	0.000280518	0.000314441	0.000335049	0.00046816
Acetatifactor	1427378	Bacteria	Firmicutes	Clostridia	Clostridiales	Lachnospiraceae	Acetatifactor	47107.6	0.782188	0.133563	5.85632	4.73229e-09	6.4562e-08	0.00150952	0.00023904	0.00111565	0.00134819	0.00158925	0.00161772	0.0019696
Acetitomaculum	31980	Bacteria	Firmicutes	Clostridia	Clostridiales	Lachnospiraceae	Acetitomaculum	26189.3	0.891419	0.110046	8.10041	5.47729e-16	5.70634e-14	0.000839193	0.000152683	0.000589288	0.000736435	0.000865382	0.000933947	0.00108952
Acetivibrio	35829	Bacteria	Firmicutes	Clostridia	Clostridiales	Ruminococcaceae	Acetivibrio	27162.8	0.868461	0.123069	7.05667	1.70539e-12	5.2821e-11	0.000870743	0.000160923	0.000599527	0.000793496	0.000877837	0.000979602	0.0011398
Acetoanaerobium	186831	Bacteria	Firmicutes	Clostridia	Clostridiales	Peptostreptococcaceae	Acetoanaerobium	3800.39	0.182423	0.0678779	2.68752	0.00719857	0.0171153	0.000125026	1.43104e-05	0.000102553	0.000117983	0.000123532	0.000128969	0.000151958
Acetonema	2373	Bacteria	Firmicutes	Negativicutes	SelenomoNAdales	Sporomusaceae	Acetonema	2920.47	0.232212	0.0749868	3.0967	0.00195689	0.00552363	9.59442e-05	1.06607e-05	7.47474e-05	8.98247e-05	9.71333e-05	0.000104151	0.000109466
Achromobacter	222	Bacteria	Proteobacteria	Betaproteobacteria	Burkholderiales	AlcaligeNAceae	Achromobacter	5637.44	-0.33435	0.0778607	-4.29421	1.75317e-05	8.88997e-05	0.00018933	5.40799e-05	0.000142626	0.000153216	0.000173978	0.000199203	0.000321476
Acidaminococcus	904	Bacteria	Firmicutes	Negativicutes	Acidaminococcales	Acidaminococcaceae	Acidaminococcus	42178.8	0.297473	0.0961412	3.09412	0.00197396	0.00554449	0.00138193	0.000159622	0.00104513	0.00132016	0.00141819	0.00144313	0.00166463
Acidiphilium	522	Bacteria	Proteobacteria	Alphaproteobacteria	Rhodospirillales	Acetobacteraceae	Acidiphilium	24126.4	-0.585612	0.143007	-4.09498	4.22199e-05	0.000189	0.00082354	0.000356094	0.000510674	0.000594118	0.000731863	0.000779487	0.00160966
Acidipila	1000999	Bacteria	Acidobacteria	Acidobacteriia	Acidobacteriales	Acidobacteriaceae	Acidipila	2796.76	-0.392431	0.0796717	-4.9256	8.41031e-07	5.87696e-06	9.41839e-05	2.93961e-05	6.96645e-05	7.73119e-05	8.3487e-05	9.70949e-05	0.000166478
Acidithiobacillus	119977	Bacteria	Proteobacteria	Acidithiobacillia	Acidithiobacillales	Acidithiobacillaceae	Acidithiobacillus	3367.31	-0.443947	0.0946464	-4.69058	2.72428e-06	1.66065e-05	0.000113683	3.88165e-05	8.34535e-05	9.07741e-05	9.63998e-05	0.000115129	0.00020818
Acidobacterium	33973	Bacteria	Acidobacteria	Acidobacteriia	Acidobacteriales	Acidobacteriaceae	Acidobacterium	2279.46	-0.357918	0.0822038	-4.35403	1.33656e-05	7.05852e-05	7.65008e-05	2.17218e-05	5.56453e-05	6.13751e-05	7.10123e-05	8.49641e-05	0.000127307
Acidovorax	12916	Bacteria	Proteobacteria	Betaproteobacteria	Burkholderiales	ComamoNAdaceae	Acidovorax	5620.52	-0.347727	0.0787655	-4.41471	1.01147e-05	5.57279e-05	0.000188822	5.54876e-05	0.000140591	0.000155729	0.000171202	0.000194292	0.000327821
Actinokineospora	39845	Bacteria	Actinobacteria	Actinobacteria	Pseudonocardiales	Pseudonocardiaceae	Actinokineospora	2008.9	-0.281274	0.0748513	-3.75777	0.000171435	0.000635808	6.73614e-05	1.80841e-05	4.85692e-05	5.68709e-05	6.17472e-05	6.86872e-05	0.000110985
Actinomadura	1988	Bacteria	Actinobacteria	Actinobacteria	Streptosporangiales	Thermomonosporaceae	Actinomadura	16232.5	-0.422349	0.0867997	-4.86579	1.14002e-06	7.50839e-06	0.000547614	0.000179076	0.000382707	0.000438077	0.000481193	0.000580709	0.0009919
Actinoplanes	1865	Bacteria	Actinobacteria	Actinobacteria	Micromonosporales	Micromonosporaceae	Actinoplanes	10469.1	-0.263539	0.0801782	-3.28692	0.00101288	0.00315424	0.000350834	9.31097e-05	0.000259789	0.000302874	0.000321183	0.00036415	0.000584562
Adlercreutzia	447020	Bacteria	Actinobacteria	Coriobacteriia	Eggerthellales	Eggerthellaceae	Adlercreutzia	32292.2	0.512078	0.10843	4.72265	2.32786e-06	1.44201e-05	0.00105081	0.000149841	0.000878066	0.000947133	0.000994871	0.00114646	0.00130644
Aeromonas	642	Bacteria	Proteobacteria	Gammaproteobacteria	AeromoNAdales	AeromoNAdaceae	Aeromonas	9399.88	-0.116444	0.0467377	-2.49144	0.0127227	0.0276462	0.000312777	6.091e-05	0.000252879	0.000274996	0.000291979	0.000316747	0.000443685
Agathobacter	1766253	Bacteria	Firmicutes	Clostridia	Clostridiales	Lachnospiraceae	Agathobacter	18608.6	0.872624	0.157186	5.55154	2.83164e-08	3.06138e-07	0.000596032	0.000131057	0.000401968	0.000489581	0.00056668	0.000694607	0.000825865
Agathobaculum	2048137	Bacteria	Firmicutes	Clostridia	Clostridiales	Ruminococcaceae	Agathobaculum	15053.5	0.269896	0.113933	2.3689	0.0178413	0.0365762	0.000495133	7.87277e-05	0.000353107	0.000450548	0.00049247	0.000552019	0.000628916
Agromyces	33877	Bacteria	Actinobacteria	Actinobacteria	Micrococcales	Microbacteriaceae	Agromyces	5418.18	-0.26613	0.073655	-3.6132	0.000302445	0.0010535	0.000181542	4.76713e-05	0.000132785	0.000153933	0.000168004	0.000188039	0.000299653
Akkermansia	239934	Bacteria	Verrucomicrobia	Verrucomicrobiae	Verrucomicrobiales	Akkermansiaceae	Akkermansia	68414.3	-0.992681	0.166012	-5.97959	2.23704e-09	3.32941e-08	0.00235974	0.00133021	0.00135044	0.00143335	0.00180251	0.00278766	0.0054589
Alcanivorax	59753	Bacteria	Proteobacteria	Gammaproteobacteria	Oceanospirillales	Alcanivoracaceae	Alcanivorax	4487.19	-0.202746	0.0686751	-2.95225	0.00315468	0.00834506	0.000149974	3.54893e-05	0.000115713	0.000127314	0.000140744	0.000154212	0.00023224
Aliifodinibius	1397107	Bacteria	Balneolaeota	Balneolia	Balneolales	Balneolaceae	Aliifodinibius	3336.09	-0.204901	0.0595668	-3.43985	0.00058203	0.0018949	0.00011145	2.56273e-05	8.41012e-05	9.78077e-05	0.000103503	0.000112581	0.000165488
Alkalibacterium	99906	Bacteria	Firmicutes	Bacilli	Lactobacillales	Carnobacteriaceae	Alkalibacterium	7167.91	0.253063	0.0520989	4.85735	1.18967e-06	7.79061e-06	0.000235243	2.19026e-05	0.000202648	0.000219883	0.000233909	0.000246803	0.00026938
Alkalibaculum	696745	Bacteria	Firmicutes	Clostridia	Clostridiales	Eubacteriaceae	Alkalibaculum	9114.3	0.215405	0.0659257	3.2674	0.00108542	0.00332592	0.000299476	3.12578e-05	0.000251948	0.000279806	0.000309239	0.000311148	0.000357017
Alkaliflexus	286729	Bacteria	Bacteroidetes	Bacteroidia	Marinilabiliales	Marinilabiliaceae	Alkaliflexus	7668.72	0.280365	0.0985896	2.84376	0.0044585	0.0111804	0.000251221	2.93384e-05	0.000199041	0.000235903	0.000252059	0.000266568	0.000293497
Alkaliphilus	114627	Bacteria	Firmicutes	Clostridia	Clostridiales	Clostridiaceae	Alkaliphilus	15288.9	0.160138	0.0706883	2.26541	0.0234874	0.0462142	0.000504022	6.59453e-05	0.000411708	0.000454057	0.00049941	0.000540354	0.000626762
Allobaculum	174708	Bacteria	Firmicutes	Erysipelotrichia	Erysipelotrichales	Erysipelotrichaceae	Allobaculum	6384.23	0.497129	0.127739	3.89177	9.95157e-05	0.000394619	0.000208803	3.89503e-05	0.000153161	0.000186993	0.00019541	0.000241587	0.000267669
Alloprevotella	1283313	Bacteria	Bacteroidetes	Bacteroidia	Bacteroidales	Prevotellaceae	Alloprevotella	155350	0.444796	0.116233	3.82677	0.000129837	0.000495977	0.0050719	0.000765792	0.00417672	0.00453449	0.00476216	0.00550488	0.00651914
Alloscardovia	419014	Bacteria	Actinobacteria	Actinobacteria	Bifidobacteriales	Bifidobacteriaceae	Alloscardovia	3581.84	0.435917	0.0758789	5.74491	9.1971e-09	1.10946e-07	0.000116973	1.36507e-05	9.87162e-05	0.00010789	0.000118666	0.000123029	0.000145809
Altererythrobacter	361177	Bacteria	Proteobacteria	Alphaproteobacteria	SphingomoNAdales	Erythrobacteraceae	Altererythrobacter	6287.31	-0.222564	0.0642948	-3.46162	0.000536938	0.00177841	0.000210355	5.12321e-05	0.000164411	0.000175307	0.00019982	0.000214007	0.000330462
Alterileibacterium	1980680	Bacteria	Firmicutes	Clostridia	Clostridiales	Clostridiales Family XIII. Incertae Sedis	Alterileibacterium	8946.62	-0.451587	0.115095	-3.9236	8.72364e-05	0.000354514	0.000302359	0.000104041	0.000207532	0.000226041	0.000263853	0.000329313	0.00053949
Aminivibrio	1427172	Bacteria	Synergistetes	Synergistia	Synergistales	Synergistaceae	Aminivibrio	1747.46	0.16681	0.0591997	2.81776	0.00483602	0.0119185	5.76441e-05	7.5466e-06	4.68749e-05	5.27771e-05	5.65973e-05	6.33965e-05	6.932e-05
Ammonifex	42837	Bacteria	Firmicutes	Clostridia	ThermoaNAerobacterales	ThermoaNAerobacteraceae	Ammonifex	1899.52	-0.331048	0.064482	-5.13396	2.8371e-07	2.32237e-06	6.38444e-05	1.81366e-05	4.80858e-05	5.38832e-05	5.89483e-05	6.4428e-05	0.000104163
Ammoniphilus	66862	Bacteria	Firmicutes	Bacilli	Bacillales	Paenibacillaceae	Ammoniphilus	2750.91	0.192562	0.0707902	2.72018	0.00652457	0.0156754	9.06649e-05	1.19383e-05	7.16578e-05	8.37252e-05	9.19569e-05	0.000100783	0.000106712
Amphibacillus	29331	Bacteria	Firmicutes	Bacilli	Bacillales	Bacillaceae	Amphibacillus	3999.46	0.307412	0.060359	5.09306	3.52331e-07	2.80397e-06	0.000131161	1.35703e-05	0.000113012	0.000116173	0.00013656	0.00014137	0.000147536
Amycolatopsis	1813	Bacteria	Actinobacteria	Actinobacteria	Pseudonocardiales	Pseudonocardiaceae	Amycolatopsis	14036.8	-0.345044	0.0723679	-4.76792	1.86136e-06	1.19169e-05	0.000471387	0.000134538	0.000351279	0.000386787	0.000432079	0.000500336	0.000799528
Anaerobacillus	704093	Bacteria	Firmicutes	Bacilli	Bacillales	Bacillaceae	Anaerobacillus	2852.59	0.222971	0.0559692	3.98381	6.78191e-05	0.000283652	9.37075e-05	9.24682e-06	8.0839e-05	8.71434e-05	9.47032e-05	9.8625e-05	0.000109967
Anaerobium	1855714	Bacteria	Firmicutes	Clostridia	Clostridiales	Lachnospiraceae	Anaerobium	23869.5	1.00207	0.112328	8.92097	4.62238e-19	1.32431e-16	0.000764162	0.00016904	0.00050133	0.00064577	0.000769215	0.00087394	0.000991551
Anaerobutyricum	2569097	Bacteria	Firmicutes	Clostridia	Clostridiales	Lachnospiraceae	Anaerobutyricum	16751.8	0.914463	0.111172	8.22569	1.94072e-16	2.47118e-14	0.000537536	0.000107375	0.000367346	0.000442821	0.000564055	0.000614683	0.000689242
Anaerococcus	165779	Bacteria	Firmicutes	Tissierellia	Tissierellales	Peptoniphilaceae	Anaerococcus	23062	0.161338	0.0505563	3.19125	0.00141659	0.00414135	0.000759378	8.42875e-05	0.000648674	0.000703224	0.000748723	0.000794478	0.000937803
Anaerocolumna	1843210	Bacteria	Firmicutes	Clostridia	Clostridiales	Lachnospiraceae	Anaerocolumna	49203.1	0.699761	0.0961184	7.2802	3.33336e-13	1.27334e-11	0.00158675	0.000208285	0.00125968	0.00144692	0.00155728	0.00174459	0.00191317
Anaerofustis	264995	Bacteria	Firmicutes	Clostridia	Clostridiales	Eubacteriaceae	Anaerofustis	10994.4	0.254439	0.0910425	2.79473	0.00519428	0.0127193	0.000361264	4.74458e-05	0.000290385	0.000328673	0.000358251	0.00039661	0.00042719
Anaerohalosphaera	2690159	Bacteria	Planctomycetes	Phycisphaerae	Sedimentisphaerales	ANAerohalosphaeraceae	Anaerohalosphaera	2894.91	-0.618213	0.0837688	-7.37999	1.58301e-13	6.25561e-12	9.84363e-05	3.86478e-05	6.74963e-05	7.10324e-05	8.25183e-05	0.000108888	0.00018577
Anaerolactibacter	2563783	Bacteria	Firmicutes	Clostridia	Clostridiales	Ruminococcaceae	Anaerolactibacter	6612.05	0.278346	0.10591	2.62814	0.00858533	0.0197964	0.000217615	3.55165e-05	0.000174676	0.000188004	0.000225536	0.000232662	0.000284833
Anaerolinea	233189	Bacteria	Chloroflexi	ANAerolineae	ANAerolineales	ANAerolineaceae	Anaerolinea	2574.21	-0.296621	0.059578	-4.9787	6.40112e-07	4.61364e-06	8.62443e-05	2.18767e-05	6.03626e-05	7.4883e-05	7.75972e-05	9.24306e-05	0.000132332
Anaeromyxobacter	161492	Bacteria	Proteobacteria	Deltaproteobacteria	Myxococcales	ANAeromyxobacteraceae	Anaeromyxobacter	3103.6	-0.319184	0.081415	-3.92046	8.83798e-05	0.000356631	0.00010421	3.00619e-05	8.18829e-05	8.40363e-05	9.73403e-05	0.000105342	0.000179682
Anaerosacchariphilus	2678884	Bacteria	Firmicutes	Clostridia	Clostridiales	Lachnospiraceae	Anaerosacchariphilus	14700.5	0.873229	0.109784	7.95408	1.80465e-15	1.37875e-13	0.000470775	8.00409e-05	0.000345927	0.000415575	0.000477952	0.000527753	0.000580028
Anaerosphaera	1273095	Bacteria	Firmicutes	Tissierellia	Tissierellales	Peptoniphilaceae	Anaerosphaera	4694.93	0.143511	0.0560647	2.55974	0.010475	0.023446	0.000154641	1.78344e-05	0.000128403	0.000147221	0.000150013	0.000158435	0.000196434
Anaerospora	244825	Bacteria	Firmicutes	Negativicutes	SelenomoNAdales	Sporomusaceae	Anaerospora	2647.61	0.452828	0.0727695	6.22277	4.88448e-10	8.88509e-09	8.62154e-05	7.7529e-06	7.56776e-05	8.01273e-05	8.49004e-05	9.29241e-05	9.71723e-05
Anaerosporobacter	653683	Bacteria	Firmicutes	Clostridia	Clostridiales	Lachnospiraceae	Anaerosporobacter	36876.4	0.821698	0.099175	8.28534	1.17773e-16	1.6871e-14	0.00118433	0.000186387	0.000875441	0.00105201	0.00124932	0.00131161	0.0014528
Anaerosporomusa	1794910	Bacteria	Firmicutes	Negativicutes	SelenomoNAdales	Sporomusaceae	Anaerosporomusa	2447.47	0.461407	0.0900811	5.12213	3.02103e-07	2.45539e-06	7.97999e-05	9.65758e-06	6.00969e-05	7.5601e-05	7.7805e-05	8.41351e-05	9.77097e-05
Anaerostipes	207244	Bacteria	Firmicutes	Clostridia	Clostridiales	Lachnospiraceae	Anaerostipes	56177.1	1.06391	0.156142	6.81372	9.51092e-12	2.47716e-10	0.00180165	0.000520794	0.00115151	0.00140054	0.00178603	0.0021015	0.00273235
Anaerotignum	2039240	Bacteria	Firmicutes	Clostridia	Clostridiales	Lachnospiraceae	Anaerotignum	17496.4	0.348051	0.0687435	5.06304	4.12624e-07	3.15245e-06	0.000572573	5.70616e-05	0.000490309	0.000525979	0.000580271	0.000619557	0.000660826
Anaerovibrio	82373	Bacteria	Firmicutes	Negativicutes	SelenomoNAdales	SelenomoNAdaceae	Anaerovibrio	34771.1	0.519024	0.101728	5.10209	3.3593e-07	2.7111e-06	0.00113238	0.000164403	0.000892981	0.0010374	0.00108171	0.0012178	0.0015103
Anaerovirgula	561442	Bacteria	Firmicutes	Clostridia	Clostridiales	NA	Anaerovirgula	2273.98	0.337066	0.0771903	4.36668	1.26148e-05	6.75181e-05	7.45237e-05	9.09581e-06	6.35186e-05	6.76536e-05	7.38607e-05	7.85074e-05	9.60303e-05
Anaplasma	768	Bacteria	Proteobacteria	Alphaproteobacteria	Rickettsiales	ANAplasmataceae	Anaplasma	20356.6	0.611091	0.219627	2.7824	0.00539589	0.0131568	0.000660312	0.000185111	0.000451707	0.00050163	0.000703736	0.000771281	0.000982001
Ancylomarina	1970195	Bacteria	Bacteroidetes	Bacteroidia	Marinilabiliales	Marinifilaceae	Ancylomarina	12332.9	0.148438	0.0604127	2.45706	0.014008	0.0298941	0.000405977	4.4043e-05	0.000329163	0.000382367	0.000412333	0.000421637	0.000486608
Andreesenia	2042899	Bacteria	Firmicutes	Tissierellia	Tissierellales	Gottschalkiaceae	Andreesenia	2210.07	0.250502	0.0642979	3.89597	9.78071e-05	0.000389191	7.25539e-05	7.49486e-06	6.13261e-05	6.68264e-05	7.27326e-05	7.79423e-05	8.43414e-05
Anseongella	1773450	Bacteria	Bacteroidetes	Sphingobacteriia	Sphingobacteriales	Sphingobacteriaceae	Anseongella	3145.7	-0.174708	0.0660258	-2.64606	0.00814347	0.0189024	0.000104808	2.15145e-05	7.62392e-05	9.44802e-05	0.00010089	0.000113538	0.000147076
Apibacter	1778601	Bacteria	Bacteroidetes	Flavobacteriia	Flavobacteriales	Flavobacteriaceae	Apibacter	8777.69	0.143028	0.0574174	2.49103	0.0127375	0.0276462	0.000288905	3.11925e-05	0.000250269	0.000266386	0.00029019	0.000295858	0.0003519
Aquabacterium	92793	Bacteria	Proteobacteria	Betaproteobacteria	Burkholderiales	NA	Aquabacterium	2708.95	-0.265904	0.0880805	-3.01888	0.00253712	0.00688991	9.07673e-05	2.48368e-05	6.89337e-05	7.5271e-05	8.56112e-05	9.33981e-05	0.000155071
Aquisphaera	1511635	Bacteria	Planctomycetes	Planctomycetia	Isosphaerales	Isosphaeraceae	Aquisphaera	4805.2	-0.596152	0.123791	-4.81579	1.46616e-06	9.49274e-06	0.00016346	7.01618e-05	0.00011256	0.00012307	0.000141258	0.000169337	0.000350451
Archangium	47	Bacteria	Proteobacteria	Deltaproteobacteria	Myxococcales	Archangiaceae	Archangium	3327.29	-0.476996	0.093581	-5.09714	3.44816e-07	2.76335e-06	0.000112469	3.96228e-05	8.46373e-05	8.72797e-05	9.55563e-05	0.000116177	0.000209244
Arcicella	217140	Bacteria	Bacteroidetes	Cytophagia	Cytophagales	Cytophagaceae	Arcicella	2166.25	0.22941	0.0755155	3.03792	0.00238219	0.00653108	7.11131e-05	7.62539e-06	5.98643e-05	6.58839e-05	6.94732e-05	7.62443e-05	8.38728e-05
Arcticibacter	1288026	Bacteria	Bacteroidetes	Sphingobacteriia	Sphingobacteriales	Sphingobacteriaceae	Arcticibacter	4693.27	0.155366	0.0612741	2.53559	0.0112258	0.0248836	0.000154294	1.51352e-05	0.000134014	0.000144591	0.000152633	0.000159895	0.000180135
Arenibacter	178469	Bacteria	Bacteroidetes	Flavobacteriia	Flavobacteriales	Flavobacteriaceae	Arenibacter	9254.42	-0.206082	0.0572349	-3.60063	0.000317448	0.00110241	0.00030908	6.96369e-05	0.0002366	0.000261813	0.000297261	0.000327017	0.000463821
Arenimonas	490567	Bacteria	Proteobacteria	Gammaproteobacteria	XanthomoNAdales	XanthomoNAdaceae	Arenimonas	1942.16	-0.563981	0.101064	-5.58046	2.39881e-08	2.72182e-07	6.58071e-05	2.56512e-05	4.60112e-05	5.10024e-05	5.56927e-05	7.01977e-05	0.000132001
Asticcacaulis	76890	Bacteria	Proteobacteria	Alphaproteobacteria	Caulobacterales	Caulobacteraceae	Asticcacaulis	5201.49	-0.250104	0.0736986	-3.39361	0.00068977	0.00219143	0.000174041	4.43091e-05	0.000133814	0.000147512	0.000160859	0.000175513	0.000282415
Atopobium	1380	Bacteria	Actinobacteria	Coriobacteriia	Coriobacteriales	Atopobiaceae	Atopobium	15164.1	0.189891	0.0557622	3.40536	0.000660757	0.00212108	0.000498631	5.0307e-05	0.000416957	0.000470314	0.000498637	0.000535295	0.000563976
Aureispira	365032	Bacteria	Bacteroidetes	Saprospiria	Saprospirales	Saprospiraceae	Aureispira	2376.09	0.146648	0.0632157	2.3198	0.0203519	0.0408464	7.82539e-05	8.96859e-06	6.36515e-05	7.2073e-05	7.96249e-05	8.31753e-05	9.27169e-05
Azoarcus	12960	Bacteria	Proteobacteria	Betaproteobacteria	Rhodocyclales	Zoogloeaceae	Azoarcus	3240.61	-0.207542	0.0756984	-2.74169	0.00611235	0.0148092	0.000108185	2.57646e-05	8.70047e-05	9.19459e-05	9.68758e-05	0.000109282	0.000171576
Bacillus	1386	Bacteria	Firmicutes	Bacilli	Bacillales	Bacillaceae	Bacillus	259664	0.13494	0.0417906	3.22897	0.00124238	0.0037174	0.00855677	0.000948739	0.00722386	0.00819616	0.00845044	0.008811	0.0101907
Bacteroides	816	Bacteria	Bacteroidetes	Bacteroidia	Bacteroidales	Bacteroidaceae	Bacteroides	2.14202e+06	0.24583	0.0683793	3.5951	0.000324267	0.00111931	0.0702769	0.00630768	0.0591128	0.0656782	0.0711337	0.0755958	0.0783595
Balneola	455358	Bacteria	Balneolaeota	Balneolia	Balneolales	Balneolaceae	Balneola	2410.43	-0.193454	0.0721382	-2.68172	0.00732451	0.0173787	8.03229e-05	1.74993e-05	6.64634e-05	6.8094e-05	7.12764e-05	8.68681e-05	0.000114763
Bariatricus	1924081	Bacteria	Firmicutes	Clostridia	Clostridiales	Lachnospiraceae	Bariatricus	12118.9	0.622645	0.0949293	6.55904	5.41535e-11	1.17094e-09	0.00039218	4.93598e-05	0.000302229	0.000373733	0.000389882	0.000404734	0.000486802
Barnesiella	397864	Bacteria	Bacteroidetes	Bacteroidia	Bacteroidales	Barnesiellaceae	Barnesiella	48170.6	0.347901	0.0822516	4.22972	2.33983e-05	0.000113621	0.00157273	0.000131	0.00141107	0.00148034	0.00154667	0.0016543	0.00184157
Bartonella	773	Bacteria	Proteobacteria	Alphaproteobacteria	Rhizobiales	Bartonellaceae	Bartonella	2798.12	-0.184661	0.0627729	-2.94174	0.00326377	0.00857863	9.33187e-05	2.01864e-05	6.88991e-05	8.01502e-05	8.74903e-05	9.87418e-05	0.000136937
Bdellovibrio	958	Bacteria	Proteobacteria	Oligoflexia	BdellovibrioNAles	BdellovibrioNAceae	Bdellovibrio	6552.62	-0.292497	0.0588812	-4.96759	6.77914e-07	4.85556e-06	0.000219596	5.75049e-05	0.000175108	0.000180201	0.00019992	0.000222453	0.0003444
Blastococcus	38501	Bacteria	Actinobacteria	Actinobacteria	Geodermatophilales	Geodermatophilaceae	Blastococcus	4107.71	-0.384025	0.0715133	-5.36998	7.87461e-08	7.58345e-07	0.000138314	4.20113e-05	9.6341e-05	0.000115158	0.000124309	0.000143221	0.000238512
Blastopirellula	265487	Bacteria	Planctomycetes	Planctomycetia	Pirellulales	Pirellulaceae	Blastopirellula	7315.68	-0.521069	0.113495	-4.59111	4.40894e-06	2.5911e-05	0.000247727	9.32955e-05	0.000170006	0.000187716	0.000207076	0.000268655	0.000482013
Blautia	572511	Bacteria	Firmicutes	Clostridia	Clostridiales	Lachnospiraceae	Blautia	237732	0.875288	0.12046	7.2662	3.69738e-13	1.36684e-11	0.00764166	0.0015427	0.00532436	0.00649906	0.00779213	0.00864931	0.00989743
Bordetella	517	Bacteria	Proteobacteria	Betaproteobacteria	Burkholderiales	AlcaligeNAceae	Bordetella	7407.44	-0.255492	0.0689238	-3.70688	0.000209828	0.000753801	0.000248328	6.38556e-05	0.000187352	0.000205756	0.00022938	0.000260349	0.00039175
Bosea	85413	Bacteria	Proteobacteria	Alphaproteobacteria	Rhizobiales	Bradyrhizobiaceae	Bosea	4201.04	-0.303898	0.09149	-3.32165	0.000894878	0.00281739	0.000141065	4.05691e-05	9.97628e-05	0.000117451	0.000126325	0.000147993	0.000243977
Bradyrhizobium	374	Bacteria	Proteobacteria	Alphaproteobacteria	Rhizobiales	Bradyrhizobiaceae	Bradyrhizobium	17204.8	-0.45838	0.129813	-3.53107	0.000413882	0.00139503	0.000581984	0.000228885	0.000426607	0.000472807	0.000500899	0.000566424	0.00122363
Brevibacterium	1696	Bacteria	Actinobacteria	Actinobacteria	Micrococcales	Brevibacteriaceae	Brevibacterium	5340.85	-0.177267	0.069716	-2.5427	0.011	0.0245252	0.000178376	4.11047e-05	0.000136871	0.000155734	0.000168414	0.000182509	0.000276767
Brevifollis	1383070	Bacteria	Verrucomicrobia	Verrucomicrobiae	Verrucomicrobiales	Verrucomicrobiaceae	Brevifollis	2536.23	-0.641075	0.115665	-5.54251	2.98162e-08	3.19339e-07	8.64632e-05	3.80209e-05	5.87348e-05	6.49817e-05	7.16109e-05	8.81793e-05	0.000183313
Brevundimonas	41275	Bacteria	Proteobacteria	Alphaproteobacteria	Caulobacterales	Caulobacteraceae	Brevundimonas	5572.52	-0.27024	0.0864525	-3.12588	0.00177273	0.00504106	0.000186612	4.97307e-05	0.000145464	0.000155273	0.00016279	0.000201385	0.000308126
Burkholderia	32008	Bacteria	Proteobacteria	Betaproteobacteria	Burkholderiales	Burkholderiaceae	Burkholderia	32028.5	-0.498344	0.130956	-3.80542	0.000141562	0.00053365	0.00108446	0.000423868	0.000796352	0.000834237	0.000921199	0.00107661	0.00218351
Butyricicoccus	580596	Bacteria	Firmicutes	Clostridia	Clostridiales	Clostridiaceae	Butyricicoccus	67119.5	0.517409	0.174747	2.9609	0.00306738	0.00813707	0.00219125	0.000506453	0.00153421	0.00177742	0.00202299	0.00252048	0.00311926
Butyrivibrio	830	Bacteria	Firmicutes	Clostridia	Clostridiales	Lachnospiraceae	Butyrivibrio	896029	0.871715	0.124779	6.98607	2.82686e-12	8.30661e-11	0.0286772	0.00495258	0.0215412	0.0246401	0.0295046	0.0321063	0.0356942
Caballeronia	1827195	Bacteria	Proteobacteria	Betaproteobacteria	Burkholderiales	Burkholderiaceae	Caballeronia	3054.61	-0.236505	0.0648416	-3.64742	0.000264884	0.000939804	0.000102048	2.39354e-05	7.93651e-05	8.72183e-05	9.30739e-05	0.000110072	0.000155695
Caldanaerobacter	249529	Bacteria	Firmicutes	Clostridia	ThermoaNAerobacterales	ThermoaNAerobacteraceae	Caldanaerobacter	2538.6	-0.286231	0.070681	-4.04962	5.13018e-05	0.000226123	8.52165e-05	2.30346e-05	6.38752e-05	7.16495e-05	7.77916e-05	8.66554e-05	0.000132296
Caldithrix	187144	Bacteria	Calditrichaeota	Calditrichae	Calditrichales	Calditrichaceae	Caldithrix	4262.86	-0.274073	0.0785246	-3.49029	0.000482505	0.0016121	0.000142654	3.67288e-05	0.000110749	0.000118794	0.000125102	0.000148795	0.000226445
Capsulimonas	2494209	Bacteria	ArmatimoNAdetes	ArmatimoNAdia	CapsulimoNAdales	CapsulimoNAdaceae	Capsulimonas	2350.53	-0.438362	0.0778676	-5.62958	1.80648e-08	2.11247e-07	7.92096e-05	2.55121e-05	5.91335e-05	6.19039e-05	7.00982e-05	8.41033e-05	0.000141134
Carboxydocella	178898	Bacteria	Firmicutes	Clostridia	Clostridiales	Clostridiales Family XVI. Incertae Sedis	Carboxydocella	2840.38	0.179382	0.0798391	2.24679	0.0246534	0.0481309	9.37236e-05	1.34816e-05	7.17907e-05	8.55724e-05	9.56468e-05	0.000102191	0.000111977
Carboxydothermus	129957	Bacteria	Firmicutes	Clostridia	ThermoaNAerobacterales	ThermoaNAerobacteraceae	Carboxydothermus	2632.25	-0.218784	0.0547837	-3.99359	6.50796e-05	0.000274196	8.79534e-05	2.02147e-05	6.72027e-05	7.4804e-05	8.22995e-05	9.15539e-05	0.000127967
Carboxylicivirga	1628153	Bacteria	Bacteroidetes	Bacteroidia	Marinilabiliales	Marinilabiliaceae	Carboxylicivirga	10397.7	0.431844	0.0989126	4.36592	1.26588e-05	6.75181e-05	0.000338733	3.8088e-05	0.000282704	0.000321209	0.000334901	0.000354391	0.000417093
Catenibacterium	135858	Bacteria	Firmicutes	Erysipelotrichia	Erysipelotrichales	Erysipelotrichaceae	Catenibacterium	10071	0.681542	0.107625	6.33256	2.41134e-10	4.60566e-09	0.000326248	5.61513e-05	0.000234095	0.000301925	0.000320237	0.000340865	0.000449955
Catenovulum	1172191	Bacteria	Proteobacteria	Gammaproteobacteria	AlteromoNAdales	AlteromoNAdaceae	Catenovulum	3227.25	-0.244126	0.0702674	-3.47424	0.000512295	0.00170171	0.000107571	2.43786e-05	8.77368e-05	9.16218e-05	9.83851e-05	0.00011767	0.000163104
Catonella	43996	Bacteria	Firmicutes	Clostridia	Clostridiales	Lachnospiraceae	Catonella	17840	0.674964	0.088601	7.61802	2.57592e-14	1.34182e-12	0.000575837	6.97957e-05	0.00044746	0.0005371	0.000575072	0.000624529	0.000683348
Caulobacter	75	Bacteria	Proteobacteria	Alphaproteobacteria	Caulobacterales	Caulobacteraceae	Caulobacter	8886.79	-0.316745	0.0826325	-3.83318	0.000126496	0.000486459	0.000298206	8.53367e-05	0.000230554	0.000243034	0.000263294	0.000307047	0.000516306
Cellulomonas	1707	Bacteria	Actinobacteria	Actinobacteria	Micrococcales	CellulomoNAdaceae	Cellulomonas	12224.6	-0.257995	0.068782	-3.75091	0.000176194	0.000651351	0.000409344	0.000102047	0.000294272	0.000351892	0.000385926	0.000432555	0.000643979
Chitinispirillum	1860139	Bacteria	Fibrobacteres	Chitinispirillia	Chitinispirillales	Chitinispirillaceae	Chitinispirillum	2240.01	-0.206978	0.0767324	-2.6974	0.00698841	0.0166848	7.47428e-05	1.71902e-05	5.51483e-05	6.40009e-05	7.0682e-05	7.64556e-05	0.000113149
Chitinivibrio	1505231	Bacteria	Fibrobacteres	Chitinivibrionia	ChitinivibrioNAles	ChitinivibrioNAceae	Chitinivibrio	2420.57	-0.518513	0.101843	-5.09128	3.55659e-07	2.81093e-06	8.21878e-05	3.15729e-05	5.64758e-05	6.22397e-05	7.2461e-05	8.19545e-05	0.000159253
Chlorobaculum	256319	Bacteria	Chlorobi	Chlorobia	Chlorobiales	Chlorobiaceae	Chlorobaculum	2706.97	-0.281405	0.0864725	-3.25427	0.00113686	0.003465	9.07437e-05	2.47231e-05	6.41166e-05	7.71378e-05	8.27146e-05	9.41718e-05	0.00015122
Chlorobium	1091	Bacteria	Chlorobi	Chlorobia	Chlorobiales	Chlorobiaceae	Chlorobium	9038.6	-0.211027	0.0563324	-3.74611	0.000179599	0.000661803	0.000301341	6.54166e-05	0.000243344	0.000259256	0.00027637	0.000315342	0.00042806
Chondromyces	50	Bacteria	Proteobacteria	Deltaproteobacteria	Myxococcales	Polyangiaceae	Chondromyces	2397.88	-0.424012	0.105492	-4.01939	5.83495e-05	0.000249414	8.07511e-05	2.67941e-05	5.38601e-05	6.82668e-05	7.1289e-05	8.18684e-05	0.000147919
Chromobacterium	535	Bacteria	Proteobacteria	Betaproteobacteria	Neisseriales	Chromobacteriaceae	Chromobacterium	3169.16	-0.224335	0.0530914	-4.22545	2.38464e-05	0.000114823	0.000105782	2.35869e-05	8.15245e-05	8.93964e-05	9.82828e-05	0.000115624	0.000156282
Chryseobacterium	59732	Bacteria	Bacteroidetes	Flavobacteriia	Flavobacteriales	Flavobacteriaceae	Chryseobacterium	57134.8	0.177018	0.0605621	2.92292	0.00346769	0.00905233	0.00187735	0.00017401	0.00159541	0.00175038	0.00188782	0.00196722	0.00216651
Chthoniobacter	295577	Bacteria	Verrucomicrobia	Spartobacteria	Chthoniobacterales	Chthoniobacteraceae	Chthoniobacter	3118.86	-0.75608	0.111143	-6.80279	1.02611e-11	2.50195e-10	0.000106457	5.00456e-05	7.29391e-05	7.92432e-05	8.52894e-05	0.000113301	0.000234368
Citrobacter	544	Bacteria	Proteobacteria	Gammaproteobacteria	Enterobacterales	Enterobacteriaceae	Citrobacter	4763.03	-0.241551	0.0774252	-3.11979	0.00180978	0.00513369	0.000159449	4.08563e-05	0.000124188	0.000132663	0.000148419	0.000161619	0.000257694
Clostridiisalibacter	516086	Bacteria	Firmicutes	Clostridia	Clostridiales	Clostridiaceae	Clostridiisalibacter	2244.14	0.171185	0.0646989	2.64587	0.00814816	0.0189024	7.39349e-05	9.24103e-06	6.09718e-05	6.80123e-05	7.38316e-05	7.83976e-05	9.41422e-05
Clostridioides	1870884	Bacteria	Firmicutes	Clostridia	Clostridiales	Peptostreptococcaceae	Clostridioides	21836.7	0.353072	0.0891247	3.96155	7.44655e-05	0.000308077	0.000715521	9.021e-05	0.000578378	0.000648796	0.000746877	0.000779348	0.000820887
Clostridium	1485	Bacteria	Firmicutes	Clostridia	Clostridiales	Clostridiaceae	Clostridium	1.58375e+06	0.358807	0.0728735	4.92369	8.49262e-07	5.89851e-06	0.0518068	0.00501161	0.0439352	0.0491743	0.0507228	0.0542815	0.0608059
Cohaesibacter	655352	Bacteria	Proteobacteria	Alphaproteobacteria	Rhizobiales	Cohaesibacteraceae	Cohaesibacter	2253.22	-0.157375	0.0632196	-2.48933	0.0127984	0.0277258	7.52009e-05	1.65176e-05	5.55124e-05	6.61961e-05	7.06065e-05	7.73553e-05	0.000112086
Colletotrichum	5455	Eukaryota	Ascomycota	Sordariomycetes	Glomerellales	Glomerellaceae	Colletotrichum	6076.22	-0.300753	0.0859276	-3.50007	0.00046513	0.00155859	0.000202565	4.88761e-05	0.000161138	0.000168216	0.000184671	0.000217053	0.000302844
Collinsella	102106	Bacteria	Actinobacteria	Coriobacteriia	Coriobacteriales	Coriobacteriaceae	Collinsella	52738.7	0.275146	0.0744704	3.6947	0.000220145	0.000788394	0.00173075	0.000189252	0.00141568	0.0015913	0.00173382	0.00186626	0.0020119
Conexibacter	191494	Bacteria	Actinobacteria	Thermoleophilia	Solirubrobacterales	Conexibacteraceae	Conexibacter	1787.36	-0.429767	0.106795	-4.02421	5.71659e-05	0.000246286	6.04082e-05	2.10645e-05	3.8769e-05	4.96885e-05	5.38704e-05	6.36828e-05	0.000114763
Confluentibacter	1763531	Bacteria	Bacteroidetes	Flavobacteriia	Flavobacteriales	Flavobacteriaceae	Confluentibacter	1770.36	0.148484	0.062176	2.38813	0.0169345	0.034842	5.82531e-05	6.19735e-06	4.94994e-05	5.39412e-05	5.83671e-05	6.20568e-05	6.74271e-05
Coprobacter	1348911	Bacteria	Bacteroidetes	Bacteroidia	Bacteroidales	Barnesiellaceae	Coprobacter	3580.32	0.246217	0.0985768	2.49772	0.0124996	0.027233	0.000117564	1.53238e-05	9.48667e-05	0.000105332	0.000118857	0.00012938	0.000139763
Coprococcus	33042	Bacteria	Firmicutes	Clostridia	Clostridiales	Lachnospiraceae	Coprococcus	141256	0.889016	0.123222	7.21477	5.40269e-13	1.82102e-11	0.00453217	0.000903854	0.00316566	0.00389593	0.00460216	0.00488442	0.00602677
Coraliomargarita	442430	Bacteria	Verrucomicrobia	Opitutae	Puniceicoccales	Puniceicoccaceae	Coraliomargarita	13306.4	-0.863571	0.169728	-5.08797	3.61913e-07	2.84077e-06	0.000458379	0.000275326	0.000290518	0.00033005	0.000352615	0.000445486	0.00123456
Corallococcus	83461	Bacteria	Proteobacteria	Deltaproteobacteria	Myxococcales	Myxococcaceae	Corallococcus	16263.8	-0.607516	0.124771	-4.86905	1.12133e-06	7.42802e-06	0.000554578	0.00023653	0.000345167	0.000431466	0.000468834	0.000540485	0.00110273
Coxiella	776	Bacteria	Proteobacteria	Gammaproteobacteria	Legionellales	Coxiellaceae	Coxiella	2771.52	-0.321315	0.0940586	-3.41611	0.000635217	0.00205059	9.28969e-05	2.62142e-05	7.06832e-05	7.66817e-05	8.48345e-05	9.71693e-05	0.000154668
Criibacterium	1937664	Bacteria	Firmicutes	Clostridia	Clostridiales	Peptostreptococcaceae	Criibacterium	4490.65	0.202128	0.0715438	2.82524	0.00472456	0.0117703	0.000147748	1.73625e-05	0.000118998	0.000135027	0.000149195	0.000162462	0.000170194
Crocinitomix	246873	Bacteria	Bacteroidetes	Flavobacteriia	Flavobacteriales	Crocinitomicaceae	Crocinitomix	7205.07	0.211844	0.0510137	4.15269	3.28592e-05	0.000153701	0.00023685	2.38181e-05	0.000202619	0.000217835	0.00023546	0.000253729	0.000271865
Cryobacterium	69578	Bacteria	Actinobacteria	Actinobacteria	Micrococcales	Microbacteriaceae	Cryobacterium	5333.12	-0.239619	0.0733158	-3.26831	0.00108191	0.00332403	0.000178496	4.53497e-05	0.000139429	0.000150688	0.000166198	0.000185797	0.000291768
Cryomorpha	246876	Bacteria	Bacteroidetes	Flavobacteriia	Flavobacteriales	Cryomorphaceae	Cryomorpha	3110.29	-0.216804	0.0536033	-4.0446	5.24124e-05	0.000229254	0.000103735	2.23456e-05	8.11015e-05	8.9488e-05	9.64235e-05	0.000112267	0.000145095
Cryptobacterium	84162	Bacteria	Actinobacteria	Coriobacteriia	Eggerthellales	Eggerthellaceae	Cryptobacterium	6469.14	0.481166	0.105964	4.54084	5.60309e-06	3.243e-05	0.000210863	3.04023e-05	0.000171421	0.000189741	0.000201991	0.000227534	0.000271162
Cuneatibacter	1918450	Bacteria	Firmicutes	Clostridia	Clostridiales	Lachnospiraceae	Cuneatibacter	17439	0.578117	0.0923065	6.26301	3.77616e-10	6.9798e-09	0.000565337	6.82745e-05	0.000457286	0.000526682	0.000550776	0.000578521	0.000685506
Cupriavidus	106589	Bacteria	Proteobacteria	Betaproteobacteria	Burkholderiales	Burkholderiaceae	Cupriavidus	8655.07	-0.265123	0.0652622	-4.06243	4.85645e-05	0.000215717	0.000289883	7.30845e-05	0.000219691	0.000246001	0.000259191	0.00030586	0.000449003
Curtobacterium	2034	Bacteria	Actinobacteria	Actinobacteria	Micrococcales	Microbacteriaceae	Curtobacterium	5716.73	-0.370972	0.0933036	-3.97597	7.00926e-05	0.000292095	0.000192584	6.1459e-05	0.000138	0.000159125	0.000170877	0.000196393	0.000351405
Curvibacter	281915	Bacteria	Proteobacteria	Betaproteobacteria	Burkholderiales	ComamoNAdaceae	Curvibacter	2226.01	-0.17306	0.0692497	-2.49907	0.0124518	0.0271806	7.42617e-05	1.65659e-05	5.88677e-05	6.36343e-05	6.73303e-05	7.89616e-05	0.000112636
Cyclobacterium	68288	Bacteria	Bacteroidetes	Cytophagia	Cytophagales	Cyclobacteriaceae	Cyclobacterium	11721.3	-0.251125	0.0625461	-4.01504	5.94361e-05	0.000252273	0.00039222	9.66427e-05	0.000300977	0.000335501	0.000365392	0.000401477	0.000615188
Cytophaga	978	Bacteria	Bacteroidetes	Cytophagia	Cytophagales	Cytophagaceae	Cytophaga	18430.8	0.377419	0.0973793	3.87577	0.000106289	0.000417968	0.000600898	5.80807e-05	0.000508021	0.00056735	0.000592431	0.00063113	0.000710069
Defluviitalea	1185408	Bacteria	Firmicutes	Clostridia	Clostridiales	Defluviitaleaceae	Defluviitalea	10684	0.47357	0.0766803	6.1759	6.57861e-10	1.12757e-08	0.000347825	3.47471e-05	0.000294989	0.000322072	0.000345213	0.000376618	0.000397886
Dehalobacterium	51514	Bacteria	Firmicutes	Clostridia	Clostridiales	Peptococcaceae	Dehalobacterium	3100.01	0.110289	0.0399286	2.76217	0.00574187	0.0139411	0.000102332	1.27585e-05	8.38832e-05	9.63118e-05	0.000101494	0.000104724	0.000124694
Dehalogenimonas	670486	Bacteria	Chloroflexi	Dehalococcoidia	NA	NA	Dehalogenimonas	2353.78	-0.446829	0.0653475	-6.83775	8.04488e-12	2.14406e-10	7.94138e-05	2.52833e-05	5.8469e-05	6.25666e-05	7.09731e-05	8.40696e-05	0.000130278
Deinococcus	1298	Bacteria	Deinococcus-Thermus	Deinococci	Deinococcales	Deinococcaceae	Deinococcus	16859.8	-0.215573	0.0676328	-3.18741	0.00143554	0.00418607	0.000563406	0.000134404	0.000435927	0.0004814	0.000530629	0.000578201	0.000885316
Dendrosporobacter	146813	Bacteria	Firmicutes	Negativicutes	SelenomoNAdales	Sporomusaceae	Dendrosporobacter	1927.74	0.215532	0.0764881	2.81784	0.00483475	0.0119185	6.36146e-05	9.48503e-06	4.87021e-05	5.68103e-05	6.44537e-05	6.97083e-05	7.93696e-05
Denitrobacterium	79603	Bacteria	Actinobacteria	Coriobacteriia	Eggerthellales	Eggerthellaceae	Denitrobacterium	7780.9	0.451546	0.0978037	4.61686	3.89593e-06	2.30141e-05	0.000253592	3.11729e-05	0.000206436	0.000234984	0.000243354	0.000273854	0.000311704
Desulfamplus	1246635	Bacteria	Proteobacteria	Deltaproteobacteria	Desulfobacterales	Desulfobacteraceae	Desulfamplus	1850.45	-0.363224	0.105659	-3.43772	0.000586643	0.00190451	6.21633e-05	1.95703e-05	4.71922e-05	5.01385e-05	5.51967e-05	6.29146e-05	0.000112232
Desulfatibacillum	218207	Bacteria	Proteobacteria	Deltaproteobacteria	Desulfobacterales	Desulfobacteraceae	Desulfatibacillum	3197.13	-0.636647	0.105611	-6.02825	1.65746e-09	2.5326e-08	0.000108777	4.62295e-05	7.78377e-05	8.21765e-05	8.48117e-05	0.000113189	0.000226152
Desulfobacter	2289	Bacteria	Proteobacteria	Deltaproteobacteria	Desulfobacterales	Desulfobacteraceae	Desulfobacter	4026.73	-0.342513	0.0782845	-4.37523	1.21305e-05	6.55734e-05	0.00013529	3.97245e-05	0.00010169	0.000111967	0.000121714	0.000136359	0.000232607
Desulfobulbus	893	Bacteria	Proteobacteria	Deltaproteobacteria	Desulfobacterales	Desulfobulbaceae	Desulfobulbus	9093.65	-0.205367	0.0618026	-3.32295	0.000890698	0.00281196	0.000303651	6.99689e-05	0.000239723	0.000260143	0.000284255	0.000310759	0.000466205
Desulfococcus	896	Bacteria	Proteobacteria	Deltaproteobacteria	Desulfobacterales	Desulfobacteraceae	Desulfococcus	2823.15	-0.226805	0.0536998	-4.22357	2.40457e-05	0.000115299	9.41335e-05	2.0627e-05	7.37272e-05	8.13611e-05	8.58687e-05	0.000101132	0.000139227
Desulfohalotomaculum	2282743	Bacteria	Firmicutes	Clostridia	Clostridiales	Peptococcaceae	Desulfohalotomaculum	2125.17	-0.344418	0.067805	-5.07954	3.78357e-07	2.92971e-06	7.13997e-05	1.96767e-05	4.78051e-05	5.92578e-05	6.50972e-05	7.83543e-05	0.000108821
Desulfoluna	497721	Bacteria	Proteobacteria	Deltaproteobacteria	Desulfobacterales	Desulfobacteraceae	Desulfoluna	2591.98	-0.38974	0.0902048	-4.32061	1.55599e-05	8.10531e-05	8.72752e-05	2.78177e-05	6.53589e-05	7.1264e-05	7.51834e-05	9.06262e-05	0.000158079
Desulfonatronum	66848	Bacteria	Proteobacteria	Deltaproteobacteria	DesulfovibrioNAles	DesulfoNAtroNAceae	Desulfonatronum	2589.16	-0.238259	0.0906986	-2.62693	0.00861599	0.0198272	8.6859e-05	2.34122e-05	6.24398e-05	7.38489e-05	8.09122e-05	9.00453e-05	0.000142675
Desulfopila	429014	Bacteria	Proteobacteria	Deltaproteobacteria	Desulfobacterales	Desulfobulbaceae	Desulfopila	4955.03	-0.212796	0.0666391	-3.19327	0.00140674	0.00413364	0.00016536	3.83999e-05	0.000134014	0.000142432	0.000151183	0.000169138	0.000259858
Desulfosarcina	2299	Bacteria	Proteobacteria	Deltaproteobacteria	Desulfobacterales	Desulfobacteraceae	Desulfosarcina	7607.65	-0.466369	0.11586	-4.02526	5.69118e-05	0.000246117	0.000256782	9.26314e-05	0.000187971	0.000205076	0.000220627	0.000260887	0.000496353
Desulfosporosinus	79206	Bacteria	Firmicutes	Clostridia	Clostridiales	Peptococcaceae	Desulfosporosinus	28145.1	0.141034	0.0583701	2.41621	0.0156832	0.0329175	0.000928015	0.000113135	0.000742158	0.000871502	0.000935737	0.000979769	0.00112156
Desulfurobacterium	64159	Bacteria	Aquificae	Aquificae	Desulfurobacteriales	Desulfurobacteriaceae	Desulfurobacterium	2557.24	-0.292835	0.110431	-2.65173	0.00800801	0.0187078	8.58569e-05	2.44958e-05	6.25552e-05	6.7899e-05	7.71466e-05	9.58737e-05	0.000134818
Desulfuromonas	890	Bacteria	Proteobacteria	Deltaproteobacteria	DesulfuromoNAdales	DesulfuromoNAdaceae	Desulfuromonas	13647.8	-0.273174	0.0751112	-3.63693	0.000275911	0.000975909	0.0004575	0.00012239	0.00035314	0.000382716	0.000428428	0.000457226	0.000751737
Dethiobacter	427925	Bacteria	Firmicutes	Clostridia	Clostridiales	SyntrophomoNAdaceae	Dethiobacter	2837.05	-0.213093	0.0546405	-3.89991	9.62291e-05	0.000386209	9.48393e-05	2.15955e-05	6.79703e-05	8.21807e-05	9.00515e-05	9.99777e-05	0.000134379
Dethiosulfatibacter	448125	Bacteria	Firmicutes	Tissierellia	NA	NA	Dethiosulfatibacter	4700.16	0.233794	0.0610829	3.82748	0.000129461	0.000495977	0.000154559	1.7827e-05	0.000133814	0.000138019	0.000156257	0.000165076	0.000189454
Devosia	46913	Bacteria	Proteobacteria	Alphaproteobacteria	Rhizobiales	Hyphomicrobiaceae	Devosia	6444.16	-0.304423	0.0801343	-3.79891	0.000145332	0.000544284	0.000216248	5.86649e-05	0.000149927	0.000185363	0.000198116	0.000235629	0.000353789
Dialister	39948	Bacteria	Firmicutes	Negativicutes	Veillonellales	Veillonellaceae	Dialister	17391.1	0.41987	0.0858787	4.88911	1.01295e-06	6.78851e-06	0.000568084	6.76592e-05	0.00045463	0.000529279	0.000577117	0.000603463	0.000700494
Dictyobacter	2024965	Bacteria	Chloroflexi	Ktedonobacteria	Ktedonobacterales	Dictyobacteraceae	Dictyobacter	3170.69	-0.161134	0.0659146	-2.44459	0.0145016	0.0308901	0.000105508	2.12877e-05	8.25483e-05	9.05959e-05	9.88255e-05	0.000113583	0.000151881
Dictyoglomus	13	Bacteria	Dictyoglomi	Dictyoglomia	Dictyoglomales	Dictyoglomaceae	Dictyoglomus	3768.43	-0.223454	0.0684506	-3.26445	0.00109677	0.00335171	0.00012561	2.76074e-05	9.4149e-05	0.000109458	0.000111513	0.000135924	0.000182396
Dokdonia	326319	Bacteria	Bacteroidetes	Flavobacteriia	Flavobacteriales	Flavobacteriaceae	Dokdonia	3110.23	0.139486	0.0524225	2.66079	0.00779566	0.018307	0.000102336	1.02382e-05	8.62418e-05	9.72675e-05	0.000101231	0.000104345	0.000120301
Dorea	189330	Bacteria	Firmicutes	Clostridia	Clostridiales	Lachnospiraceae	Dorea	108765	0.859226	0.108528	7.91711	2.43095e-15	1.74117e-13	0.00349877	0.000669701	0.00242632	0.00304764	0.00360282	0.0037714	0.00472104
Draconibacterium	1471399	Bacteria	Bacteroidetes	Bacteroidia	Marinilabiliales	Prolixibacteraceae	Draconibacterium	19786.3	0.150643	0.0474581	3.17423	0.00150236	0.0043368	0.000651567	7.0708e-05	0.000561535	0.000611184	0.00064769	0.000682925	0.000793256
Drancourtella	1903506	Bacteria	Firmicutes	Clostridia	Clostridiales	Ruminococcaceae	Drancourtella	14487.4	0.715042	0.0966739	7.39644	1.39886e-13	5.72534e-12	0.000468293	7.60665e-05	0.000354676	0.000424414	0.000467287	0.000489996	0.000632678
Dubosiella	1937008	Bacteria	Firmicutes	Erysipelotrichia	Erysipelotrichales	Erysipelotrichaceae	Dubosiella	5718.16	0.394477	0.128382	3.07268	0.00212144	0.00587521	0.000187112	3.17468e-05	0.000139695	0.00016656	0.000185184	0.000202793	0.000252487
Duncaniella	2518495	Bacteria	Bacteroidetes	Bacteroidia	Bacteroidales	Muribaculaceae	Duncaniella	5902.92	0.539055	0.151017	3.56949	0.000357675	0.00121966	0.000192029	3.54164e-05	0.000118469	0.000178601	0.000187283	0.000215624	0.000248877
Dyella	231454	Bacteria	Proteobacteria	Gammaproteobacteria	XanthomoNAdales	Rhodanobacteraceae	Dyella	5085.82	-0.297095	0.0920739	-3.2267	0.00125227	0.00372753	0.000170713	4.94362e-05	0.000128665	0.000138485	0.000159446	0.000172235	0.0002987
Dysgonomonas	156973	Bacteria	Bacteroidetes	Bacteroidia	Bacteroidales	DysgoNAmoNAdaceae	Dysgonomonas	161234	0.2234	0.0767129	2.91216	0.00358941	0.00932757	0.00528745	0.000480107	0.00469355	0.00489696	0.00518637	0.0057624	0.00591692
Edaphobacter	388463	Bacteria	Acidobacteria	Acidobacteriia	Acidobacteriales	Acidobacteriaceae	Edaphobacter	2509.84	-0.343991	0.0850113	-4.04642	5.2008e-05	0.000228357	8.4402e-05	2.52684e-05	5.95321e-05	7.04018e-05	7.5473e-05	8.68072e-05	0.000146892
Eggerthella	84111	Bacteria	Actinobacteria	Coriobacteriia	Eggerthellales	Eggerthellaceae	Eggerthella	40382.8	0.698698	0.133119	5.24866	1.53209e-07	1.3506e-06	0.00130674	0.000257859	0.00105724	0.00110525	0.00124721	0.00144017	0.00182165
Eggerthia	1279384	Bacteria	Firmicutes	Erysipelotrichia	Erysipelotrichales	Erysipelotrichaceae	Eggerthia	6168.42	0.371634	0.0814524	4.5626	5.05246e-06	2.93915e-05	0.000201797	2.32589e-05	0.000167254	0.00018572	0.000201762	0.000211936	0.000244493
Eisenbergiella	1432051	Bacteria	Firmicutes	Clostridia	Clostridiales	Lachnospiraceae	Eisenbergiella	31012.4	0.617064	0.0950984	6.48869	8.65886e-11	1.80419e-09	0.00100093	9.55205e-05	0.000843939	0.000936217	0.00103652	0.00105184	0.00116878
Ellagibacter	2137577	Bacteria	Actinobacteria	Coriobacteriia	Eggerthellales	Eggerthellaceae	Ellagibacter	2002.05	0.832194	0.145784	5.7084	1.14045e-08	1.36141e-07	6.46324e-05	1.59943e-05	4.92581e-05	5.13317e-05	6.05255e-05	7.39985e-05	9.39814e-05
Emiliania	2902	Eukaryota	Haptista	Haptophyta	Isochrysidales	Noelaerhabdaceae	Emiliania	5285.51	-0.599685	0.264165	-2.27011	0.0232008	0.0458415	0.00017581	7.40767e-05	0.000110658	0.000135128	0.000150129	0.00018374	0.000375836
Empedobacter	59734	Bacteria	Bacteroidetes	Flavobacteriia	Flavobacteriales	Flavobacteriaceae	Empedobacter	3241.91	0.269082	0.0792959	3.3934	0.00069032	0.00219143	0.00010594	6.6374e-06	9.45992e-05	0.000101564	0.000106988	0.000108351	0.000116581
Endomicrobium	1408194	Bacteria	Elusimicrobia	Endomicrobia	Endomicrobiales	Endomicrobiaceae	Endomicrobium	2617.37	-0.472016	0.17268	-2.73347	0.00626703	0.0151519	8.77067e-05	2.95065e-05	5.35012e-05	6.3701e-05	8.33184e-05	0.00011307	0.000138681
Enhygromyxa	215802	Bacteria	Proteobacteria	Deltaproteobacteria	Myxococcales	NA	Enhygromyxa	1972.89	-0.340173	0.0659498	-5.15806	2.49524e-07	2.09786e-06	6.61673e-05	1.79358e-05	4.87685e-05	5.45769e-05	5.99968e-05	7.21947e-05	0.000106437
Enorma	1472762	Bacteria	Actinobacteria	Coriobacteriia	Coriobacteriales	Coriobacteriaceae	Enorma	7534.85	0.195277	0.0774981	2.51977	0.0117432	0.02593	0.000248191	3.24831e-05	0.000192117	0.000228544	0.000251974	0.000264782	0.000295655
Enterocloster	2719313	Bacteria	Firmicutes	Clostridia	Clostridiales	Lachnospiraceae	Enterocloster	40612.1	0.516282	0.0873978	5.90726	3.47839e-09	4.80269e-08	0.00132075	0.000154512	0.001106	0.00123691	0.0012946	0.00137726	0.00160249
Enterococcus	1350	Bacteria	Firmicutes	Bacilli	Lactobacillales	Enterococcaceae	Enterococcus	85898	0.199885	0.0830092	2.40799	0.0160405	0.0334834	0.00281344	0.000208191	0.00243703	0.00269129	0.00278787	0.0029821	0.00308874
Enterorhabdus	580024	Bacteria	Actinobacteria	Coriobacteriia	Eggerthellales	Eggerthellaceae	Enterorhabdus	11239.6	0.527044	0.119303	4.4177	9.97578e-06	5.52282e-05	0.000365431	5.58136e-05	0.000290651	0.000329206	0.000343945	0.000403466	0.000461644
Enteroscipio	2126006	Bacteria	Actinobacteria	Coriobacteriia	Eggerthellales	Eggerthellaceae	Enteroscipio	2781.48	0.58806	0.113513	5.18056	2.21222e-07	1.89195e-06	9.04345e-05	1.52694e-05	7.04951e-05	7.94132e-05	8.39543e-05	0.000104104	0.000115478
Entomoplasma	46238	Bacteria	Tenericutes	Mollicutes	Entomoplasmatales	Entomoplasmataceae	Entomoplasma	2899.96	-0.617697	0.254635	-2.42582	0.015274	0.0322356	9.71306e-05	4.12433e-05	5.20339e-05	7.35529e-05	8.70724e-05	0.000101121	0.000183328
Epulopiscium	2383	Bacteria	Firmicutes	Clostridia	Clostridiales	Lachnospiraceae	Epulopiscium	25534.1	0.244086	0.0574023	4.2522	2.11684e-05	0.000104116	0.000836352	5.50214e-05	0.000748299	0.000802364	0.000839537	0.000865867	0.000925268
Ereboglobus	2028344	Bacteria	Verrucomicrobia	Opitutae	Opitutales	Opitutaceae	Ereboglobus	5585.19	-0.59418	0.113131	-5.25216	1.50326e-07	1.34589e-06	0.000189849	7.85661e-05	0.000131854	0.000142454	0.000160215	0.00020108	0.000392337
Erysipelatoclostridium	1505663	Bacteria	Firmicutes	Erysipelotrichia	Erysipelotrichales	Erysipelotrichaceae	Erysipelatoclostridium	30960.7	0.476409	0.116381	4.09352	4.24872e-05	0.000189457	0.00101053	0.00016304	0.000770978	0.000943101	0.000991172	0.00107117	0.00137281
Erythrobacter	1041	Bacteria	Proteobacteria	Alphaproteobacteria	SphingomoNAdales	Erythrobacteraceae	Erythrobacter	4986.04	-0.186266	0.0652529	-2.85453	0.00431012	0.010832	0.000166425	3.813e-05	0.000135376	0.000143136	0.000156557	0.000164915	0.000255017
Eubacterium	1730	Bacteria	Firmicutes	Clostridia	Clostridiales	Eubacteriaceae	Eubacterium	559919	0.544943	0.087812	6.20579	5.44237e-10	9.59532e-09	0.0181662	0.00189692	0.015012	0.0172498	0.0178673	0.0183361	0.0218302
Exiguobacterium	33986	Bacteria	Firmicutes	Bacilli	Bacillales	NA	Exiguobacterium	6916.14	0.183957	0.0567317	3.24257	0.00118455	0.00357237	0.000227672	2.58348e-05	0.000191658	0.000210917	0.000222171	0.000246441	0.000269051
Exophiala	5583	Eukaryota	Ascomycota	Eurotiomycetes	Chaetothyriales	Herpotrichiellaceae	Exophiala	3092.65	-0.418999	0.175236	-2.39105	0.0168003	0.034753	0.000102677	3.41331e-05	7.20646e-05	8.45653e-05	8.91342e-05	0.000108313	0.000193326
Extibacter	1918452	Bacteria	Firmicutes	Clostridia	Clostridiales	Lachnospiraceae	Extibacter	1677.98	0.674638	0.0856365	7.87793	3.32844e-15	2.24376e-13	5.4454e-05	9.04063e-06	4.11993e-05	4.8343e-05	5.27508e-05	6.06043e-05	7.23838e-05
Facklamia	66831	Bacteria	Firmicutes	Bacilli	Lactobacillales	Aerococcaceae	Facklamia	8123.21	0.213297	0.0767555	2.77892	0.00545405	0.0132704	0.000267446	3.53598e-05	0.000216353	0.000241518	0.000267712	0.000288063	0.000337757
Faecalibacterium	216851	Bacteria	Firmicutes	Clostridia	Clostridiales	Ruminococcaceae	Faecalibacterium	238818	0.684394	0.157343	4.34971	1.36319e-05	7.16611e-05	0.00777293	0.00194777	0.0055791	0.0067472	0.00725908	0.00822877	0.0123606
Faecalibaculum	1729679	Bacteria	Firmicutes	Erysipelotrichia	Erysipelotrichales	Erysipelotrichaceae	Faecalibaculum	6638.69	0.285976	0.115853	2.46844	0.0135705	0.0292877	0.000218093	3.55294e-05	0.000173646	0.000197198	0.00019877	0.000238358	0.000286915
Faecalicatena	2005359	Bacteria	Firmicutes	Clostridia	Clostridiales	Lachnospiraceae	Faecalicatena	14623.5	0.511582	0.0860071	5.94814	2.71206e-09	3.98464e-08	0.000474533	4.33539e-05	0.000407166	0.000449362	0.00046736	0.000486669	0.000555726
Faecalicoccus	1573536	Bacteria	Firmicutes	Erysipelotrichia	Erysipelotrichales	Erysipelotrichaceae	Faecalicoccus	13580.1	0.662622	0.160613	4.12558	3.69801e-05	0.000168841	0.000440658	0.000102542	0.000320417	0.000379488	0.000422141	0.000472324	0.000664218
Faecalitalea	1573534	Bacteria	Firmicutes	Erysipelotrichia	Erysipelotrichales	Erysipelotrichaceae	Faecalitalea	3318.64	0.460185	0.132995	3.46017	0.000539842	0.00178288	0.000108314	1.88777e-05	8.20538e-05	9.64957e-05	0.000112049	0.000115058	0.000143726
Fermentimonas	1784836	Bacteria	Bacteroidetes	Bacteroidia	Bacteroidales	PorphyromoNAdaceae	Fermentimonas	2059.03	0.530354	0.10637	4.98596	6.16545e-07	4.4719e-06	6.70048e-05	9.79074e-06	5.07234e-05	5.98797e-05	6.80062e-05	7.33373e-05	8.26268e-05
Ferrimonas	44011	Bacteria	Proteobacteria	Gammaproteobacteria	AlteromoNAdales	FerrimoNAdaceae	Ferrimonas	3111.96	-0.189791	0.0584312	-3.24812	0.00116171	0.00352202	0.000103868	2.32606e-05	8.21889e-05	9.00866e-05	9.70874e-05	0.000108333	0.000159069
Fervidobacterium	2422	Bacteria	Thermotogae	Thermotogae	Thermotogales	Fervidobacteriaceae	Fervidobacterium	3309.99	-0.112264	0.0475538	-2.36077	0.0182372	0.0372545	0.000110154	2.10834e-05	8.84012e-05	9.49684e-05	0.000107207	0.000112407	0.000149363
Fibrella	861914	Bacteria	Bacteroidetes	Cytophagia	Cytophagales	Cytophagaceae	Fibrella	2857.56	0.208758	0.073997	2.82117	0.00478491	0.0118691	9.37655e-05	9.47349e-06	8.66784e-05	8.82841e-05	8.92803e-05	9.50607e-05	0.000118981
Fibrobacter	832	Bacteria	Fibrobacteres	Fibrobacteria	Fibrobacterales	Fibrobacteraceae	Fibrobacter	3.16627e+06	0.987475	0.340586	2.89934	0.00373947	0.00967365	0.0993537	0.0383807	0.0543133	0.0715133	0.089285	0.119232	0.171553
Filifactor	44259	Bacteria	Firmicutes	Clostridia	Clostridiales	Peptostreptococcaceae	Filifactor	2598.33	0.318343	0.096995	3.28205	0.00103054	0.00320054	8.55343e-05	1.38344e-05	6.67549e-05	7.25759e-05	8.80572e-05	9.7434e-05	0.000102909
Filimonas	649460	Bacteria	Bacteroidetes	Chitinophagia	Chitinophagales	Chitinophagaceae	Filimonas	7970.49	0.209132	0.0586007	3.56877	0.000358662	0.00121966	0.000261534	2.17604e-05	0.000228771	0.000248898	0.000260166	0.000273518	0.000304018
Finegoldia	150022	Bacteria	Firmicutes	Tissierellia	Tissierellales	Peptoniphilaceae	Finegoldia	6050.87	0.198467	0.0546482	3.63171	0.000281545	0.000989727	0.00019927	2.37632e-05	0.000162451	0.000183605	0.000192304	0.000213354	0.000246027
Flexilinea	1769713	Bacteria	Chloroflexi	ANAerolineae	ANAerolineales	ANAerolineaceae	Flexilinea	5380.66	-0.328733	0.126486	-2.59898	0.00935015	0.0212605	0.000180129	4.98102e-05	0.00012377	0.000149159	0.000159345	0.000222586	0.000263934
Fonticella	1434004	Bacteria	Firmicutes	Clostridia	Clostridiales	Clostridiaceae	Fonticella	2616.72	0.160398	0.064071	2.50344	0.0122993	0.0269503	8.60843e-05	9.22484e-06	7.24549e-05	8.11757e-05	8.62771e-05	9.09553e-05	0.000103717
Fournierella	1940255	Bacteria	Firmicutes	Clostridia	Clostridiales	Ruminococcaceae	Fournierella	2959.32	0.449961	0.1169	3.84913	0.000118539	0.000457395	9.68338e-05	1.66685e-05	7.15581e-05	8.45972e-05	9.78721e-05	0.000106487	0.000131366
Frankia	1854	Bacteria	Actinobacteria	Actinobacteria	Frankiales	Frankiaceae	Frankia	9511.83	-0.237912	0.0893488	-2.66273	0.00775095	0.0182394	0.000318249	8.34342e-05	0.000243659	0.000272861	0.000300495	0.000323166	0.000535158
Fretibacterium	1434006	Bacteria	Synergistetes	Synergistia	Synergistales	Synergistaceae	Fretibacterium	5224.97	0.211052	0.0822417	2.56624	0.0102806	0.023056	0.000172048	2.26566e-05	0.000133781	0.00015591	0.000180046	0.000182994	0.000203229
Frisingicoccus	1918511	Bacteria	Firmicutes	Clostridia	Clostridiales	Lachnospiraceae	Frisingicoccus	19899.5	0.929684	0.150542	6.17558	6.59228e-10	1.12757e-08	0.00064122	0.000176767	0.000407166	0.000537947	0.000603114	0.000725495	0.00107081
Fusicatenibacter	1407607	Bacteria	Firmicutes	Clostridia	Clostridiales	Lachnospiraceae	Fusicatenibacter	2168.91	0.808315	0.139026	5.81412	6.09543e-09	7.93792e-08	6.98701e-05	1.50749e-05	4.99477e-05	5.8536e-05	6.43728e-05	8.17744e-05	9.31417e-05
Fusobacterium	848	Bacteria	Fusobacteria	Fusobacteriia	Fusobacteriales	Fusobacteriaceae	Fusobacterium	55313.8	0.163107	0.0569171	2.8657	0.00416088	0.0105964	0.00182022	0.000198149	0.00157106	0.00170512	0.00181036	0.00185916	0.00230031
Galactobacillus	2060871	Bacteria	Firmicutes	Erysipelotrichia	Erysipelotrichales	Erysipelotrichaceae	Galactobacillus	12641.9	0.232426	0.0942195	2.46685	0.0136307	0.0293131	0.000416518	6.38387e-05	0.00034828	0.00035269	0.000407785	0.000455997	0.000516612
Gemella	1378	Bacteria	Firmicutes	Bacilli	Bacillales	NA	Gemella	6163.98	0.185054	0.0586462	3.15544	0.00160258	0.00459139	0.000202831	2.28504e-05	0.000174543	0.000183939	0.000204738	0.000211016	0.000254761
Gemmata	113	Bacteria	Planctomycetes	Planctomycetia	Gemmatales	Gemmataceae	Gemmata	2774.55	-0.391661	0.0939385	-4.16933	3.05499e-05	0.00014467	9.344e-05	2.98174e-05	6.81696e-05	7.50823e-05	8.33583e-05	9.94528e-05	0.000168789
Gemmatimonas	173479	Bacteria	GemmatimoNAdetes	GemmatimoNAdetes	GemmatimoNAdales	GemmatimoNAdaceae	Gemmatimonas	3908.26	-0.295342	0.0689927	-4.28077	1.86251e-05	9.36155e-05	0.000131067	3.49634e-05	9.9497e-05	0.000106938	0.000124219	0.000137001	0.000212985
Gemmiger	204475	Bacteria	Firmicutes	Clostridia	Clostridiales	Ruminococcaceae	Gemmiger	33630.7	0.416316	0.116643	3.56915	0.000358142	0.00121966	0.00110183	0.000186319	0.000818334	0.000969707	0.00112944	0.00115958	0.00150689
Geobacter	28231	Bacteria	Proteobacteria	Deltaproteobacteria	DesulfuromoNAdales	Geobacteraceae	Geobacter	15405	-0.225791	0.0627931	-3.5958	0.000323397	0.00111931	0.000514726	0.000122294	0.000406327	0.000439023	0.000480903	0.00052464	0.000800848
Geodermatophilus	1860	Bacteria	Actinobacteria	Actinobacteria	Geodermatophilales	Geodermatophilaceae	Geodermatophilus	4636.13	-0.586732	0.0990079	-5.92612	3.1018e-09	4.43564e-08	0.000156697	5.70472e-05	0.000103716	0.00011981	0.000137847	0.000173204	0.000279297
Geofilum	1236988	Bacteria	Bacteroidetes	Bacteroidia	Marinilabiliales	Marinilabiliaceae	Geofilum	15331.3	0.393849	0.0832279	4.73218	2.22122e-06	1.38343e-05	0.000500005	4.5286e-05	0.000434287	0.000469691	0.000498897	0.000526141	0.000582643
Georgenia	154116	Bacteria	Actinobacteria	Actinobacteria	Micrococcales	Bogoriellaceae	Georgenia	2290.01	-0.209754	0.07911	-2.65142	0.0080153	0.0187078	7.66912e-05	1.91982e-05	5.57848e-05	6.5818e-05	7.43776e-05	7.78785e-05	0.000122025
Geosporobacter	390805	Bacteria	Firmicutes	Clostridia	Clostridiales	Clostridiaceae	Geosporobacter	6404.04	0.209744	0.0639992	3.27729	0.00104808	0.00324621	0.000210716	2.44345e-05	0.000169527	0.000194135	0.000209683	0.000228758	0.000253701
Geothermobacter	213223	Bacteria	Proteobacteria	Deltaproteobacteria	DesulfuromoNAdales	Geobacteraceae	Geothermobacter	1956.74	-0.400112	0.0855673	-4.67599	2.92533e-06	1.76443e-05	6.59209e-05	2.12569e-05	4.99453e-05	5.39013e-05	5.75462e-05	6.705e-05	0.000119861
Geovibrio	46200	Bacteria	Deferribacteres	Deferribacteres	Deferribacterales	Deferribacteraceae	Geovibrio	2097.81	-0.274794	0.0719736	-3.81798	0.00013455	0.000512272	7.02856e-05	1.84668e-05	5.50473e-05	5.78407e-05	6.48263e-05	7.12962e-05	0.000112452
Gilliamella	1193503	Bacteria	Proteobacteria	Gammaproteobacteria	Orbales	Orbaceae	Gilliamella	5030.61	-0.131892	0.0406515	-3.24445	0.00117679	0.00355832	0.000167135	3.05423e-05	0.000140147	0.000148717	0.000153714	0.000173904	0.000225235
Globicatella	13075	Bacteria	Firmicutes	Bacilli	Lactobacillales	Aerococcaceae	Globicatella	2392.18	0.454728	0.110718	4.10709	4.00676e-05	0.000180778	7.78904e-05	1.00386e-05	5.78341e-05	7.32918e-05	7.7245e-05	8.2884e-05	9.63446e-05
Glycomyces	58113	Bacteria	Actinobacteria	Actinobacteria	Glycomycetales	Glycomycetaceae	Glycomyces	3419.21	-0.170622	0.0747036	-2.28398	0.0223725	0.0442813	0.000113857	2.46327e-05	9.29857e-05	9.71105e-05	0.000107819	0.000121755	0.000175427
Gordonibacter	644652	Bacteria	Actinobacteria	Coriobacteriia	Eggerthellales	Eggerthellaceae	Gordonibacter	15137.1	0.586863	0.115844	5.06597	4.06335e-07	3.12523e-06	0.000491528	8.01816e-05	0.000410313	0.000437618	0.000447731	0.000545106	0.00061868
Gorillibacterium	1689250	Bacteria	Firmicutes	Bacilli	Bacillales	Paenibacillaceae	Gorillibacterium	4195.33	0.15995	0.0698139	2.29109	0.0219582	0.0438399	0.000138256	1.77411e-05	0.000117137	0.000124279	0.00013949	0.000146365	0.000167819
Gramella	292691	Bacteria	Bacteroidetes	Flavobacteriia	Flavobacteriales	Flavobacteriaceae	Gramella	7573.48	0.104246	0.0462551	2.25371	0.0242144	0.0474354	0.000249472	2.62626e-05	0.000213645	0.000230766	0.000251092	0.000256729	0.000297228
Granulicatella	117563	Bacteria	Firmicutes	Bacilli	Lactobacillales	Carnobacteriaceae	Granulicatella	5795.38	0.322325	0.0703399	4.5824	4.5968e-06	2.68772e-05	0.000189933	2.04038e-05	0.000157136	0.000172559	0.000191402	0.000204511	0.000218898
Granulicella	940557	Bacteria	Acidobacteria	Acidobacteriia	Acidobacteriales	Acidobacteriaceae	Granulicella	6931.44	-0.440264	0.0886495	-4.96634	6.82271e-07	4.85641e-06	0.000233904	7.87432e-05	0.000170025	0.000190308	0.000204019	0.000243408	0.000433599
Hahella	158481	Bacteria	Proteobacteria	Gammaproteobacteria	Oceanospirillales	Hahellaceae	Hahella	1779.35	-0.39971	0.0714441	-5.59472	2.20978e-08	2.55799e-07	5.98102e-05	1.76687e-05	4.35198e-05	4.9508e-05	5.31691e-05	6.38913e-05	9.82584e-05
Halanaerobium	2330	Bacteria	Firmicutes	Clostridia	HalaNAerobiales	HalaNAerobiaceae	Halanaerobium	11308.4	0.0959732	0.041906	2.2902	0.0220097	0.0438663	0.000372981	4.37518e-05	0.000315526	0.000357038	0.000363633	0.0003809	0.00045982
Haliscomenobacter	2349	Bacteria	Bacteroidetes	Saprospiria	Saprospirales	Haliscomenobacteraceae	Haliscomenobacter	3715.12	-0.173693	0.0584382	-2.97226	0.00295618	0.00787857	0.000123631	2.499e-05	0.00010149	0.000107187	0.000113952	0.000131533	0.000176344
Halobacillus	45667	Bacteria	Firmicutes	Bacilli	Bacillales	Bacillaceae	Halobacillus	6176.46	0.139281	0.0590183	2.35996	0.0182767	0.0372688	0.000203394	2.33632e-05	0.000174809	0.000190347	0.000198038	0.000211141	0.000259074
Halocella	46466	Bacteria	Firmicutes	Clostridia	HalaNAerobiales	HalaNAerobiaceae	Halocella	2477.06	-0.202367	0.0569995	-3.55033	0.000384751	0.00130451	8.26025e-05	1.79161e-05	6.5963e-05	7.0789e-05	7.66982e-05	8.63073e-05	0.000120008
Haloferula	574899	Bacteria	Verrucomicrobia	Verrucomicrobiae	Verrucomicrobiales	Verrucomicrobiaceae	Haloferula	2583.52	-0.754661	0.0966014	-7.81211	5.62396e-15	3.39214e-13	8.84233e-05	4.09286e-05	5.69741e-05	6.26845e-05	7.02168e-05	9.49901e-05	0.000188154
Halolactibacillus	306539	Bacteria	Firmicutes	Bacilli	Bacillales	Bacillaceae	Halolactibacillus	2490.53	0.238745	0.0741707	3.21886	0.00128702	0.00382105	8.16467e-05	7.62281e-06	7.1933e-05	7.53694e-05	8.27707e-05	8.50525e-05	9.65542e-05
Halomonas	2745	Bacteria	Proteobacteria	Gammaproteobacteria	Oceanospirillales	HalomoNAdaceae	Halomonas	15640.7	-0.171242	0.0629075	-2.72213	0.00648625	0.0156161	0.000521592	0.000114481	0.000409582	0.000454557	0.000478103	0.000532761	0.00079487
Halorubrum	56688	Archaea	Euryarchaeota	Halobacteria	Haloferacales	Halorubraceae	Halorubrum	2549.58	-0.321669	0.0747866	-4.30117	1.69901e-05	8.69227e-05	8.54694e-05	2.33989e-05	6.23419e-05	7.21689e-05	7.79513e-05	9.13376e-05	0.000142858
Hathewaya	1769729	Bacteria	Firmicutes	Clostridia	Clostridiales	Clostridiaceae	Hathewaya	5986.45	0.279362	0.062895	4.44172	8.92409e-06	4.98879e-05	0.000196217	1.79701e-05	0.000165673	0.000184913	0.000193933	0.000207889	0.000227206
Helicobacter	209	Bacteria	Proteobacteria	Epsilonproteobacteria	Campylobacterales	Helicobacteraceae	Helicobacter	28040.4	-0.177299	0.0634615	-2.7938	0.00520925	0.0127288	0.000931982	0.000183706	0.000775414	0.00082099	0.000845398	0.000980449	0.00131379
Heliobacterium	2697	Bacteria	Firmicutes	Clostridia	Clostridiales	Heliobacteriaceae	Heliobacterium	5552.78	0.193012	0.0822763	2.34591	0.0189809	0.0384312	0.000183203	2.63965e-05	0.000142659	0.000163125	0.000191595	0.000201701	0.00022076
Herbinix	1663717	Bacteria	Firmicutes	Clostridia	Clostridiales	Lachnospiraceae	Herbinix	36988.5	0.744941	0.106223	7.01297	2.33308e-12	7.03609e-11	0.00119005	0.000170205	0.000937887	0.00105302	0.00122733	0.00130645	0.00143056
Herpetosiphon	64	Bacteria	Chloroflexi	Chloroflexia	HerpetosiphoNAles	HerpetosiphoNAceae	Herpetosiphon	1858.27	-0.371093	0.0830888	-4.46622	7.9615e-06	4.47249e-05	6.21105e-05	1.66736e-05	5.08083e-05	5.10705e-05	5.29897e-05	6.91056e-05	9.75248e-05
Hespellia	241189	Bacteria	Firmicutes	Clostridia	Clostridiales	Lachnospiraceae	Hespellia	20926.5	0.910131	0.113193	8.04056	8.9432e-16	8.54075e-14	0.000671754	0.000137476	0.000456898	0.000577659	0.000685044	0.000732573	0.000902295
Hippea	84404	Bacteria	Proteobacteria	Deltaproteobacteria	Desulfurellales	Desulfurellaceae	Hippea	2234.38	-0.227953	0.0880258	-2.58961	0.00960835	0.0216755	7.46629e-05	1.84869e-05	5.77095e-05	6.19084e-05	7.05786e-05	7.60166e-05	0.000110399
Hoeflea	274591	Bacteria	Proteobacteria	Alphaproteobacteria	Rhizobiales	Phyllobacteriaceae	Hoeflea	1757.42	-0.332586	0.0833471	-3.99037	6.59693e-05	0.000276926	5.90485e-05	1.72423e-05	4.30545e-05	4.86127e-05	5.34729e-05	6.04483e-05	0.000100349
Holdemanella	1573535	Bacteria	Firmicutes	Erysipelotrichia	Erysipelotrichales	Erysipelotrichaceae	Holdemanella	9020.95	0.613377	0.13953	4.39602	1.10256e-05	6.04559e-05	0.000292318	5.43914e-05	0.000227156	0.000253139	0.000282061	0.000306699	0.00040629
Hungatella	1649459	Bacteria	Firmicutes	Clostridia	Clostridiales	Clostridiaceae	Hungatella	39108.4	0.53366	0.0870142	6.13302	8.62262e-10	1.39176e-08	0.00127039	0.000143454	0.00103571	0.00121073	0.00123043	0.0013206	0.00151462
Hyaloscypha	47747	Eukaryota	Ascomycota	Leotiomycetes	Helotiales	Hyaloscyphaceae	Hyaloscypha	2312.71	0.97325	0.400533	2.42989	0.0151034	0.0319346	7.40434e-05	3.46175e-05	3.81444e-05	5.06381e-05	6.19452e-05	8.70339e-05	0.000153101
Hydrogenophaga	47420	Bacteria	Proteobacteria	Betaproteobacteria	Burkholderiales	ComamoNAdaceae	Hydrogenophaga	2787.76	-0.266508	0.0809787	-3.29109	0.000998009	0.0031164	9.34764e-05	2.51547e-05	6.98777e-05	7.98968e-05	8.83049e-05	9.5023e-05	0.000154998
Hyphomicrobium	81	Bacteria	Proteobacteria	Alphaproteobacteria	Rhizobiales	Hyphomicrobiaceae	Hyphomicrobium	5770.36	-0.412941	0.0886093	-4.66025	3.15831e-06	1.88512e-05	0.000194637	6.4611e-05	0.000150173	0.000156269	0.000173532	0.000191253	0.000355073
Hyphomonas	85	Bacteria	Proteobacteria	Alphaproteobacteria	Rhodobacterales	HyphomoNAdaceae	Hyphomonas	3197.47	-0.274821	0.0543248	-5.05885	4.21782e-07	3.20108e-06	0.000106857	2.56314e-05	8.70047e-05	8.86225e-05	9.79626e-05	0.000113593	0.000161967
Ideonella	36862	Bacteria	Proteobacteria	Betaproteobacteria	Burkholderiales	NA	Ideonella	2188.07	-0.297735	0.0796362	-3.73868	0.000184986	0.000677298	7.32284e-05	1.89467e-05	5.72399e-05	5.95505e-05	6.79418e-05	8.27483e-05	0.000116524
Ilyobacter	167639	Bacteria	Fusobacteria	Fusobacteriia	Fusobacteriales	Fusobacteriaceae	Ilyobacter	1903.91	0.219872	0.0751245	2.92676	0.0034251	0.00898207	6.24743e-05	6.27826e-06	5.26204e-05	6.01478e-05	6.20049e-05	6.4742e-05	7.33476e-05
Intestinibaculum	2679910	Bacteria	Firmicutes	Erysipelotrichia	Erysipelotrichales	Erysipelotrichaceae	Intestinibaculum	8891.31	0.382701	0.0946692	4.04251	5.28817e-05	0.000230428	0.000290528	3.50193e-05	0.000237197	0.000267238	0.000280979	0.000308493	0.000357888
Jannaschia	188905	Bacteria	Proteobacteria	Alphaproteobacteria	Rhodobacterales	Rhodobacteraceae	Jannaschia	2027.35	-0.481025	0.0865052	-5.56064	2.68782e-08	2.96177e-07	6.84984e-05	2.38959e-05	5.01696e-05	5.31204e-05	5.99569e-05	7.14677e-05	0.000127747
Jeotgalibaca	1470540	Bacteria	Firmicutes	Bacilli	Lactobacillales	Carnobacteriaceae	Jeotgalibaca	7583.17	0.472182	0.0887465	5.32057	1.03445e-07	9.79736e-07	0.000246409	2.14948e-05	0.000200653	0.000238956	0.000254573	0.000257904	0.000277754
Jiangella	281472	Bacteria	Actinobacteria	Actinobacteria	Jiangellales	Jiangellaceae	Jiangella	3937.07	-0.529572	0.0950231	-5.57309	2.5026e-08	2.78445e-07	0.000133549	5.01869e-05	9.1823e-05	0.000104217	0.000115543	0.000137833	0.00025465
Jiulongibacter	2031119	Bacteria	Bacteroidetes	Cytophagia	Cytophagales	Cytophagaceae	Jiulongibacter	1753.36	0.244282	0.101385	2.40944	0.015977	0.0334118	5.74699e-05	7.13391e-06	4.79184e-05	5.29699e-05	5.66771e-05	6.06088e-05	7.27999e-05
Jonquetella	428711	Bacteria	Synergistetes	Synergistia	Synergistales	Synergistaceae	Jonquetella	1771.9	-0.190484	0.0678552	-2.80722	0.00499718	0.0122629	5.89664e-05	1.19592e-05	4.70078e-05	4.95864e-05	5.391e-05	6.68991e-05	7.8416e-05
Kandleria	1279388	Bacteria	Firmicutes	Erysipelotrichia	Erysipelotrichales	Erysipelotrichaceae	Kandleria	11262.2	0.361599	0.087508	4.13218	3.59335e-05	0.000166048	0.000369105	4.84648e-05	0.000285206	0.000345435	0.000368039	0.000396158	0.000443557
Kineothrix	2163168	Bacteria	Firmicutes	Clostridia	Clostridiales	Lachnospiraceae	Kineothrix	33057.2	1.02392	0.170005	6.02288	1.71342e-09	2.58366e-08	0.00104837	0.0002464	0.000687589	0.000879381	0.00104397	0.00118494	0.00146568
Kingella	32257	Bacteria	Proteobacteria	Betaproteobacteria	Neisseriales	Neisseriaceae	Kingella	1841.56	-0.432402	0.0816667	-5.29471	1.19204e-07	1.11063e-06	6.21946e-05	2.06863e-05	4.538e-05	4.94422e-05	5.56152e-05	6.15199e-05	0.000108711
Kiritimatiella	1921784	Bacteria	Kiritimatiellaeota	Kiritimatiellae	Kiritimatiellales	Kiritimatiellaceae	Kiritimatiella	9278.87	-0.918333	0.134859	-6.80959	9.78756e-12	2.49257e-10	0.000320456	0.000181483	0.000197266	0.000219965	0.000244249	0.000325867	0.0007857
Kitasatospora	2063	Bacteria	Actinobacteria	Actinobacteria	Streptomycetales	Streptomycetaceae	Kitasatospora	5460.07	-0.413892	0.094548	-4.37759	1.2e-05	6.51755e-05	0.000184183	5.99275e-05	0.000128679	0.000147148	0.000164546	0.00019298	0.000328738
Kocuria	57493	Bacteria	Actinobacteria	Actinobacteria	Micrococcales	Micrococcaceae	Kocuria	4107.18	-0.241404	0.0837785	-2.88145	0.00395851	0.0101487	0.000137662	3.57536e-05	9.56766e-05	0.00011645	0.00013107	0.000143489	0.000223695
Kosmotoga	651456	Bacteria	Thermotogae	Thermotogae	Kosmotogales	Kosmotogaceae	Kosmotoga	3352.52	-0.155575	0.0510116	-3.0498	0.00228994	0.00629322	0.000111778	2.32963e-05	8.81687e-05	9.67387e-05	0.0001052	0.000115131	0.000156502
Kribbella	182639	Bacteria	Actinobacteria	Actinobacteria	Propionibacteriales	Nocardioidaceae	Kribbella	7545.02	-0.424266	0.0772121	-5.49481	3.91121e-08	4.07477e-07	0.000254129	8.03691e-05	0.000189759	0.000200825	0.000225164	0.000271603	0.000450323
Kriegella	574892	Bacteria	Bacteroidetes	Flavobacteriia	Flavobacteriales	Flavobacteriaceae	Kriegella	2039.47	-0.316884	0.0768024	-4.12597	3.69183e-05	0.000168841	6.82868e-05	1.83143e-05	5.23564e-05	5.73146e-05	6.1344e-05	7.41961e-05	0.000112819
Labilibacter	1849718	Bacteria	Bacteroidetes	Bacteroidia	Marinilabiliales	Marinilabiliaceae	Labilibacter	21124.9	0.310799	0.0885392	3.5103	0.000447608	0.00150428	0.000691217	7.18849e-05	0.000593209	0.000635984	0.000699453	0.000729325	0.000820957
Labilibaculum	2060722	Bacteria	Bacteroidetes	Bacteroidia	Marinilabiliales	Marinifilaceae	Labilibaculum	10696	0.209944	0.0713162	2.94385	0.00324157	0.00853985	0.000351617	3.91216e-05	0.000287536	0.000321359	0.00035651	0.000384935	0.000397912
Labrenzia	478070	Bacteria	Proteobacteria	Alphaproteobacteria	Rhodobacterales	Rhodobacteraceae	Labrenzia	2980.19	-0.255592	0.0519425	-4.92067	8.62478e-07	5.95422e-06	9.96805e-05	2.42427e-05	7.84249e-05	8.69128e-05	9.08912e-05	0.000101694	0.000153568
Lachnoanaerobaculum	1164882	Bacteria	Firmicutes	Clostridia	Clostridiales	Lachnospiraceae	Lachnoanaerobaculum	17365	0.575348	0.0795331	7.23407	4.68726e-13	1.67862e-11	0.000562557	5.45417e-05	0.000447072	0.00054133	0.000556453	0.000595914	0.000639765
Lachnobacterium	140625	Bacteria	Firmicutes	Clostridia	Clostridiales	Lachnospiraceae	Lachnobacterium	23691.7	0.864045	0.11404	7.57666	3.54569e-14	1.76668e-12	0.000759409	0.000134055	0.000558733	0.000662852	0.000786106	0.000822987	0.000968527
Lachnoclostridium	1506553	Bacteria	Firmicutes	Clostridia	Clostridiales	Lachnospiraceae	Lachnoclostridium	268190	0.749253	0.0920446	8.14011	3.9493e-16	4.5259e-14	0.00864548	0.00127592	0.0065306	0.00793799	0.00866977	0.00910735	0.0107743
Lachnospira	28050	Bacteria	Firmicutes	Clostridia	Clostridiales	Lachnospiraceae	Lachnospira	57487	0.78988	0.113627	6.95153	3.61356e-12	1.03529e-10	0.00184616	0.000285196	0.00136557	0.00164172	0.00185339	0.00205868	0.00228137
Lachnotalea	1763508	Bacteria	Firmicutes	Clostridia	Clostridiales	Lachnospiraceae	Lachnotalea	34154.8	0.584344	0.0871107	6.70806	1.97223e-11	4.49999e-10	0.00110521	0.000108098	0.000926122	0.00105621	0.0011054	0.00113768	0.00130703
Lacinutrix	291183	Bacteria	Bacteroidetes	Flavobacteriia	Flavobacteriales	Flavobacteriaceae	Lacinutrix	3067.78	0.140952	0.0613883	2.29608	0.0216715	0.0433431	0.00010086	9.75944e-06	8.91577e-05	9.29098e-05	0.000100165	0.000105615	0.000119274
Lacrimispora	2719231	Bacteria	Firmicutes	Clostridia	Clostridiales	Lachnospiraceae	Lacrimispora	21373.8	0.604629	0.0856269	7.0612	1.65076e-12	5.25492e-11	0.000692217	8.05761e-05	0.000553087	0.000649622	0.000671243	0.000736022	0.000821413
Lactimicrobium	2563777	Bacteria	Firmicutes	Erysipelotrichia	Erysipelotrichales	Erysipelotrichaceae	Lactimicrobium	11728.5	0.293953	0.109708	2.67942	0.00737494	0.0174622	0.000386017	6.4776e-05	0.000297594	0.000334536	0.000388469	0.000417655	0.000498995
Lactococcus	1357	Bacteria	Firmicutes	Bacilli	Lactobacillales	Streptococcaceae	Lactococcus	41328.8	0.365155	0.141576	2.57922	0.00990224	0.0222946	0.00134856	0.000210151	0.00110873	0.00117649	0.00130653	0.00150278	0.00173029
Lactonifactor	420345	Bacteria	Firmicutes	Clostridia	Clostridiales	Clostridiaceae	Lactonifactor	20234.2	0.812422	0.0865127	9.39078	5.95572e-21	6.82526e-18	0.00065225	0.000111729	0.000461725	0.000580672	0.00067754	0.000707079	0.000840693
Lacunisphaera	1961799	Bacteria	Verrucomicrobia	Opitutae	Opitutales	Opitutaceae	Lacunisphaera	3184.01	-0.61868	0.105911	-5.8415	5.17337e-09	6.89381e-08	0.000108175	4.52808e-05	7.82311e-05	8.30252e-05	9.04389e-05	0.000112212	0.000225932
Lagierella	1945592	Bacteria	Firmicutes	Tissierellia	Tissierellales	Peptoniphilaceae	Lagierella	2024.45	0.193576	0.0547682	3.53447	0.000408591	0.00138126	6.65612e-05	6.73695e-06	5.63393e-05	6.34156e-05	6.66737e-05	6.94461e-05	7.92314e-05
Larkinella	332157	Bacteria	Bacteroidetes	Cytophagia	Cytophagales	Cytophagaceae	Larkinella	9108.71	-0.169772	0.0639487	-2.65482	0.00793515	0.0185965	0.000303692	6.56409e-05	0.000243202	0.000256854	0.00028448	0.000323665	0.000459603
Leadbetterella	319458	Bacteria	Bacteroidetes	Cytophagia	Cytophagales	Cytophagaceae	Leadbetterella	2512.55	0.198735	0.0691491	2.874	0.00405305	0.0103678	8.26138e-05	9.32244e-06	6.90296e-05	7.60825e-05	8.07868e-05	9.07241e-05	9.70114e-05
Leeuwenhoekiella	283735	Bacteria	Bacteroidetes	Flavobacteriia	Flavobacteriales	Flavobacteriaceae	Leeuwenhoekiella	5640.97	0.155537	0.0552248	2.81643	0.00485607	0.0119422	0.000185842	2.12645e-05	0.000151434	0.000177218	0.000183242	0.000202042	0.000217093
Legionella	445	Bacteria	Proteobacteria	Gammaproteobacteria	Legionellales	Legionellaceae	Legionella	14175.8	-0.198159	0.0423511	-4.67896	2.88331e-06	1.7483e-05	0.000472457	9.98643e-05	0.000375531	0.000417348	0.000432	0.000489479	0.000683701
Leifsonia	110932	Bacteria	Actinobacteria	Actinobacteria	Micrococcales	Microbacteriaceae	Leifsonia	3192.9	-0.220796	0.0717586	-3.07693	0.00209145	0.00581748	0.00010676	2.557e-05	7.92322e-05	9.02296e-05	0.00010003	0.000114517	0.000165635
Lentimonas	417293	Bacteria	Verrucomicrobia	NA	NA	NA	Lentimonas	2148.34	-0.653001	0.112669	-5.79575	6.80156e-09	8.66066e-08	7.32681e-05	3.26948e-05	5.05624e-05	5.42277e-05	5.96382e-05	7.50539e-05	0.000158519
Lentisphaera	256846	Bacteria	Lentisphaerae	Lentisphaeria	Lentisphaerales	Lentisphaeraceae	Lentisphaera	5022.43	-0.654446	0.106665	-6.13554	8.48707e-10	1.38945e-08	0.00017108	7.41319e-05	0.000122139	0.00012569	0.000142675	0.000178057	0.000359217
Leptolyngbya	47251	Bacteria	Cyanobacteria	NA	Synechococcales	Leptolyngbyaceae	Leptolyngbya	7492.69	-0.251625	0.0649306	-3.87529	0.000106498	0.000417968	0.000250157	5.93793e-05	0.000200423	0.000212496	0.000231118	0.000265377	0.00039241
Leptospirillum	179	Bacteria	Nitrospirae	Nitrospira	Nitrospirales	Nitrospiraceae	Leptospirillum	1932.66	-0.255817	0.0795917	-3.21411	0.00130847	0.00386472	6.45535e-05	1.57517e-05	4.96987e-05	5.55519e-05	5.5983e-05	6.97783e-05	0.000100166
Leptotrichia	32067	Bacteria	Fusobacteria	Fusobacteriia	Fusobacteriales	Leptotrichiaceae	Leptotrichia	14548.4	0.159038	0.0556443	2.85812	0.00426158	0.0107809	0.000478443	4.77306e-05	0.000414134	0.000451465	0.000467586	0.000497648	0.000574647
Leucothrix	45247	Bacteria	Proteobacteria	Gammaproteobacteria	Thiotrichales	Thiotrichaceae	Leucothrix	2104.44	-0.248899	0.0843241	-2.9517	0.00316035	0.00834506	7.03661e-05	1.83911e-05	5.65025e-05	6.16603e-05	6.25097e-05	6.90978e-05	0.000117697
Limihaloglobus	2690160	Bacteria	Planctomycetes	Phycisphaerae	Sedimentisphaerales	Sedimentisphaeraceae	Limihaloglobus	4159.98	-0.784679	0.102571	-7.65008	2.0086e-14	1.15093e-12	0.000142616	6.92858e-05	9.82014e-05	0.000101092	0.000115221	0.000144741	0.000313371
Limisphaera	1775685	Bacteria	Verrucomicrobia	Verrucomicrobiae	Verrucomicrobiales	Verrucomicrobia subdivision 3	Limisphaera	3251.05	-0.669655	0.125101	-5.35292	8.65478e-08	8.26531e-07	0.000110936	5.09437e-05	7.6641e-05	8.12755e-05	8.686e-05	0.000115882	0.000245444
Limnoglobus	2731450	Bacteria	Planctomycetes	Planctomycetia	Gemmatales	Gemmataceae	Limnoglobus	1925.88	-0.503745	0.095382	-5.28134	1.28239e-07	1.1757e-06	6.4905e-05	2.25077e-05	4.92577e-05	5.07544e-05	5.42795e-05	7.10488e-05	0.000120595
Limnohabitans	665874	Bacteria	Proteobacteria	Betaproteobacteria	Burkholderiales	ComamoNAdaceae	Limnohabitans	3509.66	-0.306439	0.0652591	-4.69574	2.65649e-06	1.62799e-05	0.000117806	3.17632e-05	8.56671e-05	0.000101643	0.000108982	0.000120447	0.000187458
Lishizhenia	559293	Bacteria	Bacteroidetes	Flavobacteriia	Flavobacteriales	Crocinitomicaceae	Lishizhenia	2221.3	-0.187753	0.0833491	-2.25261	0.0242837	0.04749	7.41446e-05	1.7208e-05	5.39909e-05	6.50554e-05	6.80547e-05	7.82787e-05	0.000112342
Lucifera	2498454	Bacteria	Firmicutes	Negativicutes	Veillonellales	Veillonellaceae	Lucifera	3196.27	0.150433	0.0485398	3.09916	0.00194067	0.00549138	0.000105387	1.24976e-05	8.48798e-05	9.97814e-05	0.000105261	0.000110539	0.000125546
Luteimonas	83614	Bacteria	Proteobacteria	Gammaproteobacteria	XanthomoNAdales	XanthomoNAdaceae	Luteimonas	4298.54	-0.355933	0.0861077	-4.13357	3.57165e-05	0.000165713	0.000144599	4.39069e-05	0.000105842	0.000115169	0.00013328	0.000148734	0.00025542
Luteolibacter	518753	Bacteria	Verrucomicrobia	Verrucomicrobiae	Verrucomicrobiales	Verrucomicrobiaceae	Luteolibacter	2465.04	-0.777892	0.116996	-6.64886	2.95381e-11	6.50973e-10	8.44049e-05	4.12807e-05	5.81928e-05	6.08946e-05	6.40202e-05	8.92194e-05	0.000188264
Lutibacter	358023	Bacteria	Bacteroidetes	Flavobacteriia	Flavobacteriales	Flavobacteriaceae	Lutibacter	10925.8	0.162252	0.0631895	2.5677	0.0102375	0.0230042	0.000359396	3.78332e-05	0.000305968	0.000336411	0.000355995	0.000386112	0.000418378
Lysinibacillus	400634	Bacteria	Firmicutes	Bacilli	Bacillales	Bacillaceae	Lysinibacillus	18292.3	0.137737	0.0412364	3.34018	0.000837227	0.00265045	0.000602896	6.89207e-05	0.000515026	0.000560872	0.000591397	0.000625805	0.000727299
Lysinimicrobium	1217415	Bacteria	Actinobacteria	Actinobacteria	Micrococcales	DemequiNAceae	Lysinimicrobium	2001.74	-0.197851	0.0810278	-2.44176	0.0146157	0.0310177	6.6833e-05	1.57884e-05	5.00641e-05	5.7374e-05	6.038e-05	7.24793e-05	0.000105484
Lysobacter	68	Bacteria	Proteobacteria	Gammaproteobacteria	XanthomoNAdales	XanthomoNAdaceae	Lysobacter	11761.9	-0.553487	0.160422	-3.4502	0.00056018	0.00183945	0.000392709	0.000140016	0.000260601	0.000307618	0.00033364	0.000429821	0.000731201
Macellibacteroides	1159323	Bacteria	Bacteroidetes	Bacteroidia	Bacteroidales	PorphyromoNAdaceae	Macellibacteroides	4960.11	0.501155	0.101251	4.94963	7.43543e-07	5.2403e-06	0.000161694	2.36454e-05	0.000125882	0.000147618	0.000154851	0.000171574	0.000210434
Magnetococcus	162171	Bacteria	Proteobacteria	Alphaproteobacteria	Magnetococcales	Magnetococcaceae	Magnetococcus	1758.94	-0.199481	0.064782	-3.07926	0.00207515	0.0057862	5.86094e-05	1.28054e-05	4.87056e-05	4.95028e-05	5.45343e-05	6.05694e-05	8.78787e-05
Mailhella	1981028	Bacteria	Proteobacteria	Deltaproteobacteria	DesulfovibrioNAles	DesulfovibrioNAceae	Mailhella	13893.3	0.813266	0.329687	2.46678	0.0136334	0.0293131	0.000450255	0.000175899	0.000255337	0.000320514	0.000352096	0.000627498	0.000712123
Mangrovibacterium	1573808	Bacteria	Bacteroidetes	Bacteroidia	Marinilabiliales	Prolixibacteraceae	Mangrovibacterium	20171.1	0.297863	0.0657914	4.52739	5.97162e-06	3.41733e-05	0.000660837	6.21163e-05	0.000567449	0.000615736	0.000651127	0.000712301	0.000760215
Mangrovimonas	1211036	Bacteria	Bacteroidetes	Flavobacteriia	Flavobacteriales	Flavobacteriaceae	Mangrovimonas	3540.63	0.212129	0.0711949	2.97956	0.00288665	0.00771118	0.000116333	1.25995e-05	9.86509e-05	0.000108487	0.00011528	0.000122582	0.000137748
Marinifilum	866673	Bacteria	Bacteroidetes	Bacteroidia	Marinilabiliales	Marinifilaceae	Marinifilum	10206.2	0.177961	0.0608634	2.92395	0.00345623	0.00904303	0.00033572	3.55193e-05	0.00028469	0.000312074	0.000345424	0.000352385	0.000391808
Marinilabilia	59738	Bacteria	Bacteroidetes	Bacteroidia	Marinilabiliales	Marinilabiliaceae	Marinilabilia	16996.4	0.230786	0.0865668	2.66599	0.00767622	0.0181007	0.000557607	6.0259e-05	0.000464391	0.000523681	0.000549009	0.000592266	0.000644933
Marinilactibacillus	191769	Bacteria	Firmicutes	Bacilli	Lactobacillales	Carnobacteriaceae	Marinilactibacillus	2365.95	0.291585	0.0560242	5.20462	1.94391e-07	1.70055e-06	7.75223e-05	6.78989e-06	6.83445e-05	7.1904e-05	7.79025e-05	8.09056e-05	9.13647e-05
Mariniphaga	1573806	Bacteria	Bacteroidetes	Bacteroidia	Marinilabiliales	Prolixibacteraceae	Mariniphaga	13127.4	-0.129983	0.0558085	-2.32909	0.0198543	0.040002	0.000436934	8.60936e-05	0.000340548	0.000384748	0.00041986	0.000449592	0.000627951
Marinisporobacter	2018663	Bacteria	Firmicutes	Clostridia	Clostridiales	Clostridiaceae	Marinisporobacter	2632.76	0.177379	0.0584924	3.03251	0.00242528	0.00663333	8.65307e-05	8.65139e-06	7.63044e-05	8.14905e-05	8.53352e-05	8.78691e-05	0.000107335
Marinobacter	2742	Bacteria	Proteobacteria	Gammaproteobacteria	AlteromoNAdales	AlteromoNAdaceae	Marinobacter	11058.6	-0.234156	0.057169	-4.09586	4.20607e-05	0.000189	0.000369505	8.78565e-05	0.000291548	0.000317908	0.000338004	0.000372749	0.000573449
Marinobacterium	48075	Bacteria	Proteobacteria	Gammaproteobacteria	Oceanospirillales	Oceanospirillaceae	Marinobacterium	2867.73	-0.137863	0.0570423	-2.41685	0.0156554	0.0329175	9.53536e-05	1.83015e-05	7.75441e-05	8.25929e-05	8.72604e-05	0.000100881	0.000134129
Mariprofundus	377315	Bacteria	Proteobacteria	Zetaproteobacteria	Mariprofundales	Mariprofundaceae	Mariprofundus	2571.42	-0.358959	0.0774555	-4.63439	3.57998e-06	2.12573e-05	8.65362e-05	2.61363e-05	6.4017e-05	7.16216e-05	7.76856e-05	8.55948e-05	0.000146636
Marispirochaeta	1911565	Bacteria	Spirochaetes	Spirochaetia	Spirochaetales	Spirochaetaceae	Marispirochaeta	6371.01	0.144086	0.0610003	2.36205	0.0181742	0.0371922	0.000209395	1.96042e-05	0.000184579	0.000196594	0.000207761	0.000215593	0.000250946
Marvinbryantia	248744	Bacteria	Firmicutes	Clostridia	Clostridiales	Lachnospiraceae	Marvinbryantia	42099.8	1.11565	0.124495	8.96145	3.20431e-19	1.22405e-16	0.0013463	0.000350803	0.000773478	0.00110515	0.00138774	0.00155235	0.00189296
Massilia	149698	Bacteria	Proteobacteria	Betaproteobacteria	Burkholderiales	Oxalobacteraceae	Massilia	14031.1	-0.195727	0.0794435	-2.46373	0.0137499	0.0295083	0.000468715	0.000112713	0.000368056	0.000399498	0.0004231	0.000496013	0.00075082
Massilibacillus	1973275	Bacteria	Firmicutes	Negativicutes	Veillonellales	Veillonellaceae	Massilibacillus	3144.22	0.569814	0.0875998	6.50474	7.78283e-11	1.65169e-09	0.000102131	1.36162e-05	8.36914e-05	9.41315e-05	0.00010211	0.000105822	0.000134269
Massilibacteroides	2034765	Bacteria	Bacteroidetes	Bacteroidia	Bacteroidales	PorphyromoNAdaceae	Massilibacteroides	13674.7	0.194444	0.0679763	2.86047	0.00423014	0.0107251	0.000449135	4.4219e-05	0.000388844	0.000419236	0.000431903	0.00048091	0.000523054
Massilimaliae	1987010	Bacteria	Firmicutes	Clostridia	Clostridiales	Ruminococcaceae	Massilimaliae	12033.8	-0.147232	0.0613987	-2.39797	0.0164864	0.034184	0.000401072	8.26209e-05	0.000299156	0.000360836	0.000382072	0.000414764	0.000564316
Massilimicrobiota	1924110	Bacteria	Firmicutes	Erysipelotrichia	Erysipelotrichales	Erysipelotrichaceae	Massilimicrobiota	13899.4	0.47483	0.108762	4.36578	1.2667e-05	6.75181e-05	0.000453564	6.86765e-05	0.000356429	0.000428414	0.000443701	0.000476708	0.000599257
Massilistercora	2717089	Bacteria	Firmicutes	Clostridia	Clostridiales	NA	Massilistercora	6184.09	0.766179	0.114256	6.70583	2.00261e-11	4.49999e-10	0.000199689	3.81084e-05	0.000145835	0.000171818	0.000205975	0.000208719	0.00027751
Mediterranea	1926659	Bacteria	Bacteroidetes	Bacteroidia	Bacteroidales	Bacteroidaceae	Mediterranea	23652.6	0.304033	0.0714373	4.25595	2.08166e-05	0.000102827	0.000773698	6.31305e-05	0.00069339	0.000728959	0.00076668	0.000808623	0.000892622
Mediterraneibacter	2316020	Bacteria	Firmicutes	Clostridia	Clostridiales	Lachnospiraceae	Mediterraneibacter	60095.3	0.843413	0.100879	8.36067	6.23655e-17	1.14972e-14	0.00193005	0.00032263	0.00140082	0.00168341	0.00198283	0.00211684	0.00235186
Megamonas	158846	Bacteria	Firmicutes	Negativicutes	SelenomoNAdales	SelenomoNAdaceae	Megamonas	14732.9	0.519865	0.0689655	7.53804	4.77087e-14	2.27809e-12	0.000478701	4.53326e-05	0.000414363	0.000447035	0.000467124	0.000504466	0.000555635
Megasphaera	906	Bacteria	Firmicutes	Negativicutes	Veillonellales	Veillonellaceae	Megasphaera	32488.9	0.343544	0.0766663	4.48103	7.42846e-06	4.1936e-05	0.00106388	0.00011697	0.000857635	0.00098681	0.0010975	0.00113043	0.00128789
Merdimonas	2023266	Bacteria	Firmicutes	Clostridia	Clostridiales	Lachnospiraceae	Merdimonas	12288.3	1.0277	0.149885	6.85663	7.05058e-12	1.97072e-10	0.00039359	0.00010591	0.000254005	0.000317557	0.000386699	0.000457677	0.000577962
Mesoplasma	46239	Bacteria	Tenericutes	Mollicutes	Entomoplasmatales	Entomoplasmataceae	Mesoplasma	2825.17	-0.397178	0.164994	-2.40722	0.0160745	0.0334934	9.50864e-05	3.32133e-05	6.09556e-05	7.0376e-05	8.17261e-05	0.000116373	0.000171437
Mesorhizobium	68287	Bacteria	Proteobacteria	Alphaproteobacteria	Rhizobiales	Phyllobacteriaceae	Mesorhizobium	20275	-0.22606	0.0523835	-4.31549	1.5925e-05	8.22076e-05	0.000677941	0.000159051	0.00051579	0.000583631	0.000628277	0.000712148	0.00103602
Mesotoga	1184396	Bacteria	Thermotogae	Thermotogae	Kosmotogales	Kosmotogaceae	Mesotoga	3889.42	-0.128942	0.0510181	-2.52738	0.0114917	0.0254238	0.000129502	2.58825e-05	0.00010046	0.000115536	0.000121336	0.000130588	0.000184337
Methanobacterium	2160	Archaea	Euryarchaeota	Methanobacteria	Methanobacteriales	Methanobacteriaceae	Methanobacterium	9890.41	-0.801779	0.277971	-2.8844	0.00392155	0.0100764	0.000331327	0.000168385	0.000175367	0.000245593	0.000281876	0.000317465	0.000749129
Methanosphaera	2316	Archaea	Euryarchaeota	Methanobacteria	Methanobacteriales	Methanobacteriaceae	Methanosphaera	10300	-0.465562	0.185711	-2.50691	0.012179	0.0267378	0.000342375	0.000120167	0.000235054	0.000279023	0.000293496	0.000326572	0.00062329
Methanothermobacter	145260	Archaea	Euryarchaeota	Methanobacteria	Methanobacteriales	Methanobacteriaceae	Methanothermobacter	2108.68	-0.904054	0.261759	-3.45376	0.000552821	0.0018205	7.1079e-05	3.75235e-05	3.62087e-05	4.96699e-05	5.66453e-05	7.47711e-05	0.000160488
Methanothrix	2222	Archaea	Euryarchaeota	Methanomicrobia	MethanosarciNAles	Methanotrichaceae	Methanothrix	5374.75	-0.458915	0.133876	-3.42792	0.000608225	0.001969	0.000180145	5.77654e-05	0.000134076	0.000138797	0.000152829	0.000209424	0.000292134
Methylobacter	429	Bacteria	Proteobacteria	Gammaproteobacteria	Methylococcales	Methylococcaceae	Methylobacter	3074.72	-0.208696	0.087349	-2.38922	0.016884	0.034842	0.000102493	2.39215e-05	8.04614e-05	8.94451e-05	9.20481e-05	0.000105105	0.000159253
Methylobacterium	407	Bacteria	Proteobacteria	Alphaproteobacteria	Rhizobiales	Methylobacteriaceae	Methylobacterium	12721.7	-0.348572	0.110359	-3.15851	0.00158576	0.00455459	0.000428237	0.000137885	0.000296697	0.000354296	0.000403681	0.00043254	0.000792926
Methylocystis	133	Bacteria	Proteobacteria	Alphaproteobacteria	Rhizobiales	Methylocystaceae	Methylocystis	2007.23	-0.404128	0.0824204	-4.90325	9.42622e-07	6.43003e-06	6.75552e-05	2.13629e-05	5.28813e-05	5.57686e-05	5.76749e-05	6.77031e-05	0.000118211
Micavibrio	213485	Bacteria	Proteobacteria	Alphaproteobacteria	NA	NA	Micavibrio	3628.56	-0.521746	0.0993201	-5.25317	1.49501e-07	1.34589e-06	0.000123079	4.62609e-05	8.9484e-05	9.54286e-05	0.000102339	0.000123411	0.000220357
Microbacterium	33882	Bacteria	Actinobacteria	Actinobacteria	Micrococcales	Microbacteriaceae	Microbacterium	26640.3	-0.271526	0.0897405	-3.02568	0.00248078	0.00676897	0.000893995	0.000248098	0.000649405	0.000741647	0.00084578	0.000923921	0.00152357
Microbispora	2005	Bacteria	Actinobacteria	Actinobacteria	Streptosporangiales	Streptosporangiaceae	Microbispora	3681.47	-0.296822	0.0808452	-3.67149	0.000241144	0.000860908	0.000123247	3.29519e-05	9.49972e-05	0.000104025	0.000109861	0.000133339	0.000205906
Microbulbifer	48073	Bacteria	Proteobacteria	Gammaproteobacteria	CellvibrioNAles	Microbulbiferaceae	Microbulbifer	4330.26	-0.137811	0.0590107	-2.33535	0.019525	0.0394631	0.000144008	2.80579e-05	0.00011307	0.000127534	0.0001317	0.00015162	0.00020686
Microcystis	1125	Bacteria	Cyanobacteria	NA	Chroococcales	Microcystaceae	Microcystis	5569.45	-0.718616	0.297131	-2.41851	0.0155841	0.0328298	0.00019059	0.000114953	0.000115176	0.000130672	0.000139731	0.000192193	0.000519975
Microlunatus	29404	Bacteria	Actinobacteria	Actinobacteria	Propionibacteriales	Propionibacteriaceae	Microlunatus	2554.39	-0.47962	0.0930017	-5.15711	2.50791e-07	2.09786e-06	8.63663e-05	3.03e-05	5.97647e-05	6.74817e-05	7.65488e-05	9.09484e-05	0.000160536
Micromonospora	1873	Bacteria	Actinobacteria	Actinobacteria	Micromonosporales	Micromonosporaceae	Micromonospora	20289.1	-0.372355	0.0869744	-4.2812	1.85886e-05	9.36155e-05	0.000683262	0.000212677	0.000496024	0.000551546	0.000603446	0.000713727	0.00121145
Microvirga	186650	Bacteria	Proteobacteria	Alphaproteobacteria	Rhizobiales	Methylobacteriaceae	Microvirga	3815.33	-0.206996	0.0658391	-3.14396	0.00166678	0.00476342	0.000127545	3.01116e-05	9.68061e-05	0.000112659	0.000121088	0.000128394	0.000196443
Miniphocibacter	2126548	Bacteria	Firmicutes	Tissierellia	Tissierellales	Peptoniphilaceae	Miniphocibacter	2456.54	0.201744	0.0620993	3.24874	0.00115919	0.00352202	8.06568e-05	7.33303e-06	7.00146e-05	7.56615e-05	8.23555e-05	8.45859e-05	9.33747e-05
Mitsuokella	52225	Bacteria	Firmicutes	Negativicutes	SelenomoNAdales	SelenomoNAdaceae	Mitsuokella	14823.3	0.450015	0.0816202	5.51352	3.51724e-08	3.69794e-07	0.000483268	5.37912e-05	0.000422077	0.00044302	0.000489368	0.000509949	0.000602715
Mobilibacterium	1935192	Bacteria	Firmicutes	Clostridia	Clostridiales	Clostridiales Family XIII. Incertae Sedis	Mobilibacterium	11811.7	-0.24512	0.103965	-2.35772	0.0183874	0.0373939	0.000395978	0.000104672	0.000266267	0.000319616	0.000383114	0.000423001	0.000627748
Mobilisporobacter	1780122	Bacteria	Firmicutes	Clostridia	Clostridiales	Lachnospiraceae	Mobilisporobacter	11133.1	0.702266	0.102639	6.8421	7.80387e-12	2.12934e-10	0.000358857	4.88505e-05	0.000272881	0.000330066	0.000360187	0.000388522	0.000435179
Mobiluncus	2050	Bacteria	Actinobacteria	Actinobacteria	Actinomycetales	Actinomycetaceae	Mobiluncus	3387.57	-0.306693	0.0579095	-5.29607	1.18324e-07	1.11063e-06	0.000113557	2.98242e-05	8.72717e-05	9.5756e-05	0.000101908	0.000117759	0.000178912
Modestobacter	88138	Bacteria	Actinobacteria	Actinobacteria	Geodermatophilales	Geodermatophilaceae	Modestobacter	2468.93	-0.386369	0.0990813	-3.89952	9.63838e-05	0.000386209	8.33088e-05	2.74471e-05	5.69918e-05	7.0054e-05	7.51834e-05	8.63398e-05	0.000153018
Mogibacterium	86331	Bacteria	Firmicutes	Clostridia	Clostridiales	Clostridiales Family XIII. Incertae Sedis	Mogibacterium	26083.4	-0.31548	0.108746	-2.90108	0.00371884	0.00964206	0.00087653	0.00025664	0.000624423	0.000681579	0.000836528	0.000927233	0.00147178
Monoglobus	2039302	Bacteria	Firmicutes	Clostridia	Clostridiales	NA	Monoglobus	3731.11	-0.278498	0.105664	-2.63571	0.0083962	0.0193993	0.000125505	3.62853e-05	7.87671e-05	0.000107915	0.000117851	0.000126489	0.000198974
Monosporascus	155415	Eukaryota	Ascomycota	Sordariomycetes	Xylariales	NA	Monosporascus	2217.59	-0.295855	0.112837	-2.62197	0.0087422	0.0200773	7.37538e-05	1.81924e-05	5.7502e-05	6.14014e-05	6.82188e-05	7.84505e-05	0.000111919
Moorea	1155738	Bacteria	Cyanobacteria	NA	Oscillatoriales	Oscillatoriaceae	Moorea	3099.58	-0.616528	0.114359	-5.39116	7.00051e-08	6.85691e-07	0.000105424	4.40912e-05	7.14917e-05	8.10007e-05	8.66274e-05	0.000111993	0.000214929
Motilibacter	1434021	Bacteria	Actinobacteria	Actinobacteria	Frankiales	Motilibacteraceae	Motilibacter	1830.32	-0.580335	0.0943647	-6.14992	7.75235e-10	1.28756e-08	6.20325e-05	2.39119e-05	4.35528e-05	4.74495e-05	5.18421e-05	6.74475e-05	0.000121475
Mucinivorans	1611681	Bacteria	Bacteroidetes	Bacteroidia	Bacteroidales	Rikenellaceae	Mucinivorans	10820.1	-0.128213	0.0473361	-2.70857	0.00675736	0.0161941	0.000359909	6.85825e-05	0.000285336	0.000318724	0.000334232	0.000378801	0.000500094
Muricomes	1918542	Bacteria	Firmicutes	Clostridia	Clostridiales	Lachnospiraceae	Muricomes	6469.92	0.543672	0.0712268	7.63297	2.29399e-14	1.25186e-12	0.000209827	1.80026e-05	0.000176217	0.000200007	0.000205804	0.000220577	0.000236566
Murimonas	1774128	Bacteria	Firmicutes	Clostridia	Clostridiales	Lachnospiraceae	Murimonas	22617.6	0.742976	0.0933647	7.95778	1.7516e-15	1.37875e-13	0.000729301	0.000109033	0.000541839	0.000662172	0.000728296	0.000777468	0.000913183
Mycobacterium	1763	Bacteria	Actinobacteria	Actinobacteria	Corynebacteriales	Mycobacteriaceae	Mycobacterium	28490.8	-0.374293	0.117266	-3.19184	0.0014137	0.00414135	0.000961163	0.000328027	0.0006608	0.000782024	0.000870435	0.000982228	0.00184091
Myroides	76831	Bacteria	Bacteroidetes	Flavobacteriia	Flavobacteriales	Flavobacteriaceae	Myroides	12512.7	0.241635	0.107931	2.2388	0.0251689	0.0490537	0.000411251	5.94339e-05	0.000305805	0.000390276	0.000394927	0.000452447	0.000500965
Myxococcus	32	Bacteria	Proteobacteria	Deltaproteobacteria	Myxococcales	Myxococcaceae	Myxococcus	3631.17	-0.279869	0.0646419	-4.32953	1.49426e-05	7.81927e-05	0.000121486	3.05112e-05	9.45946e-05	0.000100953	0.000110361	0.000129019	0.000192556
nakamurella	53460	Bacteria	Actinobacteria	Actinobacteria	NAkamurellales	NAkamurellaceae	nakamurella	2488.47	-0.247861	0.0956287	-2.59191	0.00954448	0.0215739	8.33748e-05	2.278e-05	6.11932e-05	7.04007e-05	7.63934e-05	8.85525e-05	0.000142858
natranaerovirga	1434023	Bacteria	Firmicutes	Clostridia	Clostridiales	NA	natranaerovirga	7770.08	0.602264	0.0812103	7.41611	1.20614e-13	5.1194e-12	0.000251578	2.69542e-05	0.000197463	0.000237837	0.000249139	0.000274627	0.000289208
natronoflexus	1434024	Bacteria	Bacteroidetes	Bacteroidia	Marinilabiliales	Marinilabiliaceae	natronoflexus	2464.11	0.217193	0.0921325	2.3574	0.0184033	0.0373939	8.07374e-05	8.20802e-06	6.77899e-05	7.59681e-05	8.00058e-05	8.34872e-05	9.66487e-05
Niabella	379899	Bacteria	Bacteroidetes	Chitinophagia	Chitinophagales	Chitinophagaceae	Niabella	11121.4	-0.136425	0.0471026	-2.89633	0.00377553	0.00974495	0.000370068	7.17459e-05	0.00029194	0.000324505	0.000353358	0.000387429	0.000530537
Niameybacter	1973274	Bacteria	Firmicutes	Clostridia	Clostridiales	Lachnospiraceae	Niameybacter	6918.4	0.380872	0.0917141	4.15282	3.2841e-05	0.000153701	0.000226416	2.93703e-05	0.000188844	0.000197628	0.000236927	0.000245297	0.00028172
Nitrosomonas	914	Bacteria	Proteobacteria	Betaproteobacteria	NitrosomoNAdales	NitrosomoNAdaceae	Nitrosomonas	6566.87	-0.280543	0.0587866	-4.77223	1.82194e-06	1.173e-05	0.000219942	5.58155e-05	0.000163913	0.000187883	0.000199577	0.000230275	0.000345243
Nitrosospira	35798	Bacteria	Proteobacteria	Betaproteobacteria	NitrosomoNAdales	NitrosomoNAdaceae	Nitrosospira	1802.41	-0.219463	0.0568258	-3.86204	0.000112445	0.000438307	6.02187e-05	1.36481e-05	4.64873e-05	5.01232e-05	5.66167e-05	6.48337e-05	8.53711e-05
Nitrospina	35800	Bacteria	NitrospiNAe	Nitrospinia	NitrospiNAles	NitrospiNAceae	Nitrospina	2375.8	-0.436477	0.080675	-5.41031	6.29146e-08	6.26957e-07	8.03142e-05	2.70452e-05	5.83293e-05	6.44696e-05	7.05028e-05	7.99731e-05	0.000139264
Nitrospira	1234	Bacteria	Nitrospirae	Nitrospira	Nitrospirales	Nitrospiraceae	Nitrospira	7469.69	-0.318052	0.0617021	-5.15464	2.54124e-07	2.11034e-06	0.00025022	6.599e-05	0.000192483	0.000209611	0.000226355	0.00026336	0.00040279
Nocardia	1817	Bacteria	Actinobacteria	Actinobacteria	Corynebacteriales	Nocardiaceae	Nocardia	17929.4	-0.325602	0.0764599	-4.25846	2.05839e-05	0.000102118	0.000601756	0.000170206	0.00046135	0.000496214	0.000544629	0.000628288	0.00102685
Nocardioides	1839	Bacteria	Actinobacteria	Actinobacteria	Propionibacteriales	Nocardioidaceae	Nocardioides	17903.1	-0.251996	0.0967984	-2.60331	0.00923289	0.0210775	0.000600843	0.000166084	0.00042802	0.000501554	0.000552496	0.000630792	0.00101559
Nocardiopsis	2013	Bacteria	Actinobacteria	Actinobacteria	Streptosporangiales	Nocardiopsaceae	Nocardiopsis	6796.91	-0.296258	0.0930769	-3.18294	0.00145786	0.00424039	0.000228176	6.39344e-05	0.000162052	0.000184372	0.000216296	0.000245362	0.000382471
Nonomuraea	83681	Bacteria	Actinobacteria	Actinobacteria	Streptosporangiales	Streptosporangiaceae	Nonomuraea	10760.7	-0.315769	0.0745567	-4.23529	2.28256e-05	0.000111311	0.000361026	0.000100671	0.000269688	0.000297973	0.000323713	0.000372541	0.000610346
Novosphingobium	165696	Bacteria	Proteobacteria	Alphaproteobacteria	SphingomoNAdales	SphingomoNAdaceae	Novosphingobium	11971.6	-0.28559	0.0707137	-4.03867	5.37542e-05	0.000233342	0.000401561	0.000108635	0.000306464	0.000335815	0.000368032	0.000411564	0.000664152
Olsenella	133925	Bacteria	Actinobacteria	Coriobacteriia	Coriobacteriales	Atopobiaceae	Olsenella	57928.5	0.262186	0.0825653	3.1755	0.00149576	0.00432864	0.00190233	0.000225174	0.00150664	0.00177732	0.00187515	0.00203201	0.00229781
Ophiocordyceps	474995	Eukaryota	Ascomycota	Sordariomycetes	Hypocreales	Ophiocordycipitaceae	Ophiocordyceps	2783.4	-0.365794	0.121626	-3.00754	0.00263372	0.0071185	9.26732e-05	2.49548e-05	6.77477e-05	7.79034e-05	7.89336e-05	0.000100625	0.000145146
Opitutus	178440	Bacteria	Verrucomicrobia	Opitutae	Opitutales	Opitutaceae	Opitutus	6895.58	-0.573486	0.108654	-5.27811	1.30521e-07	1.18712e-06	0.000233866	9.35257e-05	0.000165863	0.000178852	0.000194524	0.000245245	0.000475484
Orenia	46468	Bacteria	Firmicutes	Clostridia	HalaNAerobiales	Halobacteroidaceae	Orenia	4207.64	0.193589	0.0490894	3.94361	8.02648e-05	0.00032969	0.000138322	1.34598e-05	0.000120215	0.000129655	0.000139658	0.000143286	0.000165078
Oribacterium	265975	Bacteria	Firmicutes	Clostridia	Clostridiales	Lachnospiraceae	Oribacterium	106413	0.537985	0.0754233	7.13287	9.83001e-13	3.21863e-11	0.00345383	0.000319895	0.00278927	0.00332899	0.00338702	0.00356678	0.00399599
Ornithinibacillus	484508	Bacteria	Firmicutes	Bacilli	Bacillales	Bacillaceae	Ornithinibacillus	2145.35	0.160833	0.0653471	2.46122	0.0138467	0.0296491	7.07527e-05	9.53792e-06	5.99972e-05	6.3742e-05	6.79096e-05	7.65317e-05	8.96836e-05
Owenweeksia	267986	Bacteria	Bacteroidetes	Flavobacteriia	Flavobacteriales	Cryomorphaceae	Owenweeksia	3217.3	0.217666	0.0631067	3.44918	0.000562301	0.00184113	0.000105827	1.20979e-05	8.71056e-05	0.000100469	0.000103817	0.000115455	0.000125656
Oxobacter	44261	Bacteria	Firmicutes	Clostridia	Clostridiales	Clostridiaceae	Oxobacter	5293.26	0.173545	0.0758272	2.28869	0.0220974	0.0438885	0.000174283	2.11407e-05	0.000133914	0.000165932	0.000176821	0.000186336	0.000208165
Paenisporosarcina	651660	Bacteria	Firmicutes	Bacilli	Bacillales	Planococcaceae	Paenisporosarcina	2535.43	-0.19769	0.0528394	-3.74133	0.000183047	0.000672346	8.46112e-05	1.86262e-05	6.55119e-05	7.26149e-05	8.03378e-05	8.76677e-05	0.000123639
Paludisphaera	1763521	Bacteria	Planctomycetes	Planctomycetia	Isosphaerales	Isosphaeraceae	Paludisphaera	3538.14	-0.530734	0.120821	-4.39275	1.11926e-05	6.10796e-05	0.000119988	4.79022e-05	8.37503e-05	9.12821e-05	0.000101156	0.000126983	0.000247315
Pandoraea	93217	Bacteria	Proteobacteria	Betaproteobacteria	Burkholderiales	Burkholderiaceae	Pandoraea	3406.42	-0.293276	0.0628246	-4.66818	3.03884e-06	1.8233e-05	0.000114277	3.04589e-05	8.63522e-05	9.48989e-05	0.00010599	0.000117723	0.000184157
Pantoea	53335	Bacteria	Proteobacteria	Gammaproteobacteria	Enterobacterales	Erwiniaceae	Pantoea	8435.87	-0.497478	0.133369	-3.73009	0.000191408	0.000696362	0.000286223	0.000115173	0.000192283	0.000227122	0.000238056	0.000275587	0.000582505
Parabacteroides	375288	Bacteria	Bacteroidetes	Bacteroidia	Bacteroidales	Tannerellaceae	Parabacteroides	279207	0.203739	0.065934	3.09005	0.00200125	0.00560742	0.00916793	0.000855483	0.00804318	0.00845538	0.00902643	0.00993076	0.0104577
Paraburkholderia	1822464	Bacteria	Proteobacteria	Betaproteobacteria	Burkholderiales	Burkholderiaceae	Paraburkholderia	13406.5	-0.256471	0.06329	-4.05231	5.0714e-05	0.000224395	0.000448793	0.000112777	0.000346396	0.000382214	0.000400184	0.000467935	0.000713043
Parachlamydia	83551	Bacteria	Chlamydiae	Chlamydiia	Parachlamydiales	Parachlamydiaceae	Parachlamydia	2167.9	-0.615122	0.0700967	-8.77534	1.70383e-18	3.90519e-16	7.35729e-05	2.83384e-05	5.3588e-05	5.58132e-05	6.04106e-05	7.73568e-05	0.000135339
Paracoccus	265	Bacteria	Proteobacteria	Alphaproteobacteria	Rhodobacterales	Rhodobacteraceae	Paracoccus	9709.64	-0.295754	0.0767198	-3.85499	0.000115733	0.000449595	0.000326192	9.10881e-05	0.000236999	0.000267319	0.000303248	0.000334335	0.000542897
Paraeggerthella	651554	Bacteria	Actinobacteria	Coriobacteriia	Eggerthellales	Eggerthellaceae	Paraeggerthella	4957.91	0.598504	0.113988	5.2506	1.51604e-07	1.34681e-06	0.000160913	2.60563e-05	0.000135621	0.000141318	0.00014825	0.000179375	0.000205463
Paraglaciecola	1621534	Bacteria	Proteobacteria	Gammaproteobacteria	AlteromoNAdales	AlteromoNAdaceae	Paraglaciecola	3335.73	-0.217232	0.0571426	-3.80158	0.000143774	0.000540214	0.000111203	2.44805e-05	9.33987e-05	9.49987e-05	0.000103365	0.000114621	0.000164204
Parapedobacter	416949	Bacteria	Bacteroidetes	Sphingobacteriia	Sphingobacteriales	Sphingobacteriaceae	Parapedobacter	12067.4	-0.182761	0.0638434	-2.86264	0.00420123	0.0106754	0.000402699	8.94954e-05	0.000308457	0.000352408	0.000379264	0.000415844	0.000612877
Paraprevotella	577309	Bacteria	Bacteroidetes	Bacteroidia	Bacteroidales	Prevotellaceae	Paraprevotella	91010.8	0.514716	0.0922974	5.57671	2.45107e-08	2.75385e-07	0.00295984	0.00036116	0.00256771	0.00272384	0.00279069	0.0031266	0.00378515
Pararhodospirillum	1612157	Bacteria	Proteobacteria	Alphaproteobacteria	Rhodospirillales	Rhodospirillaceae	Pararhodospirillum	4803.24	-0.255994	0.0833166	-3.07254	0.00212246	0.00587521	0.000160699	4.16606e-05	0.000124815	0.000136357	0.000144895	0.000161688	0.000261802
Parasporobacterium	115543	Bacteria	Firmicutes	Clostridia	Clostridiales	Lachnospiraceae	Parasporobacterium	10140.2	0.628871	0.0697139	9.02074	1.86822e-19	1.07049e-16	0.000328452	3.81376e-05	0.00025547	0.000309613	0.000325677	0.000363953	0.000378051
Parvibacter	1427376	Bacteria	Actinobacteria	Coriobacteriia	Coriobacteriales	Coriobacteriaceae	Parvibacter	5763.28	0.650709	0.120525	5.39897	6.70238e-08	6.62149e-07	0.000186886	3.37636e-05	0.000152717	0.000160975	0.000172607	0.000209556	0.000245534
Parvimonas	543311	Bacteria	Firmicutes	Tissierellia	Tissierellales	Peptoniphilaceae	Parvimonas	5263.95	0.246441	0.0715113	3.44619	0.000568558	0.00185632	0.000172766	1.82945e-05	0.000151826	0.00015879	0.000168655	0.000184954	0.000210248
Pectinatus	864	Bacteria	Firmicutes	Negativicutes	SelenomoNAdales	SelenomoNAdaceae	Pectinatus	4335.28	0.32443	0.0754276	4.30121	1.6987e-05	8.69227e-05	0.000141979	1.52414e-05	0.000123555	0.000129248	0.000139778	0.000150487	0.000171419
Pedosphaera	1032526	Bacteria	Verrucomicrobia	Verrucomicrobiae	Verrucomicrobiales	Verrucomicrobia subdivision 3	Pedosphaera	4358.15	-0.585533	0.116066	-5.04481	4.53964e-07	3.42265e-06	0.000148241	6.11203e-05	0.000100165	0.00011231	0.000127738	0.000149492	0.000298186
Pelagibacterium	1082930	Bacteria	Proteobacteria	Alphaproteobacteria	Rhizobiales	Hyphomicrobiaceae	Pelagibacterium	2027.5	-0.213931	0.0644955	-3.31699	0.000909933	0.00285694	6.77339e-05	1.53977e-05	5.07285e-05	5.60994e-05	6.355e-05	7.3115e-05	9.8075e-05
Pelobacter	18	Bacteria	Proteobacteria	Deltaproteobacteria	DesulfuromoNAdales	DesulfuromoNAdaceae	Pelobacter	3984.6	-0.28209	0.070196	-4.0186	5.85448e-05	0.000249414	0.00013367	3.5767e-05	9.82346e-05	0.00011413	0.000122012	0.000138076	0.000216323
Pelobium	1903173	Bacteria	Bacteroidetes	Sphingobacteriia	Sphingobacteriales	Sphingobacteriaceae	Pelobium	1680.88	0.213289	0.0689146	3.09497	0.00196833	0.00554227	5.51565e-05	5.27026e-06	4.89992e-05	5.026e-05	5.54459e-05	5.65161e-05	6.40385e-05
Pelomonas	335058	Bacteria	Proteobacteria	Betaproteobacteria	Burkholderiales	ComamoNAdaceae	Pelomonas	2403.7	-0.293069	0.0817346	-3.58561	0.000336288	0.00115732	8.04757e-05	2.12444e-05	6.12001e-05	6.74909e-05	7.3638e-05	8.65334e-05	0.000131121
Pelosinus	365348	Bacteria	Firmicutes	Negativicutes	SelenomoNAdales	Sporomusaceae	Pelosinus	6688.53	0.30127	0.0634487	4.74824	2.05193e-06	1.29918e-05	0.000219184	2.0677e-05	0.00017544	0.000208687	0.000220883	0.000234747	0.000247012
Penicillium	5073	Eukaryota	Ascomycota	Eurotiomycetes	Eurotiales	Aspergillaceae	Penicillium	5348.75	-0.305297	0.133383	-2.28888	0.0220865	0.0438885	0.000177353	4.48816e-05	0.000139093	0.000151705	0.000155766	0.00018692	0.000287318
Peptoanaerobacter	1913599	Bacteria	Firmicutes	Clostridia	Clostridiales	Peptostreptococcaceae	Peptoanaerobacter	6415.31	0.31372	0.0812275	3.86224	0.000112352	0.000438307	0.000209706	1.79145e-05	0.000176045	0.000199136	0.000210025	0.000220272	0.000236415
Peptostreptococcus	1257	Bacteria	Firmicutes	Clostridia	Clostridiales	Peptostreptococcaceae	Peptostreptococcus	16329.2	0.246186	0.062599	3.93274	8.39824e-05	0.000342505	0.000536425	5.80504e-05	0.000461639	0.000488535	0.000542403	0.000570824	0.000645071
Persephonella	182899	Bacteria	Aquificae	Aquificae	Aquificales	Hydrogenothermaceae	Persephonella	1989.87	-0.332812	0.10112	-3.29127	0.000997375	0.0031164	6.68742e-05	2.02358e-05	4.98911e-05	5.4615e-05	6.0359e-05	6.87189e-05	0.000114462
Persicobacter	59740	Bacteria	Bacteroidetes	Cytophagia	Cytophagales	Persicobacteraceae	Persicobacter	3819.29	0.244151	0.0565451	4.31781	1.57585e-05	8.17158e-05	0.000125261	1.07954e-05	0.000110884	0.000119614	0.000123826	0.000128136	0.000148286
Petrimonas	307628	Bacteria	Bacteroidetes	Bacteroidia	Bacteroidales	PorphyromoNAdaceae	Petrimonas	9221.16	-0.193987	0.0741851	-2.6149	0.00892537	0.0204161	0.000308158	6.87772e-05	0.00022298	0.000259548	0.00029935	0.000348126	0.00042509
Petrocella	2603323	Bacteria	Firmicutes	Clostridia	Clostridiales	Vallitaleaceae	Petrocella	2308.11	0.495454	0.0769583	6.43795	1.21094e-10	2.43463e-09	7.52004e-05	8.48848e-06	5.48605e-05	7.18903e-05	7.61053e-05	8.13156e-05	8.34487e-05
Phascolarctobacterium	33024	Bacteria	Firmicutes	Negativicutes	Acidaminococcales	Acidaminococcaceae	Phascolarctobacterium	210395	1.16907	0.182047	6.42178	1.34687e-10	2.66123e-09	0.00673986	0.00223428	0.00419357	0.00459806	0.00748416	0.0080964	0.0110136
Phormidium	1198	Bacteria	Cyanobacteria	NA	Oscillatoriales	Oscillatoriaceae	Phormidium	1806.35	-0.454183	0.0827737	-5.48704	4.08726e-08	4.21982e-07	6.09392e-05	2.01154e-05	4.3485e-05	4.99142e-05	5.43277e-05	6.32327e-05	0.000107868
Photorhabdus	29487	Bacteria	Proteobacteria	Gammaproteobacteria	Enterobacterales	Morganellaceae	Photorhabdus	1889.91	-0.329099	0.0791324	-4.15885	3.19858e-05	0.000150847	6.33467e-05	1.7148e-05	4.60613e-05	5.313e-05	5.71141e-05	6.7798e-05	9.80383e-05
Phragmitibacter	2717700	Bacteria	Verrucomicrobia	Verrucomicrobiae	Verrucomicrobiales	Verrucomicrobiaceae	Phragmitibacter	2019.96	-0.498831	0.125897	-3.9622	7.4262e-05	0.000308077	6.83675e-05	2.68612e-05	4.77588e-05	5.47188e-05	5.75505e-05	6.94154e-05	0.000140437
Phycicoccus	367298	Bacteria	Actinobacteria	Actinobacteria	Micrococcales	Intrasporangiaceae	Phycicoccus	1915.34	-0.387586	0.106171	-3.65059	0.000261641	0.000931181	6.45916e-05	2.14533e-05	4.4954e-05	5.0314e-05	6.0359e-05	6.82201e-05	0.000120118
Phycisphaera	666508	Bacteria	Planctomycetes	Phycisphaerae	Phycisphaerales	Phycisphaeraceae	Phycisphaera	2822.96	-0.535147	0.109711	-4.87777	1.07291e-06	7.1486e-06	9.58381e-05	3.77685e-05	6.92579e-05	7.17607e-05	8.23606e-05	9.75354e-05	0.000191969
Phytoactinopolyspora	1783488	Bacteria	Actinobacteria	Actinobacteria	Jiangellales	Jiangellaceae	Phytoactinopolyspora	2098.23	-0.520831	0.0903646	-5.76366	8.23094e-09	1.01426e-07	7.10928e-05	2.6118e-05	4.87021e-05	5.42613e-05	6.06681e-05	7.57121e-05	0.000135522
Phytohabitans	907364	Bacteria	Actinobacteria	Actinobacteria	Micromonosporales	Micromonosporaceae	Phytohabitans	2414.83	-0.350296	0.0964024	-3.63369	0.000279402	0.000985214	8.12473e-05	2.50601e-05	5.69077e-05	6.64073e-05	7.11925e-05	8.59617e-05	0.000145242
Pirellula	123	Bacteria	Planctomycetes	Planctomycetia	Pirellulales	Pirellulaceae	Pirellula	2138.39	-0.524991	0.0858775	-6.11325	9.76211e-10	1.5538e-08	7.2367e-05	2.55136e-05	4.88682e-05	5.61186e-05	6.02819e-05	8.1946e-05	0.000130718
Planctomyces	118	Bacteria	Planctomycetes	Planctomycetia	Planctomycetales	Planctomycetaceae	Planctomyces	2932.19	-0.554896	0.10747	-5.16328	2.42663e-07	2.05994e-06	9.95342e-05	3.90039e-05	6.96645e-05	7.54249e-05	8.38376e-05	0.00010626	0.000196113
Planococcus	1372	Bacteria	Firmicutes	Bacilli	Bacillales	Planococcaceae	Planococcus	4919.35	0.145674	0.0560107	2.60082	0.0093	0.0211885	0.000161935	1.72165e-05	0.000133848	0.000155723	0.000163412	0.000169767	0.000196215
Polaromonas	52972	Bacteria	Proteobacteria	Betaproteobacteria	Burkholderiales	ComamoNAdaceae	Polaromonas	2687.07	-0.34906	0.0846049	-4.12576	3.69505e-05	0.000168841	9.01913e-05	2.65081e-05	7.19483e-05	7.42967e-05	7.79874e-05	9.35842e-05	0.000156245
Polyangium	55	Bacteria	Proteobacteria	Deltaproteobacteria	Myxococcales	Polyangiaceae	Polyangium	2939.5	-0.369773	0.0867309	-4.26345	2.01297e-05	0.000100299	9.8708e-05	2.91455e-05	7.21036e-05	8.3525e-05	8.80251e-05	0.000105016	0.000169742
Polynucleobacter	44013	Bacteria	Proteobacteria	Betaproteobacteria	Burkholderiales	Burkholderiaceae	Polynucleobacter	3254.3	-0.355793	0.045538	-7.8131	5.57964e-15	3.39214e-13	0.000109098	2.90585e-05	8.53117e-05	8.98152e-05	9.8131e-05	0.000118394	0.000168752
Pontibacillus	289201	Bacteria	Firmicutes	Bacilli	Bacillales	Bacillaceae	Pontibacillus	3207	0.164566	0.0607701	2.70801	0.00676872	0.0161941	0.000105602	1.22412e-05	8.66073e-05	9.75524e-05	0.000108327	0.000109992	0.000131163
Porphyra	2784	Eukaryota	Rhodophyta	Bangiophyceae	Bangiales	Bangiaceae	Porphyra	4539.63	-0.602821	0.103319	-5.83455	5.39361e-09	7.10469e-08	0.000153108	5.54744e-05	0.000108486	0.000116705	0.000134355	0.000168795	0.0002636
Prevotella	838	Bacteria	Bacteroidetes	Bacteroidia	Bacteroidales	Prevotellaceae	Prevotella	3.05913e+06	0.585606	0.14241	4.11211	3.92058e-05	0.000177588	0.0991156	0.0156036	0.0790721	0.0916075	0.0951463	0.102478	0.133678
Prevotellamassilia	1926672	Bacteria	Bacteroidetes	Bacteroidia	Bacteroidales	Prevotellaceae	Prevotellamassilia	5712.23	0.569674	0.12585	4.52661	5.99375e-06	3.41733e-05	0.000185501	3.16299e-05	0.000146482	0.000164056	0.000180879	0.00019404	0.000257256
Prochlorococcus	1218	Bacteria	Cyanobacteria	NA	Synechococcales	Prochloraceae	Prochlorococcus	3026.69	-0.16425	0.0581761	-2.82332	0.00475293	0.0118153	0.000100668	1.95565e-05	7.94688e-05	9.02206e-05	9.50898e-05	0.000107316	0.000138034
Prolixibacter	314318	Bacteria	Bacteroidetes	Bacteroidia	Marinilabiliales	Prolixibacteraceae	Prolixibacter	16491.4	0.156257	0.0547345	2.85482	0.00430614	0.010832	0.000542607	5.59144e-05	0.000465053	0.000507915	0.000545375	0.000561481	0.000638991
Propionispira	84034	Bacteria	Firmicutes	Negativicutes	SelenomoNAdales	SelenomoNAdaceae	Propionispira	6080.97	0.4312	0.0860169	5.01297	5.35965e-07	3.9122e-06	0.000198306	2.19426e-05	0.000167943	0.000186564	0.000195168	0.000208154	0.000248226
Propionispora	112902	Bacteria	Firmicutes	Negativicutes	SelenomoNAdales	Sporomusaceae	Propionispora	6263.58	0.128482	0.0552207	2.32671	0.0199809	0.0401721	0.000206589	2.58248e-05	0.000169793	0.00019057	0.000197808	0.000221126	0.000260225
Propionivibrio	83766	Bacteria	Proteobacteria	Betaproteobacteria	Rhodocyclales	Rhodocyclaceae	Propionivibrio	2031.67	-0.269293	0.0896107	-3.00515	0.00265454	0.00715789	6.81826e-05	1.93304e-05	5.17916e-05	5.93718e-05	6.09636e-05	6.46777e-05	0.000113186
Prosthecobacter	48463	Bacteria	Verrucomicrobia	Verrucomicrobiae	Verrucomicrobiales	Verrucomicrobiaceae	Prosthecobacter	3542.41	-0.707482	0.124827	-5.6677	1.4473e-08	1.7099e-07	0.000121096	5.74758e-05	8.02621e-05	8.96317e-05	9.86166e-05	0.000123812	0.000271448
Prosthecochloris	1101	Bacteria	Chlorobi	Chlorobia	Chlorobiales	Chlorobiaceae	Prosthecochloris	3694.73	-0.225169	0.0697701	-3.2273	0.00124965	0.00372753	0.000123636	3.00564e-05	9.26535e-05	0.000103379	0.000117308	0.000128424	0.000190025
Proteiniclasticum	1155385	Bacteria	Firmicutes	Clostridia	Clostridiales	Clostridiaceae	Proteiniclasticum	5007.23	0.234619	0.0741215	3.16533	0.00154906	0.00446037	0.000164608	1.9566e-05	0.000134346	0.000152255	0.000169307	0.000174678	0.000198298
Proteocatella	181069	Bacteria	Firmicutes	Clostridia	Clostridiales	Peptostreptococcaceae	Proteocatella	3149.25	0.241836	0.0614397	3.93615	8.27991e-05	0.000338885	0.000103434	1.06818e-05	8.38832e-05	9.72261e-05	0.000104615	0.000107422	0.000121552
Pseudanabaena	1152	Bacteria	Cyanobacteria	NA	Synechococcales	PseudaNAbaeNAceae	Pseudanabaena	4356.56	-0.221224	0.0821508	-2.6929	0.00708331	0.0168763	0.000144745	2.97375e-05	0.000116593	0.00012444	0.000131198	0.000160694	0.000196737
Pseudobacteroides	1486726	Bacteria	Firmicutes	Clostridia	Clostridiales	Hungateiclostridiaceae	Pseudobacteroides	5991.14	0.182662	0.0591491	3.08816	0.00201401	0.00562941	0.000196738	1.73481e-05	0.000173661	0.000186281	0.000195264	0.000203542	0.000226739
Pseudobutyrivibrio	46205	Bacteria	Firmicutes	Clostridia	Clostridiales	Lachnospiraceae	Pseudobutyrivibrio	222414	0.789825	0.133384	5.92143	3.19163e-09	4.4605e-08	0.00713574	0.00116236	0.0048519	0.0065824	0.00735121	0.00784833	0.00903827
Pseudodesulfovibrio	2035811	Bacteria	Proteobacteria	Deltaproteobacteria	DesulfovibrioNAles	DesulfovibrioNAceae	Pseudodesulfovibrio	5865.36	-0.138508	0.0597245	-2.31911	0.0203889	0.0408491	0.000195143	3.86546e-05	0.000153196	0.000170991	0.000183944	0.000203058	0.000282525
Pseudogymnoascus	78156	Eukaryota	Ascomycota	Leotiomycetes	NA	Pseudeurotiaceae	Pseudogymnoascus	3330.86	-0.317843	0.12	-2.6487	0.00808027	0.0188211	0.000110751	2.78064e-05	8.22239e-05	9.29361e-05	0.000100766	0.000119146	0.000167598
Pseudonocardia	1847	Bacteria	Actinobacteria	Actinobacteria	Pseudonocardiales	Pseudonocardiaceae	Pseudonocardia	10943.5	-0.363564	0.0934922	-3.88871	0.00010078	0.000398254	0.000368329	0.000114748	0.000269456	0.00030378	0.000317759	0.000389049	0.000661254
Psychrobacillus	1221880	Bacteria	Firmicutes	Bacilli	Bacillales	Bacillaceae	Psychrobacillus	3103.86	0.169794	0.0643651	2.63799	0.00833998	0.0193083	0.000102122	1.1399e-05	8.66405e-05	9.6124e-05	9.8387e-05	0.000110552	0.000125974
Psychroserpens	49277	Bacteria	Bacteroidetes	Flavobacteriia	Flavobacteriales	Flavobacteriaceae	Psychroserpens	2026.59	0.315489	0.100386	3.14277	0.00167359	0.00477098	6.62974e-05	7.94519e-06	5.20658e-05	6.34318e-05	6.43728e-05	6.82583e-05	8.45599e-05
Puccinia	5296	Eukaryota	Basidiomycota	Pucciniomycetes	Pucciniales	Pucciniaceae	Puccinia	4186.25	-0.409939	0.170745	-2.40089	0.0163554	0.0340168	0.000138722	4.41366e-05	0.000103435	0.000115264	0.000119759	0.000142969	0.000257539
Pyramidobacter	638847	Bacteria	Synergistetes	Synergistia	Synergistales	Synergistaceae	Pyramidobacter	13643.3	0.264304	0.104189	2.53677	0.0111879	0.0248476	0.000449117	6.85043e-05	0.000321447	0.000420026	0.000445677	0.00049944	0.000534479
Ralstonia	48736	Bacteria	Proteobacteria	Betaproteobacteria	Burkholderiales	Burkholderiaceae	Ralstonia	3432.64	-0.356555	0.0829733	-4.29723	1.72947e-05	8.80876e-05	0.000115222	3.37444e-05	8.59761e-05	9.70374e-05	0.000102791	0.00012007	0.000199671
Ramlibacter	174951	Bacteria	Proteobacteria	Betaproteobacteria	Burkholderiales	ComamoNAdaceae	Ramlibacter	2204.59	-0.39603	0.0666784	-5.93941	2.8605e-09	4.14953e-08	7.41609e-05	2.23025e-05	5.65351e-05	6.00849e-05	6.48557e-05	7.89949e-05	0.000125803
Raoultibacter	1926677	Bacteria	Actinobacteria	Coriobacteriia	Eggerthellales	Eggerthellaceae	Raoultibacter	15218.1	0.682964	0.125502	5.44184	5.27333e-08	5.348e-07	0.000493419	9.65908e-05	0.000396161	0.000418271	0.000459458	0.000560034	0.000648286
Rathayibacter	33886	Bacteria	Actinobacteria	Actinobacteria	Micrococcales	Microbacteriaceae	Rathayibacter	2820.45	-0.301328	0.100657	-2.99362	0.0027569	0.00739909	9.48562e-05	2.74814e-05	6.40383e-05	7.94642e-05	9.35783e-05	0.000101038	0.00016083
Rhizobium	379	Bacteria	Proteobacteria	Alphaproteobacteria	Rhizobiales	Rhizobiaceae	Rhizobium	20935.7	-0.225199	0.0695451	-3.23817	0.001203	0.00360899	0.000700395	0.000173172	0.000544659	0.000603602	0.000648328	0.000720567	0.00112177
Rhodanobacter	75309	Bacteria	Proteobacteria	Gammaproteobacteria	XanthomoNAdales	Rhodanobacteraceae	Rhodanobacter	5394.05	-0.380709	0.0802983	-4.74118	2.1248e-06	1.33557e-05	0.00018118	5.39156e-05	0.000137905	0.000148879	0.000159739	0.000192015	0.000313737
Rhodobacter	1060	Bacteria	Proteobacteria	Alphaproteobacteria	Rhodobacterales	Rhodobacteraceae	Rhodobacter	4754.86	-0.221034	0.0549852	-4.01988	5.82269e-05	0.000249414	0.00015907	3.80163e-05	0.000123948	0.000134832	0.000148574	0.000162631	0.00024339
Rhodocytophaga	455076	Bacteria	Bacteroidetes	Cytophagia	Cytophagales	Cytophagaceae	Rhodocytophaga	2429.23	0.170093	0.0698799	2.43408	0.0149296	0.0316253	8.01452e-05	1.11677e-05	6.28874e-05	7.32787e-05	7.68892e-05	8.79422e-05	0.000101524
Rhodopirellula	265488	Bacteria	Planctomycetes	Planctomycetia	Pirellulales	Pirellulaceae	Rhodopirellula	11061.3	-0.477489	0.0928866	-5.14056	2.73923e-07	2.25839e-06	0.000373458	0.000128934	0.000271598	0.000292023	0.00032146	0.000400317	0.000693017
Rhodopseudomonas	1073	Bacteria	Proteobacteria	Alphaproteobacteria	Rhizobiales	Bradyrhizobiaceae	Rhodopseudomonas	3121.16	-0.527116	0.0835836	-6.30646	2.85498e-10	5.36361e-09	0.000105678	3.76599e-05	6.64089e-05	8.69703e-05	9.12534e-05	0.000113319	0.000193436
Rhodotorula	5533	Eukaryota	Basidiomycota	Microbotryomycetes	Sporidiobolales	Sporidiobolaceae	Rhodotorula	4090.63	-0.510819	0.187198	-2.72876	0.00635737	0.015338	0.000135981	4.9469e-05	9.23256e-05	0.000106327	0.00011773	0.000140288	0.000261891
Rhodovulum	34008	Bacteria	Proteobacteria	Alphaproteobacteria	Rhodobacterales	Rhodobacteraceae	Rhodovulum	2781.82	-0.376765	0.0800465	-4.70682	2.51605e-06	1.55021e-05	9.35798e-05	2.81024e-05	6.95317e-05	7.34676e-05	8.46437e-05	0.000100598	0.000160206
Rickettsia	780	Bacteria	Proteobacteria	Alphaproteobacteria	Rickettsiales	Rickettsiaceae	Rickettsia	2642.14	-0.335669	0.0790128	-4.24828	2.15416e-05	0.000105498	8.85487e-05	2.41643e-05	6.7715e-05	7.49264e-05	7.61608e-05	9.32055e-05	0.000135559
Robertkochia	1649489	Bacteria	Bacteroidetes	Flavobacteriia	Flavobacteriales	Flavobacteriaceae	Robertkochia	2292.5	0.242257	0.090673	2.67177	0.00754524	0.0178286	7.50869e-05	7.60832e-06	6.42941e-05	6.97014e-05	7.4636e-05	8.12954e-05	8.78403e-05
Robiginitomaculum	437506	Bacteria	Proteobacteria	Alphaproteobacteria	Rhodobacterales	HyphomoNAdaceae	Robiginitomaculum	2491.67	-0.309911	0.0554558	-5.58842	2.2914e-08	2.62594e-07	8.3611e-05	2.21276e-05	6.17873e-05	7.13381e-05	7.60726e-05	8.7923e-05	0.000126683
Robinsoniella	588605	Bacteria	Firmicutes	Clostridia	Clostridiales	Lachnospiraceae	Robinsoniella	27241.9	0.657144	0.0823516	7.97974	1.46638e-15	1.29267e-13	0.000880972	0.000108384	0.000663024	0.000813809	0.000905354	0.000927309	0.00107196
Rodentibacter	1960084	Bacteria	Proteobacteria	Gammaproteobacteria	Pasteurellales	Pasteurellaceae	Rodentibacter	1735.73	-0.189161	0.0500614	-3.77859	0.000157721	0.000588756	5.78802e-05	1.24507e-05	4.50145e-05	5.1486e-05	5.34062e-05	5.83131e-05	8.31107e-05
Romboutsia	1501226	Bacteria	Firmicutes	Clostridia	Clostridiales	Peptostreptococcaceae	Romboutsia	12488.9	0.268721	0.0592935	4.53205	5.84153e-06	3.36402e-05	0.00040942	3.62581e-05	0.000348932	0.000385726	0.000404336	0.000434306	0.000476339
Roseburia	841	Bacteria	Firmicutes	Clostridia	Clostridiales	Lachnospiraceae	Roseburia	393779	0.928537	0.124708	7.44568	9.6445e-14	4.251e-12	0.0125879	0.00241338	0.00898056	0.0108392	0.0131066	0.013872	0.0165435
Roseiflexus	120961	Bacteria	Chloroflexi	Chloroflexia	Chloroflexales	Roseiflexaceae	Roseiflexus	1920.79	-0.549217	0.0905473	-6.06552	1.31524e-09	2.03684e-08	6.50346e-05	2.36196e-05	4.3659e-05	5.14118e-05	5.36749e-05	7.17766e-05	0.000118027
Roseimaritima	1579506	Bacteria	Planctomycetes	Planctomycetia	Pirellulales	Pirellulaceae	Roseimaritima	2134.59	-0.852059	0.133174	-6.39807	1.57353e-10	3.05638e-09	7.31414e-05	3.85424e-05	4.58524e-05	5.31382e-05	5.47408e-05	8.03265e-05	0.0001744
Roseimicrobium	1348508	Bacteria	Verrucomicrobia	Verrucomicrobiae	Verrucomicrobiales	Verrucomicrobiaceae	Roseimicrobium	3099.39	-0.667022	0.115919	-5.75419	8.70569e-09	1.06135e-07	0.00010576	4.71413e-05	7.20897e-05	7.68814e-05	8.65247e-05	0.000113709	0.000226115
Roseomonas	125216	Bacteria	Proteobacteria	Alphaproteobacteria	Rhodospirillales	Acetobacteraceae	Roseomonas	6125.15	-0.315378	0.0644074	-4.89662	9.75004e-07	6.57268e-06	0.000205624	5.66303e-05	0.000155043	0.00017333	0.000184643	0.000213835	0.000336587
Rubinisphaera	1649490	Bacteria	Planctomycetes	Planctomycetia	Planctomycetales	Planctomycetaceae	Rubinisphaera	3614.9	-0.533593	0.1029	-5.18557	2.15359e-07	1.85565e-06	0.000122112	4.46594e-05	9.04264e-05	9.37084e-05	9.9336e-05	0.000133242	0.000233341
Rubripirellula	1579505	Bacteria	Planctomycetes	Planctomycetia	Pirellulales	Pirellulaceae	Rubripirellula	3233.14	-0.338191	0.0886347	-3.81556	0.000135875	0.000515604	0.000108459	3.08547e-05	8.21305e-05	8.81171e-05	9.49448e-05	0.000114783	0.000181149
Rubritalea	361050	Bacteria	Verrucomicrobia	Verrucomicrobiae	Verrucomicrobiales	Rubritaleaceae	Rubritalea	6300.85	-0.788307	0.115837	-6.80531	1.0083e-11	2.50195e-10	0.000215803	0.000104309	0.000144791	0.000156004	0.00016267	0.000236107	0.000468735
Rubrobacter	42255	Bacteria	Actinobacteria	Rubrobacteria	Rubrobacterales	Rubrobacteraceae	Rubrobacter	3671.28	-0.236636	0.0828211	-2.8572	0.00427397	0.0107885	0.000122786	3.08081e-05	9.0029e-05	0.000105106	0.000114513	0.000126478	0.00019758
Ruegeria	97050	Bacteria	Proteobacteria	Alphaproteobacteria	Rhodobacterales	Rhodobacteraceae	Ruegeria	7046.46	-0.341219	0.0756263	-4.51191	6.42465e-06	3.64487e-05	0.000236767	6.88528e-05	0.000180623	0.000197309	0.000210327	0.000245053	0.000403377
Ruminiclostridium	1508657	Bacteria	Firmicutes	Clostridia	Clostridiales	Hungateiclostridiaceae	Ruminiclostridium	32904.7	0.237091	0.062298	3.80576	0.00014137	0.00053365	0.00107952	9.74307e-05	0.000964717	0.000982812	0.0010941	0.00114642	0.00122421
Ruminococcus	1263	Bacteria	Firmicutes	Clostridia	Clostridiales	Ruminococcaceae	Ruminococcus	1.32329e+06	0.640931	0.171902	3.72847	0.000192646	0.000698648	0.0426181	0.0079934	0.0354038	0.0373151	0.0395205	0.0451317	0.0628484
Rummeliibacillus	648802	Bacteria	Firmicutes	Bacilli	Bacillales	Planococcaceae	Rummeliibacillus	2397.46	0.146366	0.0576759	2.53773	0.0111574	0.0248279	7.90667e-05	9.95989e-06	6.42827e-05	7.24169e-05	7.60362e-05	8.70629e-05	9.39305e-05
Saccharibacillus	456492	Bacteria	Firmicutes	Bacilli	Bacillales	Paenibacillaceae	Saccharibacillus	5079.03	0.147122	0.0609517	2.41374	0.0157898	0.0330806	0.00016717	1.79164e-05	0.000139788	0.000155866	0.000167698	0.000176516	0.00019648
Saccharicrinis	1618113	Bacteria	Bacteroidetes	Bacteroidia	Marinilabiliales	Marinilabiliaceae	Saccharicrinis	13085.9	0.240988	0.0839082	2.87204	0.00407835	0.0104093	0.000428843	4.10619e-05	0.000361187	0.000407116	0.000423715	0.000458705	0.000479702
Saccharomonospora	1851	Bacteria	Actinobacteria	Actinobacteria	Pseudonocardiales	Pseudonocardiaceae	Saccharomonospora	1874.55	-0.252198	0.0825317	-3.05577	0.00224484	0.0061841	6.27287e-05	1.59489e-05	4.40511e-05	5.36055e-05	5.85452e-05	6.63202e-05	0.000100826
Saccharopolyspora	1835	Bacteria	Actinobacteria	Actinobacteria	Pseudonocardiales	Pseudonocardiaceae	Saccharopolyspora	3344.85	-0.171414	0.0717582	-2.38878	0.0169044	0.034842	0.000199468	0.000290941	8.14248e-05	9.74252e-05	0.000107167	0.000131284	0.00107362
Saccharothrix	2071	Bacteria	Actinobacteria	Actinobacteria	Pseudonocardiales	Pseudonocardiaceae	Saccharothrix	4053.41	-0.276239	0.0946967	-2.9171	0.00353306	0.00920202	0.000135967	3.83906e-05	0.000103118	0.000111527	0.000128184	0.00014002	0.000234368
Salibacter	444513	Bacteria	Bacteroidetes	Flavobacteriia	Flavobacteriales	Cryomorphaceae	Salibacter	2798.67	0.21049	0.0841468	2.50147	0.012368	0.0270492	9.1898e-05	1.02692e-05	7.6065e-05	8.38694e-05	9.03281e-05	0.00010123	0.000105527
Salinisphaera	180541	Bacteria	Proteobacteria	Gammaproteobacteria	Salinisphaerales	Salinisphaeraceae	Salinisphaera	2070.09	-0.272981	0.0914138	-2.98621	0.00282456	0.00756296	6.95277e-05	1.96334e-05	5.06621e-05	5.69398e-05	6.73625e-05	6.86591e-05	0.000113333
Salinispora	168694	Bacteria	Actinobacteria	Actinobacteria	Micromonosporales	Micromonosporaceae	Salinispora	1781.84	-0.167905	0.0581604	-2.88692	0.00389032	0.0100187	5.93861e-05	1.23357e-05	4.45826e-05	5.06211e-05	5.69669e-05	6.41048e-05	8.62283e-05
Sarcina	1266	Bacteria	Firmicutes	Clostridia	Clostridiales	Clostridiaceae	Sarcina	36811.1	0.628048	0.0934314	6.72202	1.79227e-11	4.19171e-10	0.00119357	0.000173051	0.000946678	0.00107651	0.00116088	0.00125891	0.00154576
Schaalia	2529408	Bacteria	Actinobacteria	Actinobacteria	Actinomycetales	Actinomycetaceae	Schaalia	4486.72	0.192118	0.0818444	2.34736	0.018907	0.0383495	0.00014778	2.04192e-05	0.000121257	0.000134876	0.000145344	0.000152999	0.000191785
Schaedlerella	2676048	Bacteria	Firmicutes	Clostridia	Clostridiales	Lachnospiraceae	Schaedlerella	15161.4	0.671081	0.0928523	7.2274	4.92329e-13	1.70972e-11	0.000489991	6.65533e-05	0.000382602	0.000443311	0.000501915	0.000516053	0.00059862
Schwartzia	55506	Bacteria	Firmicutes	Negativicutes	SelenomoNAdales	SelenomoNAdaceae	Schwartzia	16688.7	0.743859	0.128592	5.78463	7.26712e-09	9.15178e-08	0.000538608	0.000103613	0.000387167	0.000492403	0.000523716	0.000559264	0.000753521
Sedimentibacter	190972	Bacteria	Firmicutes	Tissierellia	NA	NA	Sedimentibacter	8413.25	0.233381	0.0687689	3.3937	0.000689557	0.00219143	0.000276816	3.38171e-05	0.000219392	0.000255288	0.000278285	0.000296599	0.000330228
Sedimenticola	349742	Bacteria	Proteobacteria	Gammaproteobacteria	NA	NA	Sedimenticola	2170.18	-0.308707	0.108873	-2.83548	0.00457573	0.0114244	7.29211e-05	2.21501e-05	5.38253e-05	6.1435e-05	6.71048e-05	7.02655e-05	0.000123639
Sedimentisphaera	2483368	Bacteria	Planctomycetes	Phycisphaerae	Sedimentisphaerales	Sedimentisphaeraceae	Sedimentisphaera	4055.65	-0.503481	0.0926704	-5.43302	5.54071e-08	5.56988e-07	0.000137429	5.06302e-05	9.72482e-05	0.000106094	0.000121594	0.000139399	0.000263049
Sediminicola	389486	Bacteria	Bacteroidetes	Flavobacteriia	Flavobacteriales	Flavobacteriaceae	Sediminicola	1849.07	-0.217985	0.0866177	-2.51663	0.0118484	0.026112	6.18468e-05	1.50651e-05	4.35839e-05	5.09869e-05	6.15662e-05	6.50842e-05	9.19132e-05
Selenomonas	970	Bacteria	Firmicutes	Negativicutes	SelenomoNAdales	SelenomoNAdaceae	Selenomonas	105713	0.39435	0.0709707	5.55652	2.75212e-08	3.00374e-07	0.00345452	0.000349172	0.0029498	0.00320933	0.0035364	0.00360151	0.00412514
Senegalimassilia	1473205	Bacteria	Actinobacteria	Coriobacteriia	Coriobacteriales	Coriobacteriaceae	Senegalimassilia	7565.62	0.708286	0.122136	5.79918	6.66403e-09	8.58087e-08	0.000244841	4.655e-05	0.000197019	0.000204441	0.000238765	0.000274499	0.000324971
Seonamhaeicola	1649495	Bacteria	Bacteroidetes	Flavobacteriia	Flavobacteriales	Flavobacteriaceae	Seonamhaeicola	3268.57	-0.175571	0.0514279	-3.41392	0.000640347	0.00206134	0.000108862	2.23161e-05	8.70699e-05	9.5407e-05	0.000101849	0.000113192	0.000153494
Serpentinicella	1890059	Bacteria	Firmicutes	Clostridia	Clostridiales	Clostridiaceae	Serpentinicella	2206.6	0.132358	0.0541872	2.44261	0.0145815	0.0310025	7.27185e-05	8.53241e-06	5.99308e-05	6.83384e-05	7.08916e-05	7.59383e-05	9.09627e-05
Sharpea	519427	Bacteria	Firmicutes	Bacilli	Lactobacillales	Lactobacillaceae	Sharpea	21224.6	0.614589	0.0988356	6.21829	5.02591e-10	8.99952e-09	0.000687839	9.63568e-05	0.000545287	0.000637088	0.000687891	0.000712891	0.000895813
Shuttleworthia	177971	Bacteria	Firmicutes	Clostridia	Clostridiales	Lachnospiraceae	Shuttleworthia	12060.3	0.486401	0.0788301	6.17025	6.81831e-10	1.14909e-08	0.000391647	3.07542e-05	0.000349246	0.000372298	0.000387632	0.000402263	0.000451785
Singulisphaera	466152	Bacteria	Planctomycetes	Planctomycetia	Isosphaerales	Isosphaeraceae	Singulisphaera	2058.9	-0.605427	0.127716	-4.74042	2.13272e-06	1.33557e-05	7.0134e-05	3.07919e-05	4.48152e-05	5.48384e-05	5.70624e-05	7.39748e-05	0.000152247
Slackia	84108	Bacteria	Actinobacteria	Coriobacteriia	Eggerthellales	Eggerthellaceae	Slackia	38222.8	0.477116	0.107551	4.43618	9.15688e-06	5.09407e-05	0.00124544	0.000173918	0.00100985	0.00114022	0.00116516	0.00134294	0.0016041
Smithella	182623	Bacteria	Proteobacteria	Deltaproteobacteria	Syntrophobacterales	Syntrophaceae	Smithella	3154.2	-0.500339	0.073582	-6.79975	1.048e-11	2.50209e-10	0.000106588	3.65284e-05	7.70822e-05	8.31143e-05	9.1486e-05	0.000112801	0.000189401
Solimonas	413435	Bacteria	Proteobacteria	Gammaproteobacteria	Nevskiales	Sinobacteraceae	Solimonas	2255.09	-0.401699	0.083154	-4.83079	1.35995e-06	8.85512e-06	7.58855e-05	2.38029e-05	5.62972e-05	6.26541e-05	6.771e-05	7.80604e-05	0.000135082
Solirubrobacter	207599	Bacteria	Actinobacteria	Thermoleophilia	Solirubrobacterales	Solirubrobacteraceae	Solirubrobacter	2268.8	-0.45961	0.114831	-4.00251	6.26745e-05	0.000265037	7.67704e-05	2.83513e-05	5.15923e-05	6.22632e-05	6.82042e-05	7.80446e-05	0.00015133
Solitalea	929509	Bacteria	Bacteroidetes	Sphingobacteriia	Sphingobacteriales	Sphingobacteriaceae	Solitalea	5601.91	0.143106	0.0614464	2.32896	0.0198614	0.040002	0.000184389	2.0226e-05	0.000159498	0.000169193	0.000179967	0.000195678	0.00021986
Sorangium	39643	Bacteria	Proteobacteria	Deltaproteobacteria	Myxococcales	Polyangiaceae	Sorangium	6832.91	-0.373252	0.0988449	-3.77614	0.000159276	0.000592632	0.000229666	7.21369e-05	0.000174845	0.000188385	0.000203048	0.000238129	0.000417717
Sphingobium	165695	Bacteria	Proteobacteria	Alphaproteobacteria	SphingomoNAdales	SphingomoNAdaceae	Sphingobium	6723.66	-0.237672	0.0682281	-3.4835	0.000494907	0.00164873	0.000224916	5.55321e-05	0.000168265	0.000192726	0.00020595	0.000233226	0.000359731
Sphingomonas	13687	Bacteria	Proteobacteria	Alphaproteobacteria	SphingomoNAdales	SphingomoNAdaceae	Sphingomonas	34425.5	-0.34361	0.0818569	-4.19769	2.69653e-05	0.000128225	0.00115679	0.000342685	0.000875142	0.000955481	0.00105514	0.0011879	0.00202924
Sphingosinicella	335405	Bacteria	Proteobacteria	Alphaproteobacteria	SphingomoNAdales	SphingomoNAdaceae	Sphingosinicella	2012.14	-0.372445	0.0883636	-4.21492	2.49872e-05	0.000119314	6.77353e-05	2.1455e-05	5.31097e-05	5.56558e-05	5.80933e-05	6.63134e-05	0.000120998
Sporocytophaga	1011	Bacteria	Bacteroidetes	Cytophagia	Cytophagales	Cytophagaceae	Sporocytophaga	5137.83	0.445312	0.147354	3.02206	0.00251058	0.00683401	0.00016717	2.76837e-05	0.000129077	0.000150462	0.000164496	0.000184902	0.000218156
Sporomusa	2375	Bacteria	Firmicutes	Negativicutes	SelenomoNAdales	Sporomusaceae	Sporomusa	17159.6	0.299441	0.051199	5.84856	4.95838e-09	6.68507e-08	0.000562432	5.03663e-05	0.000470377	0.000525827	0.000583338	0.000602277	0.000620183
Staphylococcus	1279	Bacteria	Firmicutes	Bacilli	Bacillales	Staphylococcaceae	Staphylococcus	101204	0.470188	0.155963	3.01474	0.00257197	0.00696804	0.00329889	0.000618291	0.0025884	0.00272156	0.00333772	0.00378123	0.00438233
Stenotrophomonas	40323	Bacteria	Proteobacteria	Gammaproteobacteria	XanthomoNAdales	XanthomoNAdaceae	Stenotrophomonas	10247.2	-0.359978	0.0917927	-3.92164	8.79495e-05	0.000356149	0.000343283	9.73076e-05	0.000260231	0.000284021	0.000306684	0.000371353	0.000576897
Steroidobacter	469322	Bacteria	Proteobacteria	Gammaproteobacteria	Nevskiales	Steroidobacteraceae	Steroidobacter	2268.08	-0.328735	0.09076	-3.62202	0.000292313	0.00102444	7.60021e-05	2.16319e-05	5.77594e-05	6.29792e-05	6.71414e-05	8.17028e-05	0.000131451
Stomatobaculum	1213720	Bacteria	Firmicutes	Clostridia	Clostridiales	Lachnospiraceae	Stomatobaculum	9203.25	0.451245	0.0604513	7.4646	8.35519e-14	3.83002e-12	0.000300396	3.14879e-05	0.000244998	0.000286077	0.000305091	0.00031631	0.000353959
Streptacidiphilus	228398	Bacteria	Actinobacteria	Actinobacteria	Streptomycetales	Streptomycetaceae	Streptacidiphilus	3612.62	-0.446484	0.0887258	-5.03218	4.84943e-07	3.60873e-06	0.00012195	4.13302e-05	8.85053e-05	9.87369e-05	0.00010415	0.000127761	0.000226592
Streptomyces	1883	Bacteria	Actinobacteria	Actinobacteria	Streptomycetales	Streptomycetaceae	Streptomyces	189882	-0.370619	0.0896102	-4.13591	3.53553e-05	0.000164704	0.00639178	0.0019588	0.00459251	0.00510391	0.00565636	0.00674304	0.0112266
Streptosporangium	2000	Bacteria	Actinobacteria	Actinobacteria	Streptosporangiales	Streptosporangiaceae	Streptosporangium	2037.37	-0.323575	0.0784516	-4.12452	3.71514e-05	0.00016895	6.83376e-05	1.88606e-05	4.89678e-05	5.60865e-05	6.41546e-05	7.34206e-05	0.000113553
Subdoligranulum	292632	Bacteria	Firmicutes	Clostridia	Clostridiales	Ruminococcaceae	Subdoligranulum	57601.4	0.338872	0.104573	3.24053	0.00119306	0.00358858	0.0018919	0.000291122	0.00141037	0.00170534	0.00194452	0.00202484	0.00246518
Succiniclasticum	40840	Bacteria	Firmicutes	Negativicutes	Acidaminococcales	Acidaminococcaceae	Succiniclasticum	37187.1	0.781776	0.13196	5.92436	3.13514e-09	4.43564e-08	0.00120194	0.000255786	0.000896769	0.00096416	0.0012899	0.00135335	0.0017185
Succinispira	78119	Bacteria	Firmicutes	Negativicutes	Acidaminococcales	Acidaminococcaceae	Succinispira	4186.4	0.704518	0.133228	5.28806	1.23621e-07	1.14249e-06	0.000135308	2.52756e-05	0.000102653	0.00011507	0.000139786	0.000153689	0.00018054
Sulfitobacter	60136	Bacteria	Proteobacteria	Alphaproteobacteria	Rhodobacterales	Rhodobacteraceae	Sulfitobacter	2991.18	-0.159774	0.0616032	-2.59361	0.00949752	0.021522	9.96448e-05	2.04206e-05	7.88816e-05	8.24462e-05	9.75754e-05	0.000107556	0.000143518
Sulfobacillus	28033	Bacteria	Firmicutes	Clostridia	Clostridiales	Clostridiales Family XVII. Incertae Sedis	Sulfobacillus	4677.99	-0.194605	0.0612176	-3.17891	0.00147828	0.0042889	0.000156395	3.56757e-05	0.000114878	0.000135086	0.000152105	0.000162782	0.000227289
Sulfurihydrogenibium	212790	Bacteria	Aquificae	Aquificae	Aquificales	Hydrogenothermaceae	Sulfurihydrogenibium	2020.38	-0.209367	0.0820918	-2.5504	0.0107601	0.0240372	6.75942e-05	1.72145e-05	5.49742e-05	5.69016e-05	6.23408e-05	6.44521e-05	0.000106547
Sulfurovum	265570	Bacteria	Proteobacteria	Epsilonproteobacteria	NA	NA	Sulfurovum	6090.45	-0.189306	0.0619261	-3.05696	0.00223595	0.00617445	0.000202788	4.30741e-05	0.000171354	0.000176988	0.000183763	0.000206092	0.000299176
Synechococcus	1129	Bacteria	Cyanobacteria	NA	Synechococcales	Synechococcaceae	Synechococcus	10198.4	-0.219001	0.0461131	-4.74921	2.04214e-06	1.29918e-05	0.000340643	7.76109e-05	0.000260054	0.000294104	0.000313957	0.000348635	0.00050776
Syntrophobacter	29526	Bacteria	Proteobacteria	Deltaproteobacteria	Syntrophobacterales	Syntrophobacteraceae	Syntrophobacter	2178.26	-0.345904	0.0688441	-5.02445	5.0487e-07	3.71538e-06	7.31331e-05	2.03768e-05	5.14594e-05	6.33198e-05	6.558e-05	7.85027e-05	0.000120632
Syntrophobotulus	51196	Bacteria	Firmicutes	Clostridia	Clostridiales	Peptococcaceae	Syntrophobotulus	2466.56	0.16661	0.0672733	2.47661	0.0132638	0.0286798	8.13208e-05	1.04029e-05	6.21234e-05	7.58549e-05	8.16396e-05	8.96239e-05	9.74313e-05
Syntrophorhabdus	513557	Bacteria	Proteobacteria	Deltaproteobacteria	Syntrophobacterales	Syntrophorhabdaceae	Syntrophorhabdus	4757.72	-0.387859	0.0783687	-4.94916	7.45347e-07	5.2403e-06	0.000160081	4.9417e-05	0.000122154	0.000130882	0.000138211	0.000163053	0.000280875
Syntrophus	43773	Bacteria	Proteobacteria	Deltaproteobacteria	Syntrophobacterales	Syntrophaceae	Syntrophus	4138.2	-0.312332	0.0619321	-5.04313	4.57977e-07	3.43034e-06	0.000138515	3.5577e-05	0.000108416	0.000116014	0.000125278	0.000145907	0.000216689
Taibaiella	1434702	Bacteria	Bacteroidetes	Chitinophagia	Chitinophagales	Chitinophagaceae	Taibaiella	8873.63	0.146097	0.0593723	2.46068	0.0138673	0.0296491	0.000292142	3.20329e-05	0.000249433	0.000266852	0.000294428	0.000312859	0.000341631
Talaromyces	5094	Eukaryota	Ascomycota	Eurotiomycetes	Eurotiales	Trichocomaceae	Talaromyces	1919.02	-0.333026	0.128412	-2.59342	0.00950273	0.021522	6.37793e-05	1.68363e-05	4.5357e-05	5.42994e-05	5.716e-05	6.88922e-05	0.000103429
Tepidibacillus	1494427	Bacteria	Firmicutes	Bacilli	Bacillales	Bacillaceae	Tepidibacillus	2266.88	0.225013	0.0627897	3.58359	0.000338901	0.00116282	7.4532e-05	8.45825e-06	6.2505e-05	6.83119e-05	7.6727e-05	7.81435e-05	9.22418e-05
Tepidimicrobium	285105	Bacteria	Firmicutes	Tissierellia	Tissierellales	Tissierellaceae	Tepidimicrobium	1944.13	0.188212	0.0784946	2.39777	0.0164954	0.034184	6.39944e-05	7.98148e-06	5.0402e-05	6.0937e-05	6.4402e-05	6.80602e-05	7.70021e-05
Terriglobus	392733	Bacteria	Acidobacteria	Acidobacteriia	Acidobacteriales	Acidobacteriaceae	Terriglobus	3112.71	-0.324852	0.0833293	-3.89842	9.68237e-05	0.00038662	0.000104632	3.02374e-05	7.37175e-05	8.63854e-05	9.30137e-05	0.000111863	0.000177885
Terrimonas	296051	Bacteria	Bacteroidetes	Chitinophagia	Chitinophagales	Chitinophagaceae	Terrimonas	2631.44	-0.348488	0.080029	-4.35452	1.33359e-05	7.05852e-05	8.83634e-05	2.53645e-05	6.56448e-05	7.27392e-05	8.05795e-05	9.59419e-05	0.000149863
Terrisporobacter	1505652	Bacteria	Firmicutes	Clostridia	Clostridiales	Peptostreptococcaceae	Terrisporobacter	7832.85	0.443595	0.135645	3.27026	0.00107447	0.00331018	0.000254162	3.37452e-05	0.0002169	0.000230231	0.000246765	0.000268501	0.000336263
Tetrasphaera	99479	Bacteria	Actinobacteria	Actinobacteria	Micrococcales	Intrasporangiaceae	Tetrasphaera	2209.31	-0.29589	0.0998486	-2.96339	0.00304273	0.00809041	7.424e-05	2.16658e-05	5.5911e-05	6.20431e-05	6.38866e-05	7.7563e-05	0.000118248
Thauera	33057	Bacteria	Proteobacteria	Betaproteobacteria	Rhodocyclales	Zoogloeaceae	Thauera	2707.81	-0.267249	0.048836	-5.47238	4.44037e-08	4.54345e-07	9.05174e-05	2.13063e-05	6.92327e-05	7.8365e-05	8.25537e-05	9.84914e-05	0.000133762
Thermoanaerobacterium	28895	Bacteria	Firmicutes	Clostridia	ThermoaNAerobacterales	ThermoaNAerobacterales Family III. Incertae Sedis	Thermoanaerobacterium	5530.41	0.129092	0.0430774	2.99673	0.00272889	0.0073411	0.000182059	1.83171e-05	0.000156393	0.000170716	0.000180879	0.000185411	0.00021891
Thermoclostridium	2304691	Bacteria	Firmicutes	Clostridia	Clostridiales	Hungateiclostridiaceae	Thermoclostridium	14430	0.134173	0.0533733	2.51386	0.0119417	0.0262672	0.000476001	5.90086e-05	0.000384766	0.000442603	0.00047584	0.000498368	0.000582468
Thermococcus	2263	Archaea	Euryarchaeota	Thermococci	Thermococcales	Thermococcaceae	Thermococcus	3835.6	-0.292074	0.111504	-2.61941	0.0088082	0.0201884	0.000127574	3.07086e-05	9.57431e-05	0.000109441	0.000112117	0.00014295	0.000186948
Thermodesulfatator	241192	Bacteria	Thermodesulfobacteria	Thermodesulfobacteria	Thermodesulfobacteriales	Thermodesulfobacteriaceae	Thermodesulfatator	2362.13	-0.237187	0.0994287	-2.3855	0.017056	0.0350289	7.87684e-05	1.91435e-05	6.13958e-05	6.57552e-05	7.08706e-05	8.37089e-05	0.000121879
Thermodesulfovibrio	28261	Bacteria	Nitrospirae	Nitrospira	Nitrospirales	Nitrospiraceae	Thermodesulfovibrio	3527.97	-0.401992	0.0725611	-5.54005	3.02382e-08	3.20861e-07	0.000118933	3.73253e-05	8.75918e-05	9.6413e-05	0.000105276	0.000119582	0.000199524
Thermoflavimicrobium	292636	Bacteria	Firmicutes	Bacilli	Bacillales	Thermoactinomycetaceae	Thermoflavimicrobium	1809.19	-0.35365	0.0836365	-4.22842	2.35337e-05	0.000113796	6.09958e-05	1.87871e-05	4.35839e-05	4.99642e-05	5.51528e-05	6.03482e-05	9.84051e-05
Thermogutta	1676125	Bacteria	Planctomycetes	Planctomycetia	Pirellulales	Thermoguttaceae	Thermogutta	3067	-0.289123	0.101753	-2.84142	0.00449134	0.0112382	0.00010284	2.85312e-05	7.62815e-05	8.20175e-05	8.94188e-05	0.000112233	0.000168972
Thermosediminibacter	291988	Bacteria	Firmicutes	Clostridia	ThermoaNAerobacterales	ThermoaNAerobacterales Family III. Incertae Sedis	Thermosediminibacter	2033.73	-0.129174	0.0565238	-2.2853	0.0222952	0.0442047	6.76698e-05	1.34154e-05	5.32866e-05	6.02361e-05	6.37256e-05	6.7736e-05	9.73781e-05
Thermotoga	2335	Bacteria	Thermotogae	Thermotogae	Thermotogales	Thermotogaceae	Thermotoga	5927.05	-0.191941	0.0530869	-3.61561	0.000299645	0.00104693	0.000197779	4.28376e-05	0.00015101	0.00017054	0.000185332	0.000209012	0.000282098
Thermus	270	Bacteria	Deinococcus-Thermus	Deinococci	Thermales	Thermaceae	Thermus	3774.29	-0.330104	0.0883624	-3.7358	0.000187118	0.000682922	0.000127062	3.79836e-05	9.14243e-05	0.000101855	0.000118273	0.000127647	0.000213095
Thioalkalivibrio	106633	Bacteria	Proteobacteria	Gammaproteobacteria	Chromatiales	Ectothiorhodospiraceae	Thioalkalivibrio	5936.1	-0.32937	0.0671949	-4.90171	9.50043e-07	6.44231e-06	0.000199333	5.61216e-05	0.000156371	0.000161719	0.000182219	0.000200622	0.000328298
Thiobacillus	919	Bacteria	Proteobacteria	Betaproteobacteria	NitrosomoNAdales	Thiobacillaceae	Thiobacillus	2073.05	-0.586648	0.109002	-5.38199	7.36677e-08	7.15451e-07	7.04879e-05	2.8591e-05	4.81155e-05	5.50246e-05	5.79406e-05	7.22334e-05	0.00013798
Thiomicrospira	933	Bacteria	Proteobacteria	Gammaproteobacteria	Thiotrichales	Piscirickettsiaceae	Thiomicrospira	1900.63	-0.461649	0.0888753	-5.19435	2.05438e-07	1.78357e-06	6.42094e-05	2.21302e-05	4.8237e-05	5.03882e-05	5.45482e-05	6.46575e-05	0.00011612
Thiomonas	32012	Bacteria	Proteobacteria	Betaproteobacteria	Burkholderiales	NA	Thiomonas	2627.74	-0.276629	0.0812682	-3.4039	0.000664305	0.00212652	8.81826e-05	2.44529e-05	6.65418e-05	7.37218e-05	8.11505e-05	8.95212e-05	0.00014869
Thiothrix	1030	Bacteria	Proteobacteria	Gammaproteobacteria	Thiotrichales	Thiotrichaceae	Thiothrix	3874.29	-0.365231	0.0922548	-3.95894	7.52834e-05	0.000310341	0.000130266	3.90709e-05	9.22967e-05	0.000109058	0.000112623	0.000135997	0.00021955
Tissierella	41273	Bacteria	Firmicutes	Tissierellia	Tissierellales	Tissierellaceae	Tissierella	9711.37	0.247648	0.0770177	3.21547	0.00130233	0.00385652	0.000318669	3.43248e-05	0.000277029	0.000287457	0.000320053	0.000336262	0.000387752
Treponema	157	Bacteria	Spirochaetes	Spirochaetia	Spirochaetales	Spirochaetaceae	Treponema	1.97906e+06	1.02626	0.209064	4.90882	9.16282e-07	6.28778e-06	0.0626802	0.0161871	0.0386663	0.0499459	0.0624975	0.0760951	0.09079
Trichococcus	82802	Bacteria	Firmicutes	Bacilli	Lactobacillales	Carnobacteriaceae	Trichococcus	7460.94	0.237092	0.0636539	3.72471	0.000195537	0.000706894	0.000245449	2.95216e-05	0.000208687	0.000220397	0.000249162	0.000267209	0.000286853
Trichoderma	5543	Eukaryota	Ascomycota	Sordariomycetes	Hypocreales	Hypocreaceae	Trichoderma	3173.05	-0.359195	0.159078	-2.25798	0.0239467	0.0469913	0.000105124	3.06307e-05	7.87128e-05	8.78877e-05	9.35173e-05	0.000109856	0.000185785
Tyzzerella	1506577	Bacteria	Firmicutes	Clostridia	Clostridiales	Lachnospiraceae	Tyzzerella	10872.1	0.587484	0.0703856	8.34665	7.02272e-17	1.14972e-14	0.000352497	3.71472e-05	0.000276156	0.000338362	0.000346329	0.000371302	0.00041247
Ulvibacter	237444	Bacteria	Bacteroidetes	Flavobacteriia	Flavobacteriales	Flavobacteriaceae	Ulvibacter	3372.27	0.131667	0.0580331	2.26882	0.0232791	0.0459171	0.000111184	1.37418e-05	9.63673e-05	0.000101699	0.000107523	0.000119679	0.000133575
Vallitalea	1348611	Bacteria	Firmicutes	Clostridia	Clostridiales	Vallitaleaceae	Vallitalea	12824.9	0.222246	0.069472	3.19907	0.00137871	0.00406169	0.000421439	4.65302e-05	0.000363547	0.0003776	0.000430085	0.00045628	0.000496731
Variovorax	34072	Bacteria	Proteobacteria	Betaproteobacteria	Burkholderiales	ComamoNAdaceae	Variovorax	8771.72	-0.354598	0.092053	-3.85211	0.000117106	0.000453392	0.000295144	9.14924e-05	0.00021597	0.000240003	0.000266714	0.0003057	0.00053083
Veillonella	29465	Bacteria	Firmicutes	Negativicutes	Veillonellales	Veillonellaceae	Veillonella	28142.3	0.261501	0.0520492	5.02412	5.05758e-07	3.71538e-06	0.000923893	9.08573e-05	0.000772855	0.00085856	0.000931171	0.000988876	0.0010609
Verrucomicrobium	2735	Bacteria	Verrucomicrobia	Verrucomicrobiae	Verrucomicrobiales	Verrucomicrobiaceae	Verrucomicrobium	6662.78	-0.678091	0.117578	-5.76714	8.06279e-09	1.00434e-07	0.000227397	0.000102604	0.000157966	0.000165314	0.000185673	0.000241196	0.000489898
Victivallis	172900	Bacteria	Lentisphaerae	Lentisphaeria	Victivallales	Victivallaceae	Victivallis	19082.4	-0.794349	0.130075	-6.10683	1.01626e-09	1.59539e-08	0.000654513	0.000326745	0.000417223	0.000461973	0.000493621	0.000734083	0.00148404
Waddlia	71666	Bacteria	Chlamydiae	Chlamydiia	Parachlamydiales	Waddliaceae	Waddlia	2468.3	-0.83924	0.129907	-6.46033	1.04474e-10	2.13798e-09	8.48459e-05	4.52368e-05	5.56705e-05	5.88257e-05	6.66065e-05	8.80335e-05	0.000203779
Weeksella	1013	Bacteria	Bacteroidetes	Flavobacteriia	Flavobacteriales	Flavobacteriaceae	Weeksella	1895.36	0.162599	0.0576945	2.81828	0.00482821	0.0119185	6.23984e-05	7.0222e-06	5.30412e-05	5.74467e-05	6.19585e-05	6.54505e-05	7.4919e-05
Wenzhouxiangella	1676142	Bacteria	Proteobacteria	Gammaproteobacteria	Chromatiales	Wenzhouxiangellaceae	Wenzhouxiangella	3473.2	-0.390486	0.0767757	-5.08606	3.65569e-07	2.84995e-06	0.000116988	3.64359e-05	8.4913e-05	9.5219e-05	0.000106594	0.000118592	0.000204806
Wolbachia	953	Bacteria	Proteobacteria	Alphaproteobacteria	Rickettsiales	ANAplasmataceae	Wolbachia	2012.39	-0.319448	0.0861012	-3.71015	0.00020714	0.000746487	6.71812e-05	1.68543e-05	5.07308e-05	5.65598e-05	5.96995e-05	7.53361e-05	9.99822e-05
Xenorhabdus	626	Bacteria	Proteobacteria	Gammaproteobacteria	Enterobacterales	Morganellaceae	Xenorhabdus	3615.65	0.117054	0.0516786	2.26504	0.0235104	0.0462142	0.000118983	1.17078e-05	0.000105763	0.000111147	0.000113427	0.000125961	0.000139788
Youngiibacter	1408818	Bacteria	Firmicutes	Clostridia	Clostridiales	Clostridiaceae	Youngiibacter	5631.29	0.269092	0.0822848	3.27025	0.00107451	0.00331018	0.000184742	2.06192e-05	0.000146306	0.000177308	0.00018657	0.000198717	0.000217084
