# Supplementary material for: Mining the equine gut metagenome: poorly-characterized taxa associated with cardiovascular fitness in endurance athletes
Source: Commun Biol. 2022 Oct 3;5:1032. doi: 10.1038/s42003-022-03977-7 (PMC9529974; doi:10.1038/s42003-022-03977-7)
Supplement: Supplementary file 17 — Supplementary Data 14 [file 42003_2022_3977_MOESM17_ESM.xlsx]

## Sheet: Sheet1
Supplementary Data 14 - Comparison of differential abundance of KOs between individuals from cluster 1 and cluster 2. Differences were calculated between the two groups based on the DESeq2 model followed by Benjamini and Hochberg multiple test correction. The table shows the CAZYmes that significantly varied in abundance between cluster 2 and cluster 1 individuals. The information relative to the…
KO	baseMean	log2FoldChange	lfcSE	stat	pvalue	padj	KEGG maps	KEGG modules	KEGG pathway	Genes
K01510	11.6105	-5.73419	2.03983	-2.81111	0.00493707	0.0367394	09100 Metabolism	09104 Nucleotide metabolism	00230 Purine metabolism [PATH:ko00230]	ENTPD1_3_8, CD39; apyrase [EC:3.6.1.5]
K01510	11.6105	-5.73419	2.03983	-2.81111	0.00493707	0.0367394	09100 Metabolism	09104 Nucleotide metabolism	00240 Pyrimidine metabolism [PATH:ko00240]	ENTPD1_3_8, CD39; apyrase [EC:3.6.1.5]
K18076	10.0208	-2.76328	0.907218	-3.04588	0.00231998	0.0213178	09100 Metabolism	09111 Xenobiotics biodegradation and metabolism	00624 Polycyclic aromatic hydrocarbon degradation [PATH:ko00624]	tphB; 1,2-dihydroxy-3,5-cyclohexadiene-1,4-dicarboxylate dehydrogenase [EC:1.3.1.53]
K10781	7.03071	-2.72759	0.778899	-3.50186	0.000462024	0.0066029	09100 Metabolism	09103 Lipid metabolism	00061 Fatty acid biosynthesis [PATH:ko00061]	FATB; fatty acyl-ACP thioesterase B [EC:3.1.2.14 3.1.2.21]
K01063	5.9373	-2.6706	0.932791	-2.86302	0.00419628	0.0327746	09100 Metabolism	09109 Metabolism of terpenoids and polyketides	00981 Insect hormone biosynthesis [PATH:ko00981]	JHE; juvenile-hormone esterase [EC:3.1.1.59]
K00524	52.4775	-2.48432	0.598734	-4.14929	3.33502e-05	0.000894748	09100 Metabolism	09104 Nucleotide metabolism	00230 Purine metabolism [PATH:ko00230]	nrdJ; ribonucleotide reductase, class II [EC:1.17.4.2]
K00524	52.4775	-2.48432	0.598734	-4.14929	3.33502e-05	0.000894748	09100 Metabolism	09104 Nucleotide metabolism	00240 Pyrimidine metabolism [PATH:ko00240]	nrdJ; ribonucleotide reductase, class II [EC:1.17.4.2]
K09841	2.87801	-2.4294	0.750464	-3.2372	0.0012071	0.0132407	09100 Metabolism	09109 Metabolism of terpenoids and polyketides	00906 Carotenoid biosynthesis [PATH:ko00906]	ABA2; xanthoxin dehydrogenase [EC:1.1.1.288]
K01044	8.54148	-2.42328	0.757338	-3.19974	0.00137552	0.0146197	09100 Metabolism	09111 Xenobiotics biodegradation and metabolism	00983 Drug metabolism - other enzymes [PATH:ko00983]	CES1; carboxylesterase 1 [EC:3.1.1.1]
K19633	13.8452	-2.36267	0.76266	-3.09794	0.00194874	0.0187999	09100 Metabolism	09101 Carbohydrate metabolism	00051 Fructose and mannose metabolism [PATH:ko00051]	sr; sorbose reductase [EC:1.1.1.289]
K11264	326.253	-2.23264	0.416663	-5.35838	8.39717e-08	1.34573e-05	09100 Metabolism	09101 Carbohydrate metabolism	00640 Propanoate metabolism [PATH:ko00640]	scpB, mmcD; methylmalonyl-CoA decarboxylase [EC:4.1.1.-]
K15359	13.9098	-2.16722	0.508298	-4.26368	2.01087e-05	0.000618016	09100 Metabolism	09108 Metabolism of cofactors and vitamins	00760 Nicotinate and nicotinamide metabolism [PATH:ko00760]	hspA; 6-hydroxy-3-succinoylpyridine 3-monooxygenase [EC:1.14.13.163]
K16795	25.2996	-2.14079	0.69459	-3.08209	0.0020555	0.0194704	09100 Metabolism	09103 Lipid metabolism	00565 Ether lipid metabolism [PATH:ko00565]	PAFAH1B2_3; platelet-activating factor acetylhydrolase IB subunit beta/gamma [EC:3.1.1.47]
K16428	7.2656	-2.09127	0.627494	-3.33274	0.000859968	0.0103103	09100 Metabolism	09109 Metabolism of terpenoids and polyketides	01055 Biosynthesis of vancomycin group antibiotics [PATH:ko01055]	cepA; nonribosomal peptide synthetase CepA
K13998	16.8035	-1.99282	0.708546	-2.81254	0.00491515	0.0366036	09100 Metabolism	09108 Metabolism of cofactors and vitamins	00790 Folate biosynthesis [PATH:ko00790]	DHFR-TS; dihydrofolate reductase / thymidylate synthase [EC:1.5.1.3 2.1.1.45]
K13998	16.8035	-1.99282	0.708546	-2.81254	0.00491515	0.0366036	09100 Metabolism	09108 Metabolism of cofactors and vitamins	00670 One carbon pool by folate [PATH:ko00670]	DHFR-TS; dihydrofolate reductase / thymidylate synthase [EC:1.5.1.3 2.1.1.45]
K13998	16.8035	-1.99282	0.708546	-2.81254	0.00491515	0.0366036	09100 Metabolism	09104 Nucleotide metabolism	00240 Pyrimidine metabolism [PATH:ko00240]	DHFR-TS; dihydrofolate reductase / thymidylate synthase [EC:1.5.1.3 2.1.1.45]
K09953	40.3395	-1.99196	0.554687	-3.59115	0.000329217	0.00518752	09100 Metabolism	09107 Glycan biosynthesis and metabolism	00540 Lipopolysaccharide biosynthesis [PATH:ko00540]	lpxR; lipid A 3-O-deacylase [EC:3.1.1.-]
K00204	46.6084	-1.9611	0.661075	-2.96654	0.00301172	0.025619	09100 Metabolism	09102 Energy metabolism	00680 Methane metabolism [PATH:ko00680]	fwdH; 4Fe-4S ferredoxin
K12256	4.83805	-1.95249	0.647522	-3.01533	0.00256698	0.0228542	09100 Metabolism	09105 Amino acid metabolism	00330 Arginine and proline metabolism [PATH:ko00330]	spuC; putrescine---pyruvate transaminase [EC:2.6.1.113]
K10208	47.9955	-1.91547	0.424603	-4.5112	6.44622e-06	0.000278382	09100 Metabolism	09109 Metabolism of terpenoids and polyketides	00906 Carotenoid biosynthesis [PATH:ko00906]	crtM; 4,4'-diapophytoene synthase [EC:2.5.1.96]
K11176	86.9452	-1.91506	0.69449	-2.7575	0.00582448	0.0416868	09100 Metabolism	09104 Nucleotide metabolism	00230 Purine metabolism [PATH:ko00230]	purO; IMP cyclohydrolase [EC:3.5.4.10]
K21610	57.6818	-1.90826	0.646336	-2.95242	0.00315291	0.0264796	09100 Metabolism	09108 Metabolism of cofactors and vitamins	00860 Porphyrin and chlorophyll metabolism [PATH:ko00860]	cfbC; Ni-sirohydrochlorin a,c-diamide reductive cyclase subunit CfbC [EC:6.3.3.7]
K15226	59.9619	-1.87501	0.410003	-4.57315	4.80435e-06	0.000232922	09100 Metabolism	09105 Amino acid metabolism	00400 Phenylalanine, tyrosine and tryptophan biosynthesis [PATH:ko00400]	tyrAa; arogenate dehydrogenase (NADP+) [EC:1.3.1.78]
K01049	61.6983	-1.8657	0.361498	-5.16102	2.45602e-07	2.8024e-05	09100 Metabolism	09103 Lipid metabolism	00564 Glycerophospholipid metabolism [PATH:ko00564]	ACHE; acetylcholinesterase [EC:3.1.1.7]
K03852	94.6656	-1.84388	0.270669	-6.8123	9.60536e-12	1.19191e-08	09100 Metabolism	09106 Metabolism of other amino acids	00430 Taurine and hypotaurine metabolism [PATH:ko00430]	xsc; sulfoacetaldehyde acetyltransferase [EC:2.3.3.15]
K14605	8.99601	-1.84273	0.656448	-2.80711	0.00499875	0.0370871	09100 Metabolism	09109 Metabolism of terpenoids and polyketides	00906 Carotenoid biosynthesis [PATH:ko00906]	cruA; lycopene cyclase CruA [EC:5.5.1.19]
K20435	25.7315	-1.83599	0.418354	-4.38861	1.14076e-05	0.000413296	09100 Metabolism	09110 Biosynthesis of other secondary metabolites	00525 Acarbose and validamycin biosynthesis [PATH:ko00525]	valM; validone 7-phosphate aminotransferase [EC:2.6.1.-]
K18770	269.014	-1.82064	0.376288	-4.83842	1.30879e-06	9.34699e-05	09100 Metabolism	09107 Glycan biosynthesis and metabolism	00550 Peptidoglycan biosynthesis [PATH:ko00550]	pbpD; penicillin-binding protein 4 [EC:2.4.1.129 3.4.16.4]
K20616	13.4978	-1.81404	0.627595	-2.89046	0.00384681	0.0307679	09100 Metabolism	09109 Metabolism of terpenoids and polyketides	00906 Carotenoid biosynthesis [PATH:ko00906]	lyeJ; lycopene elongase/hydratase (dihydrobisanhydrobacterioruberin-forming) [EC:2.5.1.150]
K01659	64.7972	-1.81167	0.474822	-3.81548	0.000135917	0.00270531	09100 Metabolism	09101 Carbohydrate metabolism	00640 Propanoate metabolism [PATH:ko00640]	prpC; 2-methylcitrate synthase [EC:2.3.3.5]
K02305	390.284	-1.80135	0.474564	-3.7958	0.000147166	0.00286453	09100 Metabolism	09102 Energy metabolism	00910 Nitrogen metabolism [PATH:ko00910]	norC; nitric oxide reductase subunit C
K03331	46.1197	-1.7978	0.310271	-5.79431	6.86028e-09	1.89172e-06	09100 Metabolism	09101 Carbohydrate metabolism	00040 Pentose and glucuronate interconversions [PATH:ko00040]	DCXR; L-xylulose reductase [EC:1.1.1.10]
K22336	9.64513	-1.78521	0.530871	-3.3628	0.000771572	0.00952661	09100 Metabolism	09108 Metabolism of cofactors and vitamins	00860 Porphyrin and chlorophyll metabolism [PATH:ko00860]	bfrB; bacterioferritin B [EC:1.16.3.1]
K12309	12.7011	-1.73508	0.410845	-4.22321	2.40849e-05	0.00070534	09100 Metabolism	09103 Lipid metabolism	00600 Sphingolipid metabolism [PATH:ko00600]	GLB1, ELNR1; beta-galactosidase [EC:3.2.1.23]
K12309	12.7011	-1.73508	0.410845	-4.22321	2.40849e-05	0.00070534	09100 Metabolism	09107 Glycan biosynthesis and metabolism	00604 Glycosphingolipid biosynthesis - ganglio series [PATH:ko00604]	GLB1, ELNR1; beta-galactosidase [EC:3.2.1.23]
K12309	12.7011	-1.73508	0.410845	-4.22321	2.40849e-05	0.00070534	09100 Metabolism	09107 Glycan biosynthesis and metabolism	00511 Other glycan degradation [PATH:ko00511]	GLB1, ELNR1; beta-galactosidase [EC:3.2.1.23]
K12309	12.7011	-1.73508	0.410845	-4.22321	2.40849e-05	0.00070534	09100 Metabolism	09101 Carbohydrate metabolism	00052 Galactose metabolism [PATH:ko00052]	GLB1, ELNR1; beta-galactosidase [EC:3.2.1.23]
K12309	12.7011	-1.73508	0.410845	-4.22321	2.40849e-05	0.00070534	09100 Metabolism	09107 Glycan biosynthesis and metabolism	00531 Glycosaminoglycan degradation [PATH:ko00531]	GLB1, ELNR1; beta-galactosidase [EC:3.2.1.23]
K02594	120.138	-1.7322	0.5679	-3.05019	0.00228696	0.0211188	09100 Metabolism	09101 Carbohydrate metabolism	00620 Pyruvate metabolism [PATH:ko00620]	nifV; homocitrate synthase NifV [EC:2.3.3.14]
K05342	390.423	-1.72768	0.414188	-4.17125	3.0294e-05	0.000840023	09100 Metabolism	09101 Carbohydrate metabolism	00500 Starch and sucrose metabolism [PATH:ko00500]	treP; alpha,alpha-trehalose phosphorylase [EC:2.4.1.64]
K01720	97.7185	-1.70551	0.594738	-2.86767	0.00413509	0.0324492	09100 Metabolism	09101 Carbohydrate metabolism	00640 Propanoate metabolism [PATH:ko00640]	prpD; 2-methylcitrate dehydratase [EC:4.2.1.79]
K01792	2439.55	-1.6792	0.317472	-5.28931	1.22781e-07	1.66966e-05	09100 Metabolism	09101 Carbohydrate metabolism	00010 Glycolysis / Gluconeogenesis [PATH:ko00010]	E5.1.3.15; glucose-6-phosphate 1-epimerase [EC:5.1.3.15]
K01630	1320.81	-1.66375	0.320528	-5.19066	2.0955e-07	2.60025e-05	09100 Metabolism	09101 Carbohydrate metabolism	00053 Ascorbate and aldarate metabolism [PATH:ko00053]	garL; 2-dehydro-3-deoxyglucarate aldolase [EC:4.1.2.20]
K12551	293.323	-1.66052	0.433738	-3.82839	0.000128985	0.00260251	09100 Metabolism	09107 Glycan biosynthesis and metabolism	00550 Peptidoglycan biosynthesis [PATH:ko00550]	sgtA; monofunctional glycosyltransferase [EC:2.4.1.129]
K08688	105.635	-1.64093	0.496998	-3.30168	0.000961076	0.0111586	09100 Metabolism	09105 Amino acid metabolism	00330 Arginine and proline metabolism [PATH:ko00330]	E3.5.3.3; creatinase [EC:3.5.3.3]
K08688	105.635	-1.64093	0.496998	-3.30168	0.000961076	0.0111586	09100 Metabolism	09105 Amino acid metabolism	00260 Glycine, serine and threonine metabolism [PATH:ko00260]	E3.5.3.3; creatinase [EC:3.5.3.3]
K18853	193.876	-1.59685	0.586943	-2.72062	0.00651604	0.0455685	09100 Metabolism	09108 Metabolism of cofactors and vitamins	00790 Folate biosynthesis [PATH:ko00790]	dmrX; dihydromethanopterin reductase (acceptor) [EC:1.5.99.15]
K01137	704.233	-1.59491	0.323063	-4.93684	7.93968e-07	6.6233e-05	09100 Metabolism	09107 Glycan biosynthesis and metabolism	00531 Glycosaminoglycan degradation [PATH:ko00531]	GNS; N-acetylglucosamine-6-sulfatase [EC:3.1.6.14]
K07589	212.887	-1.59392	0.307455	-5.18423	2.16907e-07	2.65329e-05	09100 Metabolism	09108 Metabolism of cofactors and vitamins	00790 Folate biosynthesis [PATH:ko00790]	folX; D-erythro-7,8-dihydroneopterin triphosphate epimerase [EC:5.1.99.7]
K00583	41.4142	-1.59229	0.579106	-2.74956	0.00596754	0.0426082	09100 Metabolism	09102 Energy metabolism	00680 Methane metabolism [PATH:ko00680]	mtrG; tetrahydromethanopterin S-methyltransferase subunit G [EC:2.1.1.86]
K15552	31.7514	-1.58874	0.423726	-3.74946	0.000177219	0.00328235	09100 Metabolism	09102 Energy metabolism	00920 Sulfur metabolism [PATH:ko00920]	tauC; taurine transport system permease protein
K03276	81.2059	-1.58759	0.364112	-4.36017	1.29963e-05	0.000444877	09100 Metabolism	09107 Glycan biosynthesis and metabolism	00540 Lipopolysaccharide biosynthesis [PATH:ko00540]	waaR, waaT, rfaJ; UDP-glucose/galactose:(glucosyl)LPS alpha-1,2-glucosyl/galactosyltransferase [EC:2.4.1.-]
K12985	81.2059	-1.58759	0.364112	-4.36017	1.29963e-05	0.000444877	09100 Metabolism	09107 Glycan biosynthesis and metabolism	00540 Lipopolysaccharide biosynthesis [PATH:ko00540]	waaW; (galactosyl)LPS 1,2-glucosyltransferase [EC:2.4.1.-]
K01922	17.3278	-1.57962	0.560323	-2.81913	0.00481545	0.0360505	09100 Metabolism	09108 Metabolism of cofactors and vitamins	00770 Pantothenate and CoA biosynthesis [PATH:ko00770]	PPCS, COAB; phosphopantothenate---cysteine ligase (ATP) [EC:6.3.2.51]
K18286	179.236	-1.56638	0.34193	-4.581	4.6276e-06	0.000227417	09100 Metabolism	09108 Metabolism of cofactors and vitamins	00130 Ubiquinone and other terpenoid-quinone biosynthesis [PATH:ko00130]	add; aminodeoxyfutalosine deaminase [EC:3.5.4.40]
K05884	154.248	-1.56344	0.383435	-4.07747	4.55292e-05	0.00112992	09100 Metabolism	09102 Energy metabolism	00680 Methane metabolism [PATH:ko00680]	comC; L-2-hydroxycarboxylate dehydrogenase (NAD+) [EC:1.1.1.337]
K18049	183.45	-1.54159	0.183249	-8.41255	4.01205e-17	1.99138e-13	09100 Metabolism	09106 Metabolism of other amino acids	00440 Phosphonate and phosphinate metabolism [PATH:ko00440]	mpnS; methylphosphonate synthase [EC:1.13.11.73]
K10622	35.3305	-1.5394	0.508663	-3.02638	0.00247505	0.0223565	09100 Metabolism	09111 Xenobiotics biodegradation and metabolism	00622 Xylene degradation [PATH:ko00622]	cmtD, dhbB; HCOMODA/2-hydroxy-3-carboxy-muconic semialdehyde decarboxylase [EC:4.1.1.-]
K10622	35.3305	-1.5394	0.508663	-3.02638	0.00247505	0.0223565	09100 Metabolism	09111 Xenobiotics biodegradation and metabolism	00362 Benzoate degradation [PATH:ko00362]	cmtD, dhbB; HCOMODA/2-hydroxy-3-carboxy-muconic semialdehyde decarboxylase [EC:4.1.1.-]
K18256	35.3305	-1.5394	0.508663	-3.02638	0.00247505	0.0223565	09100 Metabolism	09111 Xenobiotics biodegradation and metabolism	00624 Polycyclic aromatic hydrocarbon degradation [PATH:ko00624]	phtC; 3,4-dihydroxyphthalate decarboxylase [EC:4.1.1.69]
K21062	44.6517	-1.53644	0.445232	-3.45088	0.00055876	0.00750584	09100 Metabolism	09106 Metabolism of other amino acids	00470 D-Amino acid metabolism [PATH:ko00470]	lhpC; 1-pyrroline-4-hydroxy-2-carboxylate deaminase [EC:3.5.4.22]
K00216	57.4529	-1.5345	0.422766	-3.62967	0.000283779	0.00468732	09100 Metabolism	09109 Metabolism of terpenoids and polyketides	01053 Biosynthesis of siderophore group nonribosomal peptides [PATH:ko01053]	entA; 2,3-dihydro-2,3-dihydroxybenzoate dehydrogenase [EC:1.3.1.28]
K18613	35.5964	-1.53418	0.509791	-3.00942	0.00261749	0.0232413	09100 Metabolism	09108 Metabolism of cofactors and vitamins	00750 Vitamin B6 metabolism [PATH:ko00750]	K18613; 3-hydroxy-2-methylpyridine-4,5-dicarboxylate 4-decarboxylase [EC:4.1.1.51]
K13483	31.1133	-1.52609	0.557164	-2.73903	0.00616206	0.0435689	09100 Metabolism	09104 Nucleotide metabolism	00230 Purine metabolism [PATH:ko00230]	yagT; xanthine dehydrogenase YagT iron-sulfur-binding subunit
K14459	606.587	-1.51568	0.315324	-4.80675	1.53404e-06	0.000105753	09100 Metabolism	09107 Glycan biosynthesis and metabolism	00511 Other glycan degradation [PATH:ko00511]	HEX; hexosaminidase [EC:3.2.1.52]
K14459	606.587	-1.51568	0.315324	-4.80675	1.53404e-06	0.000105753	09100 Metabolism	09107 Glycan biosynthesis and metabolism	00513 Various types of N-glycan biosynthesis [PATH:ko00513]	HEX; hexosaminidase [EC:3.2.1.52]
K00938	1481.06	-1.50956	0.284948	-5.29766	1.17294e-07	1.63996e-05	09100 Metabolism	09109 Metabolism of terpenoids and polyketides	00900 Terpenoid backbone biosynthesis [PATH:ko00900]	E2.7.4.2, mvaK2; phosphomevalonate kinase [EC:2.7.4.2]
K16190	1165.89	-1.50253	0.304777	-4.92991	8.2267e-07	6.80554e-05	09100 Metabolism	09101 Carbohydrate metabolism	00040 Pentose and glucuronate interconversions [PATH:ko00040]	GLCAK; glucuronokinase [EC:2.7.1.43]
K16190	1165.89	-1.50253	0.304777	-4.92991	8.2267e-07	6.80554e-05	09100 Metabolism	09101 Carbohydrate metabolism	00053 Ascorbate and aldarate metabolism [PATH:ko00053]	GLCAK; glucuronokinase [EC:2.7.1.43]
K16190	1165.89	-1.50253	0.304777	-4.92991	8.2267e-07	6.80554e-05	09100 Metabolism	09101 Carbohydrate metabolism	00520 Amino sugar and nucleotide sugar metabolism [PATH:ko00520]	GLCAK; glucuronokinase [EC:2.7.1.43]
K02082	209.159	-1.50221	0.40614	-3.69876	0.000216659	0.00378658	09100 Metabolism	09101 Carbohydrate metabolism	00052 Galactose metabolism [PATH:ko00052]	agaS; D-galactosamine 6-phosphate deaminase/isomerase [EC:3.5.99.-]
K14653	72.0103	-1.49603	0.456314	-3.27852	0.00104354	0.011884	09100 Metabolism	09108 Metabolism of cofactors and vitamins	00740 Riboflavin metabolism [PATH:ko00740]	arfB; 2-amino-5-formylamino-6-ribosylaminopyrimidin-4(3H)-one 5'-monophosphate deformylase [EC:3.5.1.102]
K01178	2265.16	-1.48042	0.254626	-5.8141	6.09605e-09	1.72901e-06	09100 Metabolism	09101 Carbohydrate metabolism	00500 Starch and sucrose metabolism [PATH:ko00500]	SGA1; glucoamylase [EC:3.2.1.3]
K03278	88.4351	-1.45994	0.366721	-3.98106	6.86093e-05	0.00154792	09100 Metabolism	09107 Glycan biosynthesis and metabolism	00540 Lipopolysaccharide biosynthesis [PATH:ko00540]	waaI, rfaI; UDP-D-galactose:(glucosyl)LPS alpha-1,3-D-galactosyltransferase [EC:2.4.1.44]
K01851	184.194	-1.44723	0.367481	-3.93826	8.20752e-05	0.00178676	09100 Metabolism	09108 Metabolism of cofactors and vitamins	00130 Ubiquinone and other terpenoid-quinone biosynthesis [PATH:ko00130]	pchA; salicylate biosynthesis isochorismate synthase [EC:5.4.4.2]
K01851	184.194	-1.44723	0.367481	-3.93826	8.20752e-05	0.00178676	09100 Metabolism	09109 Metabolism of terpenoids and polyketides	01053 Biosynthesis of siderophore group nonribosomal peptides [PATH:ko01053]	pchA; salicylate biosynthesis isochorismate synthase [EC:5.4.4.2]
K00869	1909.77	-1.44522	0.22464	-6.4335	1.24699e-10	8.84203e-08	09100 Metabolism	09109 Metabolism of terpenoids and polyketides	00900 Terpenoid backbone biosynthesis [PATH:ko00900]	E2.7.1.36, MVK, mvaK1; mevalonate kinase [EC:2.7.1.36]
K19268	191.39	-1.4435	0.288613	-5.00149	5.68882e-07	5.13557e-05	09100 Metabolism	09101 Carbohydrate metabolism	00660 C5-Branched dibasic acid metabolism [PATH:ko00660]	glmE, mutE, mamB; methylaspartate mutase epsilon subunit [EC:5.4.99.1]
K19268	191.39	-1.4435	0.288613	-5.00149	5.68882e-07	5.13557e-05	09100 Metabolism	09101 Carbohydrate metabolism	00630 Glyoxylate and dicarboxylate metabolism [PATH:ko00630]	glmE, mutE, mamB; methylaspartate mutase epsilon subunit [EC:5.4.99.1]
K18239	550.281	-1.44203	0.316698	-4.55334	5.28008e-06	0.000246081	09100 Metabolism	09105 Amino acid metabolism	00400 Phenylalanine, tyrosine and tryptophan biosynthesis [PATH:ko00400]	fkbO, rapK; chorismatase [EC:3.3.2.13]
K18240	550.281	-1.44203	0.316698	-4.55334	5.28008e-06	0.000246081	09100 Metabolism	09105 Amino acid metabolism	00400 Phenylalanine, tyrosine and tryptophan biosynthesis [PATH:ko00400]	xanB2; chorismate lyase / 3-hydroxybenzoate synthase [EC:4.1.3.40 4.1.3.45]
K18240	550.281	-1.44203	0.316698	-4.55334	5.28008e-06	0.000246081	09100 Metabolism	09108 Metabolism of cofactors and vitamins	00130 Ubiquinone and other terpenoid-quinone biosynthesis [PATH:ko00130]	xanB2; chorismate lyase / 3-hydroxybenzoate synthase [EC:4.1.3.40 4.1.3.45]
K01502	261.269	-1.43869	0.360557	-3.99018	6.60241e-05	0.00151019	09100 Metabolism	09111 Xenobiotics biodegradation and metabolism	00643 Styrene degradation [PATH:ko00643]	E3.5.5.7; aliphatic nitrilase [EC:3.5.5.7]
K19668	8028.19	-1.4313	0.297119	-4.81727	1.45539e-06	0.000101744	09100 Metabolism	09101 Carbohydrate metabolism	00500 Starch and sucrose metabolism [PATH:ko00500]	CBH2, cbhA; cellulose 1,4-beta-cellobiosidase [EC:3.2.1.91]
K01639	3023.7	-1.42736	0.253515	-5.63026	1.79934e-08	4.15397e-06	09100 Metabolism	09101 Carbohydrate metabolism	00520 Amino sugar and nucleotide sugar metabolism [PATH:ko00520]	E4.1.3.3, nanA, NPL; N-acetylneuraminate lyase [EC:4.1.3.3]
K02510	1885.08	-1.41309	0.309534	-4.56524	4.98928e-06	0.000239269	09100 Metabolism	09105 Amino acid metabolism	00350 Tyrosine metabolism [PATH:ko00350]	hpaI, hpcH; 4-hydroxy-2-oxoheptanedioate aldolase [EC:4.1.2.52]
K01777	168.416	-1.41136	0.144893	-9.74067	2.02211e-22	2.00734e-18	09100 Metabolism	09105 Amino acid metabolism	00330 Arginine and proline metabolism [PATH:ko00330]	prdF; proline racemase [EC:5.1.1.4]
K01777	168.416	-1.41136	0.144893	-9.74067	2.02211e-22	2.00734e-18	09100 Metabolism	09106 Metabolism of other amino acids	00470 D-Amino acid metabolism [PATH:ko00470]	prdF; proline racemase [EC:5.1.1.4]
K16130	53.0249	-1.41082	0.370521	-3.80766	0.000140287	0.00276316	09100 Metabolism	09109 Metabolism of terpenoids and polyketides	01054 Nonribosomal peptide structures [PATH:ko01054]	mcyA; microcystin synthetase protein McyA
K05828	151.842	-1.40442	0.511726	-2.74448	0.00606077	0.0430983	09100 Metabolism	09105 Amino acid metabolism	00300 Lysine biosynthesis [PATH:ko00300]	lysZ, argB; [amino group carrier protein]-L-2-aminoadipate 6-kinase [EC:2.7.2.17]
K05828	151.842	-1.40442	0.511726	-2.74448	0.00606077	0.0430983	09100 Metabolism	09105 Amino acid metabolism	00220 Arginine biosynthesis [PATH:ko00220]	lysZ, argB; [amino group carrier protein]-L-2-aminoadipate 6-kinase [EC:2.7.2.17]
K16704	68.7468	-1.39417	0.399872	-3.48653	0.000489335	0.00687325	09100 Metabolism	09107 Glycan biosynthesis and metabolism	00541 O-Antigen nucleotide sugar biosynthesis [PATH:ko00541]	rffC, wecD; dTDP-4-amino-4,6-dideoxy-D-galactose acyltransferase [EC:2.3.1.210]
K03693	339.377	-1.39366	0.387059	-3.60063	0.000317442	0.00505723	09100 Metabolism	09107 Glycan biosynthesis and metabolism	00550 Peptidoglycan biosynthesis [PATH:ko00550]	pbp1b; penicillin-binding protein 1B
K00840	287.213	-1.38008	0.340099	-4.05788	4.95194e-05	0.00121678	09100 Metabolism	09105 Amino acid metabolism	00330 Arginine and proline metabolism [PATH:ko00330]	astC; succinylornithine aminotransferase [EC:2.6.1.81]
K00892	69.0954	-1.37688	0.283534	-4.85612	1.19709e-06	8.73791e-05	09100 Metabolism	09104 Nucleotide metabolism	00230 Purine metabolism [PATH:ko00230]	gsk; inosine kinase [EC:2.7.1.73]
K16423	156.456	-1.36041	0.466341	-2.91721	0.00353182	0.0287735	09100 Metabolism	09109 Metabolism of terpenoids and polyketides	01055 Biosynthesis of vancomycin group antibiotics [PATH:ko01055]	hpgT, nocG; (S)-3,5-dihydroxyphenylglycine transaminase [EC:2.6.1.103]
K16423	156.456	-1.36041	0.466341	-2.91721	0.00353182	0.0287735	09100 Metabolism	09110 Biosynthesis of other secondary metabolites	00261 Monobactam biosynthesis [PATH:ko00261]	hpgT, nocG; (S)-3,5-dihydroxyphenylglycine transaminase [EC:2.6.1.103]
K00543	249.487	-1.35963	0.299842	-4.53447	5.77475e-06	0.000260572	09100 Metabolism	09105 Amino acid metabolism	00380 Tryptophan metabolism [PATH:ko00380]	ASMT; acetylserotonin O-methyltransferase [EC:2.1.1.4]
K15681	226.893	-1.35676	0.431425	-3.14482	0.00166188	0.0165804	09100 Metabolism	09109 Metabolism of terpenoids and polyketides	01053 Biosynthesis of siderophore group nonribosomal peptides [PATH:ko01053]	mxcL; aminotransferase MxcL
K00901	962.031	-1.35073	0.267531	-5.04886	4.44447e-07	4.4316e-05	09100 Metabolism	09103 Lipid metabolism	00561 Glycerolipid metabolism [PATH:ko00561]	dgkA, DGK; diacylglycerol kinase (ATP) [EC:2.7.1.107]
K00901	962.031	-1.35073	0.267531	-5.04886	4.44447e-07	4.4316e-05	09100 Metabolism	09103 Lipid metabolism	00564 Glycerophospholipid metabolism [PATH:ko00564]	dgkA, DGK; diacylglycerol kinase (ATP) [EC:2.7.1.107]
K14126	221.225	-1.34983	0.484351	-2.78689	0.00532165	0.0390162	09100 Metabolism	09102 Energy metabolism	00680 Methane metabolism [PATH:ko00680]	mvhA, vhuA, vhcA; F420-non-reducing hydrogenase large subunit [EC:1.12.99.- 1.8.98.5]
K00263	296.291	-1.34962	0.489872	-2.75504	0.0058685	0.0419414	09100 Metabolism	09105 Amino acid metabolism	00290 Valine, leucine and isoleucine biosynthesis [PATH:ko00290]	E1.4.1.9; leucine dehydrogenase [EC:1.4.1.9]
K00263	296.291	-1.34962	0.489872	-2.75504	0.0058685	0.0419414	09100 Metabolism	09105 Amino acid metabolism	00280 Valine, leucine and isoleucine degradation [PATH:ko00280]	E1.4.1.9; leucine dehydrogenase [EC:1.4.1.9]
K00976	57.6911	-1.34383	0.349321	-3.84697	0.000119586	0.0024477	09100 Metabolism	09101 Carbohydrate metabolism	00520 Amino sugar and nucleotide sugar metabolism [PATH:ko00520]	FPGT; fucose-1-phosphate guanylyltransferase [EC:2.7.7.30]
K00976	57.6911	-1.34383	0.349321	-3.84697	0.000119586	0.0024477	09100 Metabolism	09101 Carbohydrate metabolism	00051 Fructose and mannose metabolism [PATH:ko00051]	FPGT; fucose-1-phosphate guanylyltransferase [EC:2.7.7.30]
K01431	26.102	-1.34141	0.497595	-2.69579	0.00702224	0.0482754	09100 Metabolism	09111 Xenobiotics biodegradation and metabolism	00983 Drug metabolism - other enzymes [PATH:ko00983]	UPB1, pydC; beta-ureidopropionase [EC:3.5.1.6]
K01431	26.102	-1.34141	0.497595	-2.69579	0.00702224	0.0482754	09100 Metabolism	09106 Metabolism of other amino acids	00410 beta-Alanine metabolism [PATH:ko00410]	UPB1, pydC; beta-ureidopropionase [EC:3.5.1.6]
K01431	26.102	-1.34141	0.497595	-2.69579	0.00702224	0.0482754	09100 Metabolism	09104 Nucleotide metabolism	00240 Pyrimidine metabolism [PATH:ko00240]	UPB1, pydC; beta-ureidopropionase [EC:3.5.1.6]
K01431	26.102	-1.34141	0.497595	-2.69579	0.00702224	0.0482754	09100 Metabolism	09108 Metabolism of cofactors and vitamins	00770 Pantothenate and CoA biosynthesis [PATH:ko00770]	UPB1, pydC; beta-ureidopropionase [EC:3.5.1.6]
K01574	168.112	-1.33639	0.449718	-2.97161	0.00296241	0.0252862	09100 Metabolism	09101 Carbohydrate metabolism	00650 Butanoate metabolism [PATH:ko00650]	adc; acetoacetate decarboxylase [EC:4.1.1.4]
K12974	267.557	-1.33277	0.320056	-4.16417	3.12484e-05	0.000859287	09100 Metabolism	09107 Glycan biosynthesis and metabolism	00540 Lipopolysaccharide biosynthesis [PATH:ko00540]	lpxP; KDO2-lipid IV(A) palmitoleoyltransferase [EC:2.3.1.242]
K19004	1145.37	-1.32832	0.327647	-4.0541	5.0328e-05	0.00122753	09100 Metabolism	09103 Lipid metabolism	00561 Glycerolipid metabolism [PATH:ko00561]	K19004; processive 1,2-diacylglycerol beta-glycosyltransferase [EC:2.4.1.315 2.4.1.-]
K21619	1437.54	-1.32488	0.241924	-5.47642	4.34009e-08	7.97854e-06	09100 Metabolism	09101 Carbohydrate metabolism	00040 Pentose and glucuronate interconversions [PATH:ko00040]	uxaE; tagaturonate epimerase [EC:5.1.2.7]
K05829	220.379	-1.32428	0.455078	-2.91	0.00361432	0.0293612	09100 Metabolism	09105 Amino acid metabolism	00300 Lysine biosynthesis [PATH:ko00300]	lysY, argC; LysW-gamma-L-alpha-aminoadipyl-6-phosphate/LysW-L-glutamyl-5-phosphate reductase [EC:1.2.1.103 1.2.1.106]
K05829	220.379	-1.32428	0.455078	-2.91	0.00361432	0.0293612	09100 Metabolism	09105 Amino acid metabolism	00220 Arginine biosynthesis [PATH:ko00220]	lysY, argC; LysW-gamma-L-alpha-aminoadipyl-6-phosphate/LysW-L-glutamyl-5-phosphate reductase [EC:1.2.1.103 1.2.1.106]
K06166	108.575	-1.31907	0.490877	-2.68716	0.00720624	0.0494024	09100 Metabolism	09106 Metabolism of other amino acids	00440 Phosphonate and phosphinate metabolism [PATH:ko00440]	phnG; alpha-D-ribose 1-methylphosphonate 5-triphosphate synthase subunit PhnG [EC:2.7.8.37]
K21883	18.2999	-1.31043	0.421853	-3.10637	0.00189399	0.0184298	09100 Metabolism	09101 Carbohydrate metabolism	00051 Fructose and mannose metabolism [PATH:ko00051]	lra5; 2-dehydro-3-deoxy-L-rhamnonate dehydrogenase (NAD+) [EC:1.1.1.401]
K03279	610.283	-1.30695	0.196596	-6.64791	2.97291e-11	2.68292e-08	09100 Metabolism	09107 Glycan biosynthesis and metabolism	00540 Lipopolysaccharide biosynthesis [PATH:ko00540]	waaJ, rfaJ; UDP-glucose:(galactosyl)LPS alpha-1,2-glucosyltransferase [EC:2.4.1.58]
K01787	2159.98	-1.29827	0.266734	-4.86729	1.13139e-06	8.38158e-05	09100 Metabolism	09101 Carbohydrate metabolism	00520 Amino sugar and nucleotide sugar metabolism [PATH:ko00520]	RENBP; N-acylglucosamine 2-epimerase [EC:5.1.3.8]
K21104	57.5404	-1.29217	0.462315	-2.795	0.00518991	0.0382198	09100 Metabolism	09111 Xenobiotics biodegradation and metabolism	00624 Polycyclic aromatic hydrocarbon degradation [PATH:ko00624]	E3.1.1.101; poly(ethylene terephthalate) hydrolase [EC:3.1.1.101]
K02437	1097.33	-1.2885	0.216158	-5.96094	2.50796e-09	8.03112e-07	09100 Metabolism	09105 Amino acid metabolism	00260 Glycine, serine and threonine metabolism [PATH:ko00260]	gcvH, GCSH; glycine cleavage system H protein
K02437	1097.33	-1.2885	0.216158	-5.96094	2.50796e-09	8.03112e-07	09100 Metabolism	09101 Carbohydrate metabolism	00630 Glyoxylate and dicarboxylate metabolism [PATH:ko00630]	gcvH, GCSH; glycine cleavage system H protein
K04478	348.053	-1.28598	0.264095	-4.86939	1.11945e-06	8.38158e-05	09100 Metabolism	09107 Glycan biosynthesis and metabolism	00550 Peptidoglycan biosynthesis [PATH:ko00550]	sgtB; monofunctional glycosyltransferase [EC:2.4.1.129]
K19572	204.882	-1.28188	0.313808	-4.08492	4.40912e-05	0.00111516	09100 Metabolism	09104 Nucleotide metabolism	00230 Purine metabolism [PATH:ko00230]	CECR1, ADA2; adenosine deaminase CECR1 [EC:3.5.4.4]
K02634	82.053	-1.27438	0.223637	-5.69844	1.20908e-08	3.00064e-06	09100 Metabolism	09102 Energy metabolism	00195 Photosynthesis [PATH:ko00195]	petA; apocytochrome f
K07246	527.413	-1.27218	0.308156	-4.12836	3.65358e-05	0.0009595	09100 Metabolism	09101 Carbohydrate metabolism	00650 Butanoate metabolism [PATH:ko00650]	ttuC, dmlA; tartrate dehydrogenase/decarboxylase / D-malate dehydrogenase [EC:1.1.1.93 4.1.1.73 1.1.1.83]
K07246	527.413	-1.27218	0.308156	-4.12836	3.65358e-05	0.0009595	09100 Metabolism	09101 Carbohydrate metabolism	00630 Glyoxylate and dicarboxylate metabolism [PATH:ko00630]	ttuC, dmlA; tartrate dehydrogenase/decarboxylase / D-malate dehydrogenase [EC:1.1.1.93 4.1.1.73 1.1.1.83]
K04835	167.202	-1.2635	0.303342	-4.16527	3.10987e-05	0.000859287	09100 Metabolism	09101 Carbohydrate metabolism	00660 C5-Branched dibasic acid metabolism [PATH:ko00660]	mal; methylaspartate ammonia-lyase [EC:4.3.1.2]
K04835	167.202	-1.2635	0.303342	-4.16527	3.10987e-05	0.000859287	09100 Metabolism	09101 Carbohydrate metabolism	00630 Glyoxylate and dicarboxylate metabolism [PATH:ko00630]	mal; methylaspartate ammonia-lyase [EC:4.3.1.2]
K10794	48.4957	-1.25577	0.334379	-3.75553	0.000172973	0.00322764	09100 Metabolism	09106 Metabolism of other amino acids	00470 D-Amino acid metabolism [PATH:ko00470]	prdB; D-proline reductase (dithiol) PrdB [EC:1.21.4.1]
K10794	48.4957	-1.25577	0.334379	-3.75553	0.000172973	0.00322764	09100 Metabolism	09105 Amino acid metabolism	00330 Arginine and proline metabolism [PATH:ko00330]	prdB; D-proline reductase (dithiol) PrdB [EC:1.21.4.1]
K08264	201.869	-1.25014	0.352551	-3.546	0.000391124	0.00590972	09100 Metabolism	09102 Energy metabolism	00680 Methane metabolism [PATH:ko00680]	hdrD; heterodisulfide reductase subunit D [EC:1.8.98.1]
K01954	585.199	-1.24874	0.321471	-3.88447	0.000102554	0.00214176	09100 Metabolism	09104 Nucleotide metabolism	00240 Pyrimidine metabolism [PATH:ko00240]	K01954; carbamoyl-phosphate synthase [EC:6.3.5.5]
K01954	585.199	-1.24874	0.321471	-3.88447	0.000102554	0.00214176	09100 Metabolism	09105 Amino acid metabolism	00250 Alanine, aspartate and glutamate metabolism [PATH:ko00250]	K01954; carbamoyl-phosphate synthase [EC:6.3.5.5]
K18337	33.7861	-1.24372	0.429498	-2.89575	0.00378256	0.0303553	09100 Metabolism	09101 Carbohydrate metabolism	00051 Fructose and mannose metabolism [PATH:ko00051]	LRA1; L-rhamnose 1-dehydrogenase [EC:1.1.1.378 1.1.1.377 1.1.1.173]
K01483	363.992	-1.23352	0.230244	-5.35747	8.43957e-08	1.34573e-05	09100 Metabolism	09104 Nucleotide metabolism	00230 Purine metabolism [PATH:ko00230]	allA; ureidoglycolate lyase [EC:4.3.2.3]
K19517	55.629	-1.22949	0.353242	-3.48058	0.000500324	0.00696594	09100 Metabolism	09101 Carbohydrate metabolism	00562 Inositol phosphate metabolism [PATH:ko00562]	MIK; 1D-myo-inositol 3-kinase [EC:2.7.1.64]
K22373	2700.35	-1.22404	0.272167	-4.4974	6.87911e-06	0.000291833	09100 Metabolism	09101 Carbohydrate metabolism	00620 Pyruvate metabolism [PATH:ko00620]	larA; lactate racemase [EC:5.1.2.1]
K00803	1332.39	-1.22035	0.274493	-4.44584	8.75508e-06	0.00034083	09100 Metabolism	09103 Lipid metabolism	00565 Ether lipid metabolism [PATH:ko00565]	AGPS, agpS; alkyldihydroxyacetonephosphate synthase [EC:2.5.1.26]
K00281	3333.77	-1.21135	0.178501	-6.78621	1.15117e-11	1.26974e-08	09100 Metabolism	09105 Amino acid metabolism	00260 Glycine, serine and threonine metabolism [PATH:ko00260]	GLDC, gcvP; glycine dehydrogenase [EC:1.4.4.2]
K00281	3333.77	-1.21135	0.178501	-6.78621	1.15117e-11	1.26974e-08	09100 Metabolism	09101 Carbohydrate metabolism	00630 Glyoxylate and dicarboxylate metabolism [PATH:ko00630]	GLDC, gcvP; glycine dehydrogenase [EC:1.4.4.2]
K08966	43.8841	-1.21095	0.410289	-2.95146	0.0031628	0.0265403	09100 Metabolism	09105 Amino acid metabolism	00270 Cysteine and methionine metabolism [PATH:ko00270]	mtnX; 2-hydroxy-3-keto-5-methylthiopentenyl-1-phosphate phosphatase [EC:3.1.3.87]
K00737	548.494	-1.21004	0.362964	-3.33379	0.000856727	0.0102838	09100 Metabolism	09107 Glycan biosynthesis and metabolism	00510 N-Glycan biosynthesis [PATH:ko00510]	MGAT3; beta-1,4-mannosyl-glycoprotein beta-1,4-N-acetylglucosaminyltransferase [EC:2.4.1.144]
K19697	364.512	-1.20635	0.334956	-3.60151	0.000316373	0.00504925	09100 Metabolism	09101 Carbohydrate metabolism	00640 Propanoate metabolism [PATH:ko00640]	pduW; propionate kinase [EC:2.7.2.15]
K03651	17822.8	-1.20309	0.27489	-4.37663	1.20528e-05	0.000431354	09100 Metabolism	09104 Nucleotide metabolism	00230 Purine metabolism [PATH:ko00230]	cpdA; 3',5'-cyclic-AMP phosphodiesterase [EC:3.1.4.53]
K09949	1209.01	-1.1989	0.258936	-4.6301	3.65481e-06	0.000195849	09100 Metabolism	09107 Glycan biosynthesis and metabolism	00540 Lipopolysaccharide biosynthesis [PATH:ko00540]	lpxI; UDP-2,3-diacylglucosamine hydrolase [EC:3.6.1.54]
K20844	316.723	-1.19725	0.357623	-3.34781	0.000814532	0.00988491	09100 Metabolism	09101 Carbohydrate metabolism	00520 Amino sugar and nucleotide sugar metabolism [PATH:ko00520]	abf1; non-reducing end alpha-L-arabinofuranosidase [EC:3.2.1.55]
K19956	1350.5	-1.19571	0.259209	-4.61292	3.97042e-06	0.000207248	09100 Metabolism	09101 Carbohydrate metabolism	00051 Fructose and mannose metabolism [PATH:ko00051]	sorE; L-sorbose 1-phosphate reductase [EC:1.1.1.-]
K19003	1257.18	-1.19542	0.256605	-4.65861	3.18359e-06	0.000178551	09100 Metabolism	09103 Lipid metabolism	00561 Glycerolipid metabolism [PATH:ko00561]	mgdA; 1,2-diacylglycerol 3-beta-glucosyltransferase [EC:2.4.1.336]
K13016	898.958	-1.19178	0.225084	-5.29485	1.19117e-07	1.64232e-05	09100 Metabolism	09107 Glycan biosynthesis and metabolism	00541 O-Antigen nucleotide sugar biosynthesis [PATH:ko00541]	wbpB; UDP-N-acetyl-2-amino-2-deoxyglucuronate dehydrogenase [EC:1.1.1.335]
K13016	898.958	-1.19178	0.225084	-5.29485	1.19117e-07	1.64232e-05	09100 Metabolism	09101 Carbohydrate metabolism	00520 Amino sugar and nucleotide sugar metabolism [PATH:ko00520]	wbpB; UDP-N-acetyl-2-amino-2-deoxyglucuronate dehydrogenase [EC:1.1.1.335]
K00282	3830.69	-1.19168	0.213991	-5.56882	2.56471e-08	5.417e-06	09100 Metabolism	09101 Carbohydrate metabolism	00630 Glyoxylate and dicarboxylate metabolism [PATH:ko00630]	gcvPA; glycine dehydrogenase subunit 1 [EC:1.4.4.2]
K00282	3830.69	-1.19168	0.213991	-5.56882	2.56471e-08	5.417e-06	09100 Metabolism	09105 Amino acid metabolism	00260 Glycine, serine and threonine metabolism [PATH:ko00260]	gcvPA; glycine dehydrogenase subunit 1 [EC:1.4.4.2]
K11472	1353.28	-1.18754	0.28147	-4.21906	2.45326e-05	0.000712782	09100 Metabolism	09101 Carbohydrate metabolism	00630 Glyoxylate and dicarboxylate metabolism [PATH:ko00630]	glcE; glycolate oxidase FAD binding subunit
K00887	425.504	-1.18521	0.351467	-3.37218	0.000745753	0.00930157	09100 Metabolism	09107 Glycan biosynthesis and metabolism	00550 Peptidoglycan biosynthesis [PATH:ko00550]	dgkA; undecaprenol kinase [EC:2.7.1.66]
K01184	816.294	-1.17482	0.338883	-3.46673	0.000526837	0.00723363	09100 Metabolism	09101 Carbohydrate metabolism	00040 Pentose and glucuronate interconversions [PATH:ko00040]	E3.2.1.15; polygalacturonase [EC:3.2.1.15]
K00033	2121.5	-1.17301	0.268094	-4.37536	1.21233e-05	0.000431354	09100 Metabolism	09106 Metabolism of other amino acids	00480 Glutathione metabolism [PATH:ko00480]	PGD, gnd, gntZ; 6-phosphogluconate dehydrogenase [EC:1.1.1.44 1.1.1.343]
K00033	2121.5	-1.17301	0.268094	-4.37536	1.21233e-05	0.000431354	09100 Metabolism	09101 Carbohydrate metabolism	00030 Pentose phosphate pathway [PATH:ko00030]	PGD, gnd, gntZ; 6-phosphogluconate dehydrogenase [EC:1.1.1.44 1.1.1.343]
K00382	2934.06	-1.17084	0.209719	-5.58287	2.36584e-08	5.10558e-06	09100 Metabolism	09101 Carbohydrate metabolism	00010 Glycolysis / Gluconeogenesis [PATH:ko00010]	DLD, lpd, pdhD; dihydrolipoamide dehydrogenase [EC:1.8.1.4]
K00382	2934.06	-1.17084	0.209719	-5.58287	2.36584e-08	5.10558e-06	09100 Metabolism	09105 Amino acid metabolism	00310 Lysine degradation [PATH:ko00310]	DLD, lpd, pdhD; dihydrolipoamide dehydrogenase [EC:1.8.1.4]
K00382	2934.06	-1.17084	0.209719	-5.58287	2.36584e-08	5.10558e-06	09100 Metabolism	09101 Carbohydrate metabolism	00640 Propanoate metabolism [PATH:ko00640]	DLD, lpd, pdhD; dihydrolipoamide dehydrogenase [EC:1.8.1.4]
K00382	2934.06	-1.17084	0.209719	-5.58287	2.36584e-08	5.10558e-06	09100 Metabolism	09101 Carbohydrate metabolism	00630 Glyoxylate and dicarboxylate metabolism [PATH:ko00630]	DLD, lpd, pdhD; dihydrolipoamide dehydrogenase [EC:1.8.1.4]
K00382	2934.06	-1.17084	0.209719	-5.58287	2.36584e-08	5.10558e-06	09100 Metabolism	09105 Amino acid metabolism	00380 Tryptophan metabolism [PATH:ko00380]	DLD, lpd, pdhD; dihydrolipoamide dehydrogenase [EC:1.8.1.4]
K00382	2934.06	-1.17084	0.209719	-5.58287	2.36584e-08	5.10558e-06	09100 Metabolism	09101 Carbohydrate metabolism	00020 Citrate cycle (TCA cycle) [PATH:ko00020]	DLD, lpd, pdhD; dihydrolipoamide dehydrogenase [EC:1.8.1.4]
K00382	2934.06	-1.17084	0.209719	-5.58287	2.36584e-08	5.10558e-06	09100 Metabolism	09105 Amino acid metabolism	00280 Valine, leucine and isoleucine degradation [PATH:ko00280]	DLD, lpd, pdhD; dihydrolipoamide dehydrogenase [EC:1.8.1.4]
K00382	2934.06	-1.17084	0.209719	-5.58287	2.36584e-08	5.10558e-06	09100 Metabolism	09101 Carbohydrate metabolism	00620 Pyruvate metabolism [PATH:ko00620]	DLD, lpd, pdhD; dihydrolipoamide dehydrogenase [EC:1.8.1.4]
K00382	2934.06	-1.17084	0.209719	-5.58287	2.36584e-08	5.10558e-06	09100 Metabolism	09105 Amino acid metabolism	00260 Glycine, serine and threonine metabolism [PATH:ko00260]	DLD, lpd, pdhD; dihydrolipoamide dehydrogenase [EC:1.8.1.4]
K01202	382.55	-1.16771	0.262511	-4.44821	8.65871e-06	0.000339743	09100 Metabolism	09103 Lipid metabolism	00600 Sphingolipid metabolism [PATH:ko00600]	GALC; galactosylceramidase [EC:3.2.1.46]
K00658	572.337	-1.15851	0.278713	-4.15664	3.22957e-05	0.000873568	09100 Metabolism	09101 Carbohydrate metabolism	00020 Citrate cycle (TCA cycle) [PATH:ko00020]	DLST, sucB; 2-oxoglutarate dehydrogenase E2 component (dihydrolipoamide succinyltransferase) [EC:2.3.1.61]
K00658	572.337	-1.15851	0.278713	-4.15664	3.22957e-05	0.000873568	09100 Metabolism	09105 Amino acid metabolism	00310 Lysine degradation [PATH:ko00310]	DLST, sucB; 2-oxoglutarate dehydrogenase E2 component (dihydrolipoamide succinyltransferase) [EC:2.3.1.61]
K00658	572.337	-1.15851	0.278713	-4.15664	3.22957e-05	0.000873568	09100 Metabolism	09105 Amino acid metabolism	00380 Tryptophan metabolism [PATH:ko00380]	DLST, sucB; 2-oxoglutarate dehydrogenase E2 component (dihydrolipoamide succinyltransferase) [EC:2.3.1.61]
K06863	225.212	-1.15293	0.427375	-2.69771	0.00698186	0.0480978	09100 Metabolism	09104 Nucleotide metabolism	00230 Purine metabolism [PATH:ko00230]	purP; 5-formaminoimidazole-4-carboxamide-1-(beta)-D-ribofuranosyl 5'-monophosphate synthetase [EC:6.3.4.23]
K21055	832.021	-1.15201	0.314946	-3.65781	0.000254375	0.00430919	09100 Metabolism	09101 Carbohydrate metabolism	00520 Amino sugar and nucleotide sugar metabolism [PATH:ko00520]	E3.1.3.103; 3-deoxy-D-glycero-D-galacto-nononate 9-phosphatase [EC:3.1.3.103]
K09758	46.7944	-1.14857	0.416487	-2.75776	0.00581997	0.0416846	09100 Metabolism	09105 Amino acid metabolism	00270 Cysteine and methionine metabolism [PATH:ko00270]	asdA; aspartate 4-decarboxylase [EC:4.1.1.12]
K09758	46.7944	-1.14857	0.416487	-2.75776	0.00581997	0.0416846	09100 Metabolism	09105 Amino acid metabolism	00250 Alanine, aspartate and glutamate metabolism [PATH:ko00250]	asdA; aspartate 4-decarboxylase [EC:4.1.1.12]
K00853	1225.57	-1.14424	0.307327	-3.72321	0.000196709	0.00355689	09100 Metabolism	09101 Carbohydrate metabolism	00040 Pentose and glucuronate interconversions [PATH:ko00040]	araB; L-ribulokinase [EC:2.7.1.16]
K02849	356.557	-1.14415	0.265738	-4.30557	1.66559e-05	0.000533364	09100 Metabolism	09107 Glycan biosynthesis and metabolism	00540 Lipopolysaccharide biosynthesis [PATH:ko00540]	waaQ, rfaQ; heptosyltransferase III [EC:2.4.-.-]
K21749	850.125	-1.14383	0.312549	-3.65966	0.000252548	0.00430409	09100 Metabolism	09101 Carbohydrate metabolism	00520 Amino sugar and nucleotide sugar metabolism [PATH:ko00520]	CMAS; N-acylneuraminate/3-deoxy-D-glycero-D-galacto-nononate cytidylyltransferase [EC:2.7.7.43 2.7.7.92]
K13967	3360.8	-1.14241	0.282093	-4.04977	5.12683e-05	0.00124132	09100 Metabolism	09101 Carbohydrate metabolism	00520 Amino sugar and nucleotide sugar metabolism [PATH:ko00520]	nanEK; N-acetylmannosamine-6-phosphate 2-epimerase / N-acetylmannosamine kinase [EC:5.1.3.9 2.7.1.60]
K19979	3345.26	-1.14032	0.282361	-4.03853	5.37883e-05	0.00128664	09100 Metabolism	09110 Biosynthesis of other secondary metabolites	00525 Acarbose and validamycin biosynthesis [PATH:ko00525]	acbM; 2-epi-5-epi-valiolone 7-kinase [EC:2.7.1.188]
K20433	3345.26	-1.14032	0.282361	-4.03853	5.37883e-05	0.00128664	09100 Metabolism	09110 Biosynthesis of other secondary metabolites	00525 Acarbose and validamycin biosynthesis [PATH:ko00525]	valC; C7-cyclitol 7-kinase [EC:2.7.1.214]
K06045	1822.49	-1.13995	0.315865	-3.60898	0.0003074	0.00497749	09100 Metabolism	09109 Metabolism of terpenoids and polyketides	00909 Sesquiterpenoid and triterpenoid biosynthesis [PATH:ko00909]	shc; squalene-hopene/tetraprenyl-beta-curcumene cyclase [EC:5.4.99.17 4.2.1.129]
K01744	1814.8	-1.13676	0.180962	-6.28177	3.3474e-10	1.65309e-07	09100 Metabolism	09105 Amino acid metabolism	00250 Alanine, aspartate and glutamate metabolism [PATH:ko00250]	aspA; aspartate ammonia-lyase [EC:4.3.1.1]
K00412	76.241	-1.12824	0.408721	-2.76042	0.00577271	0.0414658	09100 Metabolism	09102 Energy metabolism	00190 Oxidative phosphorylation [PATH:ko00190]	CYTB, petB; ubiquinol-cytochrome c reductase cytochrome b subunit
K22186	158.545	-1.12314	0.354558	-3.16771	0.00153644	0.0156789	09100 Metabolism	09101 Carbohydrate metabolism	00040 Pentose and glucuronate interconversions [PATH:ko00040]	xylD; xylonate dehydratase [EC:4.2.1.82]
K01206	34497.7	-1.12312	0.236295	-4.75304	2.00384e-06	0.000125107	09100 Metabolism	09107 Glycan biosynthesis and metabolism	00511 Other glycan degradation [PATH:ko00511]	FUCA; alpha-L-fucosidase [EC:3.2.1.51]
K01085	584.022	-1.12176	0.218619	-5.13111	2.88044e-07	3.17713e-05	09100 Metabolism	09101 Carbohydrate metabolism	00010 Glycolysis / Gluconeogenesis [PATH:ko00010]	agp; glucose-1-phosphatase [EC:3.1.3.10]
K12555	441.284	-1.10061	0.274654	-4.00727	6.1424e-05	0.001428	09100 Metabolism	09107 Glycan biosynthesis and metabolism	00550 Peptidoglycan biosynthesis [PATH:ko00550]	pbp2A; penicillin-binding protein 2A [EC:2.4.1.129 3.4.16.4]
K01127	177.368	-1.09509	0.342151	-3.2006	0.0013714	0.0146197	09100 Metabolism	09107 Glycan biosynthesis and metabolism	00563 Glycosylphosphatidylinositol (GPI)-anchor biosynthesis [PATH:ko00563]	GPLD1; glycosylphosphatidylinositol phospholipase D [EC:3.1.4.50]
K01120	3011.99	-1.08786	0.242782	-4.48081	7.43601e-06	0.00030503	09100 Metabolism	09104 Nucleotide metabolism	00230 Purine metabolism [PATH:ko00230]	cpdP; 3',5'-cyclic-nucleotide phosphodiesterase [EC:3.1.4.17]
K18590	617.651	-1.0804	0.237706	-4.54509	5.49119e-06	0.000252432	09100 Metabolism	09108 Metabolism of cofactors and vitamins	00790 Folate biosynthesis [PATH:ko00790]	dfrA12, dhfr; dihydrofolate reductase (trimethoprim resistance protein) [EC:1.5.1.3]
K18590	617.651	-1.0804	0.237706	-4.54509	5.49119e-06	0.000252432	09100 Metabolism	09108 Metabolism of cofactors and vitamins	00670 One carbon pool by folate [PATH:ko00670]	dfrA12, dhfr; dihydrofolate reductase (trimethoprim resistance protein) [EC:1.5.1.3]
K00641	2517.77	-1.07721	0.204117	-5.27741	1.31026e-07	1.75769e-05	09100 Metabolism	09105 Amino acid metabolism	00270 Cysteine and methionine metabolism [PATH:ko00270]	metX; homoserine O-acetyltransferase/O-succinyltransferase [EC:2.3.1.31 2.3.1.46]
K00641	2517.77	-1.07721	0.204117	-5.27741	1.31026e-07	1.75769e-05	09100 Metabolism	09102 Energy metabolism	00920 Sulfur metabolism [PATH:ko00920]	metX; homoserine O-acetyltransferase/O-succinyltransferase [EC:2.3.1.31 2.3.1.46]
K01434	154.643	-1.07319	0.334195	-3.21126	0.00132156	0.0142289	09100 Metabolism	09110 Biosynthesis of other secondary metabolites	00311 Penicillin and cephalosporin biosynthesis [PATH:ko00311]	pac; penicillin G amidase [EC:3.5.1.11]
K13019	750.099	-1.07069	0.296706	-3.60859	0.000307866	0.00497749	09100 Metabolism	09101 Carbohydrate metabolism	00520 Amino sugar and nucleotide sugar metabolism [PATH:ko00520]	wbpI, wlbD; UDP-GlcNAc3NAcA epimerase [EC:5.1.3.23]
K13019	750.099	-1.07069	0.296706	-3.60859	0.000307866	0.00497749	09100 Metabolism	09107 Glycan biosynthesis and metabolism	00541 O-Antigen nucleotide sugar biosynthesis [PATH:ko00541]	wbpI, wlbD; UDP-GlcNAc3NAcA epimerase [EC:5.1.3.23]
K01197	4274.2	-1.07051	0.216622	-4.94182	7.73973e-07	6.56686e-05	09100 Metabolism	09107 Glycan biosynthesis and metabolism	00531 Glycosaminoglycan degradation [PATH:ko00531]	hya; hyaluronoglucosaminidase [EC:3.2.1.35]
K12975	15.3563	-1.06804	0.376771	-2.83471	0.00458668	0.0348637	09100 Metabolism	09107 Glycan biosynthesis and metabolism	00540 Lipopolysaccharide biosynthesis [PATH:ko00540]	eptB; KDO II ethanolaminephosphotransferase [EC:2.7.8.42]
K02564	11905.1	-1.06054	0.22623	-4.6879	2.76019e-06	0.000162256	09100 Metabolism	09101 Carbohydrate metabolism	00520 Amino sugar and nucleotide sugar metabolism [PATH:ko00520]	nagB, GNPDA; glucosamine-6-phosphate deaminase [EC:3.5.99.6]
K18912	160.448	-1.05248	0.365812	-2.87711	0.0040134	0.0317712	09100 Metabolism	09105 Amino acid metabolism	00340 Histidine metabolism [PATH:ko00340]	egtB; gamma-glutamyl hercynylcysteine S-oxide synthase [EC:1.14.99.50]
K00283	980.293	-1.05094	0.278056	-3.77962	0.000157071	0.00300432	09100 Metabolism	09101 Carbohydrate metabolism	00630 Glyoxylate and dicarboxylate metabolism [PATH:ko00630]	gcvPB; glycine dehydrogenase subunit 2 [EC:1.4.4.2]
K00283	980.293	-1.05094	0.278056	-3.77962	0.000157071	0.00300432	09100 Metabolism	09105 Amino acid metabolism	00260 Glycine, serine and threonine metabolism [PATH:ko00260]	gcvPB; glycine dehydrogenase subunit 2 [EC:1.4.4.2]
K01818	3610.84	-1.04893	0.267326	-3.92379	8.7165e-05	0.00188106	09100 Metabolism	09101 Carbohydrate metabolism	00040 Pentose and glucuronate interconversions [PATH:ko00040]	fucI; L-fucose/D-arabinose isomerase [EC:5.3.1.25 5.3.1.3]
K01818	3610.84	-1.04893	0.267326	-3.92379	8.7165e-05	0.00188106	09100 Metabolism	09101 Carbohydrate metabolism	00051 Fructose and mannose metabolism [PATH:ko00051]	fucI; L-fucose/D-arabinose isomerase [EC:5.3.1.25 5.3.1.3]
K01812	33718.2	-1.04865	0.264068	-3.97113	7.15323e-05	0.00159762	09100 Metabolism	09101 Carbohydrate metabolism	00040 Pentose and glucuronate interconversions [PATH:ko00040]	uxaC; glucuronate isomerase [EC:5.3.1.12]
K06122	24.692	-1.04287	0.371655	-2.80601	0.00501596	0.037187	09100 Metabolism	09103 Lipid metabolism	00561 Glycerolipid metabolism [PATH:ko00561]	dhbE; glycerol dehydratase small subunit [EC:4.2.1.30]
K17488	345.867	-1.03505	0.342114	-3.02547	0.00248249	0.0223811	09100 Metabolism	09108 Metabolism of cofactors and vitamins	00790 Folate biosynthesis [PATH:ko00790]	mptA; GTP cyclohydrolase IV [EC:3.5.4.39]
K00161	1203.7	-1.03201	0.307567	-3.35539	0.000792526	0.00969534	09100 Metabolism	09101 Carbohydrate metabolism	00010 Glycolysis / Gluconeogenesis [PATH:ko00010]	PDHA, pdhA; pyruvate dehydrogenase E1 component alpha subunit [EC:1.2.4.1]
K00161	1203.7	-1.03201	0.307567	-3.35539	0.000792526	0.00969534	09100 Metabolism	09101 Carbohydrate metabolism	00620 Pyruvate metabolism [PATH:ko00620]	PDHA, pdhA; pyruvate dehydrogenase E1 component alpha subunit [EC:1.2.4.1]
K00161	1203.7	-1.03201	0.307567	-3.35539	0.000792526	0.00969534	09100 Metabolism	09101 Carbohydrate metabolism	00020 Citrate cycle (TCA cycle) [PATH:ko00020]	PDHA, pdhA; pyruvate dehydrogenase E1 component alpha subunit [EC:1.2.4.1]
K01186	13502.5	-1.03033	0.188069	-5.47848	4.28994e-08	7.97854e-06	09100 Metabolism	09107 Glycan biosynthesis and metabolism	00511 Other glycan degradation [PATH:ko00511]	NEU1; sialidase-1 [EC:3.2.1.18]
K01186	13502.5	-1.03033	0.188069	-5.47848	4.28994e-08	7.97854e-06	09100 Metabolism	09103 Lipid metabolism	00600 Sphingolipid metabolism [PATH:ko00600]	NEU1; sialidase-1 [EC:3.2.1.18]
K09123	2834.75	-1.02863	0.32462	-3.16872	0.00153114	0.0156536	09100 Metabolism	09105 Amino acid metabolism	00330 Arginine and proline metabolism [PATH:ko00330]	lhpI; cis-L-3-hydroxyproline dehydratase [EC:4.2.1.171]
K01057	11270.6	-1.02681	0.224137	-4.58115	4.62431e-06	0.000227417	09100 Metabolism	09101 Carbohydrate metabolism	00030 Pentose phosphate pathway [PATH:ko00030]	PGLS, pgl, devB; 6-phosphogluconolactonase [EC:3.1.1.31]
K00021	796.486	-1.02286	0.356136	-2.8721	0.00407754	0.0321252	09100 Metabolism	09109 Metabolism of terpenoids and polyketides	00900 Terpenoid backbone biosynthesis [PATH:ko00900]	HMGCR; hydroxymethylglutaryl-CoA reductase (NADPH) [EC:1.1.1.34]
K19200	52.1234	-1.01935	0.335179	-3.04121	0.00235626	0.0214987	09100 Metabolism	09110 Biosynthesis of other secondary metabolites	00311 Penicillin and cephalosporin biosynthesis [PATH:ko00311]	IAL; isopenicillin-N N-acyltransferase like protein
K01724	220.784	-1.01379	0.295001	-3.43657	0.000589127	0.00776896	09100 Metabolism	09108 Metabolism of cofactors and vitamins	00790 Folate biosynthesis [PATH:ko00790]	PCBD, phhB; 4a-hydroxytetrahydrobiopterin dehydratase [EC:4.2.1.96]
K02775	2130.26	-1.01142	0.26637	-3.79705	0.00014643	0.00285581	09100 Metabolism	09101 Carbohydrate metabolism	00052 Galactose metabolism [PATH:ko00052]	gatC, sgcC; galactitol PTS system EIIC component
K01843	2752.12	-1.00466	0.204317	-4.91714	8.78191e-07	7.14574e-05	09100 Metabolism	09105 Amino acid metabolism	00310 Lysine degradation [PATH:ko00310]	kamA; lysine 2,3-aminomutase [EC:5.4.3.2]
K01846	67.8747	-0.99833	0.316208	-3.1572	0.00159293	0.0160864	09100 Metabolism	09101 Carbohydrate metabolism	00660 C5-Branched dibasic acid metabolism [PATH:ko00660]	glmS, mutS, mamA; methylaspartate mutase sigma subunit [EC:5.4.99.1]
K01846	67.8747	-0.99833	0.316208	-3.1572	0.00159293	0.0160864	09100 Metabolism	09101 Carbohydrate metabolism	00630 Glyoxylate and dicarboxylate metabolism [PATH:ko00630]	glmS, mutS, mamA; methylaspartate mutase sigma subunit [EC:5.4.99.1]
K22224	2018.58	-0.997417	0.308457	-3.23357	0.00122255	0.0133955	09100 Metabolism	09101 Carbohydrate metabolism	00010 Glycolysis / Gluconeogenesis [PATH:ko00010]	acdB; acetate---CoA ligase (ADP-forming) subunit beta [EC:6.2.1.13]
K22224	2018.58	-0.997417	0.308457	-3.23357	0.00122255	0.0133955	09100 Metabolism	09101 Carbohydrate metabolism	00640 Propanoate metabolism [PATH:ko00640]	acdB; acetate---CoA ligase (ADP-forming) subunit beta [EC:6.2.1.13]
K22224	2018.58	-0.997417	0.308457	-3.23357	0.00122255	0.0133955	09100 Metabolism	09101 Carbohydrate metabolism	00620 Pyruvate metabolism [PATH:ko00620]	acdB; acetate---CoA ligase (ADP-forming) subunit beta [EC:6.2.1.13]
K10793	212.487	-0.994767	0.336802	-2.95357	0.00314124	0.0264332	09100 Metabolism	09106 Metabolism of other amino acids	00470 D-Amino acid metabolism [PATH:ko00470]	prdA; D-proline reductase (dithiol) PrdA [EC:1.21.4.1]
K10793	212.487	-0.994767	0.336802	-2.95357	0.00314124	0.0264332	09100 Metabolism	09105 Amino acid metabolism	00330 Arginine and proline metabolism [PATH:ko00330]	prdA; D-proline reductase (dithiol) PrdA [EC:1.21.4.1]
K06447	2531.22	-0.989449	0.325834	-3.03667	0.00239207	0.0217654	09100 Metabolism	09105 Amino acid metabolism	00330 Arginine and proline metabolism [PATH:ko00330]	astD; succinylglutamic semialdehyde dehydrogenase [EC:1.2.1.71]
K01637	97.9594	-0.989355	0.357951	-2.76394	0.00571079	0.0411999	09100 Metabolism	09101 Carbohydrate metabolism	00630 Glyoxylate and dicarboxylate metabolism [PATH:ko00630]	E4.1.3.1, aceA; isocitrate lyase [EC:4.1.3.1]
K03800	2080.21	-0.984698	0.273852	-3.59573	0.000323486	0.00512978	09100 Metabolism	09108 Metabolism of cofactors and vitamins	00785 Lipoic acid metabolism [PATH:ko00785]	lplA, lplJ, lipL1; lipoate---protein ligase [EC:6.3.1.20]
K01905	2034.36	-0.982634	0.305967	-3.21157	0.0013201	0.0142289	09100 Metabolism	09101 Carbohydrate metabolism	00620 Pyruvate metabolism [PATH:ko00620]	acdA; acetate---CoA ligase (ADP-forming) subunit alpha [EC:6.2.1.13]
K01905	2034.36	-0.982634	0.305967	-3.21157	0.0013201	0.0142289	09100 Metabolism	09101 Carbohydrate metabolism	00640 Propanoate metabolism [PATH:ko00640]	acdA; acetate---CoA ligase (ADP-forming) subunit alpha [EC:6.2.1.13]
K01905	2034.36	-0.982634	0.305967	-3.21157	0.0013201	0.0142289	09100 Metabolism	09101 Carbohydrate metabolism	00010 Glycolysis / Gluconeogenesis [PATH:ko00010]	acdA; acetate---CoA ligase (ADP-forming) subunit alpha [EC:6.2.1.13]
K22081	364.174	-0.978573	0.357888	-2.7343	0.00625126	0.0441054	09100 Metabolism	09102 Energy metabolism	00680 Methane metabolism [PATH:ko00680]	mgsA; methylamine---glutamate N-methyltransferase subunit A [EC:2.1.1.21]
K07094	563.986	-0.967983	0.263571	-3.67257	0.000240121	0.00414553	09100 Metabolism	09103 Lipid metabolism	00564 Glycerophospholipid metabolism [PATH:ko00564]	pcrB; heptaprenylglyceryl phosphate synthase [EC:2.5.1.-]
K18012	659.001	-0.963884	0.277308	-3.47587	0.000509206	0.00706977	09100 Metabolism	09105 Amino acid metabolism	00310 Lysine degradation [PATH:ko00310]	kdd; L-erythro-3,5-diaminohexanoate dehydrogenase [EC:1.4.1.11]
K00162	1367.06	-0.95638	0.334628	-2.85804	0.00426262	0.0332108	09100 Metabolism	09101 Carbohydrate metabolism	00620 Pyruvate metabolism [PATH:ko00620]	PDHB, pdhB; pyruvate dehydrogenase E1 component beta subunit [EC:1.2.4.1]
K00162	1367.06	-0.95638	0.334628	-2.85804	0.00426262	0.0332108	09100 Metabolism	09101 Carbohydrate metabolism	00020 Citrate cycle (TCA cycle) [PATH:ko00020]	PDHB, pdhB; pyruvate dehydrogenase E1 component beta subunit [EC:1.2.4.1]
K00162	1367.06	-0.95638	0.334628	-2.85804	0.00426262	0.0332108	09100 Metabolism	09101 Carbohydrate metabolism	00010 Glycolysis / Gluconeogenesis [PATH:ko00010]	PDHB, pdhB; pyruvate dehydrogenase E1 component beta subunit [EC:1.2.4.1]
K01684	1901.76	-0.955462	0.298588	-3.19994	0.00137458	0.0146197	09100 Metabolism	09101 Carbohydrate metabolism	00052 Galactose metabolism [PATH:ko00052]	dgoD; galactonate dehydratase [EC:4.2.1.6]
K18011	473.193	-0.95486	0.284414	-3.35729	0.000787109	0.00968232	09100 Metabolism	09105 Amino acid metabolism	00310 Lysine degradation [PATH:ko00310]	kamE; beta-lysine 5,6-aminomutase beta subunit [EC:5.4.3.3]
K18011	473.193	-0.95486	0.284414	-3.35729	0.000787109	0.00968232	09100 Metabolism	09106 Metabolism of other amino acids	00470 D-Amino acid metabolism [PATH:ko00470]	kamE; beta-lysine 5,6-aminomutase beta subunit [EC:5.4.3.3]
K12343	882.419	-0.946637	0.282264	-3.35373	0.000797289	0.00972321	09100 Metabolism	09103 Lipid metabolism	00140 Steroid hormone biosynthesis [PATH:ko00140]	SRD5A1; 3-oxo-5-alpha-steroid 4-dehydrogenase 1 [EC:1.3.1.22]
K00395	269.421	-0.945642	0.332931	-2.84035	0.00450638	0.034491	09100 Metabolism	09102 Energy metabolism	00920 Sulfur metabolism [PATH:ko00920]	aprB; adenylylsulfate reductase, subunit B [EC:1.8.99.2]
K01195	8559.13	-0.943599	0.25886	-3.6452	0.000267179	0.00445762	09100 Metabolism	09108 Metabolism of cofactors and vitamins	00860 Porphyrin and chlorophyll metabolism [PATH:ko00860]	uidA, GUSB; beta-glucuronidase [EC:3.2.1.31]
K01195	8559.13	-0.943599	0.25886	-3.6452	0.000267179	0.00445762	09100 Metabolism	09111 Xenobiotics biodegradation and metabolism	00983 Drug metabolism - other enzymes [PATH:ko00983]	uidA, GUSB; beta-glucuronidase [EC:3.2.1.31]
K01195	8559.13	-0.943599	0.25886	-3.6452	0.000267179	0.00445762	09100 Metabolism	09107 Glycan biosynthesis and metabolism	00531 Glycosaminoglycan degradation [PATH:ko00531]	uidA, GUSB; beta-glucuronidase [EC:3.2.1.31]
K01195	8559.13	-0.943599	0.25886	-3.6452	0.000267179	0.00445762	09100 Metabolism	09101 Carbohydrate metabolism	00040 Pentose and glucuronate interconversions [PATH:ko00040]	uidA, GUSB; beta-glucuronidase [EC:3.2.1.31]
K01195	8559.13	-0.943599	0.25886	-3.6452	0.000267179	0.00445762	09100 Metabolism	09110 Biosynthesis of other secondary metabolites	00944 Flavone and flavonol biosynthesis [PATH:ko00944]	uidA, GUSB; beta-glucuronidase [EC:3.2.1.31]
K01195	8559.13	-0.943599	0.25886	-3.6452	0.000267179	0.00445762	09100 Metabolism	09101 Carbohydrate metabolism	00053 Ascorbate and aldarate metabolism [PATH:ko00053]	uidA, GUSB; beta-glucuronidase [EC:3.2.1.31]
K17218	102.959	-0.940931	0.286578	-3.28333	0.00102587	0.0117607	09100 Metabolism	09102 Energy metabolism	00920 Sulfur metabolism [PATH:ko00920]	sqr; sulfide:quinone oxidoreductase [EC:1.8.5.4]
K03079	1431.36	-0.93962	0.278866	-3.36943	0.000753238	0.00937017	09100 Metabolism	09101 Carbohydrate metabolism	00040 Pentose and glucuronate interconversions [PATH:ko00040]	ulaE, sgaU, sgbU; L-ribulose-5-phosphate 3-epimerase [EC:5.1.3.22]
K03079	1431.36	-0.93962	0.278866	-3.36943	0.000753238	0.00937017	09100 Metabolism	09101 Carbohydrate metabolism	00053 Ascorbate and aldarate metabolism [PATH:ko00053]	ulaE, sgaU, sgbU; L-ribulose-5-phosphate 3-epimerase [EC:5.1.3.22]
K22226	1170.96	-0.935542	0.322795	-2.89825	0.00375247	0.0301926	09100 Metabolism	09108 Metabolism of cofactors and vitamins	00860 Porphyrin and chlorophyll metabolism [PATH:ko00860]	ahbC; Fe-coproporphyrin III synthase
K01909	218.736	-0.928953	0.256419	-3.6228	0.00029143	0.00478977	09100 Metabolism	09103 Lipid metabolism	00071 Fatty acid degradation [PATH:ko00071]	mbtM; long-chain-fatty-acid--[acyl-carrier-protein] ligase [EC:6.2.1.20]
K02844	58.4973	-0.925967	0.323041	-2.86641	0.00415157	0.032502	09100 Metabolism	09107 Glycan biosynthesis and metabolism	00540 Lipopolysaccharide biosynthesis [PATH:ko00540]	waaG, rfaG; UDP-glucose:(heptosyl)LPS alpha-1,3-glucosyltransferase [EC:2.4.1.-]
K01813	7122.48	-0.92148	0.25652	-3.59223	0.000327855	0.00517427	09100 Metabolism	09101 Carbohydrate metabolism	00051 Fructose and mannose metabolism [PATH:ko00051]	rhaA; L-rhamnose isomerase [EC:5.3.1.14]
K12373	24157.2	-0.918339	0.230533	-3.98355	6.78929e-05	0.00153875	09100 Metabolism	09101 Carbohydrate metabolism	00520 Amino sugar and nucleotide sugar metabolism [PATH:ko00520]	HEXA_B; hexosaminidase [EC:3.2.1.52]
K12373	24157.2	-0.918339	0.230533	-3.98355	6.78929e-05	0.00153875	09100 Metabolism	09107 Glycan biosynthesis and metabolism	00603 Glycosphingolipid biosynthesis - globo and isoglobo series [PATH:ko00603]	HEXA_B; hexosaminidase [EC:3.2.1.52]
K12373	24157.2	-0.918339	0.230533	-3.98355	6.78929e-05	0.00153875	09100 Metabolism	09107 Glycan biosynthesis and metabolism	00604 Glycosphingolipid biosynthesis - ganglio series [PATH:ko00604]	HEXA_B; hexosaminidase [EC:3.2.1.52]
K12373	24157.2	-0.918339	0.230533	-3.98355	6.78929e-05	0.00153875	09100 Metabolism	09107 Glycan biosynthesis and metabolism	00531 Glycosaminoglycan degradation [PATH:ko00531]	HEXA_B; hexosaminidase [EC:3.2.1.52]
K12373	24157.2	-0.918339	0.230533	-3.98355	6.78929e-05	0.00153875	09100 Metabolism	09107 Glycan biosynthesis and metabolism	00511 Other glycan degradation [PATH:ko00511]	HEXA_B; hexosaminidase [EC:3.2.1.52]
K12373	24157.2	-0.918339	0.230533	-3.98355	6.78929e-05	0.00153875	09100 Metabolism	09107 Glycan biosynthesis and metabolism	00513 Various types of N-glycan biosynthesis [PATH:ko00513]	HEXA_B; hexosaminidase [EC:3.2.1.52]
K06041	4610.96	-0.914938	0.215272	-4.25014	2.13637e-05	0.000646576	09100 Metabolism	09107 Glycan biosynthesis and metabolism	00540 Lipopolysaccharide biosynthesis [PATH:ko00540]	kdsD, kpsF; arabinose-5-phosphate isomerase [EC:5.3.1.13]
K02204	6385.63	-0.910455	0.266231	-3.41979	0.000626689	0.00813221	09100 Metabolism	09105 Amino acid metabolism	00260 Glycine, serine and threonine metabolism [PATH:ko00260]	thrB2; homoserine kinase type II [EC:2.7.1.39]
K03337	864.537	-0.906001	0.315772	-2.86916	0.00411566	0.0323741	09100 Metabolism	09101 Carbohydrate metabolism	00562 Inositol phosphate metabolism [PATH:ko00562]	iolB; 5-deoxy-glucuronate isomerase [EC:5.3.1.30]
K02230	7197.28	-0.902978	0.292863	-3.08328	0.00204733	0.0194487	09100 Metabolism	09108 Metabolism of cofactors and vitamins	00860 Porphyrin and chlorophyll metabolism [PATH:ko00860]	cobN; cobaltochelatase CobN [EC:6.6.1.2]
K00605	2343.54	-0.901556	0.16909	-5.3318	9.72445e-08	1.49461e-05	09100 Metabolism	09101 Carbohydrate metabolism	00630 Glyoxylate and dicarboxylate metabolism [PATH:ko00630]	gcvT, AMT; aminomethyltransferase [EC:2.1.2.10]
K00605	2343.54	-0.901556	0.16909	-5.3318	9.72445e-08	1.49461e-05	09100 Metabolism	09105 Amino acid metabolism	00260 Glycine, serine and threonine metabolism [PATH:ko00260]	gcvT, AMT; aminomethyltransferase [EC:2.1.2.10]
K00605	2343.54	-0.901556	0.16909	-5.3318	9.72445e-08	1.49461e-05	09100 Metabolism	09108 Metabolism of cofactors and vitamins	00670 One carbon pool by folate [PATH:ko00670]	gcvT, AMT; aminomethyltransferase [EC:2.1.2.10]
K02472	743.935	-0.88495	0.212039	-4.17352	2.99928e-05	0.000836343	09100 Metabolism	09101 Carbohydrate metabolism	00520 Amino sugar and nucleotide sugar metabolism [PATH:ko00520]	wecC; UDP-N-acetyl-D-mannosaminuronic acid dehydrogenase [EC:1.1.1.336]
K02472	743.935	-0.88495	0.212039	-4.17352	2.99928e-05	0.000836343	09100 Metabolism	09107 Glycan biosynthesis and metabolism	00541 O-Antigen nucleotide sugar biosynthesis [PATH:ko00541]	wecC; UDP-N-acetyl-D-mannosaminuronic acid dehydrogenase [EC:1.1.1.336]
K09769	3143.15	-0.882256	0.310762	-2.83901	0.00452536	0.0345298	09100 Metabolism	09104 Nucleotide metabolism	00240 Pyrimidine metabolism [PATH:ko00240]	ymdB; 2',3'-cyclic-nucleotide 2'-phosphodiesterase [EC:3.1.4.16]
K09769	3143.15	-0.882256	0.310762	-2.83901	0.00452536	0.0345298	09100 Metabolism	09104 Nucleotide metabolism	00230 Purine metabolism [PATH:ko00230]	ymdB; 2',3'-cyclic-nucleotide 2'-phosphodiesterase [EC:3.1.4.16]
K00202	1353.78	-0.880943	0.127915	-6.88695	5.70001e-12	8.08343e-09	09100 Metabolism	09102 Energy metabolism	00680 Methane metabolism [PATH:ko00680]	fwdC, fmdC; formylmethanofuran dehydrogenase subunit C [EC:1.2.7.12]
K00603	844.435	-0.87489	0.26515	-3.2996	0.000968239	0.0112286	09100 Metabolism	09108 Metabolism of cofactors and vitamins	00670 One carbon pool by folate [PATH:ko00670]	fctD; glutamate formiminotransferase / 5-formyltetrahydrofolate cyclo-ligase [EC:2.1.2.5 6.3.3.2]
K00603	844.435	-0.87489	0.26515	-3.2996	0.000968239	0.0112286	09100 Metabolism	09105 Amino acid metabolism	00340 Histidine metabolism [PATH:ko00340]	fctD; glutamate formiminotransferase / 5-formyltetrahydrofolate cyclo-ligase [EC:2.1.2.5 6.3.3.2]
K08678	2491.05	-0.871226	0.211549	-4.11832	3.81644e-05	0.000989186	09100 Metabolism	09101 Carbohydrate metabolism	00520 Amino sugar and nucleotide sugar metabolism [PATH:ko00520]	UXS1, uxs; UDP-glucuronate decarboxylase [EC:4.1.1.35]
K01947	3130.47	-0.857187	0.242036	-3.54156	0.000397763	0.0059918	09100 Metabolism	09108 Metabolism of cofactors and vitamins	00780 Biotin metabolism [PATH:ko00780]	birA-coaX; biotin---[acetyl-CoA-carboxylase] ligase / type III pantothenate kinase [EC:6.3.4.15 2.7.1.33]
K01947	3130.47	-0.857187	0.242036	-3.54156	0.000397763	0.0059918	09100 Metabolism	09108 Metabolism of cofactors and vitamins	00770 Pantothenate and CoA biosynthesis [PATH:ko00770]	birA-coaX; biotin---[acetyl-CoA-carboxylase] ligase / type III pantothenate kinase [EC:6.3.4.15 2.7.1.33]
K00844	2833.42	-0.855677	0.233884	-3.65856	0.000253641	0.00430409	09100 Metabolism	09101 Carbohydrate metabolism	00010 Glycolysis / Gluconeogenesis [PATH:ko00010]	HK; hexokinase [EC:2.7.1.1]
K00844	2833.42	-0.855677	0.233884	-3.65856	0.000253641	0.00430409	09100 Metabolism	09101 Carbohydrate metabolism	00052 Galactose metabolism [PATH:ko00052]	HK; hexokinase [EC:2.7.1.1]
K00844	2833.42	-0.855677	0.233884	-3.65856	0.000253641	0.00430409	09100 Metabolism	09110 Biosynthesis of other secondary metabolites	00524 Neomycin, kanamycin and gentamicin biosynthesis [PATH:ko00524]	HK; hexokinase [EC:2.7.1.1]
K00844	2833.42	-0.855677	0.233884	-3.65856	0.000253641	0.00430409	09100 Metabolism	09101 Carbohydrate metabolism	00520 Amino sugar and nucleotide sugar metabolism [PATH:ko00520]	HK; hexokinase [EC:2.7.1.1]
K00844	2833.42	-0.855677	0.233884	-3.65856	0.000253641	0.00430409	09100 Metabolism	09101 Carbohydrate metabolism	00051 Fructose and mannose metabolism [PATH:ko00051]	HK; hexokinase [EC:2.7.1.1]
K00844	2833.42	-0.855677	0.233884	-3.65856	0.000253641	0.00430409	09100 Metabolism	09101 Carbohydrate metabolism	00500 Starch and sucrose metabolism [PATH:ko00500]	HK; hexokinase [EC:2.7.1.1]
K00844	2833.42	-0.855677	0.233884	-3.65856	0.000253641	0.00430409	09100 Metabolism	09110 Biosynthesis of other secondary metabolites	00521 Streptomycin biosynthesis [PATH:ko00521]	HK; hexokinase [EC:2.7.1.1]
K06606	389.864	-0.852709	0.291255	-2.9277	0.00341476	0.028108	09100 Metabolism	09101 Carbohydrate metabolism	00562 Inositol phosphate metabolism [PATH:ko00562]	iolI; 2-keto-myo-inositol isomerase [EC:5.3.99.11]
K01468	671.034	-0.85203	0.224821	-3.78981	0.00015076	0.00292303	09100 Metabolism	09105 Amino acid metabolism	00340 Histidine metabolism [PATH:ko00340]	hutI, AMDHD1; imidazolonepropionase [EC:3.5.2.7]
K03473	1802.67	-0.845439	0.262004	-3.22682	0.00125175	0.01364	09100 Metabolism	09108 Metabolism of cofactors and vitamins	00750 Vitamin B6 metabolism [PATH:ko00750]	pdxB; erythronate-4-phosphate dehydrogenase [EC:1.1.1.290]
K01729	7013.69	-0.84356	0.223831	-3.76873	0.000164078	0.00309658	09100 Metabolism	09101 Carbohydrate metabolism	00051 Fructose and mannose metabolism [PATH:ko00051]	algL; poly(beta-D-mannuronate) lyase [EC:4.2.2.3]
K00963	1959.9	-0.841341	0.212419	-3.96077	7.47097e-05	0.0016481	09100 Metabolism	09101 Carbohydrate metabolism	00520 Amino sugar and nucleotide sugar metabolism [PATH:ko00520]	UGP2, galU, galF; UTP--glucose-1-phosphate uridylyltransferase [EC:2.7.7.9]
K00963	1959.9	-0.841341	0.212419	-3.96077	7.47097e-05	0.0016481	09100 Metabolism	09107 Glycan biosynthesis and metabolism	00541 O-Antigen nucleotide sugar biosynthesis [PATH:ko00541]	UGP2, galU, galF; UTP--glucose-1-phosphate uridylyltransferase [EC:2.7.7.9]
K00963	1959.9	-0.841341	0.212419	-3.96077	7.47097e-05	0.0016481	09100 Metabolism	09101 Carbohydrate metabolism	00052 Galactose metabolism [PATH:ko00052]	UGP2, galU, galF; UTP--glucose-1-phosphate uridylyltransferase [EC:2.7.7.9]
K00963	1959.9	-0.841341	0.212419	-3.96077	7.47097e-05	0.0016481	09100 Metabolism	09101 Carbohydrate metabolism	00040 Pentose and glucuronate interconversions [PATH:ko00040]	UGP2, galU, galF; UTP--glucose-1-phosphate uridylyltransferase [EC:2.7.7.9]
K00963	1959.9	-0.841341	0.212419	-3.96077	7.47097e-05	0.0016481	09100 Metabolism	09101 Carbohydrate metabolism	00500 Starch and sucrose metabolism [PATH:ko00500]	UGP2, galU, galF; UTP--glucose-1-phosphate uridylyltransferase [EC:2.7.7.9]
K01192	10153.9	-0.841006	0.209937	-4.00599	6.17581e-05	0.00143241	09100 Metabolism	09107 Glycan biosynthesis and metabolism	00511 Other glycan degradation [PATH:ko00511]	E3.2.1.25, MANBA, manB; beta-mannosidase [EC:3.2.1.25]
K01194	2160.93	-0.839265	0.285314	-2.94155	0.00326571	0.0272198	09100 Metabolism	09101 Carbohydrate metabolism	00500 Starch and sucrose metabolism [PATH:ko00500]	TREH, treA, treF; alpha,alpha-trehalase [EC:3.2.1.28]
K08302	403.061	-0.836083	0.289152	-2.8915	0.00383413	0.0307195	09100 Metabolism	09101 Carbohydrate metabolism	00052 Galactose metabolism [PATH:ko00052]	gatY-kbaY; tagatose 1,6-diphosphate aldolase GatY/KbaY [EC:4.1.2.40]
K01226	1245.05	-0.835552	0.27208	-3.07098	0.00213361	0.0200571	09100 Metabolism	09101 Carbohydrate metabolism	00500 Starch and sucrose metabolism [PATH:ko00500]	treC; trehalose-6-phosphate hydrolase [EC:3.2.1.93]
K01805	3316.57	-0.835211	0.2763	-3.02284	0.00250413	0.0224354	09100 Metabolism	09101 Carbohydrate metabolism	00040 Pentose and glucuronate interconversions [PATH:ko00040]	xylA; xylose isomerase [EC:5.3.1.5]
K01805	3316.57	-0.835211	0.2763	-3.02284	0.00250413	0.0224354	09100 Metabolism	09101 Carbohydrate metabolism	00051 Fructose and mannose metabolism [PATH:ko00051]	xylA; xylose isomerase [EC:5.3.1.5]
K15778	9482.42	-0.83155	0.194322	-4.27925	1.87528e-05	0.000589111	09100 Metabolism	09101 Carbohydrate metabolism	00520 Amino sugar and nucleotide sugar metabolism [PATH:ko00520]	pmm-pgm; phosphomannomutase / phosphoglucomutase [EC:5.4.2.8 5.4.2.2]
K15778	9482.42	-0.83155	0.194322	-4.27925	1.87528e-05	0.000589111	09100 Metabolism	09101 Carbohydrate metabolism	00010 Glycolysis / Gluconeogenesis [PATH:ko00010]	pmm-pgm; phosphomannomutase / phosphoglucomutase [EC:5.4.2.8 5.4.2.2]
K15778	9482.42	-0.83155	0.194322	-4.27925	1.87528e-05	0.000589111	09100 Metabolism	09104 Nucleotide metabolism	00230 Purine metabolism [PATH:ko00230]	pmm-pgm; phosphomannomutase / phosphoglucomutase [EC:5.4.2.8 5.4.2.2]
K15778	9482.42	-0.83155	0.194322	-4.27925	1.87528e-05	0.000589111	09100 Metabolism	09101 Carbohydrate metabolism	00051 Fructose and mannose metabolism [PATH:ko00051]	pmm-pgm; phosphomannomutase / phosphoglucomutase [EC:5.4.2.8 5.4.2.2]
K15778	9482.42	-0.83155	0.194322	-4.27925	1.87528e-05	0.000589111	09100 Metabolism	09101 Carbohydrate metabolism	00030 Pentose phosphate pathway [PATH:ko00030]	pmm-pgm; phosphomannomutase / phosphoglucomutase [EC:5.4.2.8 5.4.2.2]
K15778	9482.42	-0.83155	0.194322	-4.27925	1.87528e-05	0.000589111	09100 Metabolism	09101 Carbohydrate metabolism	00052 Galactose metabolism [PATH:ko00052]	pmm-pgm; phosphomannomutase / phosphoglucomutase [EC:5.4.2.8 5.4.2.2]
K15778	9482.42	-0.83155	0.194322	-4.27925	1.87528e-05	0.000589111	09100 Metabolism	09101 Carbohydrate metabolism	00500 Starch and sucrose metabolism [PATH:ko00500]	pmm-pgm; phosphomannomutase / phosphoglucomutase [EC:5.4.2.8 5.4.2.2]
K15778	9482.42	-0.83155	0.194322	-4.27925	1.87528e-05	0.000589111	09100 Metabolism	09110 Biosynthesis of other secondary metabolites	00521 Streptomycin biosynthesis [PATH:ko00521]	pmm-pgm; phosphomannomutase / phosphoglucomutase [EC:5.4.2.8 5.4.2.2]
K20859	24.8851	-0.82528	0.292153	-2.82483	0.00473063	0.0355765	09100 Metabolism	09106 Metabolism of other amino acids	00440 Phosphonate and phosphinate metabolism [PATH:ko00440]	phnPP; phosphoribosyl 1,2-cyclic phosphate 1,2-diphosphodiesterase [EC:3.1.4.57]
K01055	148.717	-0.824558	0.274317	-3.00586	0.00264833	0.0234732	09100 Metabolism	09111 Xenobiotics biodegradation and metabolism	00362 Benzoate degradation [PATH:ko00362]	pcaD; 3-oxoadipate enol-lactonase [EC:3.1.1.24]
K09988	1012.86	-0.823218	0.295543	-2.78544	0.00534551	0.0391146	09100 Metabolism	09101 Carbohydrate metabolism	00040 Pentose and glucuronate interconversions [PATH:ko00040]	lyxA; D-lyxose ketol-isomerase [EC:5.3.1.15]
K00979	4375.72	-0.806875	0.22849	-3.53134	0.000413464	0.00612392	09100 Metabolism	09107 Glycan biosynthesis and metabolism	00540 Lipopolysaccharide biosynthesis [PATH:ko00540]	kdsB; 3-deoxy-manno-octulosonate cytidylyltransferase (CMP-KDO synthetase) [EC:2.7.7.38]
K01771	1777.51	-0.802249	0.160404	-5.00143	5.69066e-07	5.13557e-05	09100 Metabolism	09101 Carbohydrate metabolism	00562 Inositol phosphate metabolism [PATH:ko00562]	plc; 1-phosphatidylinositol phosphodiesterase [EC:4.6.1.13]
K19872	756.717	-0.801338	0.222678	-3.59865	0.000319878	0.00508068	09100 Metabolism	09107 Glycan biosynthesis and metabolism	00515 Mannose type O-glycan biosynthesis [PATH:ko00515]	FKTN; fukutin [EC:2.7.8.-]
K13018	1139.08	-0.792058	0.165628	-4.78214	1.73438e-06	0.000115552	09100 Metabolism	09107 Glycan biosynthesis and metabolism	00541 O-Antigen nucleotide sugar biosynthesis [PATH:ko00541]	wbpD, wlbB; UDP-2-acetamido-3-amino-2,3-dideoxy-glucuronate N-acetyltransferase [EC:2.3.1.201]
K13018	1139.08	-0.792058	0.165628	-4.78214	1.73438e-06	0.000115552	09100 Metabolism	09101 Carbohydrate metabolism	00520 Amino sugar and nucleotide sugar metabolism [PATH:ko00520]	wbpD, wlbB; UDP-2-acetamido-3-amino-2,3-dideoxy-glucuronate N-acetyltransferase [EC:2.3.1.201]
K13821	1532.78	-0.791679	0.183484	-4.31471	1.59811e-05	0.000519464	09100 Metabolism	09105 Amino acid metabolism	00330 Arginine and proline metabolism [PATH:ko00330]	putA; RHH-type transcriptional regulator, proline utilization regulon repressor / proline dehydrogenase / delta 1-pyrroline-5-carboxylate dehydrogenase [EC:1.5.5.2 1.2.1.88]
K13821	1532.78	-0.791679	0.183484	-4.31471	1.59811e-05	0.000519464	09100 Metabolism	09105 Amino acid metabolism	00250 Alanine, aspartate and glutamate metabolism [PATH:ko00250]	putA; RHH-type transcriptional regulator, proline utilization regulon repressor / proline dehydrogenase / delta 1-pyrroline-5-carboxylate dehydrogenase [EC:1.5.5.2 1.2.1.88]
K01439	7656.56	-0.788858	0.248663	-3.1724	0.00151183	0.0155523	09100 Metabolism	09105 Amino acid metabolism	00300 Lysine biosynthesis [PATH:ko00300]	dapE; succinyl-diaminopimelate desuccinylase [EC:3.5.1.18]
K08693	1756.26	-0.783385	0.19579	-4.00114	6.30375e-05	0.00145529	09100 Metabolism	09108 Metabolism of cofactors and vitamins	00760 Nicotinate and nicotinamide metabolism [PATH:ko00760]	yfkN; 2',3'-cyclic-nucleotide 2'-phosphodiesterase / 3'-nucleotidase / 5'-nucleotidase [EC:3.1.4.16 3.1.3.6 3.1.3.5]
K08693	1756.26	-0.783385	0.19579	-4.00114	6.30375e-05	0.00145529	09100 Metabolism	09104 Nucleotide metabolism	00240 Pyrimidine metabolism [PATH:ko00240]	yfkN; 2',3'-cyclic-nucleotide 2'-phosphodiesterase / 3'-nucleotidase / 5'-nucleotidase [EC:3.1.4.16 3.1.3.6 3.1.3.5]
K08693	1756.26	-0.783385	0.19579	-4.00114	6.30375e-05	0.00145529	09100 Metabolism	09104 Nucleotide metabolism	00230 Purine metabolism [PATH:ko00230]	yfkN; 2',3'-cyclic-nucleotide 2'-phosphodiesterase / 3'-nucleotidase / 5'-nucleotidase [EC:3.1.4.16 3.1.3.6 3.1.3.5]
K01795	1102.09	-0.783136	0.163521	-4.78921	1.67439e-06	0.000113387	09100 Metabolism	09101 Carbohydrate metabolism	00051 Fructose and mannose metabolism [PATH:ko00051]	algG; mannuronan 5-epimerase [EC:5.1.3.37]
K01627	4958.14	-0.781624	0.209509	-3.73075	0.000190911	0.00347739	09100 Metabolism	09107 Glycan biosynthesis and metabolism	00540 Lipopolysaccharide biosynthesis [PATH:ko00540]	kdsA; 2-dehydro-3-deoxyphosphooctonate aldolase (KDO 8-P synthase) [EC:2.5.1.55]
K13990	844.543	-0.780666	0.251309	-3.1064	0.00189382	0.0184298	09100 Metabolism	09105 Amino acid metabolism	00340 Histidine metabolism [PATH:ko00340]	FTCD; glutamate formiminotransferase / formiminotetrahydrofolate cyclodeaminase [EC:2.1.2.5 4.3.1.4]
K13990	844.543	-0.780666	0.251309	-3.1064	0.00189382	0.0184298	09100 Metabolism	09108 Metabolism of cofactors and vitamins	00670 One carbon pool by folate [PATH:ko00670]	FTCD; glutamate formiminotransferase / formiminotetrahydrofolate cyclodeaminase [EC:2.1.2.5 4.3.1.4]
K15893	628.055	-0.779613	0.225593	-3.45584	0.000548579	0.00742822	09100 Metabolism	09105 Amino acid metabolism	00260 Glycine, serine and threonine metabolism [PATH:ko00260]	HPR1; glycerate dehydrogenase [EC:1.1.1.29]
K15893	628.055	-0.779613	0.225593	-3.45584	0.000548579	0.00742822	09100 Metabolism	09101 Carbohydrate metabolism	00630 Glyoxylate and dicarboxylate metabolism [PATH:ko00630]	HPR1; glycerate dehydrogenase [EC:1.1.1.29]
K01849	5035.72	-0.769968	0.243414	-3.1632	0.00156043	0.0158176	09100 Metabolism	09105 Amino acid metabolism	00280 Valine, leucine and isoleucine degradation [PATH:ko00280]	E5.4.99.2B, mcmA2; methylmalonyl-CoA mutase, C-terminal domain [EC:5.4.99.2]
K01849	5035.72	-0.769968	0.243414	-3.1632	0.00156043	0.0158176	09100 Metabolism	09101 Carbohydrate metabolism	00630 Glyoxylate and dicarboxylate metabolism [PATH:ko00630]	E5.4.99.2B, mcmA2; methylmalonyl-CoA mutase, C-terminal domain [EC:5.4.99.2]
K01849	5035.72	-0.769968	0.243414	-3.1632	0.00156043	0.0158176	09100 Metabolism	09102 Energy metabolism	00720 Carbon fixation pathways in prokaryotes [PATH:ko00720]	E5.4.99.2B, mcmA2; methylmalonyl-CoA mutase, C-terminal domain [EC:5.4.99.2]
K01849	5035.72	-0.769968	0.243414	-3.1632	0.00156043	0.0158176	09100 Metabolism	09101 Carbohydrate metabolism	00640 Propanoate metabolism [PATH:ko00640]	E5.4.99.2B, mcmA2; methylmalonyl-CoA mutase, C-terminal domain [EC:5.4.99.2]
K01486	4096.1	-0.76976	0.171461	-4.48942	7.1419e-06	0.000294181	09100 Metabolism	09104 Nucleotide metabolism	00230 Purine metabolism [PATH:ko00230]	ade; adenine deaminase [EC:3.5.4.2]
K00029	3814.27	-0.765596	0.124162	-6.16609	7.00007e-10	3.02129e-07	09100 Metabolism	09101 Carbohydrate metabolism	00620 Pyruvate metabolism [PATH:ko00620]	E1.1.1.40, maeB; malate dehydrogenase (oxaloacetate-decarboxylating)(NADP+) [EC:1.1.1.40]
K00029	3814.27	-0.765596	0.124162	-6.16609	7.00007e-10	3.02129e-07	09100 Metabolism	09102 Energy metabolism	00710 Carbon fixation in photosynthetic organisms [PATH:ko00710]	E1.1.1.40, maeB; malate dehydrogenase (oxaloacetate-decarboxylating)(NADP+) [EC:1.1.1.40]
K00102	332.469	-0.764919	0.235374	-3.2498	0.00115485	0.0128378	09100 Metabolism	09101 Carbohydrate metabolism	00620 Pyruvate metabolism [PATH:ko00620]	LDHD, dld; D-lactate dehydrogenase (cytochrome) [EC:1.1.2.4]
K01061	1831.74	-0.760837	0.235666	-3.22846	0.00124459	0.0135919	09100 Metabolism	09111 Xenobiotics biodegradation and metabolism	00364 Fluorobenzoate degradation [PATH:ko00364]	E3.1.1.45; carboxymethylenebutenolidase [EC:3.1.1.45]
K01061	1831.74	-0.760837	0.235666	-3.22846	0.00124459	0.0135919	09100 Metabolism	09111 Xenobiotics biodegradation and metabolism	00361 Chlorocyclohexane and chlorobenzene degradation [PATH:ko00361]	E3.1.1.45; carboxymethylenebutenolidase [EC:3.1.1.45]
K01061	1831.74	-0.760837	0.235666	-3.22846	0.00124459	0.0135919	09100 Metabolism	09111 Xenobiotics biodegradation and metabolism	00623 Toluene degradation [PATH:ko00623]	E3.1.1.45; carboxymethylenebutenolidase [EC:3.1.1.45]
K01895	9959.64	-0.755333	0.206904	-3.65064	0.000261584	0.00439381	09100 Metabolism	09101 Carbohydrate metabolism	00010 Glycolysis / Gluconeogenesis [PATH:ko00010]	ACSS1_2, acs; acetyl-CoA synthetase [EC:6.2.1.1]
K01895	9959.64	-0.755333	0.206904	-3.65064	0.000261584	0.00439381	09100 Metabolism	09101 Carbohydrate metabolism	00640 Propanoate metabolism [PATH:ko00640]	ACSS1_2, acs; acetyl-CoA synthetase [EC:6.2.1.1]
K01895	9959.64	-0.755333	0.206904	-3.65064	0.000261584	0.00439381	09100 Metabolism	09102 Energy metabolism	00720 Carbon fixation pathways in prokaryotes [PATH:ko00720]	ACSS1_2, acs; acetyl-CoA synthetase [EC:6.2.1.1]
K01895	9959.64	-0.755333	0.206904	-3.65064	0.000261584	0.00439381	09100 Metabolism	09101 Carbohydrate metabolism	00620 Pyruvate metabolism [PATH:ko00620]	ACSS1_2, acs; acetyl-CoA synthetase [EC:6.2.1.1]
K01895	9959.64	-0.755333	0.206904	-3.65064	0.000261584	0.00439381	09100 Metabolism	09101 Carbohydrate metabolism	00630 Glyoxylate and dicarboxylate metabolism [PATH:ko00630]	ACSS1_2, acs; acetyl-CoA synthetase [EC:6.2.1.1]
K01895	9959.64	-0.755333	0.206904	-3.65064	0.000261584	0.00439381	09100 Metabolism	09102 Energy metabolism	00680 Methane metabolism [PATH:ko00680]	ACSS1_2, acs; acetyl-CoA synthetase [EC:6.2.1.1]
K05988	5722.75	-0.754367	0.218747	-3.44858	0.000563552	0.0075396	09100 Metabolism	09101 Carbohydrate metabolism	00500 Starch and sucrose metabolism [PATH:ko00500]	dexA; dextranase [EC:3.2.1.11]
K01077	7668.17	-0.752401	0.259524	-2.89916	0.00374169	0.0301502	09100 Metabolism	09108 Metabolism of cofactors and vitamins	00730 Thiamine metabolism [PATH:ko00730]	E3.1.3.1, phoA, phoB; alkaline phosphatase [EC:3.1.3.1]
K01077	7668.17	-0.752401	0.259524	-2.89916	0.00374169	0.0301502	09100 Metabolism	09108 Metabolism of cofactors and vitamins	00790 Folate biosynthesis [PATH:ko00790]	E3.1.3.1, phoA, phoB; alkaline phosphatase [EC:3.1.3.1]
K01042	366.669	-0.750387	0.221286	-3.39103	0.000696301	0.00881982	09100 Metabolism	09106 Metabolism of other amino acids	00450 Selenocompound metabolism [PATH:ko00450]	selA; L-seryl-tRNA(Ser) seleniumtransferase [EC:2.9.1.1]
K01485	4692.38	-0.750367	0.178987	-4.1923	2.76138e-05	0.000778756	09100 Metabolism	09105 Amino acid metabolism	00330 Arginine and proline metabolism [PATH:ko00330]	codA; cytosine/creatinine deaminase [EC:3.5.4.1 3.5.4.21]
K01485	4692.38	-0.750367	0.178987	-4.1923	2.76138e-05	0.000778756	09100 Metabolism	09104 Nucleotide metabolism	00240 Pyrimidine metabolism [PATH:ko00240]	codA; cytosine/creatinine deaminase [EC:3.5.4.1 3.5.4.21]
K00691	8621.39	-0.74885	0.214989	-3.4832	0.00049546	0.00693183	09100 Metabolism	09101 Carbohydrate metabolism	00500 Starch and sucrose metabolism [PATH:ko00500]	mapA; maltose phosphorylase [EC:2.4.1.8]
K00525	3827.19	-0.748281	0.205737	-3.63707	0.000275752	0.00456232	09100 Metabolism	09104 Nucleotide metabolism	00230 Purine metabolism [PATH:ko00230]	E1.17.4.1A, nrdA, nrdE; ribonucleoside-diphosphate reductase alpha chain [EC:1.17.4.1]
K00525	3827.19	-0.748281	0.205737	-3.63707	0.000275752	0.00456232	09100 Metabolism	09104 Nucleotide metabolism	00240 Pyrimidine metabolism [PATH:ko00240]	E1.17.4.1A, nrdA, nrdE; ribonucleoside-diphosphate reductase alpha chain [EC:1.17.4.1]
K02536	5309.83	-0.747113	0.188247	-3.9688	7.22351e-05	0.0016078	09100 Metabolism	09107 Glycan biosynthesis and metabolism	00540 Lipopolysaccharide biosynthesis [PATH:ko00540]	lpxD; UDP-3-O-[3-hydroxymyristoyl] glucosamine N-acyltransferase [EC:2.3.1.191]
K01443	7039.03	-0.746465	0.236468	-3.15673	0.00159549	0.0160959	09100 Metabolism	09101 Carbohydrate metabolism	00520 Amino sugar and nucleotide sugar metabolism [PATH:ko00520]	nagA, AMDHD2; N-acetylglucosamine-6-phosphate deacetylase [EC:3.5.1.25]
K19974	1147.35	-0.744729	0.266475	-2.79474	0.00519417	0.0382228	09100 Metabolism	09110 Biosynthesis of other secondary metabolites	00525 Acarbose and validamycin biosynthesis [PATH:ko00525]	acbO; 2-epi-5-epi-valiolone 7-phosphate 2-epimerase [EC:5.1.3.35]
K03760	3570.23	-0.734834	0.204815	-3.58779	0.000333494	0.00522176	09100 Metabolism	09107 Glycan biosynthesis and metabolism	00540 Lipopolysaccharide biosynthesis [PATH:ko00540]	eptA, pmrC; lipid A ethanolaminephosphotransferase [EC:2.7.8.43]
K02517	6100.17	-0.734243	0.206614	-3.5537	0.000379857	0.00576581	09100 Metabolism	09107 Glycan biosynthesis and metabolism	00540 Lipopolysaccharide biosynthesis [PATH:ko00540]	lpxL, htrB; Kdo2-lipid IVA lauroyltransferase/acyltransferase [EC:2.3.1.241 2.3.1.-]
K05305	3164.78	-0.731987	0.187905	-3.89551	9.79915e-05	0.00206094	09100 Metabolism	09101 Carbohydrate metabolism	00520 Amino sugar and nucleotide sugar metabolism [PATH:ko00520]	FUK; fucokinase [EC:2.7.1.52]
K05305	3164.78	-0.731987	0.187905	-3.89551	9.79915e-05	0.00206094	09100 Metabolism	09101 Carbohydrate metabolism	00051 Fructose and mannose metabolism [PATH:ko00051]	FUK; fucokinase [EC:2.7.1.52]
K00769	1099	-0.731743	0.258359	-2.83227	0.00462185	0.0350237	09100 Metabolism	09104 Nucleotide metabolism	00230 Purine metabolism [PATH:ko00230]	gpt; xanthine phosphoribosyltransferase [EC:2.4.2.22]
K16881	1192.65	-0.725421	0.187493	-3.86905	0.000109259	0.00226433	09100 Metabolism	09101 Carbohydrate metabolism	00520 Amino sugar and nucleotide sugar metabolism [PATH:ko00520]	K16881; mannose-1-phosphate guanylyltransferase / phosphomannomutase [EC:2.7.7.13 5.4.2.8]
K16881	1192.65	-0.725421	0.187493	-3.86905	0.000109259	0.00226433	09100 Metabolism	09101 Carbohydrate metabolism	00051 Fructose and mannose metabolism [PATH:ko00051]	K16881; mannose-1-phosphate guanylyltransferase / phosphomannomutase [EC:2.7.7.13 5.4.2.8]
K01470	2508.35	-0.725206	0.259355	-2.79619	0.0051709	0.0381363	09100 Metabolism	09105 Amino acid metabolism	00330 Arginine and proline metabolism [PATH:ko00330]	E3.5.2.10; creatinine amidohydrolase [EC:3.5.2.10]
K17105	1425.53	-0.723848	0.16169	-4.47676	7.57831e-06	0.000308319	09100 Metabolism	09103 Lipid metabolism	00564 Glycerophospholipid metabolism [PATH:ko00564]	E2.5.1.42; geranylgeranylglycerol-phosphate geranylgeranyltransferase [EC:2.5.1.42]
K06133	7491.23	-0.72056	0.217329	-3.31553	0.000914707	0.0107842	09100 Metabolism	09108 Metabolism of cofactors and vitamins	00770 Pantothenate and CoA biosynthesis [PATH:ko00770]	LYS5, acpT; 4'-phosphopantetheinyl transferase [EC:2.7.8.-]
K00186	5329.53	-0.718177	0.224687	-3.19635	0.0013918	0.0147139	09100 Metabolism	09105 Amino acid metabolism	00280 Valine, leucine and isoleucine degradation [PATH:ko00280]	vorA; 2-oxoisovalerate ferredoxin oxidoreductase alpha subunit [EC:1.2.7.7]
K19664	862.137	-0.717961	0.171047	-4.19744	2.69946e-05	0.000763463	09100 Metabolism	09103 Lipid metabolism	00564 Glycerophospholipid metabolism [PATH:ko00564]	carS; CDP-2,3-bis-(O-geranylgeranyl)-sn-glycerol synthase [EC:2.7.7.67]
K01584	706.879	-0.715183	0.192629	-3.71274	0.000205029	0.00366724	09100 Metabolism	09105 Amino acid metabolism	00330 Arginine and proline metabolism [PATH:ko00330]	adiA; arginine decarboxylase [EC:4.1.1.19]
K00656	22909.8	-0.713532	0.251028	-2.84245	0.00447689	0.0343448	09100 Metabolism	09101 Carbohydrate metabolism	00650 Butanoate metabolism [PATH:ko00650]	E2.3.1.54, pflD; formate C-acetyltransferase [EC:2.3.1.54]
K00656	22909.8	-0.713532	0.251028	-2.84245	0.00447689	0.0343448	09100 Metabolism	09101 Carbohydrate metabolism	00640 Propanoate metabolism [PATH:ko00640]	E2.3.1.54, pflD; formate C-acetyltransferase [EC:2.3.1.54]
K00656	22909.8	-0.713532	0.251028	-2.84245	0.00447689	0.0343448	09100 Metabolism	09101 Carbohydrate metabolism	00620 Pyruvate metabolism [PATH:ko00620]	E2.3.1.54, pflD; formate C-acetyltransferase [EC:2.3.1.54]
K12308	16043.2	-0.711391	0.24587	-2.89336	0.00381149	0.0305627	09100 Metabolism	09101 Carbohydrate metabolism	00052 Galactose metabolism [PATH:ko00052]	bgaB, lacA; beta-galactosidase [EC:3.2.1.23]
K01676	6525.25	-0.700851	0.151341	-4.63092	3.64037e-06	0.000195849	09100 Metabolism	09101 Carbohydrate metabolism	00020 Citrate cycle (TCA cycle) [PATH:ko00020]	E4.2.1.2A, fumA, fumB; fumarate hydratase, class I [EC:4.2.1.2]
K01676	6525.25	-0.700851	0.151341	-4.63092	3.64037e-06	0.000195849	09100 Metabolism	09101 Carbohydrate metabolism	00620 Pyruvate metabolism [PATH:ko00620]	E4.2.1.2A, fumA, fumB; fumarate hydratase, class I [EC:4.2.1.2]
K01676	6525.25	-0.700851	0.151341	-4.63092	3.64037e-06	0.000195849	09100 Metabolism	09102 Energy metabolism	00720 Carbon fixation pathways in prokaryotes [PATH:ko00720]	E4.2.1.2A, fumA, fumB; fumarate hydratase, class I [EC:4.2.1.2]
K00966	4690.47	-0.699163	0.143149	-4.88415	1.03875e-06	8.05601e-05	09100 Metabolism	09101 Carbohydrate metabolism	00520 Amino sugar and nucleotide sugar metabolism [PATH:ko00520]	GMPP; mannose-1-phosphate guanylyltransferase [EC:2.7.7.13]
K00966	4690.47	-0.699163	0.143149	-4.88415	1.03875e-06	8.05601e-05	09100 Metabolism	09101 Carbohydrate metabolism	00051 Fructose and mannose metabolism [PATH:ko00051]	GMPP; mannose-1-phosphate guanylyltransferase [EC:2.7.7.13]
K00848	11298.6	-0.690658	0.249131	-2.77227	0.00556672	0.0402894	09100 Metabolism	09101 Carbohydrate metabolism	00040 Pentose and glucuronate interconversions [PATH:ko00040]	rhaB; rhamnulokinase [EC:2.7.1.5]
K00848	11298.6	-0.690658	0.249131	-2.77227	0.00556672	0.0402894	09100 Metabolism	09101 Carbohydrate metabolism	00051 Fructose and mannose metabolism [PATH:ko00051]	rhaB; rhamnulokinase [EC:2.7.1.5]
K01119	12413.7	-0.687795	0.149481	-4.6012	4.20055e-06	0.000216056	09100 Metabolism	09104 Nucleotide metabolism	00240 Pyrimidine metabolism [PATH:ko00240]	cpdB; 2',3'-cyclic-nucleotide 2'-phosphodiesterase / 3'-nucleotidase [EC:3.1.4.16 3.1.3.6]
K01119	12413.7	-0.687795	0.149481	-4.6012	4.20055e-06	0.000216056	09100 Metabolism	09104 Nucleotide metabolism	00230 Purine metabolism [PATH:ko00230]	cpdB; 2',3'-cyclic-nucleotide 2'-phosphodiesterase / 3'-nucleotidase [EC:3.1.4.16 3.1.3.6]
K01844	1064.32	-0.687319	0.210599	-3.26364	0.0010999	0.0123654	09100 Metabolism	09106 Metabolism of other amino acids	00470 D-Amino acid metabolism [PATH:ko00470]	kamD; beta-lysine 5,6-aminomutase alpha subunit [EC:5.4.3.3]
K01844	1064.32	-0.687319	0.210599	-3.26364	0.0010999	0.0123654	09100 Metabolism	09105 Amino acid metabolism	00310 Lysine degradation [PATH:ko00310]	kamD; beta-lysine 5,6-aminomutase alpha subunit [EC:5.4.3.3]
K00059	736	-0.6866	0.203266	-3.37785	0.000730556	0.00915685	09100 Metabolism	09110 Biosynthesis of other secondary metabolites	00333 Prodigiosin biosynthesis [PATH:ko00333]	fabG, OAR1; 3-oxoacyl-[acyl-carrier protein] reductase [EC:1.1.1.100]
K00059	736	-0.6866	0.203266	-3.37785	0.000730556	0.00915685	09100 Metabolism	09103 Lipid metabolism	00061 Fatty acid biosynthesis [PATH:ko00061]	fabG, OAR1; 3-oxoacyl-[acyl-carrier protein] reductase [EC:1.1.1.100]
K00059	736	-0.6866	0.203266	-3.37785	0.000730556	0.00915685	09100 Metabolism	09108 Metabolism of cofactors and vitamins	00780 Biotin metabolism [PATH:ko00780]	fabG, OAR1; 3-oxoacyl-[acyl-carrier protein] reductase [EC:1.1.1.100]
K01847	7332.46	-0.68341	0.228806	-2.98685	0.00281864	0.0245015	09100 Metabolism	09105 Amino acid metabolism	00280 Valine, leucine and isoleucine degradation [PATH:ko00280]	MUT; methylmalonyl-CoA mutase [EC:5.4.99.2]
K01847	7332.46	-0.68341	0.228806	-2.98685	0.00281864	0.0245015	09100 Metabolism	09101 Carbohydrate metabolism	00640 Propanoate metabolism [PATH:ko00640]	MUT; methylmalonyl-CoA mutase [EC:5.4.99.2]
K01847	7332.46	-0.68341	0.228806	-2.98685	0.00281864	0.0245015	09100 Metabolism	09102 Energy metabolism	00720 Carbon fixation pathways in prokaryotes [PATH:ko00720]	MUT; methylmalonyl-CoA mutase [EC:5.4.99.2]
K01847	7332.46	-0.68341	0.228806	-2.98685	0.00281864	0.0245015	09100 Metabolism	09101 Carbohydrate metabolism	00630 Glyoxylate and dicarboxylate metabolism [PATH:ko00630]	MUT; methylmalonyl-CoA mutase [EC:5.4.99.2]
K03272	1568.89	-0.682435	0.241021	-2.83144	0.00463393	0.0350618	09100 Metabolism	09107 Glycan biosynthesis and metabolism	00540 Lipopolysaccharide biosynthesis [PATH:ko00540]	gmhC, hldE, waaE, rfaE; D-beta-D-heptose 7-phosphate kinase / D-beta-D-heptose 1-phosphate adenosyltransferase [EC:2.7.1.167 2.7.7.70]
K02259	3443.12	-0.679921	0.202089	-3.36446	0.000766945	0.00948128	09100 Metabolism	09102 Energy metabolism	00190 Oxidative phosphorylation [PATH:ko00190]	COX15, ctaA; heme a synthase [EC:1.17.99.9]
K02259	3443.12	-0.679921	0.202089	-3.36446	0.000766945	0.00948128	09100 Metabolism	09108 Metabolism of cofactors and vitamins	00860 Porphyrin and chlorophyll metabolism [PATH:ko00860]	COX15, ctaA; heme a synthase [EC:1.17.99.9]
K00177	3358.17	-0.679497	0.180409	-3.76642	0.000165607	0.00311361	09100 Metabolism	09101 Carbohydrate metabolism	00020 Citrate cycle (TCA cycle) [PATH:ko00020]	korC, oorC; 2-oxoglutarate ferredoxin oxidoreductase subunit gamma [EC:1.2.7.3]
K00177	3358.17	-0.679497	0.180409	-3.76642	0.000165607	0.00311361	09100 Metabolism	09102 Energy metabolism	00720 Carbon fixation pathways in prokaryotes [PATH:ko00720]	korC, oorC; 2-oxoglutarate ferredoxin oxidoreductase subunit gamma [EC:1.2.7.3]
K00748	5733.17	-0.66928	0.199075	-3.36196	0.000773919	0.00954372	09100 Metabolism	09107 Glycan biosynthesis and metabolism	00540 Lipopolysaccharide biosynthesis [PATH:ko00540]	lpxB; lipid-A-disaccharide synthase [EC:2.4.1.182]
K00128	4127.87	-0.667351	0.179597	-3.71582	0.000202546	0.00363594	09100 Metabolism	09105 Amino acid metabolism	00280 Valine, leucine and isoleucine degradation [PATH:ko00280]	ALDH; aldehyde dehydrogenase (NAD+) [EC:1.2.1.3]
K00128	4127.87	-0.667351	0.179597	-3.71582	0.000202546	0.00363594	09100 Metabolism	09105 Amino acid metabolism	00340 Histidine metabolism [PATH:ko00340]	ALDH; aldehyde dehydrogenase (NAD+) [EC:1.2.1.3]
K00128	4127.87	-0.667351	0.179597	-3.71582	0.000202546	0.00363594	09100 Metabolism	09105 Amino acid metabolism	00330 Arginine and proline metabolism [PATH:ko00330]	ALDH; aldehyde dehydrogenase (NAD+) [EC:1.2.1.3]
K00128	4127.87	-0.667351	0.179597	-3.71582	0.000202546	0.00363594	09100 Metabolism	09105 Amino acid metabolism	00310 Lysine degradation [PATH:ko00310]	ALDH; aldehyde dehydrogenase (NAD+) [EC:1.2.1.3]
K00128	4127.87	-0.667351	0.179597	-3.71582	0.000202546	0.00363594	09100 Metabolism	09101 Carbohydrate metabolism	00053 Ascorbate and aldarate metabolism [PATH:ko00053]	ALDH; aldehyde dehydrogenase (NAD+) [EC:1.2.1.3]
K00128	4127.87	-0.667351	0.179597	-3.71582	0.000202546	0.00363594	09100 Metabolism	09111 Xenobiotics biodegradation and metabolism	00625 Chloroalkane and chloroalkene degradation [PATH:ko00625]	ALDH; aldehyde dehydrogenase (NAD+) [EC:1.2.1.3]
K00128	4127.87	-0.667351	0.179597	-3.71582	0.000202546	0.00363594	09100 Metabolism	09109 Metabolism of terpenoids and polyketides	00903 Limonene and pinene degradation [PATH:ko00903]	ALDH; aldehyde dehydrogenase (NAD+) [EC:1.2.1.3]
K00128	4127.87	-0.667351	0.179597	-3.71582	0.000202546	0.00363594	09100 Metabolism	09105 Amino acid metabolism	00380 Tryptophan metabolism [PATH:ko00380]	ALDH; aldehyde dehydrogenase (NAD+) [EC:1.2.1.3]
K00128	4127.87	-0.667351	0.179597	-3.71582	0.000202546	0.00363594	09100 Metabolism	09101 Carbohydrate metabolism	00620 Pyruvate metabolism [PATH:ko00620]	ALDH; aldehyde dehydrogenase (NAD+) [EC:1.2.1.3]
K00128	4127.87	-0.667351	0.179597	-3.71582	0.000202546	0.00363594	09100 Metabolism	09108 Metabolism of cofactors and vitamins	00770 Pantothenate and CoA biosynthesis [PATH:ko00770]	ALDH; aldehyde dehydrogenase (NAD+) [EC:1.2.1.3]
K00128	4127.87	-0.667351	0.179597	-3.71582	0.000202546	0.00363594	09100 Metabolism	09101 Carbohydrate metabolism	00010 Glycolysis / Gluconeogenesis [PATH:ko00010]	ALDH; aldehyde dehydrogenase (NAD+) [EC:1.2.1.3]
K00128	4127.87	-0.667351	0.179597	-3.71582	0.000202546	0.00363594	09100 Metabolism	09106 Metabolism of other amino acids	00410 beta-Alanine metabolism [PATH:ko00410]	ALDH; aldehyde dehydrogenase (NAD+) [EC:1.2.1.3]
K00128	4127.87	-0.667351	0.179597	-3.71582	0.000202546	0.00363594	09100 Metabolism	09103 Lipid metabolism	00071 Fatty acid degradation [PATH:ko00071]	ALDH; aldehyde dehydrogenase (NAD+) [EC:1.2.1.3]
K00128	4127.87	-0.667351	0.179597	-3.71582	0.000202546	0.00363594	09100 Metabolism	09103 Lipid metabolism	00561 Glycerolipid metabolism [PATH:ko00561]	ALDH; aldehyde dehydrogenase (NAD+) [EC:1.2.1.3]
K00128	4127.87	-0.667351	0.179597	-3.71582	0.000202546	0.00363594	09100 Metabolism	09109 Metabolism of terpenoids and polyketides	00981 Insect hormone biosynthesis [PATH:ko00981]	ALDH; aldehyde dehydrogenase (NAD+) [EC:1.2.1.3]
K07407	39028.2	-0.665691	0.21191	-3.14138	0.00168152	0.0167259	09100 Metabolism	09103 Lipid metabolism	00561 Glycerolipid metabolism [PATH:ko00561]	E3.2.1.22B, galA, rafA; alpha-galactosidase [EC:3.2.1.22]
K07407	39028.2	-0.665691	0.21191	-3.14138	0.00168152	0.0167259	09100 Metabolism	09107 Glycan biosynthesis and metabolism	00603 Glycosphingolipid biosynthesis - globo and isoglobo series [PATH:ko00603]	E3.2.1.22B, galA, rafA; alpha-galactosidase [EC:3.2.1.22]
K07407	39028.2	-0.665691	0.21191	-3.14138	0.00168152	0.0167259	09100 Metabolism	09103 Lipid metabolism	00600 Sphingolipid metabolism [PATH:ko00600]	E3.2.1.22B, galA, rafA; alpha-galactosidase [EC:3.2.1.22]
K07407	39028.2	-0.665691	0.21191	-3.14138	0.00168152	0.0167259	09100 Metabolism	09101 Carbohydrate metabolism	00052 Galactose metabolism [PATH:ko00052]	E3.2.1.22B, galA, rafA; alpha-galactosidase [EC:3.2.1.22]
K01438	5095.08	-0.664376	0.212354	-3.12863	0.00175624	0.0172837	09100 Metabolism	09105 Amino acid metabolism	00220 Arginine biosynthesis [PATH:ko00220]	argE; acetylornithine deacetylase [EC:3.5.1.16]
K00997	8091.1	-0.664362	0.208499	-3.1864	0.00144053	0.0151005	09100 Metabolism	09108 Metabolism of cofactors and vitamins	00770 Pantothenate and CoA biosynthesis [PATH:ko00770]	acpS; holo-[acyl-carrier protein] synthase [EC:2.7.8.7]
K00677	3886.15	-0.652137	0.169962	-3.83696	0.000124569	0.00252882	09100 Metabolism	09107 Glycan biosynthesis and metabolism	00540 Lipopolysaccharide biosynthesis [PATH:ko00540]	lpxA; UDP-N-acetylglucosamine acyltransferase [EC:2.3.1.129]
K01034	648.075	-0.650764	0.210982	-3.08445	0.00203927	0.0193906	09100 Metabolism	09101 Carbohydrate metabolism	00650 Butanoate metabolism [PATH:ko00650]	atoD; acetate CoA/acetoacetate CoA-transferase alpha subunit [EC:2.8.3.8 2.8.3.9]
K01034	648.075	-0.650764	0.210982	-3.08445	0.00203927	0.0193906	09100 Metabolism	09105 Amino acid metabolism	00310 Lysine degradation [PATH:ko00310]	atoD; acetate CoA/acetoacetate CoA-transferase alpha subunit [EC:2.8.3.8 2.8.3.9]
K01034	648.075	-0.650764	0.210982	-3.08445	0.00203927	0.0193906	09100 Metabolism	09111 Xenobiotics biodegradation and metabolism	00627 Aminobenzoate degradation [PATH:ko00627]	atoD; acetate CoA/acetoacetate CoA-transferase alpha subunit [EC:2.8.3.8 2.8.3.9]
K00096	3951.45	-0.650607	0.188964	-3.44302	0.000575256	0.00763445	09100 Metabolism	09103 Lipid metabolism	00564 Glycerophospholipid metabolism [PATH:ko00564]	araM, egsA; glycerol-1-phosphate dehydrogenase [NAD(P)+] [EC:1.1.1.261]
K14447	3259.95	-0.641699	0.214833	-2.98697	0.00281754	0.0245015	09100 Metabolism	09101 Carbohydrate metabolism	00630 Glyoxylate and dicarboxylate metabolism [PATH:ko00630]	ecm; ethylmalonyl-CoA mutase [EC:5.4.99.63]
K00912	5494.51	-0.63507	0.197674	-3.21272	0.00131486	0.014203	09100 Metabolism	09107 Glycan biosynthesis and metabolism	00540 Lipopolysaccharide biosynthesis [PATH:ko00540]	lpxK; tetraacyldisaccharide 4'-kinase [EC:2.7.1.130]
K01596	5447.8	-0.631869	0.18526	-3.41071	0.000647932	0.00837503	09100 Metabolism	09101 Carbohydrate metabolism	00010 Glycolysis / Gluconeogenesis [PATH:ko00010]	E4.1.1.32, pckA, PCK; phosphoenolpyruvate carboxykinase (GTP) [EC:4.1.1.32]
K01596	5447.8	-0.631869	0.18526	-3.41071	0.000647932	0.00837503	09100 Metabolism	09101 Carbohydrate metabolism	00620 Pyruvate metabolism [PATH:ko00620]	E4.1.1.32, pckA, PCK; phosphoenolpyruvate carboxykinase (GTP) [EC:4.1.1.32]
K01596	5447.8	-0.631869	0.18526	-3.41071	0.000647932	0.00837503	09100 Metabolism	09101 Carbohydrate metabolism	00020 Citrate cycle (TCA cycle) [PATH:ko00020]	E4.1.1.32, pckA, PCK; phosphoenolpyruvate carboxykinase (GTP) [EC:4.1.1.32]
K01712	929.231	-0.622849	0.210334	-2.96124	0.00306404	0.0259307	09100 Metabolism	09105 Amino acid metabolism	00340 Histidine metabolism [PATH:ko00340]	hutU, UROC1; urocanate hydratase [EC:4.2.1.49]
K15372	1074.4	-0.619157	0.179295	-3.45328	0.00055381	0.00746967	09100 Metabolism	09106 Metabolism of other amino acids	00430 Taurine and hypotaurine metabolism [PATH:ko00430]	toa; taurine---2-oxoglutarate transaminase [EC:2.6.1.55]
K15372	1074.4	-0.619157	0.179295	-3.45328	0.00055381	0.00746967	09100 Metabolism	09106 Metabolism of other amino acids	00410 beta-Alanine metabolism [PATH:ko00410]	toa; taurine---2-oxoglutarate transaminase [EC:2.6.1.55]
K01563	3134.01	-0.617383	0.193373	-3.19271	0.00140946	0.0148532	09100 Metabolism	09111 Xenobiotics biodegradation and metabolism	00361 Chlorocyclohexane and chlorobenzene degradation [PATH:ko00361]	dhaA; haloalkane dehalogenase [EC:3.8.1.5]
K01563	3134.01	-0.617383	0.193373	-3.19271	0.00140946	0.0148532	09100 Metabolism	09111 Xenobiotics biodegradation and metabolism	00625 Chloroalkane and chloroalkene degradation [PATH:ko00625]	dhaA; haloalkane dehalogenase [EC:3.8.1.5]
K03179	2107.15	-0.615885	0.190085	-3.24005	0.0011951	0.0131382	09100 Metabolism	09108 Metabolism of cofactors and vitamins	00130 Ubiquinone and other terpenoid-quinone biosynthesis [PATH:ko00130]	ubiA; 4-hydroxybenzoate polyprenyltransferase [EC:2.5.1.39]
K02535	4787.29	-0.614914	0.210413	-2.92242	0.00347323	0.0284243	09100 Metabolism	09107 Glycan biosynthesis and metabolism	00540 Lipopolysaccharide biosynthesis [PATH:ko00540]	lpxC; UDP-3-O-[3-hydroxymyristoyl] N-acetylglucosamine deacetylase [EC:3.5.1.108]
K00060	1173.14	-0.60847	0.19597	-3.10492	0.00190334	0.0184839	09100 Metabolism	09105 Amino acid metabolism	00260 Glycine, serine and threonine metabolism [PATH:ko00260]	tdh; threonine 3-dehydrogenase [EC:1.1.1.103]
K00174	10089.5	-0.600784	0.189106	-3.17696	0.00148828	0.0153898	09100 Metabolism	09101 Carbohydrate metabolism	00650 Butanoate metabolism [PATH:ko00650]	korA, oorA, oforA; 2-oxoglutarate/2-oxoacid ferredoxin oxidoreductase subunit alpha [EC:1.2.7.3 1.2.7.11]
K00174	10089.5	-0.600784	0.189106	-3.17696	0.00148828	0.0153898	09100 Metabolism	09101 Carbohydrate metabolism	00020 Citrate cycle (TCA cycle) [PATH:ko00020]	korA, oorA, oforA; 2-oxoglutarate/2-oxoacid ferredoxin oxidoreductase subunit alpha [EC:1.2.7.3 1.2.7.11]
K00174	10089.5	-0.600784	0.189106	-3.17696	0.00148828	0.0153898	09100 Metabolism	09101 Carbohydrate metabolism	00620 Pyruvate metabolism [PATH:ko00620]	korA, oorA, oforA; 2-oxoglutarate/2-oxoacid ferredoxin oxidoreductase subunit alpha [EC:1.2.7.3 1.2.7.11]
K00174	10089.5	-0.600784	0.189106	-3.17696	0.00148828	0.0153898	09100 Metabolism	09101 Carbohydrate metabolism	00010 Glycolysis / Gluconeogenesis [PATH:ko00010]	korA, oorA, oforA; 2-oxoglutarate/2-oxoacid ferredoxin oxidoreductase subunit alpha [EC:1.2.7.3 1.2.7.11]
K00174	10089.5	-0.600784	0.189106	-3.17696	0.00148828	0.0153898	09100 Metabolism	09102 Energy metabolism	00720 Carbon fixation pathways in prokaryotes [PATH:ko00720]	korA, oorA, oforA; 2-oxoglutarate/2-oxoacid ferredoxin oxidoreductase subunit alpha [EC:1.2.7.3 1.2.7.11]
K00024	3812.61	-0.597483	0.0975301	-6.12614	9.00357e-10	3.7241e-07	09100 Metabolism	09101 Carbohydrate metabolism	00620 Pyruvate metabolism [PATH:ko00620]	mdh; malate dehydrogenase [EC:1.1.1.37]
K00024	3812.61	-0.597483	0.0975301	-6.12614	9.00357e-10	3.7241e-07	09100 Metabolism	09101 Carbohydrate metabolism	00630 Glyoxylate and dicarboxylate metabolism [PATH:ko00630]	mdh; malate dehydrogenase [EC:1.1.1.37]
K00024	3812.61	-0.597483	0.0975301	-6.12614	9.00357e-10	3.7241e-07	09100 Metabolism	09101 Carbohydrate metabolism	00020 Citrate cycle (TCA cycle) [PATH:ko00020]	mdh; malate dehydrogenase [EC:1.1.1.37]
K00024	3812.61	-0.597483	0.0975301	-6.12614	9.00357e-10	3.7241e-07	09100 Metabolism	09102 Energy metabolism	00710 Carbon fixation in photosynthetic organisms [PATH:ko00710]	mdh; malate dehydrogenase [EC:1.1.1.37]
K00024	3812.61	-0.597483	0.0975301	-6.12614	9.00357e-10	3.7241e-07	09100 Metabolism	09102 Energy metabolism	00720 Carbon fixation pathways in prokaryotes [PATH:ko00720]	mdh; malate dehydrogenase [EC:1.1.1.37]
K00024	3812.61	-0.597483	0.0975301	-6.12614	9.00357e-10	3.7241e-07	09100 Metabolism	09102 Energy metabolism	00680 Methane metabolism [PATH:ko00680]	mdh; malate dehydrogenase [EC:1.1.1.37]
K00024	3812.61	-0.597483	0.0975301	-6.12614	9.00357e-10	3.7241e-07	09100 Metabolism	09105 Amino acid metabolism	00270 Cysteine and methionine metabolism [PATH:ko00270]	mdh; malate dehydrogenase [EC:1.1.1.37]
K01714	15113.3	-0.596403	0.213175	-2.79772	0.00514648	0.0379844	09100 Metabolism	09105 Amino acid metabolism	00300 Lysine biosynthesis [PATH:ko00300]	dapA; 4-hydroxy-tetrahydrodipicolinate synthase [EC:4.3.3.7]
K01714	15113.3	-0.596403	0.213175	-2.79772	0.00514648	0.0379844	09100 Metabolism	09110 Biosynthesis of other secondary metabolites	00261 Monobactam biosynthesis [PATH:ko00261]	dapA; 4-hydroxy-tetrahydrodipicolinate synthase [EC:4.3.3.7]
K00926	2173.55	-0.594187	0.204299	-2.90841	0.00363268	0.0294621	09100 Metabolism	09104 Nucleotide metabolism	00230 Purine metabolism [PATH:ko00230]	arcC; carbamate kinase [EC:2.7.2.2]
K00926	2173.55	-0.594187	0.204299	-2.90841	0.00363268	0.0294621	09100 Metabolism	09105 Amino acid metabolism	00220 Arginine biosynthesis [PATH:ko00220]	arcC; carbamate kinase [EC:2.7.2.2]
K00926	2173.55	-0.594187	0.204299	-2.90841	0.00363268	0.0294621	09100 Metabolism	09102 Energy metabolism	00910 Nitrogen metabolism [PATH:ko00910]	arcC; carbamate kinase [EC:2.7.2.2]
K00334	4176.56	-0.586312	0.216389	-2.70953	0.00673791	0.0467743	09100 Metabolism	09102 Energy metabolism	00190 Oxidative phosphorylation [PATH:ko00190]	nuoE; NADH-quinone oxidoreductase subunit E [EC:7.1.1.2]
K00798	1628.43	-0.580455	0.172086	-3.37306	0.00074339	0.00929425	09100 Metabolism	09108 Metabolism of cofactors and vitamins	00860 Porphyrin and chlorophyll metabolism [PATH:ko00860]	MMAB, pduO; cob(I)alamin adenosyltransferase [EC:2.5.1.17]
K00558	27702.9	-0.576744	0.181993	-3.16904	0.00152942	0.0156536	09100 Metabolism	09105 Amino acid metabolism	00270 Cysteine and methionine metabolism [PATH:ko00270]	DNMT1, dcm; DNA (cytosine-5)-methyltransferase 1 [EC:2.1.1.37]
K11751	14312.5	-0.574499	0.188846	-3.04216	0.00234885	0.0214508	09100 Metabolism	09108 Metabolism of cofactors and vitamins	00760 Nicotinate and nicotinamide metabolism [PATH:ko00760]	ushA; 5'-nucleotidase / UDP-sugar diphosphatase [EC:3.1.3.5 3.6.1.45]
K11751	14312.5	-0.574499	0.188846	-3.04216	0.00234885	0.0214508	09100 Metabolism	09104 Nucleotide metabolism	00240 Pyrimidine metabolism [PATH:ko00240]	ushA; 5'-nucleotidase / UDP-sugar diphosphatase [EC:3.1.3.5 3.6.1.45]
K11751	14312.5	-0.574499	0.188846	-3.04216	0.00234885	0.0214508	09100 Metabolism	09104 Nucleotide metabolism	00230 Purine metabolism [PATH:ko00230]	ushA; 5'-nucleotidase / UDP-sugar diphosphatase [EC:3.1.3.5 3.6.1.45]
K12552	8210.55	-0.566698	0.18993	-2.98371	0.00284772	0.0246463	09100 Metabolism	09107 Glycan biosynthesis and metabolism	00550 Peptidoglycan biosynthesis [PATH:ko00550]	pbpA; penicillin-binding protein 1 [EC:3.4.-.-]
K12556	8210.55	-0.566698	0.18993	-2.98371	0.00284772	0.0246463	09100 Metabolism	09107 Glycan biosynthesis and metabolism	00550 Peptidoglycan biosynthesis [PATH:ko00550]	pbp2X; penicillin-binding protein 2X
K08724	8226.33	-0.564352	0.189563	-2.97713	0.00290963	0.0249429	09100 Metabolism	09107 Glycan biosynthesis and metabolism	00550 Peptidoglycan biosynthesis [PATH:ko00550]	pbpB; penicillin-binding protein 2B
K00335	10262.1	-0.562694	0.206914	-2.71946	0.00653894	0.0456806	09100 Metabolism	09102 Energy metabolism	00190 Oxidative phosphorylation [PATH:ko00190]	nuoF; NADH-quinone oxidoreductase subunit F [EC:7.1.1.2]
K00390	3769.59	-0.556083	0.160659	-3.46125	0.000537665	0.0073316	09100 Metabolism	09102 Energy metabolism	00920 Sulfur metabolism [PATH:ko00920]	cysH; phosphoadenosine phosphosulfate reductase [EC:1.8.4.8 1.8.4.10]
K02123	7568.47	-0.551444	0.156902	-3.51457	0.000440461	0.00642065	09100 Metabolism	09102 Energy metabolism	00190 Oxidative phosphorylation [PATH:ko00190]	ATPVI, ntpI, atpI; V/A-type H+/Na+-transporting ATPase subunit I
K16150	4319.85	-0.550181	0.149984	-3.66825	0.000244214	0.00420887	09100 Metabolism	09101 Carbohydrate metabolism	00500 Starch and sucrose metabolism [PATH:ko00500]	K16150; glycogen synthase [EC:2.4.1.11]
K02119	2938.73	-0.548759	0.155186	-3.53615	0.000406009	0.00608475	09100 Metabolism	09102 Energy metabolism	00190 Oxidative phosphorylation [PATH:ko00190]	ATPVC, ntpC, atpC; V/A-type H+/Na+-transporting ATPase subunit C
K02117	8675.4	-0.546257	0.170897	-3.19641	0.00139151	0.0147139	09100 Metabolism	09102 Energy metabolism	00190 Oxidative phosphorylation [PATH:ko00190]	ATPVA, ntpA, atpA; V/A-type H+/Na+-transporting ATPase subunit A [EC:7.1.2.2 7.2.2.1]
K02612	1330.06	-0.5453	0.196032	-2.7817	0.00540756	0.0395293	09100 Metabolism	09105 Amino acid metabolism	00360 Phenylalanine metabolism [PATH:ko00360]	paaD; ring-1,2-phenylacetyl-CoA epoxidase subunit PaaD
K00767	3677.72	-0.543936	0.194025	-2.80343	0.00505627	0.0374299	09100 Metabolism	09108 Metabolism of cofactors and vitamins	00760 Nicotinate and nicotinamide metabolism [PATH:ko00760]	nadC, QPRT; nicotinate-nucleotide pyrophosphorylase (carboxylating) [EC:2.4.2.19]
K00254	1139.08	-0.535486	0.195081	-2.74494	0.0060522	0.0430682	09100 Metabolism	09104 Nucleotide metabolism	00240 Pyrimidine metabolism [PATH:ko00240]	DHODH, pyrD; dihydroorotate dehydrogenase [EC:1.3.5.2]
K15923	22573.5	-0.525142	0.184925	-2.83977	0.00451466	0.0345088	09100 Metabolism	09107 Glycan biosynthesis and metabolism	00511 Other glycan degradation [PATH:ko00511]	AXY8, FUC95A, afcA; alpha-L-fucosidase 2 [EC:3.2.1.51]
K02118	8348.26	-0.523185	0.162496	-3.21968	0.00128332	0.0139229	09100 Metabolism	09102 Energy metabolism	00190 Oxidative phosphorylation [PATH:ko00190]	ATPVB, ntpB, atpB; V/A-type H+/Na+-transporting ATPase subunit B
K01183	18941.2	-0.509345	0.183175	-2.78065	0.00542505	0.0395698	09100 Metabolism	09101 Carbohydrate metabolism	00520 Amino sugar and nucleotide sugar metabolism [PATH:ko00520]	E3.2.1.14; chitinase [EC:3.2.1.14]
K02124	3059.28	-0.500622	0.157979	-3.16892	0.00153007	0.0156536	09100 Metabolism	09102 Energy metabolism	00190 Oxidative phosphorylation [PATH:ko00190]	ATPVK, ntpK, atpK; V/A-type H+/Na+-transporting ATPase subunit K
K06167	4193.71	-0.493729	0.183993	-2.68341	0.00728755	0.0498577	09100 Metabolism	09106 Metabolism of other amino acids	00440 Phosphonate and phosphinate metabolism [PATH:ko00440]	phnP; phosphoribosyl 1,2-cyclic phosphate phosphodiesterase [EC:3.1.4.55]
K13010	10931.1	-0.485579	0.146697	-3.31008	0.000932689	0.0109572	09100 Metabolism	09107 Glycan biosynthesis and metabolism	00541 O-Antigen nucleotide sugar biosynthesis [PATH:ko00541]	per, rfbE; perosamine synthetase [EC:2.6.1.102]
K13010	10931.1	-0.485579	0.146697	-3.31008	0.000932689	0.0109572	09100 Metabolism	09101 Carbohydrate metabolism	00520 Amino sugar and nucleotide sugar metabolism [PATH:ko00520]	per, rfbE; perosamine synthetase [EC:2.6.1.102]
K02527	5906.79	-0.477447	0.163409	-2.92178	0.00348032	0.0284589	09100 Metabolism	09107 Glycan biosynthesis and metabolism	00540 Lipopolysaccharide biosynthesis [PATH:ko00540]	kdtA, waaA; 3-deoxy-D-manno-octulosonic-acid transferase [EC:2.4.99.12 2.4.99.13 2.4.99.14 2.4.99.15]
K00946	3972.73	-0.47651	0.160088	-2.97655	0.00291507	0.024968	09100 Metabolism	09108 Metabolism of cofactors and vitamins	00730 Thiamine metabolism [PATH:ko00730]	thiL; thiamine-monophosphate kinase [EC:2.7.4.16]
K02120	4088.82	-0.473771	0.145906	-3.24709	0.00116591	0.0129319	09100 Metabolism	09102 Energy metabolism	00190 Oxidative phosphorylation [PATH:ko00190]	ATPVD, ntpD, atpD; V/A-type H+/Na+-transporting ATPase subunit D
K00756	6363.64	-0.459779	0.154579	-2.97439	0.00293571	0.0250798	09100 Metabolism	09104 Nucleotide metabolism	00240 Pyrimidine metabolism [PATH:ko00240]	pdp; pyrimidine-nucleoside phosphorylase [EC:2.4.2.2]
K01912	12903.1	-0.458092	0.150513	-3.04353	0.00233817	0.0213729	09100 Metabolism	09105 Amino acid metabolism	00360 Phenylalanine metabolism [PATH:ko00360]	paaK; phenylacetate-CoA ligase [EC:6.2.1.30]
K00175	6544.56	-0.452995	0.167401	-2.70604	0.00680903	0.0471691	09100 Metabolism	09102 Energy metabolism	00720 Carbon fixation pathways in prokaryotes [PATH:ko00720]	korB, oorB, oforB; 2-oxoglutarate/2-oxoacid ferredoxin oxidoreductase subunit beta [EC:1.2.7.3 1.2.7.11]
K00175	6544.56	-0.452995	0.167401	-2.70604	0.00680903	0.0471691	09100 Metabolism	09101 Carbohydrate metabolism	00650 Butanoate metabolism [PATH:ko00650]	korB, oorB, oforB; 2-oxoglutarate/2-oxoacid ferredoxin oxidoreductase subunit beta [EC:1.2.7.3 1.2.7.11]
K00175	6544.56	-0.452995	0.167401	-2.70604	0.00680903	0.0471691	09100 Metabolism	09101 Carbohydrate metabolism	00020 Citrate cycle (TCA cycle) [PATH:ko00020]	korB, oorB, oforB; 2-oxoglutarate/2-oxoacid ferredoxin oxidoreductase subunit beta [EC:1.2.7.3 1.2.7.11]
K00175	6544.56	-0.452995	0.167401	-2.70604	0.00680903	0.0471691	09100 Metabolism	09101 Carbohydrate metabolism	00010 Glycolysis / Gluconeogenesis [PATH:ko00010]	korB, oorB, oforB; 2-oxoglutarate/2-oxoacid ferredoxin oxidoreductase subunit beta [EC:1.2.7.3 1.2.7.11]
K00175	6544.56	-0.452995	0.167401	-2.70604	0.00680903	0.0471691	09100 Metabolism	09101 Carbohydrate metabolism	00620 Pyruvate metabolism [PATH:ko00620]	korB, oorB, oforB; 2-oxoglutarate/2-oxoacid ferredoxin oxidoreductase subunit beta [EC:1.2.7.3 1.2.7.11]
K13787	4146.47	-0.450385	0.101531	-4.43593	9.16753e-06	0.000351599	09100 Metabolism	09109 Metabolism of terpenoids and polyketides	00900 Terpenoid backbone biosynthesis [PATH:ko00900]	idsA; geranylgeranyl diphosphate synthase, type I [EC:2.5.1.1 2.5.1.10 2.5.1.29]
K00789	13409.3	-0.447691	0.144587	-3.09634	0.00195928	0.0188833	09100 Metabolism	09105 Amino acid metabolism	00270 Cysteine and methionine metabolism [PATH:ko00270]	metK; S-adenosylmethionine synthetase [EC:2.5.1.6]
K02121	3411.28	-0.446138	0.138105	-3.23043	0.00123605	0.0135136	09100 Metabolism	09102 Energy metabolism	00190 Oxidative phosphorylation [PATH:ko00190]	ATPVE, ntpE, atpE; V/A-type H+/Na+-transporting ATPase subunit E
K01006	20692.9	-0.442957	0.14839	-2.98509	0.00283496	0.0246002	09100 Metabolism	09101 Carbohydrate metabolism	00010 Glycolysis / Gluconeogenesis [PATH:ko00010]	ppdK; pyruvate, orthophosphate dikinase [EC:2.7.9.1]
K01006	20692.9	-0.442957	0.14839	-2.98509	0.00283496	0.0246002	09100 Metabolism	09102 Energy metabolism	00720 Carbon fixation pathways in prokaryotes [PATH:ko00720]	ppdK; pyruvate, orthophosphate dikinase [EC:2.7.9.1]
K01006	20692.9	-0.442957	0.14839	-2.98509	0.00283496	0.0246002	09100 Metabolism	09102 Energy metabolism	00710 Carbon fixation in photosynthetic organisms [PATH:ko00710]	ppdK; pyruvate, orthophosphate dikinase [EC:2.7.9.1]
K01006	20692.9	-0.442957	0.14839	-2.98509	0.00283496	0.0246002	09100 Metabolism	09101 Carbohydrate metabolism	00620 Pyruvate metabolism [PATH:ko00620]	ppdK; pyruvate, orthophosphate dikinase [EC:2.7.9.1]
K00858	8474.8	-0.43565	0.0679208	-6.41409	1.41671e-10	9.37578e-08	09100 Metabolism	09108 Metabolism of cofactors and vitamins	00760 Nicotinate and nicotinamide metabolism [PATH:ko00760]	ppnK, NADK; NAD+ kinase [EC:2.7.1.23]
K02474	3516.93	-0.434083	0.132128	-3.28533	0.00101864	0.0117105	09100 Metabolism	09107 Glycan biosynthesis and metabolism	00541 O-Antigen nucleotide sugar biosynthesis [PATH:ko00541]	wbpO; UDP-N-acetyl-D-glucosamine/UDP-N-acetyl-D-galactosamine dehydrogenase [EC:1.1.1.136 1.1.1.-]
K02474	3516.93	-0.434083	0.132128	-3.28533	0.00101864	0.0117105	09100 Metabolism	09101 Carbohydrate metabolism	00520 Amino sugar and nucleotide sugar metabolism [PATH:ko00520]	wbpO; UDP-N-acetyl-D-glucosamine/UDP-N-acetyl-D-galactosamine dehydrogenase [EC:1.1.1.136 1.1.1.-]
K01424	5817.08	-0.401703	0.145432	-2.76214	0.00574241	0.0413378	09100 Metabolism	09105 Amino acid metabolism	00250 Alanine, aspartate and glutamate metabolism [PATH:ko00250]	E3.5.1.1, ansA, ansB; L-asparaginase [EC:3.5.1.1]
K01424	5817.08	-0.401703	0.145432	-2.76214	0.00574241	0.0413378	09100 Metabolism	09106 Metabolism of other amino acids	00460 Cyanoamino acid metabolism [PATH:ko00460]	E3.5.1.1, ansA, ansB; L-asparaginase [EC:3.5.1.1]
K00939	13316.4	-0.390378	0.124201	-3.14311	0.00167165	0.0166485	09100 Metabolism	09108 Metabolism of cofactors and vitamins	00730 Thiamine metabolism [PATH:ko00730]	adk, AK; adenylate kinase [EC:2.7.4.3]
K00939	13316.4	-0.390378	0.124201	-3.14311	0.00167165	0.0166485	09100 Metabolism	09104 Nucleotide metabolism	00230 Purine metabolism [PATH:ko00230]	adk, AK; adenylate kinase [EC:2.7.4.3]
K15910	1901.82	-0.390344	0.100497	-3.88413	0.000102698	0.00214176	09100 Metabolism	09101 Carbohydrate metabolism	00520 Amino sugar and nucleotide sugar metabolism [PATH:ko00520]	pglE; UDP-N-acetylbacillosamine transaminase [EC:2.6.1.34]
K01897	31865.8	-0.383544	0.131124	-2.92505	0.00344402	0.0282539	09100 Metabolism	09103 Lipid metabolism	00061 Fatty acid biosynthesis [PATH:ko00061]	ACSL, fadD; long-chain acyl-CoA synthetase [EC:6.2.1.3]
K01897	31865.8	-0.383544	0.131124	-2.92505	0.00344402	0.0282539	09100 Metabolism	09103 Lipid metabolism	00071 Fatty acid degradation [PATH:ko00071]	ACSL, fadD; long-chain acyl-CoA synthetase [EC:6.2.1.3]
K00600	10788.5	-0.350138	0.0960854	-3.64403	0.000268399	0.00446298	09100 Metabolism	09105 Amino acid metabolism	00260 Glycine, serine and threonine metabolism [PATH:ko00260]	glyA, SHMT; glycine hydroxymethyltransferase [EC:2.1.2.1]
K00600	10788.5	-0.350138	0.0960854	-3.64403	0.000268399	0.00446298	09100 Metabolism	09106 Metabolism of other amino acids	00460 Cyanoamino acid metabolism [PATH:ko00460]	glyA, SHMT; glycine hydroxymethyltransferase [EC:2.1.2.1]
K00600	10788.5	-0.350138	0.0960854	-3.64403	0.000268399	0.00446298	09100 Metabolism	09102 Energy metabolism	00680 Methane metabolism [PATH:ko00680]	glyA, SHMT; glycine hydroxymethyltransferase [EC:2.1.2.1]
K00600	10788.5	-0.350138	0.0960854	-3.64403	0.000268399	0.00446298	09100 Metabolism	09108 Metabolism of cofactors and vitamins	00670 One carbon pool by folate [PATH:ko00670]	glyA, SHMT; glycine hydroxymethyltransferase [EC:2.1.2.1]
K00600	10788.5	-0.350138	0.0960854	-3.64403	0.000268399	0.00446298	09100 Metabolism	09101 Carbohydrate metabolism	00630 Glyoxylate and dicarboxylate metabolism [PATH:ko00630]	glyA, SHMT; glycine hydroxymethyltransferase [EC:2.1.2.1]
K00241	3351.58	-0.344909	0.111103	-3.1044	0.00190665	0.0184839	09100 Metabolism	09102 Energy metabolism	00190 Oxidative phosphorylation [PATH:ko00190]	sdhC, frdC; succinate dehydrogenase / fumarate reductase, cytochrome b subunit
K00241	3351.58	-0.344909	0.111103	-3.1044	0.00190665	0.0184839	09100 Metabolism	09101 Carbohydrate metabolism	00020 Citrate cycle (TCA cycle) [PATH:ko00020]	sdhC, frdC; succinate dehydrogenase / fumarate reductase, cytochrome b subunit
K00241	3351.58	-0.344909	0.111103	-3.1044	0.00190665	0.0184839	09100 Metabolism	09101 Carbohydrate metabolism	00650 Butanoate metabolism [PATH:ko00650]	sdhC, frdC; succinate dehydrogenase / fumarate reductase, cytochrome b subunit
K00241	3351.58	-0.344909	0.111103	-3.1044	0.00190665	0.0184839	09100 Metabolism	09102 Energy metabolism	00720 Carbon fixation pathways in prokaryotes [PATH:ko00720]	sdhC, frdC; succinate dehydrogenase / fumarate reductase, cytochrome b subunit
K01769	1416.31	0.332578	0.122001	2.72602	0.00641026	0.0450404	09100 Metabolism	09104 Nucleotide metabolism	00230 Purine metabolism [PATH:ko00230]	E4.6.1.2; guanylate cyclase, other [EC:4.6.1.2]
K03426	3794.44	0.44564	0.162446	2.74331	0.0060824	0.043166	09100 Metabolism	09108 Metabolism of cofactors and vitamins	00760 Nicotinate and nicotinamide metabolism [PATH:ko00760]	E3.6.1.22, NUDT12, nudC; NAD+ diphosphatase [EC:3.6.1.22]
K01524	6315.35	0.471647	0.148653	3.1728	0.00150976	0.0155471	09100 Metabolism	09104 Nucleotide metabolism	00230 Purine metabolism [PATH:ko00230]	ppx-gppA; exopolyphosphatase / guanosine-5'-triphosphate,3'-diphosphate pyrophosphatase [EC:3.6.1.11 3.6.1.40]
K01953	10880.2	0.471794	0.149721	3.15115	0.0016263	0.0163569	09100 Metabolism	09105 Amino acid metabolism	00250 Alanine, aspartate and glutamate metabolism [PATH:ko00250]	asnB, ASNS; asparagine synthase (glutamine-hydrolysing) [EC:6.3.5.4]
K01096	910.918	0.481369	0.160461	2.99992	0.00270052	0.0238082	09100 Metabolism	09103 Lipid metabolism	00564 Glycerophospholipid metabolism [PATH:ko00564]	pgpB; phosphatidylglycerophosphatase B [EC:3.1.3.27 3.1.3.81 3.1.3.4 3.6.1.27]
K00053	6674.67	0.486005	0.158312	3.06993	0.00214112	0.0201087	09100 Metabolism	09108 Metabolism of cofactors and vitamins	00770 Pantothenate and CoA biosynthesis [PATH:ko00770]	ilvC; ketol-acid reductoisomerase [EC:1.1.1.86]
K00053	6674.67	0.486005	0.158312	3.06993	0.00214112	0.0201087	09100 Metabolism	09105 Amino acid metabolism	00290 Valine, leucine and isoleucine biosynthesis [PATH:ko00290]	ilvC; ketol-acid reductoisomerase [EC:1.1.1.86]
K19560	1043.69	0.500676	0.168874	2.9648	0.00302881	0.0257202	09100 Metabolism	09108 Metabolism of cofactors and vitamins	00780 Biotin metabolism [PATH:ko00780]	bioK; pimeloyl-[acyl-carrier protein] methyl ester esterase [EC:3.1.1.85]
K00211	1118.19	0.50297	0.164061	3.06576	0.0021712	0.0203107	09100 Metabolism	09105 Amino acid metabolism	00400 Phenylalanine, tyrosine and tryptophan biosynthesis [PATH:ko00400]	TYR1; prephenate dehydrogenase (NADP+) [EC:1.3.1.13]
K01937	7720.27	0.504385	0.169164	2.98162	0.00286725	0.0246734	09100 Metabolism	09104 Nucleotide metabolism	00240 Pyrimidine metabolism [PATH:ko00240]	pyrG, CTPS; CTP synthase [EC:6.3.4.2]
K05873	799.724	0.505815	0.177866	2.84379	0.00445805	0.0342532	09100 Metabolism	09104 Nucleotide metabolism	00230 Purine metabolism [PATH:ko00230]	cyaB; adenylate cyclase, class 2 [EC:4.6.1.1]
K00937	4559.77	0.512161	0.155014	3.30397	0.000953275	0.011094	09100 Metabolism	09102 Energy metabolism	00190 Oxidative phosphorylation [PATH:ko00190]	ppk1; polyphosphate kinase [EC:2.7.4.1]
K01956	6423.23	0.523331	0.157099	3.33122	0.000864654	0.0103415	09100 Metabolism	09104 Nucleotide metabolism	00240 Pyrimidine metabolism [PATH:ko00240]	carA, CPA1; carbamoyl-phosphate synthase small subunit [EC:6.3.5.5]
K01956	6423.23	0.523331	0.157099	3.33122	0.000864654	0.0103415	09100 Metabolism	09105 Amino acid metabolism	00250 Alanine, aspartate and glutamate metabolism [PATH:ko00250]	carA, CPA1; carbamoyl-phosphate synthase small subunit [EC:6.3.5.5]
K01739	2020.01	0.534022	0.178843	2.98599	0.00282664	0.0245495	09100 Metabolism	09102 Energy metabolism	00920 Sulfur metabolism [PATH:ko00920]	metB; cystathionine gamma-synthase [EC:2.5.1.48]
K01739	2020.01	0.534022	0.178843	2.98599	0.00282664	0.0245495	09100 Metabolism	09106 Metabolism of other amino acids	00450 Selenocompound metabolism [PATH:ko00450]	metB; cystathionine gamma-synthase [EC:2.5.1.48]
K01739	2020.01	0.534022	0.178843	2.98599	0.00282664	0.0245495	09100 Metabolism	09105 Amino acid metabolism	00270 Cysteine and methionine metabolism [PATH:ko00270]	metB; cystathionine gamma-synthase [EC:2.5.1.48]
K01961	2037.16	0.538358	0.137556	3.91374	9.08781e-05	0.00193924	09100 Metabolism	09101 Carbohydrate metabolism	00640 Propanoate metabolism [PATH:ko00640]	accC; acetyl-CoA carboxylase, biotin carboxylase subunit [EC:6.4.1.2 6.3.4.14]
K01961	2037.16	0.538358	0.137556	3.91374	9.08781e-05	0.00193924	09100 Metabolism	09103 Lipid metabolism	00061 Fatty acid biosynthesis [PATH:ko00061]	accC; acetyl-CoA carboxylase, biotin carboxylase subunit [EC:6.4.1.2 6.3.4.14]
K01961	2037.16	0.538358	0.137556	3.91374	9.08781e-05	0.00193924	09100 Metabolism	09101 Carbohydrate metabolism	00620 Pyruvate metabolism [PATH:ko00620]	accC; acetyl-CoA carboxylase, biotin carboxylase subunit [EC:6.4.1.2 6.3.4.14]
K01961	2037.16	0.538358	0.137556	3.91374	9.08781e-05	0.00193924	09100 Metabolism	09102 Energy metabolism	00720 Carbon fixation pathways in prokaryotes [PATH:ko00720]	accC; acetyl-CoA carboxylase, biotin carboxylase subunit [EC:6.4.1.2 6.3.4.14]
K00343	3119.3	0.539639	0.126561	4.26387	2.00918e-05	0.000618016	09100 Metabolism	09102 Energy metabolism	00190 Oxidative phosphorylation [PATH:ko00190]	nuoN; NADH-quinone oxidoreductase subunit N [EC:7.1.1.2]
K08681	1276.34	0.555673	0.195605	2.84079	0.00450019	0.0344702	09100 Metabolism	09108 Metabolism of cofactors and vitamins	00750 Vitamin B6 metabolism [PATH:ko00750]	pdxT, pdx2; pyridoxal 5'-phosphate synthase pdxT subunit [EC:4.3.3.6]
K01935	916.686	0.560894	0.170117	3.29711	0.000976858	0.0113154	09100 Metabolism	09108 Metabolism of cofactors and vitamins	00780 Biotin metabolism [PATH:ko00780]	bioD; dethiobiotin synthetase [EC:6.3.3.3]
K02502	4638.21	0.56655	0.182013	3.11269	0.00185392	0.018114	09100 Metabolism	09105 Amino acid metabolism	00340 Histidine metabolism [PATH:ko00340]	hisZ; ATP phosphoribosyltransferase regulatory subunit
K14731	1696.08	0.583255	0.157754	3.69725	0.000217946	0.00380238	09100 Metabolism	09111 Xenobiotics biodegradation and metabolism	00930 Caprolactam degradation [PATH:ko00930]	mlhB, chnC; epsilon-lactone hydrolase [EC:3.1.1.83]
K14731	1696.08	0.583255	0.157754	3.69725	0.000217946	0.00380238	09100 Metabolism	09109 Metabolism of terpenoids and polyketides	00903 Limonene and pinene degradation [PATH:ko00903]	mlhB, chnC; epsilon-lactone hydrolase [EC:3.1.1.83]
K02233	2417	0.586886	0.152541	3.84739	0.000119381	0.0024477	09100 Metabolism	09108 Metabolism of cofactors and vitamins	00860 Porphyrin and chlorophyll metabolism [PATH:ko00860]	E2.7.8.26, cobS, cobV; adenosylcobinamide-GDP ribazoletransferase [EC:2.7.8.26]
K00459	1370.91	0.591515	0.213189	2.77461	0.00552682	0.0400765	09100 Metabolism	09102 Energy metabolism	00910 Nitrogen metabolism [PATH:ko00910]	ncd2, npd; nitronate monooxygenase [EC:1.13.12.16]
K02614	2187.25	0.601277	0.190985	3.1483	0.00164225	0.0164896	09100 Metabolism	09105 Amino acid metabolism	00360 Phenylalanine metabolism [PATH:ko00360]	paaI; acyl-CoA thioesterase [EC:3.1.2.-]
K19222	891.119	0.604717	0.208519	2.90006	0.0037309	0.0301111	09100 Metabolism	09108 Metabolism of cofactors and vitamins	00130 Ubiquinone and other terpenoid-quinone biosynthesis [PATH:ko00130]	menI, DHNAT; 1,4-dihydroxy-2-naphthoyl-CoA hydrolase [EC:3.1.2.28]
K01673	2271.58	0.611875	0.148262	4.12699	3.67543e-05	0.000960159	09100 Metabolism	09102 Energy metabolism	00910 Nitrogen metabolism [PATH:ko00910]	cynT, can; carbonic anhydrase [EC:4.2.1.1]
K01236	4762.59	0.615843	0.154003	3.9989	6.36362e-05	0.0014657	09100 Metabolism	09101 Carbohydrate metabolism	00500 Starch and sucrose metabolism [PATH:ko00500]	treZ, glgZ; maltooligosyltrehalose trehalohydrolase [EC:3.2.1.141]
K01704	3492.5	0.622491	0.164109	3.79316	0.000148745	0.0028896	09100 Metabolism	09101 Carbohydrate metabolism	00660 C5-Branched dibasic acid metabolism [PATH:ko00660]	leuD, IPMI-S; 3-isopropylmalate/(R)-2-methylmalate dehydratase small subunit [EC:4.2.1.33 4.2.1.35]
K01704	3492.5	0.622491	0.164109	3.79316	0.000148745	0.0028896	09100 Metabolism	09105 Amino acid metabolism	00290 Valine, leucine and isoleucine biosynthesis [PATH:ko00290]	leuD, IPMI-S; 3-isopropylmalate/(R)-2-methylmalate dehydratase small subunit [EC:4.2.1.33 4.2.1.35]
K00651	7095.25	0.630198	0.153682	4.10068	4.11946e-05	0.00104856	09100 Metabolism	09102 Energy metabolism	00920 Sulfur metabolism [PATH:ko00920]	metA; homoserine O-succinyltransferase/O-acetyltransferase [EC:2.3.1.46 2.3.1.31]
K00651	7095.25	0.630198	0.153682	4.10068	4.11946e-05	0.00104856	09100 Metabolism	09105 Amino acid metabolism	00270 Cysteine and methionine metabolism [PATH:ko00270]	metA; homoserine O-succinyltransferase/O-acetyltransferase [EC:2.3.1.46 2.3.1.31]
K00341	5946.83	0.633365	0.130357	4.8587	1.18157e-06	8.68846e-05	09100 Metabolism	09102 Energy metabolism	00190 Oxidative phosphorylation [PATH:ko00190]	nuoL; NADH-quinone oxidoreductase subunit L [EC:7.1.1.2]
K01658	3832.43	0.635869	0.155648	4.0853	4.40194e-05	0.00111516	09100 Metabolism	09110 Biosynthesis of other secondary metabolites	00405 Phenazine biosynthesis [PATH:ko00405]	trpG; anthranilate synthase component II [EC:4.1.3.27]
K01658	3832.43	0.635869	0.155648	4.0853	4.40194e-05	0.00111516	09100 Metabolism	09105 Amino acid metabolism	00400 Phenylalanine, tyrosine and tryptophan biosynthesis [PATH:ko00400]	trpG; anthranilate synthase component II [EC:4.1.3.27]
K01666	4664.86	0.647964	0.191087	3.39093	0.000696559	0.00881982	09100 Metabolism	09105 Amino acid metabolism	00360 Phenylalanine metabolism [PATH:ko00360]	mhpE; 4-hydroxy 2-oxovalerate aldolase [EC:4.1.3.39]
K01666	4664.86	0.647964	0.191087	3.39093	0.000696559	0.00881982	09100 Metabolism	09111 Xenobiotics biodegradation and metabolism	00621 Dioxin degradation [PATH:ko00621]	mhpE; 4-hydroxy 2-oxovalerate aldolase [EC:4.1.3.39]
K01666	4664.86	0.647964	0.191087	3.39093	0.000696559	0.00881982	09100 Metabolism	09111 Xenobiotics biodegradation and metabolism	00362 Benzoate degradation [PATH:ko00362]	mhpE; 4-hydroxy 2-oxovalerate aldolase [EC:4.1.3.39]
K01666	4664.86	0.647964	0.191087	3.39093	0.000696559	0.00881982	09100 Metabolism	09111 Xenobiotics biodegradation and metabolism	00622 Xylene degradation [PATH:ko00622]	mhpE; 4-hydroxy 2-oxovalerate aldolase [EC:4.1.3.39]
K01626	3268.15	0.65046	0.166702	3.90193	9.54287e-05	0.00201558	09100 Metabolism	09105 Amino acid metabolism	00400 Phenylalanine, tyrosine and tryptophan biosynthesis [PATH:ko00400]	E2.5.1.54, aroF, aroG, aroH; 3-deoxy-7-phosphoheptulonate synthase [EC:2.5.1.54]
K00432	2209.45	0.663228	0.198274	3.34501	0.000822784	0.00994857	09100 Metabolism	09106 Metabolism of other amino acids	00480 Glutathione metabolism [PATH:ko00480]	gpx, btuE, bsaA; glutathione peroxidase [EC:1.11.1.9]
K00432	2209.45	0.663228	0.198274	3.34501	0.000822784	0.00994857	09100 Metabolism	09103 Lipid metabolism	00590 Arachidonic acid metabolism [PATH:ko00590]	gpx, btuE, bsaA; glutathione peroxidase [EC:1.11.1.9]
K00824	658.891	0.664868	0.233529	2.84704	0.00441278	0.0340106	09100 Metabolism	09105 Amino acid metabolism	00310 Lysine degradation [PATH:ko00310]	dat; D-alanine transaminase [EC:2.6.1.21]
K00824	658.891	0.664868	0.233529	2.84704	0.00441278	0.0340106	09100 Metabolism	09106 Metabolism of other amino acids	00470 D-Amino acid metabolism [PATH:ko00470]	dat; D-alanine transaminase [EC:2.6.1.21]
K00824	658.891	0.664868	0.233529	2.84704	0.00441278	0.0340106	09100 Metabolism	09105 Amino acid metabolism	00360 Phenylalanine metabolism [PATH:ko00360]	dat; D-alanine transaminase [EC:2.6.1.21]
K00824	658.891	0.664868	0.233529	2.84704	0.00441278	0.0340106	09100 Metabolism	09105 Amino acid metabolism	00330 Arginine and proline metabolism [PATH:ko00330]	dat; D-alanine transaminase [EC:2.6.1.21]
K01004	1277.67	0.666238	0.186223	3.57764	0.000346717	0.0053779	09100 Metabolism	09103 Lipid metabolism	00564 Glycerophospholipid metabolism [PATH:ko00564]	pcs; phosphatidylcholine synthase [EC:2.7.8.24]
K22477	1614.71	0.668276	0.195129	3.42479	0.000615283	0.00802994	09100 Metabolism	09105 Amino acid metabolism	00220 Arginine biosynthesis [PATH:ko00220]	argO; N-acetylglutamate synthase [EC:2.3.1.1]
K03149	1724.44	0.675335	0.220951	3.05649	0.00223941	0.0207958	09100 Metabolism	09108 Metabolism of cofactors and vitamins	00730 Thiamine metabolism [PATH:ko00730]	thiG; thiazole synthase [EC:2.8.1.10]
K19270	643.986	0.685978	0.207384	3.30776	0.000940445	0.0110189	09100 Metabolism	09101 Carbohydrate metabolism	00051 Fructose and mannose metabolism [PATH:ko00051]	hxpA; mannitol-1-/sugar-/sorbitol-6-phosphatase [EC:3.1.3.22 3.1.3.23 3.1.3.50]
K00687	792.796	0.69213	0.195952	3.53214	0.000412208	0.00612392	09100 Metabolism	09107 Glycan biosynthesis and metabolism	00550 Peptidoglycan biosynthesis [PATH:ko00550]	pbp2B, penA; penicillin-binding protein 2B
K12553	792.796	0.69213	0.195952	3.53214	0.000412208	0.00612392	09100 Metabolism	09107 Glycan biosynthesis and metabolism	00550 Peptidoglycan biosynthesis [PATH:ko00550]	pbp3; penicillin-binding protein 3 [EC:3.4.-.-]
K03428	1802.18	0.694289	0.246678	2.81455	0.00488451	0.0364576	09100 Metabolism	09108 Metabolism of cofactors and vitamins	00860 Porphyrin and chlorophyll metabolism [PATH:ko00860]	bchM, chlM; magnesium-protoporphyrin O-methyltransferase [EC:2.1.1.11]
K10212	343.117	0.69589	0.244373	2.84766	0.00440426	0.0339713	09100 Metabolism	09109 Metabolism of terpenoids and polyketides	00906 Carotenoid biosynthesis [PATH:ko00906]	K10212, crtO; glycosyl-4,4'-diaponeurosporenoate acyltransferase [EC:2.3.1.-]
K01582	1411.14	0.696185	0.159307	4.37008	1.24199e-05	0.000437208	09100 Metabolism	09110 Biosynthesis of other secondary metabolites	00960 Tropane, piperidine and pyridine alkaloid biosynthesis [PATH:ko00960]	E4.1.1.18, ldcC, cadA; lysine decarboxylase [EC:4.1.1.18]
K01582	1411.14	0.696185	0.159307	4.37008	1.24199e-05	0.000437208	09100 Metabolism	09105 Amino acid metabolism	00310 Lysine degradation [PATH:ko00310]	E4.1.1.18, ldcC, cadA; lysine decarboxylase [EC:4.1.1.18]
K02371	1961.81	0.698962	0.187167	3.73444	0.000188135	0.00343311	09100 Metabolism	09103 Lipid metabolism	00061 Fatty acid biosynthesis [PATH:ko00061]	fabK; enoyl-[acyl-carrier protein] reductase II [EC:1.3.1.9]
K10810	1541.81	0.700821	0.1776	3.94606	7.94464e-05	0.00173715	09100 Metabolism	09108 Metabolism of cofactors and vitamins	00730 Thiamine metabolism [PATH:ko00730]	tenI; thiazole tautomerase (transcriptional regulator TenI) [EC:5.3.99.10]
K01457	1022.15	0.701039	0.254071	2.75922	0.00579391	0.0415579	09100 Metabolism	09111 Xenobiotics biodegradation and metabolism	00791 Atrazine degradation [PATH:ko00791]	atzF; allophanate hydrolase [EC:3.5.1.54]
K01457	1022.15	0.701039	0.254071	2.75922	0.00579391	0.0415579	09100 Metabolism	09105 Amino acid metabolism	00220 Arginine biosynthesis [PATH:ko00220]	atzF; allophanate hydrolase [EC:3.5.1.54]
K21465	810.793	0.707713	0.191262	3.70023	0.000215405	0.00377131	09100 Metabolism	09107 Glycan biosynthesis and metabolism	00550 Peptidoglycan biosynthesis [PATH:ko00550]	pbpA; penicillin-binding protein A
K01906	988.916	0.707852	0.215469	3.28516	0.00101923	0.0117105	09100 Metabolism	09108 Metabolism of cofactors and vitamins	00780 Biotin metabolism [PATH:ko00780]	bioW; 6-carboxyhexanoate--CoA ligase [EC:6.2.1.14]
K01703	6810.45	0.709778	0.19772	3.5898	0.000330926	0.00519795	09100 Metabolism	09110 Biosynthesis of other secondary metabolites	00966 Glucosinolate biosynthesis [PATH:ko00966]	leuC, IPMI-L; 3-isopropylmalate/(R)-2-methylmalate dehydratase large subunit [EC:4.2.1.33 4.2.1.35]
K01703	6810.45	0.709778	0.19772	3.5898	0.000330926	0.00519795	09100 Metabolism	09101 Carbohydrate metabolism	00660 C5-Branched dibasic acid metabolism [PATH:ko00660]	leuC, IPMI-L; 3-isopropylmalate/(R)-2-methylmalate dehydratase large subunit [EC:4.2.1.33 4.2.1.35]
K01703	6810.45	0.709778	0.19772	3.5898	0.000330926	0.00519795	09100 Metabolism	09105 Amino acid metabolism	00290 Valine, leucine and isoleucine biosynthesis [PATH:ko00290]	leuC, IPMI-L; 3-isopropylmalate/(R)-2-methylmalate dehydratase large subunit [EC:4.2.1.33 4.2.1.35]
K13745	845.449	0.712762	0.176366	4.04138	5.31386e-05	0.00128036	09100 Metabolism	09105 Amino acid metabolism	00260 Glycine, serine and threonine metabolism [PATH:ko00260]	ddc; L-2,4-diaminobutyrate decarboxylase [EC:4.1.1.86]
K02227	3620.54	0.715233	0.158448	4.51398	6.36228e-06	0.000278231	09100 Metabolism	09108 Metabolism of cofactors and vitamins	00860 Porphyrin and chlorophyll metabolism [PATH:ko00860]	cbiB, cobD; adenosylcobinamide-phosphate synthase [EC:6.3.1.10]
K22210	363.079	0.73171	0.2508	2.9175	0.00352849	0.0287735	09100 Metabolism	09106 Metabolism of other amino acids	00470 D-Amino acid metabolism [PATH:ko00470]	DGLUCY; D-glutamate cyclase [EC:4.2.1.48]
K06208	223.355	0.732415	0.208838	3.50711	0.00045301	0.00653638	09100 Metabolism	09105 Amino acid metabolism	00400 Phenylalanine, tyrosine and tryptophan biosynthesis [PATH:ko00400]	aroH; chorismate mutase [EC:5.4.99.5]
K01214	3721.08	0.735914	0.168741	4.36119	1.29354e-05	0.000444877	09100 Metabolism	09101 Carbohydrate metabolism	00500 Starch and sucrose metabolism [PATH:ko00500]	ISA, treX; isoamylase [EC:3.2.1.68]
K21466	743.867	0.739657	0.192157	3.84923	0.000118491	0.00243532	09100 Metabolism	09107 Glycan biosynthesis and metabolism	00550 Peptidoglycan biosynthesis [PATH:ko00550]	pbpH; penicillin-binding protein H
K12448	341.398	0.742238	0.245579	3.0224	0.00250782	0.0224482	09100 Metabolism	09101 Carbohydrate metabolism	00520 Amino sugar and nucleotide sugar metabolism [PATH:ko00520]	UXE, uxe; UDP-arabinose 4-epimerase [EC:5.1.3.5]
K00209	916.688	0.752941	0.263688	2.85542	0.00429797	0.0334111	09100 Metabolism	09101 Carbohydrate metabolism	00650 Butanoate metabolism [PATH:ko00650]	fabV, ter; enoyl-[acyl-carrier protein] reductase / trans-2-enoyl-CoA reductase (NAD+) [EC:1.3.1.9 1.3.1.44]
K00209	916.688	0.752941	0.263688	2.85542	0.00429797	0.0334111	09100 Metabolism	09103 Lipid metabolism	00061 Fatty acid biosynthesis [PATH:ko00061]	fabV, ter; enoyl-[acyl-carrier protein] reductase / trans-2-enoyl-CoA reductase (NAD+) [EC:1.3.1.9 1.3.1.44]
K20370	164.305	0.756294	0.275692	2.74326	0.00608333	0.043166	09100 Metabolism	09101 Carbohydrate metabolism	00620 Pyruvate metabolism [PATH:ko00620]	PEPCK; phosphoenolpyruvate carboxykinase (diphosphate) [EC:4.1.1.38]
K01556	193.349	0.756725	0.23576	3.20972	0.00132864	0.0142851	09100 Metabolism	09105 Amino acid metabolism	00380 Tryptophan metabolism [PATH:ko00380]	KYNU, kynU; kynureninase [EC:3.7.1.3]
K01817	8391.65	0.758151	0.166238	4.56062	5.10021e-06	0.00024208	09100 Metabolism	09105 Amino acid metabolism	00400 Phenylalanine, tyrosine and tryptophan biosynthesis [PATH:ko00400]	trpF; phosphoribosylanthranilate isomerase [EC:5.3.1.24]
K18608	318.407	0.761471	0.259668	2.93248	0.00336271	0.0277717	09100 Metabolism	09108 Metabolism of cofactors and vitamins	00750 Vitamin B6 metabolism [PATH:ko00750]	ppaT; pyridoxamine---pyruvate transaminase [EC:2.6.1.30]
K15896	979.599	0.766093	0.227661	3.36506	0.000765283	0.00948128	09100 Metabolism	09107 Glycan biosynthesis and metabolism	00541 O-Antigen nucleotide sugar biosynthesis [PATH:ko00541]	pseH; UDP-4-amino-4,6-dideoxy-N-acetyl-beta-L-altrosamine N-acetyltransferase [EC:2.3.1.202]
K15896	979.599	0.766093	0.227661	3.36506	0.000765283	0.00948128	09100 Metabolism	09101 Carbohydrate metabolism	00520 Amino sugar and nucleotide sugar metabolism [PATH:ko00520]	pseH; UDP-4-amino-4,6-dideoxy-N-acetyl-beta-L-altrosamine N-acetyltransferase [EC:2.3.1.202]
K01695	3812.24	0.766724	0.194273	3.94664	7.9257e-05	0.00173683	09100 Metabolism	09105 Amino acid metabolism	00400 Phenylalanine, tyrosine and tryptophan biosynthesis [PATH:ko00400]	trpA; tryptophan synthase alpha chain [EC:4.2.1.20]
K01695	3812.24	0.766724	0.194273	3.94664	7.9257e-05	0.00173683	09100 Metabolism	09105 Amino acid metabolism	00260 Glycine, serine and threonine metabolism [PATH:ko00260]	trpA; tryptophan synthase alpha chain [EC:4.2.1.20]
K02224	5083.04	0.767906	0.176591	4.3485	1.37072e-05	0.000466008	09100 Metabolism	09108 Metabolism of cofactors and vitamins	00860 Porphyrin and chlorophyll metabolism [PATH:ko00860]	cobB-cbiA; cobyrinic acid a,c-diamide synthase [EC:6.3.5.9 6.3.5.11]
K16437	311.706	0.769636	0.265776	2.8958	0.00378187	0.0303553	09100 Metabolism	09109 Metabolism of terpenoids and polyketides	01055 Biosynthesis of vancomycin group antibiotics [PATH:ko01055]	evaC; methylation protein EvaC
K21336	311.706	0.769636	0.265776	2.8958	0.00378187	0.0303553	09100 Metabolism	09109 Metabolism of terpenoids and polyketides	00523 Polyketide sugar unit biosynthesis [PATH:ko00523]	mdpA4; C-methyltransferase [EC:2.1.1.-]
K01008	1495.65	0.769801	0.270443	2.84644	0.00442104	0.0340479	09100 Metabolism	09106 Metabolism of other amino acids	00450 Selenocompound metabolism [PATH:ko00450]	selD, SEPHS; selenide, water dikinase [EC:2.7.9.3]
K00833	3108.35	0.778352	0.179985	4.32455	1.52844e-05	0.000502411	09100 Metabolism	09108 Metabolism of cofactors and vitamins	00780 Biotin metabolism [PATH:ko00780]	bioA; adenosylmethionine---8-amino-7-oxononanoate aminotransferase [EC:2.6.1.62]
K04782	628.449	0.784343	0.219183	3.57849	0.000345584	0.00537714	09100 Metabolism	09109 Metabolism of terpenoids and polyketides	01053 Biosynthesis of siderophore group nonribosomal peptides [PATH:ko01053]	pchB; isochorismate pyruvate lyase [EC:4.2.99.21]
K14048	392.635	0.79691	0.273895	2.90955	0.00361952	0.0293794	09100 Metabolism	09104 Nucleotide metabolism	00230 Purine metabolism [PATH:ko00230]	ureAB; urease subunit gamma/beta [EC:3.5.1.5]
K14048	392.635	0.79691	0.273895	2.90955	0.00361952	0.0293794	09100 Metabolism	09111 Xenobiotics biodegradation and metabolism	00791 Atrazine degradation [PATH:ko00791]	ureAB; urease subunit gamma/beta [EC:3.5.1.5]
K14048	392.635	0.79691	0.273895	2.90955	0.00361952	0.0293794	09100 Metabolism	09105 Amino acid metabolism	00220 Arginine biosynthesis [PATH:ko00220]	ureAB; urease subunit gamma/beta [EC:3.5.1.5]
K01609	4046.14	0.797363	0.170516	4.67618	2.92262e-06	0.000169666	09100 Metabolism	09105 Amino acid metabolism	00400 Phenylalanine, tyrosine and tryptophan biosynthesis [PATH:ko00400]	trpC; indole-3-glycerol phosphate synthase [EC:4.1.1.48]
K00766	5047.31	0.800988	0.170653	4.69366	2.68355e-06	0.000162256	09100 Metabolism	09105 Amino acid metabolism	00400 Phenylalanine, tyrosine and tryptophan biosynthesis [PATH:ko00400]	trpD; anthranilate phosphoribosyltransferase [EC:2.4.2.18]
K13497	7284.12	0.80225	0.172136	4.66056	3.15345e-06	0.000177866	09100 Metabolism	09105 Amino acid metabolism	00400 Phenylalanine, tyrosine and tryptophan biosynthesis [PATH:ko00400]	trpGD; anthranilate synthase/phosphoribosyltransferase [EC:4.1.3.27 2.4.2.18]
K01429	332.272	0.803071	0.277905	2.88973	0.00385568	0.0307679	09100 Metabolism	09104 Nucleotide metabolism	00230 Purine metabolism [PATH:ko00230]	ureB; urease subunit beta [EC:3.5.1.5]
K01429	332.272	0.803071	0.277905	2.88973	0.00385568	0.0307679	09100 Metabolism	09111 Xenobiotics biodegradation and metabolism	00791 Atrazine degradation [PATH:ko00791]	ureB; urease subunit beta [EC:3.5.1.5]
K01429	332.272	0.803071	0.277905	2.88973	0.00385568	0.0307679	09100 Metabolism	09105 Amino acid metabolism	00220 Arginine biosynthesis [PATH:ko00220]	ureB; urease subunit beta [EC:3.5.1.5]
K04107	1044.18	0.803231	0.224272	3.5815	0.00034163	0.00532396	09100 Metabolism	09111 Xenobiotics biodegradation and metabolism	00627 Aminobenzoate degradation [PATH:ko00627]	hcrC, hbaB; 4-hydroxybenzoyl-CoA reductase subunit gamma [EC:1.1.7.1]
K04107	1044.18	0.803231	0.224272	3.5815	0.00034163	0.00532396	09100 Metabolism	09111 Xenobiotics biodegradation and metabolism	00362 Benzoate degradation [PATH:ko00362]	hcrC, hbaB; 4-hydroxybenzoyl-CoA reductase subunit gamma [EC:1.1.7.1]
K02232	6846.32	0.808851	0.198295	4.07903	4.52248e-05	0.00112992	09100 Metabolism	09108 Metabolism of cofactors and vitamins	00860 Porphyrin and chlorophyll metabolism [PATH:ko00860]	cobQ, cbiP; adenosylcobyric acid synthase [EC:6.3.5.10]
K03831	852.902	0.811253	0.295075	2.74931	0.00597202	0.0426082	09100 Metabolism	09108 Metabolism of cofactors and vitamins	00790 Folate biosynthesis [PATH:ko00790]	mogA; molybdopterin adenylyltransferase [EC:2.7.7.75]
K01664	3512.61	0.812157	0.163854	4.95657	7.17475e-07	6.30299e-05	09100 Metabolism	09108 Metabolism of cofactors and vitamins	00790 Folate biosynthesis [PATH:ko00790]	pabA; para-aminobenzoate synthetase component II [EC:2.6.1.85]
K06048	542.515	0.827388	0.29813	2.77526	0.00551568	0.0400543	09100 Metabolism	09106 Metabolism of other amino acids	00480 Glutathione metabolism [PATH:ko00480]	gshA, ybdK; glutamate---cysteine ligase / carboxylate-amine ligase [EC:6.3.2.2 6.3.-.-]
K00768	2782.39	0.83098	0.212128	3.91734	8.95299e-05	0.00192227	09100 Metabolism	09108 Metabolism of cofactors and vitamins	00860 Porphyrin and chlorophyll metabolism [PATH:ko00860]	E2.4.2.21, cobU, cobT; nicotinate-nucleotide--dimethylbenzimidazole phosphoribosyltransferase [EC:2.4.2.21]
K00265	12982.8	0.843818	0.205651	4.10316	4.07545e-05	0.00104254	09100 Metabolism	09105 Amino acid metabolism	00250 Alanine, aspartate and glutamate metabolism [PATH:ko00250]	gltB; glutamate synthase (NADPH) large chain [EC:1.4.1.13]
K00265	12982.8	0.843818	0.205651	4.10316	4.07545e-05	0.00104254	09100 Metabolism	09102 Energy metabolism	00910 Nitrogen metabolism [PATH:ko00910]	gltB; glutamate synthase (NADPH) large chain [EC:1.4.1.13]
K03637	1645.89	0.85169	0.30413	2.80041	0.0051037	0.0377249	09100 Metabolism	09108 Metabolism of cofactors and vitamins	00790 Folate biosynthesis [PATH:ko00790]	moaC, CNX3; cyclic pyranopterin monophosphate synthase [EC:4.6.1.17]
K20453	720.117	0.853178	0.226264	3.77072	0.000162778	0.00308376	09100 Metabolism	09108 Metabolism of cofactors and vitamins	00760 Nicotinate and nicotinamide metabolism [PATH:ko00760]	dmdB; dimethylmaleate hydratase small subunit [EC:4.2.1.85]
K06042	2694.45	0.857737	0.200787	4.27188	1.9383e-05	0.000603182	09100 Metabolism	09108 Metabolism of cofactors and vitamins	00860 Porphyrin and chlorophyll metabolism [PATH:ko00860]	cobH-cbiC; precorrin-8X/cobalt-precorrin-8 methylmutase [EC:5.4.99.61 5.4.99.60]
K13498	6356.98	0.860615	0.198284	4.34032	1.42274e-05	0.000478766	09100 Metabolism	09105 Amino acid metabolism	00400 Phenylalanine, tyrosine and tryptophan biosynthesis [PATH:ko00400]	trpCF; indole-3-glycerol phosphate synthase / phosphoribosylanthranilate isomerase [EC:4.1.1.48 5.3.1.24]
K02304	5312.53	0.862533	0.178004	4.84557	1.26247e-06	9.08154e-05	09100 Metabolism	09108 Metabolism of cofactors and vitamins	00860 Porphyrin and chlorophyll metabolism [PATH:ko00860]	MET8; precorrin-2 dehydrogenase / sirohydrochlorin ferrochelatase [EC:1.3.1.76 4.99.1.4]
K00185	320.937	0.870565	0.293197	2.96922	0.00298559	0.0254403	09100 Metabolism	09102 Energy metabolism	00920 Sulfur metabolism [PATH:ko00920]	dmsC; dimethyl sulfoxide reductase membrane subunit
K00284	12644.9	0.877603	0.205436	4.2719	1.93817e-05	0.000603182	09100 Metabolism	09102 Energy metabolism	00910 Nitrogen metabolism [PATH:ko00910]	GLU, gltS; glutamate synthase (ferredoxin) [EC:1.4.7.1]
K00284	12644.9	0.877603	0.205436	4.2719	1.93817e-05	0.000603182	09100 Metabolism	09101 Carbohydrate metabolism	00630 Glyoxylate and dicarboxylate metabolism [PATH:ko00630]	GLU, gltS; glutamate synthase (ferredoxin) [EC:1.4.7.1]
K01657	5421.22	0.88947	0.193799	4.58966	4.43967e-06	0.000225994	09100 Metabolism	09105 Amino acid metabolism	00400 Phenylalanine, tyrosine and tryptophan biosynthesis [PATH:ko00400]	trpE; anthranilate synthase component I [EC:4.1.3.27]
K01657	5421.22	0.88947	0.193799	4.58966	4.43967e-06	0.000225994	09100 Metabolism	09110 Biosynthesis of other secondary metabolites	00405 Phenazine biosynthesis [PATH:ko00405]	trpE; anthranilate synthase component I [EC:4.1.3.27]
K18534	234.56	0.890497	0.260219	3.4221	0.00062139	0.00808458	09100 Metabolism	09108 Metabolism of cofactors and vitamins	00130 Ubiquinone and other terpenoid-quinone biosynthesis [PATH:ko00130]	K18534; MPBQ/MSBQ methyltransferase [EC:2.1.1.295]
K10817	467.072	0.895295	0.212214	4.21884	2.45564e-05	0.000712782	09100 Metabolism	09109 Metabolism of terpenoids and polyketides	00522 Biosynthesis of 12-, 14- and 16-membered macrolides [PATH:ko00522]	eryAI; 6-deoxyerythronolide-B synthase EryAI [EC:2.3.1.94]
K10817	467.072	0.895295	0.212214	4.21884	2.45564e-05	0.000712782	09100 Metabolism	09109 Metabolism of terpenoids and polyketides	01052 Type I polyketide structures [PATH:ko01052]	eryAI; 6-deoxyerythronolide-B synthase EryAI [EC:2.3.1.94]
K18675	791.461	0.89887	0.273865	3.28216	0.00103015	0.0117679	09100 Metabolism	09101 Carbohydrate metabolism	00520 Amino sugar and nucleotide sugar metabolism [PATH:ko00520]	chbP; N,N'-diacetylchitobiose phosphorylase [EC:2.4.1.280]
K22100	2433.49	0.902425	0.232915	3.87448	0.000106854	0.00222378	09100 Metabolism	09108 Metabolism of cofactors and vitamins	00790 Folate biosynthesis [PATH:ko00790]	trpF; 2,5-diamino-6-(5-phospho-D-ribosylamino)pyrimidin-4(3H)-one isomerase/dehydratase [EC:4.2.1.160]
K15672	465.607	0.908714	0.215367	4.21938	2.44975e-05	0.000712782	09100 Metabolism	09109 Metabolism of terpenoids and polyketides	01051 Biosynthesis of ansamycins [PATH:ko01051]	rifC_D; rifamycin polyketide synthase modules 7 and 8
K15672	465.607	0.908714	0.215367	4.21938	2.44975e-05	0.000712782	09100 Metabolism	09109 Metabolism of terpenoids and polyketides	01052 Type I polyketide structures [PATH:ko01052]	rifC_D; rifamycin polyketide synthase modules 7 and 8
K01428	665.128	0.910258	0.280898	3.24052	0.00119311	0.0131308	09100 Metabolism	09105 Amino acid metabolism	00220 Arginine biosynthesis [PATH:ko00220]	ureC; urease subunit alpha [EC:3.5.1.5]
K01428	665.128	0.910258	0.280898	3.24052	0.00119311	0.0131308	09100 Metabolism	09111 Xenobiotics biodegradation and metabolism	00791 Atrazine degradation [PATH:ko00791]	ureC; urease subunit alpha [EC:3.5.1.5]
K01428	665.128	0.910258	0.280898	3.24052	0.00119311	0.0131308	09100 Metabolism	09104 Nucleotide metabolism	00230 Purine metabolism [PATH:ko00230]	ureC; urease subunit alpha [EC:3.5.1.5]
K20452	1994.7	0.910939	0.20591	4.42397	9.69045e-06	0.000367164	09100 Metabolism	09108 Metabolism of cofactors and vitamins	00760 Nicotinate and nicotinamide metabolism [PATH:ko00760]	dmdA; dimethylmaleate hydratase large subunit [EC:4.2.1.85]
K01607	4806.01	0.916117	0.282228	3.24601	0.00117034	0.0129665	09100 Metabolism	09111 Xenobiotics biodegradation and metabolism	00362 Benzoate degradation [PATH:ko00362]	pcaC; 4-carboxymuconolactone decarboxylase [EC:4.1.1.44]
K16876	558.075	0.920821	0.268908	3.4243	0.000616381	0.00802994	09100 Metabolism	09111 Xenobiotics biodegradation and metabolism	00365 Furfural degradation [PATH:ko00365]	hmfD; 2-furoate---CoA ligase [EC:6.2.1.31]
K03394	1157.64	0.921076	0.189172	4.86899	1.12168e-06	8.38158e-05	09100 Metabolism	09108 Metabolism of cofactors and vitamins	00860 Porphyrin and chlorophyll metabolism [PATH:ko00860]	cobI-cbiL; precorrin-2/cobalt-factor-2 C20-methyltransferase [EC:2.1.1.130 2.1.1.151]
K05343	2320.28	0.960877	0.229459	4.18757	2.8196e-05	0.000790682	09100 Metabolism	09101 Carbohydrate metabolism	00500 Starch and sucrose metabolism [PATH:ko00500]	treS; maltose alpha-D-glucosyltransferase / alpha-amylase [EC:5.4.99.16 3.2.1.1]
K00392	945.807	0.972195	0.315838	3.07815	0.00208291	0.0196924	09100 Metabolism	09102 Energy metabolism	00920 Sulfur metabolism [PATH:ko00920]	sir; sulfite reductase (ferredoxin) [EC:1.8.7.1]
K00595	3319.7	0.977014	0.193479	5.04971	4.42478e-07	4.4316e-05	09100 Metabolism	09108 Metabolism of cofactors and vitamins	00860 Porphyrin and chlorophyll metabolism [PATH:ko00860]	cobL-cbiET; precorrin-6B C5,15-methyltransferase / cobalt-precorrin-6B C5,C15-methyltransferase [EC:2.1.1.132 2.1.1.289 2.1.1.196]
K02189	2345.98	0.987166	0.213127	4.63182	3.62461e-06	0.000195849	09100 Metabolism	09108 Metabolism of cofactors and vitamins	00860 Porphyrin and chlorophyll metabolism [PATH:ko00860]	cbiG; cobalt-precorrin 5A hydrolase [EC:3.7.1.12]
K02188	4377.93	0.993509	0.208775	4.75876	1.94789e-06	0.000123181	09100 Metabolism	09108 Metabolism of cofactors and vitamins	00860 Porphyrin and chlorophyll metabolism [PATH:ko00860]	cbiD; cobalt-precorrin-5B (C1)-methyltransferase [EC:2.1.1.195]
K00303	764.043	0.996911	0.215197	4.63255	3.61196e-06	0.000195849	09100 Metabolism	09105 Amino acid metabolism	00260 Glycine, serine and threonine metabolism [PATH:ko00260]	soxB; sarcosine oxidase, subunit beta [EC:1.5.3.1]
K05830	266.688	1.00086	0.310625	3.2221	0.00127256	0.0138365	09100 Metabolism	09105 Amino acid metabolism	00300 Lysine biosynthesis [PATH:ko00300]	lysJ, argD; LysW-gamma-L-lysine/LysW-L-ornithine aminotransferase [EC:2.6.1.118 2.6.1.-]
K05830	266.688	1.00086	0.310625	3.2221	0.00127256	0.0138365	09100 Metabolism	09105 Amino acid metabolism	00220 Arginine biosynthesis [PATH:ko00220]	lysJ, argD; LysW-gamma-L-lysine/LysW-L-ornithine aminotransferase [EC:2.6.1.118 2.6.1.-]
K03404	953.433	1.01692	0.228702	4.44649	8.72844e-06	0.00034083	09100 Metabolism	09108 Metabolism of cofactors and vitamins	00860 Porphyrin and chlorophyll metabolism [PATH:ko00860]	chlD, bchD; magnesium chelatase subunit D [EC:6.6.1.1]
K03405	523.88	1.01835	0.299121	3.40446	0.000662955	0.00851379	09100 Metabolism	09108 Metabolism of cofactors and vitamins	00860 Porphyrin and chlorophyll metabolism [PATH:ko00860]	chlI, bchI; magnesium chelatase subunit I [EC:6.6.1.1]
K15971	709.354	1.04053	0.364441	2.85515	0.00430167	0.0334137	09100 Metabolism	09109 Metabolism of terpenoids and polyketides	01057 Biosynthesis of type II polyketide products [PATH:ko01057]	tcmP, elmP; O-methyltransferase [EC:2.1.1.-]
K05934	6235.14	1.04163	0.196537	5.2999	1.15868e-07	1.63996e-05	09100 Metabolism	09108 Metabolism of cofactors and vitamins	00860 Porphyrin and chlorophyll metabolism [PATH:ko00860]	cobJ, cbiH; precorrin-3B C17-methyltransferase / cobalt-factor III methyltransferase [EC:2.1.1.131 2.1.1.272]
K13541	8322.8	1.04551	0.223459	4.67875	2.88631e-06	0.000168543	09100 Metabolism	09108 Metabolism of cofactors and vitamins	00860 Porphyrin and chlorophyll metabolism [PATH:ko00860]	cbiGH-cobJ; cobalt-precorrin 5A hydrolase / cobalt-factor III methyltransferase / precorrin-3B C17-methyltransferase [EC:3.7.1.12 2.1.1.272 2.1.1.131]
K05936	5656.56	1.0523	0.212735	4.94655	7.55418e-07	6.53099e-05	09100 Metabolism	09108 Metabolism of cofactors and vitamins	00860 Porphyrin and chlorophyll metabolism [PATH:ko00860]	cobM, cbiF; precorrin-4/cobalt-precorrin-4 C11-methyltransferase [EC:2.1.1.133 2.1.1.271]
K20108	794.876	1.05283	0.329116	3.19896	0.00137923	0.0146278	09100 Metabolism	09101 Carbohydrate metabolism	00500 Starch and sucrose metabolism [PATH:ko00500]	malT; maltose PTS system EIICB or EIICBA component [EC:2.7.1.208]
K03365	122.417	1.06778	0.267656	3.98938	6.62458e-05	0.00151178	09100 Metabolism	09104 Nucleotide metabolism	00240 Pyrimidine metabolism [PATH:ko00240]	FCY1; cytosine/creatinine deaminase [EC:3.5.4.1 3.5.4.21]
K03365	122.417	1.06778	0.267656	3.98938	6.62458e-05	0.00151178	09100 Metabolism	09105 Amino acid metabolism	00330 Arginine and proline metabolism [PATH:ko00330]	FCY1; cytosine/creatinine deaminase [EC:3.5.4.1 3.5.4.21]
K03821	847.489	1.06859	0.3293	3.24503	0.00117439	0.0129824	09100 Metabolism	09101 Carbohydrate metabolism	00650 Butanoate metabolism [PATH:ko00650]	phaC, phbC; poly[(R)-3-hydroxyalkanoate] polymerase subunit PhaC [EC:2.3.1.304]
K02191	2307.7	1.07627	0.187608	5.73678	9.64944e-09	2.52079e-06	09100 Metabolism	09108 Metabolism of cofactors and vitamins	00860 Porphyrin and chlorophyll metabolism [PATH:ko00860]	cbiT; cobalt-precorrin-6B (C15)-methyltransferase [EC:2.1.1.196]
K02779	796.209	1.09238	0.303923	3.59427	0.000325301	0.00514339	09100 Metabolism	09101 Carbohydrate metabolism	00010 Glycolysis / Gluconeogenesis [PATH:ko00010]	ptsG; glucose PTS system EIICB or EIICBA component [EC:2.7.1.199]
K02779	796.209	1.09238	0.303923	3.59427	0.000325301	0.00514339	09100 Metabolism	09101 Carbohydrate metabolism	00520 Amino sugar and nucleotide sugar metabolism [PATH:ko00520]	ptsG; glucose PTS system EIICB or EIICBA component [EC:2.7.1.199]
K03399	2330.82	1.09853	0.192326	5.71181	1.11784e-08	2.84533e-06	09100 Metabolism	09108 Metabolism of cofactors and vitamins	00860 Porphyrin and chlorophyll metabolism [PATH:ko00860]	cbiE; cobalt-precorrin-7 (C5)-methyltransferase [EC:2.1.1.289]
K16950	460.297	1.11411	0.351714	3.16765	0.00153677	0.0156789	09100 Metabolism	09102 Energy metabolism	00920 Sulfur metabolism [PATH:ko00920]	asrA; anaerobic sulfite reductase subunit A
K16874	150.667	1.12224	0.366672	3.0606	0.00220895	0.0205651	09100 Metabolism	09111 Xenobiotics biodegradation and metabolism	00365 Furfural degradation [PATH:ko00365]	hmfF; 2,5-furandicarboxylate decarboxylase 1
K05895	2728.12	1.13931	0.209357	5.44195	5.2701e-08	9.45733e-06	09100 Metabolism	09108 Metabolism of cofactors and vitamins	00860 Porphyrin and chlorophyll metabolism [PATH:ko00860]	cobK-cbiJ; precorrin-6A/cobalt-precorrin-6A reductase [EC:1.3.1.54 1.3.1.106]
K20547	167.377	1.14703	0.390302	2.93883	0.00329449	0.0273677	09100 Metabolism	09101 Carbohydrate metabolism	00520 Amino sugar and nucleotide sugar metabolism [PATH:ko00520]	CHIB; basic endochitinase B [EC:3.2.1.14]
K20454	89.9994	1.14947	0.310503	3.70197	0.000213932	0.00375212	09100 Metabolism	09108 Metabolism of cofactors and vitamins	00760 Nicotinate and nicotinamide metabolism [PATH:ko00760]	dml; 2,3-dimethylmalate lyase [EC:4.1.3.32]
K05299	697.089	1.16535	0.278184	4.18913	2.80023e-05	0.000787476	09100 Metabolism	09102 Energy metabolism	00720 Carbon fixation pathways in prokaryotes [PATH:ko00720]	fdhA; formate dehydrogenase (NADP+) alpha subunit [EC:1.17.1.10]
K05299	697.089	1.16535	0.278184	4.18913	2.80023e-05	0.000787476	09100 Metabolism	09102 Energy metabolism	00680 Methane metabolism [PATH:ko00680]	fdhA; formate dehydrogenase (NADP+) alpha subunit [EC:1.17.1.10]
K02083	265.748	1.17649	0.387711	3.03445	0.00240972	0.0218844	09100 Metabolism	09104 Nucleotide metabolism	00230 Purine metabolism [PATH:ko00230]	allC; allantoate deiminase [EC:3.5.3.9]
K00613	33.3314	1.18276	0.318788	3.71019	0.000207104	0.00368983	09100 Metabolism	09105 Amino acid metabolism	00260 Glycine, serine and threonine metabolism [PATH:ko00260]	GATM; glycine amidinotransferase [EC:2.1.4.1]
K00613	33.3314	1.18276	0.318788	3.71019	0.000207104	0.00368983	09100 Metabolism	09105 Amino acid metabolism	00330 Arginine and proline metabolism [PATH:ko00330]	GATM; glycine amidinotransferase [EC:2.1.4.1]
K02190	4715.03	1.18314	0.232192	5.09553	3.47771e-07	3.59617e-05	09100 Metabolism	09108 Metabolism of cofactors and vitamins	00860 Porphyrin and chlorophyll metabolism [PATH:ko00860]	cbiK; sirohydrochlorin cobaltochelatase [EC:4.99.1.3]
K05341	1486.01	1.18742	0.311027	3.81774	0.00013468	0.00269007	09100 Metabolism	09101 Carbohydrate metabolism	00500 Starch and sucrose metabolism [PATH:ko00500]	E2.4.1.4; amylosucrase [EC:2.4.1.4]
K13818	875.938	1.19157	0.38005	3.1353	0.00171676	0.0169913	09100 Metabolism	09108 Metabolism of cofactors and vitamins	00790 Folate biosynthesis [PATH:ko00790]	mobAB; molybdopterin-guanine dinucleotide biosynthesis protein [EC:2.7.7.77]
K20881	32.2048	1.20039	0.40643	2.95349	0.00314205	0.0264332	09100 Metabolism	09104 Nucleotide metabolism	00230 Purine metabolism [PATH:ko00230]	yrfG; 5'-nucleotidase [EC:3.1.3.5]
K20881	32.2048	1.20039	0.40643	2.95349	0.00314205	0.0264332	09100 Metabolism	09104 Nucleotide metabolism	00240 Pyrimidine metabolism [PATH:ko00240]	yrfG; 5'-nucleotidase [EC:3.1.3.5]
K20881	32.2048	1.20039	0.40643	2.95349	0.00314205	0.0264332	09100 Metabolism	09108 Metabolism of cofactors and vitamins	00760 Nicotinate and nicotinamide metabolism [PATH:ko00760]	yrfG; 5'-nucleotidase [EC:3.1.3.5]
K02619	271.335	1.23135	0.360285	3.41772	0.000631476	0.00818363	09100 Metabolism	09108 Metabolism of cofactors and vitamins	00790 Folate biosynthesis [PATH:ko00790]	pabC; 4-amino-4-deoxychorismate lyase [EC:4.1.3.38]
K00184	277.054	1.23348	0.263129	4.68775	2.7623e-06	0.000162256	09100 Metabolism	09102 Energy metabolism	00920 Sulfur metabolism [PATH:ko00920]	dmsB; dimethyl sulfoxide reductase iron-sulfur subunit
K01665	541.149	1.24804	0.30277	4.12205	3.75514e-05	0.000978405	09100 Metabolism	09108 Metabolism of cofactors and vitamins	00790 Folate biosynthesis [PATH:ko00790]	pabB; para-aminobenzoate synthetase component I [EC:2.6.1.85]
K19561	181.458	1.28558	0.40641	3.16325	0.00156016	0.0158176	09100 Metabolism	09108 Metabolism of cofactors and vitamins	00780 Biotin metabolism [PATH:ko00780]	bioJ; pimeloyl-[acyl-carrier protein] methyl ester esterase [EC:3.1.1.85]
K03417	83.9997	1.28644	0.316826	4.0604	4.89887e-05	0.00120973	09100 Metabolism	09101 Carbohydrate metabolism	00640 Propanoate metabolism [PATH:ko00640]	prpB; methylisocitrate lyase [EC:4.1.3.30]
K00523	156.402	1.2911	0.367916	3.50922	0.000449417	0.00650345	09100 Metabolism	09101 Carbohydrate metabolism	00520 Amino sugar and nucleotide sugar metabolism [PATH:ko00520]	ascD, ddhD, rfbI; CDP-4-dehydro-6-deoxyglucose reductase, E3 [EC:1.17.1.1]
K00523	156.402	1.2911	0.367916	3.50922	0.000449417	0.00650345	09100 Metabolism	09107 Glycan biosynthesis and metabolism	00541 O-Antigen nucleotide sugar biosynthesis [PATH:ko00541]	ascD, ddhD, rfbI; CDP-4-dehydro-6-deoxyglucose reductase, E3 [EC:1.17.1.1]
K10986	60.215	1.30845	0.328326	3.98521	6.74211e-05	0.00153155	09100 Metabolism	09101 Carbohydrate metabolism	00052 Galactose metabolism [PATH:ko00052]	agaD; galactosamine PTS system EIID component
K17225	119.447	1.31117	0.482271	2.71875	0.00655287	0.0457135	09100 Metabolism	09102 Energy metabolism	00920 Sulfur metabolism [PATH:ko00920]	soxC; sulfane dehydrogenase subunit SoxC
K10985	69.9177	1.31778	0.35399	3.72264	0.000197152	0.00355842	09100 Metabolism	09101 Carbohydrate metabolism	00052 Galactose metabolism [PATH:ko00052]	agaC; galactosamine PTS system EIIC component
K16875	136.035	1.34887	0.39368	3.42631	0.000611839	0.00800228	09100 Metabolism	09111 Xenobiotics biodegradation and metabolism	00365 Furfural degradation [PATH:ko00365]	hmfG; 2,5-furandicarboxylate decarboxylase 2
K00385	341.061	1.36396	0.372478	3.66185	0.000250398	0.00427832	09100 Metabolism	09102 Energy metabolism	00920 Sulfur metabolism [PATH:ko00920]	asrC; anaerobic sulfite reductase subunit C
K03385	852.204	1.38819	0.329597	4.21178	2.53371e-05	0.00072694	09100 Metabolism	09102 Energy metabolism	00910 Nitrogen metabolism [PATH:ko00910]	nrfA; nitrite reductase (cytochrome c-552) [EC:1.7.2.2]
K20204	302.834	1.40295	0.29364	4.77779	1.77232e-06	0.000116409	09100 Metabolism	09105 Amino acid metabolism	00380 Tryptophan metabolism [PATH:ko00380]	griF; grixazone synthase / o-aminophenol oxidase [EC:1.10.3.15 1.10.3.4]
K20204	302.834	1.40295	0.29364	4.77779	1.77232e-06	0.000116409	09100 Metabolism	09110 Biosynthesis of other secondary metabolites	00997 Biosynthesis of various secondary metabolites - part 3 [PATH:ko00997]	griF; grixazone synthase / o-aminophenol oxidase [EC:1.10.3.15 1.10.3.4]
K00374	20.4022	1.42681	0.51221	2.7856	0.00534284	0.0391146	09100 Metabolism	09102 Energy metabolism	00910 Nitrogen metabolism [PATH:ko00910]	narI, narV; nitrate reductase gamma subunit [EC:1.7.5.1 1.7.99.-]
K18316	389.353	1.42967	0.285036	5.01575	5.28267e-07	4.91267e-05	09100 Metabolism	09110 Biosynthesis of other secondary metabolites	00332 Carbapenem biosynthesis [PATH:ko00332]	cpmA, carA; carbapenam-3-carboxylate synthase [EC:6.3.3.6]
K07307	224.52	1.43253	0.443342	3.23121	0.00123266	0.0134913	09100 Metabolism	09102 Energy metabolism	00920 Sulfur metabolism [PATH:ko00920]	dmsB; anaerobic dimethyl sulfoxide reductase subunit B
K13503	194.902	1.45291	0.399239	3.6392	0.000273487	0.00453239	09100 Metabolism	09105 Amino acid metabolism	00400 Phenylalanine, tyrosine and tryptophan biosynthesis [PATH:ko00400]	trpEG; anthranilate synthase [EC:4.1.3.27]
K02586	507.216	1.46248	0.306172	4.77665	1.78242e-06	0.000116409	09100 Metabolism	09111 Xenobiotics biodegradation and metabolism	00625 Chloroalkane and chloroalkene degradation [PATH:ko00625]	nifD; nitrogenase molybdenum-iron protein alpha chain [EC:1.18.6.1]
K02586	507.216	1.46248	0.306172	4.77665	1.78242e-06	0.000116409	09100 Metabolism	09102 Energy metabolism	00910 Nitrogen metabolism [PATH:ko00910]	nifD; nitrogenase molybdenum-iron protein alpha chain [EC:1.18.6.1]
K16841	84.3694	1.48912	0.310714	4.79257	1.64659e-06	0.000112729	09100 Metabolism	09104 Nucleotide metabolism	00230 Purine metabolism [PATH:ko00230]	hpxA; allantoin racemase [EC:5.1.99.3]
K00830	40.7519	1.50158	0.505521	2.97035	0.00297457	0.0253682	09100 Metabolism	09102 Energy metabolism	00680 Methane metabolism [PATH:ko00680]	AGXT; alanine-glyoxylate transaminase / serine-glyoxylate transaminase / serine-pyruvate transaminase [EC:2.6.1.44 2.6.1.45 2.6.1.51]
K00830	40.7519	1.50158	0.505521	2.97035	0.00297457	0.0253682	09100 Metabolism	09105 Amino acid metabolism	00260 Glycine, serine and threonine metabolism [PATH:ko00260]	AGXT; alanine-glyoxylate transaminase / serine-glyoxylate transaminase / serine-pyruvate transaminase [EC:2.6.1.44 2.6.1.45 2.6.1.51]
K00830	40.7519	1.50158	0.505521	2.97035	0.00297457	0.0253682	09100 Metabolism	09101 Carbohydrate metabolism	00630 Glyoxylate and dicarboxylate metabolism [PATH:ko00630]	AGXT; alanine-glyoxylate transaminase / serine-glyoxylate transaminase / serine-pyruvate transaminase [EC:2.6.1.44 2.6.1.45 2.6.1.51]
K00830	40.7519	1.50158	0.505521	2.97035	0.00297457	0.0253682	09100 Metabolism	09105 Amino acid metabolism	00250 Alanine, aspartate and glutamate metabolism [PATH:ko00250]	AGXT; alanine-glyoxylate transaminase / serine-glyoxylate transaminase / serine-pyruvate transaminase [EC:2.6.1.44 2.6.1.45 2.6.1.51]
K10187	24.9675	1.51741	0.489474	3.10009	0.00193461	0.0186964	09100 Metabolism	09109 Metabolism of terpenoids and polyketides	00909 Sesquiterpenoid and triterpenoid biosynthesis [PATH:ko00909]	cyc2; germacradienol/geosmin synthase [EC:4.2.3.22 4.2.3.75 4.1.99.16]
K16254	28.0009	1.53979	0.460276	3.34536	0.000821772	0.00994857	09100 Metabolism	09102 Energy metabolism	00680 Methane metabolism [PATH:ko00680]	mxaJ; mxaJ protein
K02782	165.591	1.56949	0.533958	2.93935	0.003289	0.0273677	09100 Metabolism	09101 Carbohydrate metabolism	00051 Fructose and mannose metabolism [PATH:ko00051]	srlE; glucitol/sorbitol PTS system EIIB component [EC:2.7.1.198]
K08092	186.323	1.57225	0.444991	3.53321	0.00041054	0.00612392	09100 Metabolism	09101 Carbohydrate metabolism	00040 Pentose and glucuronate interconversions [PATH:ko00040]	dlgD; 3-dehydro-L-gulonate 2-dehydrogenase [EC:1.1.1.130]
K08092	186.323	1.57225	0.444991	3.53321	0.00041054	0.00612392	09100 Metabolism	09101 Carbohydrate metabolism	00053 Ascorbate and aldarate metabolism [PATH:ko00053]	dlgD; 3-dehydro-L-gulonate 2-dehydrogenase [EC:1.1.1.130]
K02744	196.193	1.59243	0.451632	3.52595	0.000421968	0.00621495	09100 Metabolism	09101 Carbohydrate metabolism	00052 Galactose metabolism [PATH:ko00052]	agaF; N-acetylgalactosamine PTS system EIIA component [EC:2.7.1.-]
K00127	36.6199	1.59829	0.398483	4.01092	6.04814e-05	0.00141579	09100 Metabolism	09102 Energy metabolism	00680 Methane metabolism [PATH:ko00680]	fdoI, fdsG; formate dehydrogenase subunit gamma
K00127	36.6199	1.59829	0.398483	4.01092	6.04814e-05	0.00141579	09100 Metabolism	09101 Carbohydrate metabolism	00630 Glyoxylate and dicarboxylate metabolism [PATH:ko00630]	fdoI, fdsG; formate dehydrogenase subunit gamma
K20509	50.5575	1.60126	0.50421	3.17578	0.00149437	0.0154206	09100 Metabolism	09101 Carbohydrate metabolism	00650 Butanoate metabolism [PATH:ko00650]	madB, oadB, gcdB, mmdB; carboxybiotin decarboxylase [EC:7.2.4.1]
K20509	50.5575	1.60126	0.50421	3.17578	0.00149437	0.0154206	09100 Metabolism	09101 Carbohydrate metabolism	00620 Pyruvate metabolism [PATH:ko00620]	madB, oadB, gcdB, mmdB; carboxybiotin decarboxylase [EC:7.2.4.1]
K20509	50.5575	1.60126	0.50421	3.17578	0.00149437	0.0154206	09100 Metabolism	09111 Xenobiotics biodegradation and metabolism	00362 Benzoate degradation [PATH:ko00362]	madB, oadB, gcdB, mmdB; carboxybiotin decarboxylase [EC:7.2.4.1]
K13950	311.732	1.65026	0.321098	5.13942	2.75584e-07	3.07385e-05	09100 Metabolism	09108 Metabolism of cofactors and vitamins	00790 Folate biosynthesis [PATH:ko00790]	pabAB; para-aminobenzoate synthetase [EC:2.6.1.85]
K18471	80.3278	1.67127	0.536612	3.11448	0.00184271	0.0180222	09100 Metabolism	09101 Carbohydrate metabolism	00640 Propanoate metabolism [PATH:ko00640]	ydjG; methylglyoxal reductase [EC:1.1.1.-]
K13810	58.7759	1.70761	0.406272	4.2031	2.6328e-05	0.000748877	09100 Metabolism	09101 Carbohydrate metabolism	00520 Amino sugar and nucleotide sugar metabolism [PATH:ko00520]	tal-pgi; transaldolase / glucose-6-phosphate isomerase [EC:2.2.1.2 5.3.1.9]
K13810	58.7759	1.70761	0.406272	4.2031	2.6328e-05	0.000748877	09100 Metabolism	09101 Carbohydrate metabolism	00030 Pentose phosphate pathway [PATH:ko00030]	tal-pgi; transaldolase / glucose-6-phosphate isomerase [EC:2.2.1.2 5.3.1.9]
K13810	58.7759	1.70761	0.406272	4.2031	2.6328e-05	0.000748877	09100 Metabolism	09101 Carbohydrate metabolism	00010 Glycolysis / Gluconeogenesis [PATH:ko00010]	tal-pgi; transaldolase / glucose-6-phosphate isomerase [EC:2.2.1.2 5.3.1.9]
K13810	58.7759	1.70761	0.406272	4.2031	2.6328e-05	0.000748877	09100 Metabolism	09101 Carbohydrate metabolism	00500 Starch and sucrose metabolism [PATH:ko00500]	tal-pgi; transaldolase / glucose-6-phosphate isomerase [EC:2.2.1.2 5.3.1.9]
K02783	318.125	1.71045	0.563732	3.03416	0.00241204	0.0218844	09100 Metabolism	09101 Carbohydrate metabolism	00051 Fructose and mannose metabolism [PATH:ko00051]	srlA; glucitol/sorbitol PTS system EIIC component
K02046	36.8426	1.72646	0.588078	2.93576	0.0033273	0.0276172	09100 Metabolism	09102 Energy metabolism	00920 Sulfur metabolism [PATH:ko00920]	cysU; sulfate/thiosulfate transport system permease protein
K02591	389.652	1.73502	0.363123	4.77806	1.76998e-06	0.000116409	09100 Metabolism	09111 Xenobiotics biodegradation and metabolism	00625 Chloroalkane and chloroalkene degradation [PATH:ko00625]	nifK; nitrogenase molybdenum-iron protein beta chain [EC:1.18.6.1]
K02591	389.652	1.73502	0.363123	4.77806	1.76998e-06	0.000116409	09100 Metabolism	09102 Energy metabolism	00910 Nitrogen metabolism [PATH:ko00910]	nifK; nitrogenase molybdenum-iron protein beta chain [EC:1.18.6.1]
K22476	207.12	1.74771	0.26018	6.71731	1.85111e-11	1.8376e-08	09100 Metabolism	09105 Amino acid metabolism	00220 Arginine biosynthesis [PATH:ko00220]	K22476; N-acetylglutamate synthase [EC:2.3.1.1]
K07306	773.986	1.75875	0.407424	4.31675	1.58344e-05	0.000518728	09100 Metabolism	09102 Energy metabolism	00920 Sulfur metabolism [PATH:ko00920]	dmsA; anaerobic dimethyl sulfoxide reductase subunit A [EC:1.8.5.3]
K02567	161.509	1.76206	0.375596	4.69137	2.71387e-06	0.000162256	09100 Metabolism	09102 Energy metabolism	00910 Nitrogen metabolism [PATH:ko00910]	napA; nitrate reductase (cytochrome) [EC:1.9.6.1]
K13921	53.2261	1.77425	0.502872	3.52824	0.000418331	0.00617054	09100 Metabolism	09101 Carbohydrate metabolism	00640 Propanoate metabolism [PATH:ko00640]	pduQ; 1-propanol dehydrogenase
K02781	79.01	1.82336	0.500348	3.64419	0.000268233	0.00446298	09100 Metabolism	09101 Carbohydrate metabolism	00051 Fructose and mannose metabolism [PATH:ko00051]	srlB; glucitol/sorbitol PTS system EIIA component [EC:2.7.1.198]
K18556	29.7017	1.91176	0.409067	4.67347	2.96156e-06	0.000170927	09100 Metabolism	09102 Energy metabolism	00720 Carbon fixation pathways in prokaryotes [PATH:ko00720]	frdA; NADH-dependent fumarate reductase subunit A [EC:1.3.1.6]
K02771	225.99	1.92143	0.543923	3.53255	0.00041158	0.00612392	09100 Metabolism	09101 Carbohydrate metabolism	00051 Fructose and mannose metabolism [PATH:ko00051]	levG; fructose PTS system EIID component
K01705	50.082	1.93514	0.560015	3.45552	0.000549241	0.00742822	09100 Metabolism	09105 Amino acid metabolism	00300 Lysine biosynthesis [PATH:ko00300]	LYS4; homoaconitate hydratase [EC:4.2.1.36]
K01857	26.293	1.95254	0.583052	3.34883	0.00081154	0.00986066	09100 Metabolism	09111 Xenobiotics biodegradation and metabolism	00362 Benzoate degradation [PATH:ko00362]	pcaB; 3-carboxy-cis,cis-muconate cycloisomerase [EC:5.5.1.2]
K14375	65.1144	2.00969	0.574987	3.49519	0.000473719	0.00668934	09100 Metabolism	09109 Metabolism of terpenoids and polyketides	00522 Biosynthesis of 12-, 14- and 16-membered macrolides [PATH:ko00522]	aveBI; dTDP-L-oleandrosyltransferase [EC:2.4.1.-]
K14375	65.1144	2.00969	0.574987	3.49519	0.000473719	0.00668934	09100 Metabolism	09109 Metabolism of terpenoids and polyketides	01052 Type I polyketide structures [PATH:ko01052]	aveBI; dTDP-L-oleandrosyltransferase [EC:2.4.1.-]
K21260	65.1144	2.00969	0.574987	3.49519	0.000473719	0.00668934	09100 Metabolism	09109 Metabolism of terpenoids and polyketides	01059 Biosynthesis of enediyne antibiotics [PATH:ko01059]	calG2; calicheamicin 4-deoxy-4-thio-alpha-D-digitoxosyltransferase [EC:2.4.1.-]
K21262	65.1144	2.00969	0.574987	3.49519	0.000473719	0.00668934	09100 Metabolism	09109 Metabolism of terpenoids and polyketides	01059 Biosynthesis of enediyne antibiotics [PATH:ko01059]	calG4; calicheamicin aminopentosyltransferase [EC:2.4.2.-]
K00372	246.17	2.06051	0.537318	3.8348	0.000125668	0.00254074	09100 Metabolism	09102 Energy metabolism	00910 Nitrogen metabolism [PATH:ko00910]	nasA; assimilatory nitrate reductase catalytic subunit [EC:1.7.99.-]
K04037	197.506	2.0623	0.398629	5.17349	2.2976e-07	2.74799e-05	09100 Metabolism	09108 Metabolism of cofactors and vitamins	00860 Porphyrin and chlorophyll metabolism [PATH:ko00860]	chlL; light-independent protochlorophyllide reductase subunit L [EC:1.3.7.7]
K18151	50.6018	2.0797	0.460924	4.51202	6.42133e-06	0.000278382	09100 Metabolism	09104 Nucleotide metabolism	00230 Purine metabolism [PATH:ko00230]	UAH; ureidoglycolate amidohydrolase [EC:3.5.1.116]
K20421	22.5537	2.10413	0.550561	3.82179	0.000132487	0.00265162	09100 Metabolism	09109 Metabolism of terpenoids and polyketides	01059 Biosynthesis of enediyne antibiotics [PATH:ko01059]	ncsB1; 2,7-dihydroxy-5-methyl-1-naphthoate 7-O-methyltransferase [EC:2.1.1.303]
K00370	11.3843	2.10417	0.740064	2.84322	0.00446601	0.0342877	09100 Metabolism	09102 Energy metabolism	00910 Nitrogen metabolism [PATH:ko00910]	narG, narZ, nxrA; nitrate reductase / nitrite oxidoreductase, alpha subunit [EC:1.7.5.1 1.7.99.-]
K21307	87.0509	2.2544	0.491643	4.58544	4.53026e-06	0.000226966	09100 Metabolism	09102 Energy metabolism	00920 Sulfur metabolism [PATH:ko00920]	soeA; sulfite dehydrogenase (quinone) subunit SoeA [EC:1.8.5.6]
K07309	9.83268	2.34747	0.760695	3.08596	0.00202896	0.019327	09100 Metabolism	09106 Metabolism of other amino acids	00450 Selenocompound metabolism [PATH:ko00450]	ynfE; Tat-targeted selenate reductase subunit YnfE [EC:1.97.1.9]
K07310	9.83268	2.34747	0.760695	3.08596	0.00202896	0.019327	09100 Metabolism	09106 Metabolism of other amino acids	00450 Selenocompound metabolism [PATH:ko00450]	ynfF; Tat-targeted selenate reductase subunit YnfF [EC:1.97.1.9]
K15578	108.908	2.34941	0.500738	4.69191	2.7067e-06	0.000162256	09100 Metabolism	09102 Energy metabolism	00910 Nitrogen metabolism [PATH:ko00910]	nrtC, nasD; nitrate/nitrite transport system ATP-binding protein [EC:7.3.2.4]
K03815	25.4999	2.38996	0.601066	3.9762	7.00254e-05	0.00156917	09100 Metabolism	09104 Nucleotide metabolism	00230 Purine metabolism [PATH:ko00230]	xapA; xanthosine phosphorylase [EC:2.4.2.-]
K14977	41.5874	2.40061	0.577101	4.15978	3.18552e-05	0.000869599	09100 Metabolism	09104 Nucleotide metabolism	00230 Purine metabolism [PATH:ko00230]	ylbA, UGHY; (S)-ureidoglycine aminohydrolase [EC:3.5.3.26]
K16619	50.4708	2.43827	0.751567	3.24424	0.00117765	0.0130039	09100 Metabolism	09101 Carbohydrate metabolism	00562 Inositol phosphate metabolism [PATH:ko00562]	plc, cpa; phospholipase C / alpha-toxin [EC:3.1.4.3]
K16619	50.4708	2.43827	0.751567	3.24424	0.00117765	0.0130039	09100 Metabolism	09103 Lipid metabolism	00564 Glycerophospholipid metabolism [PATH:ko00564]	plc, cpa; phospholipase C / alpha-toxin [EC:3.1.4.3]
K16619	50.4708	2.43827	0.751567	3.24424	0.00117765	0.0130039	09100 Metabolism	09103 Lipid metabolism	00565 Ether lipid metabolism [PATH:ko00565]	plc, cpa; phospholipase C / alpha-toxin [EC:3.1.4.3]
K15576	103.145	2.48399	0.485434	5.11706	3.10343e-07	3.27742e-05	09100 Metabolism	09102 Energy metabolism	00910 Nitrogen metabolism [PATH:ko00910]	nrtA, nasF, cynA; nitrate/nitrite transport system substrate-binding protein
K00839	21.2628	2.50605	0.842357	2.97505	0.00292944	0.0250478	09100 Metabolism	09104 Nucleotide metabolism	00230 Purine metabolism [PATH:ko00230]	pucG; (S)-ureidoglycine---glyoxylate transaminase [EC:2.6.1.112]
K04783	11.3834	2.5936	0.965347	2.68671	0.00721603	0.0494024	09100 Metabolism	09109 Metabolism of terpenoids and polyketides	01053 Biosynthesis of siderophore group nonribosomal peptides [PATH:ko01053]	irp5, ybtE; yersiniabactin salicyl-AMP ligase [EC:6.3.2.-]
K20431	8.42898	2.72403	0.867628	3.13963	0.00169162	0.0168095	09100 Metabolism	09110 Biosynthesis of other secondary metabolites	00525 Acarbose and validamycin biosynthesis [PATH:ko00525]	cetB, valD; 2-epi-5-epi-valiolone epimerase [EC:5.1.3.33]
K02632	8.86253	2.78945	1.03334	2.69945	0.00694537	0.047888	09100 Metabolism	09102 Energy metabolism	00196 Photosynthesis - antenna proteins [PATH:ko00196]	pecF; phycoerythrocyanin alpha-cysteine-84 phycoviolobilin lyase/isomerase subunit PecF [EC:4.4.1.31]
K09844	17.4681	2.83448	0.844686	3.35566	0.00079175	0.00969534	09100 Metabolism	09109 Metabolism of terpenoids and polyketides	00906 Carotenoid biosynthesis [PATH:ko00906]	crtC; carotenoid 1,2-hydratase [EC:4.2.1.131]
K15664	789.084	2.8478	0.688033	4.13904	3.48759e-05	0.000924856	09100 Metabolism	09109 Metabolism of terpenoids and polyketides	01054 Nonribosomal peptide structures [PATH:ko01054]	ppsA, fenC; plipastatin/fengycin lipopeptide synthetase A
K16093	765.985	2.96779	0.700583	4.23617	2.27369e-05	0.000675777	09100 Metabolism	09109 Metabolism of terpenoids and polyketides	01054 Nonribosomal peptide structures [PATH:ko01054]	bacA; bacitracin synthase 1
K22232	35.5929	3.17981	0.989603	3.21321	0.00131259	0.014203	09100 Metabolism	09101 Carbohydrate metabolism	00562 Inositol phosphate metabolism [PATH:ko00562]	iolN; 3-dehydro-scyllo-inosose hydrolase [EC:3.7.1.-]
K22231	22.0993	3.35263	1.16554	2.87646	0.00402168	0.0318043	09100 Metabolism	09101 Carbohydrate metabolism	00562 Inositol phosphate metabolism [PATH:ko00562]	iolM; scyllo-inosose 3-dehydrogenase [EC:1.1.1.-]
K04781	17.2498	3.48912	0.817293	4.26912	1.96248e-05	0.000608799	09100 Metabolism	09109 Metabolism of terpenoids and polyketides	01053 Biosynthesis of siderophore group nonribosomal peptides [PATH:ko01053]	mbtI, irp9, ybtS; salicylate synthetase [EC:5.4.4.2 4.2.99.21]
K16051	7.63391	3.64709	1.23849	2.94478	0.00323187	0.0270057	09100 Metabolism	09111 Xenobiotics biodegradation and metabolism	00984 Steroid degradation [PATH:ko00984]	tesI; 3-oxo-5alpha-steroid 4-dehydrogenase [EC:1.3.99.5]
K19709	14.9664	4.02503	1.44155	2.79215	0.00523592	0.0384924	09100 Metabolism	09101 Carbohydrate metabolism	00650 Butanoate metabolism [PATH:ko00650]	ydiF; acetate CoA-transferase [EC:2.8.3.8]
K19709	14.9664	4.02503	1.44155	2.79215	0.00523592	0.0384924	09100 Metabolism	09111 Xenobiotics biodegradation and metabolism	00627 Aminobenzoate degradation [PATH:ko00627]	ydiF; acetate CoA-transferase [EC:2.8.3.8]
K06446	38.142	4.17421	0.80831	5.16412	2.41567e-07	2.78842e-05	09100 Metabolism	09111 Xenobiotics biodegradation and metabolism	00930 Caprolactam degradation [PATH:ko00930]	DCAA; acyl-CoA dehydrogenase [EC:1.3.99.-]
K17750	2.98536	4.18045	1.42533	2.93298	0.00335731	0.0277604	09100 Metabolism	09105 Amino acid metabolism	00400 Phenylalanine, tyrosine and tryptophan biosynthesis [PATH:ko00400]	hphB; 3-benzylmalate dehydrogenase [EC:1.1.1.-]
K18372	16.3674	4.19241	1.11828	3.74898	0.000177558	0.00328235	09100 Metabolism	09101 Carbohydrate metabolism	00650 Butanoate metabolism [PATH:ko00650]	acmB; methyl acetate hydrolase [EC:3.1.1.114]
K21337	6.06302	4.21505	1.36383	3.0906	0.00199756	0.0191777	09100 Metabolism	09109 Metabolism of terpenoids and polyketides	00523 Polyketide sugar unit biosynthesis [PATH:ko00523]	mdpA5; aminotransferase
K22015	27.9377	4.48055	1.0258	4.36784	1.2548e-05	0.000438119	09100 Metabolism	09102 Energy metabolism	00680 Methane metabolism [PATH:ko00680]	fdhF; formate dehydrogenase (hydrogenase) [EC:1.17.98.4 1.17.98.-]
K22015	27.9377	4.48055	1.0258	4.36784	1.2548e-05	0.000438119	09100 Metabolism	09102 Energy metabolism	00720 Carbon fixation pathways in prokaryotes [PATH:ko00720]	fdhF; formate dehydrogenase (hydrogenase) [EC:1.17.98.4 1.17.98.-]
