# Supplementary material for: Mining the equine gut metagenome: poorly-characterized taxa associated with cardiovascular fitness in endurance athletes
Source: Commun Biol. 2022 Oct 3;5:1032. doi: 10.1038/s42003-022-03977-7 (PMC9529974; doi:10.1038/s42003-022-03977-7)
Supplement: Supplementary file 24 — Supplementary Data 21 [file 42003_2022_3977_MOESM24_ESM.xlsx]

## Sheet:  
Supplementary Data 21 - ASV taxonomic assignments and ASV counts for the 22 horses in the validation set based on 16S rRNA sequencing
ASV	Kingdom	Phylum	Class	Order	Family	Genus	Species	ECA201	ECA203	ECA204	ECA209	ECA211	ECA216	ECA218	ECA229	ECA231	ECA235	ECA237	ECA238	ECA245	ECA247	ECA248	ECA249	ECA251	ECA253	ECA255	ECA259	ECA260	ECA262
809bf2e0c8dfb614c97b8a5252329ade	d__Bacteria	p__	c__	o__	f__	g__	s__	0	0	0	0	0	0	0	0	0	0	0	0	0	0	1	0	0	0	0	0	0	0
c17cd082861da9a138cdca538d9a6e66	d__Bacteria	p__	c__	o__	f__	g__	s__	0	0	0	0	0	0	0	0	0	1	0	0	0	0	0	0	0	0	0	0	0	0
31143efa4e639190add6b2a65bac796c	d__Bacteria	p__Proteobacteria	c__Gammaproteobacteria	o__	f__	g__	s__	0	0	0	0	0	0	0	0	0	0	3	2	0	0	0	0	0	0	0	0	0	0
d8e0ae146994bcd91c2e1d70e02fd2dc	d__Bacteria	p__Proteobacteria	c__Gammaproteobacteria	o__	f__	g__	s__	0	0	0	0	0	0	0	0	0	0	0	1	0	0	0	1	0	0	0	0	0	0
9fcd812408b98e04a5a11e35720abaff	d__Bacteria	p__Proteobacteria	c__Gammaproteobacteria	o__	f__	g__	s__	0	0	0	0	0	0	2	0	2	0	0	0	2	0	0	0	0	0	8	0	0	0
19c9feed22f122547a3351e3a3f80379	d__Bacteria	p__Proteobacteria	c__Gammaproteobacteria	o__	f__	g__	s__	0	0	0	0	0	0	0	0	0	0	0	1	0	0	0	1	0	0	0	3	0	0
5262f11f954f24bfe759c5beeea0b4ae	d__Bacteria	p__Proteobacteria	c__Gammaproteobacteria	o__	f__	g__	s__	0	0	0	0	0	0	0	0	1	0	1	0	0	0	0	2	0	0	0	0	0	0
54334a746a3df5e801362ccb17c12ea2	d__Bacteria	p__Proteobacteria	c__Gammaproteobacteria	o__	f__	g__	s__	0	6	0	0	0	0	0	0	0	0	0	4	0	0	0	1	0	0	0	0	0	0
a113342fc3ca45f93b713f0d6c93d931	d__Bacteria	p__Proteobacteria	c__Gammaproteobacteria	o__	f__	g__	s__	0	4	0	0	0	0	0	0	0	0	0	0	0	0	0	0	0	0	0	0	0	0
c973ce21c2a6b35de7cc7d4264df9c29	d__Bacteria	p__Proteobacteria	c__Gammaproteobacteria	o__	f__	g__	s__	0	0	0	3	0	0	0	0	0	0	0	0	0	0	0	0	0	0	0	0	0	0
17c2d0153628f6b5114e9c82e16ecb48	d__Bacteria	p__Proteobacteria	c__Gammaproteobacteria	o__	f__	g__	s__	2	14	0	0	1	0	0	0	3	0	0	0	0	0	0	0	0	0	2	0	0	0
d7ac6658f5831b40ef66eaa7d60d4eeb	d__Bacteria	p__Proteobacteria	c__Gammaproteobacteria	o__	f__	g__	s__	0	0	0	0	3	0	0	0	1	1	0	1	1	0	0	1	0	0	3	1	0	0
b7b8e284c77f05f0e60ba58d267ae896	d__Bacteria	p__Firmicutes	c__Clostridia	o__Clostridiales	f__	g__	s__	0	4	0	0	0	0	0	0	0	0	0	0	0	0	0	0	0	0	0	0	0	0
5db0e46bcacc78d2bc1848f5e5b6ae00	d__Bacteria	p__Firmicutes	c__Clostridia	o__Clostridiales	f__	g__	s__	0	0	0	0	0	0	0	0	0	0	0	1	0	0	0	0	0	0	0	0	0	0
4958f0c7ca299685aaedacfd928a0950	d__Bacteria	p__Spirochaetes	c__Spirochaetes	o__Spirochaetales	f__Spirochaetaceae	g__	s__	1	0	0	10	0	0	1	0	5	2	2	2	0	2	0	0	1	0	1	0	1	0
0d1537fc291fdd75adaec0a65d1f31de	d__Bacteria	p__Spirochaetes	c__Spirochaetes	o__Spirochaetales	f__Spirochaetaceae	g__Treponema	s__	0	2	0	0	0	0	0	0	2	0	0	4	0	1	0	0	0	0	0	0	0	0
aff7a058a79520fa67c8e7e8704ee5a4	d__Bacteria	p__Spirochaetes	c__Spirochaetes	o__Spirochaetales	f__Spirochaetaceae	g__	s__	0	0	0	0	0	1	0	0	0	0	0	0	0	0	3	0	0	0	0	3	0	0
e058592c31260687b0a9d7c3b23b862e	d__Bacteria	p__Spirochaetes	c__Spirochaetes	o__Spirochaetales	f__Spirochaetaceae	g__Spirochaeta	s__	0	0	0	0	0	8	0	0	0	0	0	1	0	0	4	0	0	0	0	7	0	0
a458fdba84a089f9fd298b2869ee77fd	d__Bacteria	p__Spirochaetes	c__Spirochaetes	o__Spirochaetales	f__Spirochaetaceae	g__	s__	0	0	0	0	0	0	0	0	0	0	0	0	0	0	0	0	0	0	0	0	0	23
9f8da0a0f064e23a8f265f9a187899f8	d__Bacteria	p__	c__	o__	f__	g__	s__	0	0	0	0	0	0	0	0	0	0	0	0	0	0	0	0	0	0	1	0	0	0
8f9ecc4f8ca89ca37f18c7ec29f8b6b0	d__Bacteria	p__Spirochaetes	c__Spirochaetes	o__	f__	g__	s__	0	0	5	0	0	0	0	0	0	0	0	0	0	0	0	0	0	0	0	0	0	0
4267bdfd7db5e5e97032016ac73465ef	d__Bacteria	p__	c__	o__	f__	g__	s__	0	0	0	0	0	0	0	0	0	0	0	0	0	0	0	1	0	0	0	0	0	0
8c7253f9e6fe104c5eafaf556d8d2902	d__Bacteria	p__	c__	o__	f__	g__	s__	0	0	0	0	0	1	0	0	0	0	0	0	0	0	0	0	0	0	0	0	0	0
cb719dc14f6a4177f3ce0623e5b04da9	d__Bacteria	p__Proteobacteria	c__	o__	f__	g__	s__	0	0	0	0	0	1	0	0	0	0	0	0	0	0	0	0	0	0	0	0	0	0
a54613665df89cd5c2474a31152eea13	d__Bacteria	p__Spirochaetes	c__Spirochaetes	o__Spirochaetales	f__Spirochaetaceae	g__	s__	0	0	0	0	0	0	0	0	0	0	1	0	0	0	0	0	0	0	0	0	0	0
33a042dd11446cb850afeadf3858da37	d__Bacteria	p__Firmicutes	c__Clostridia	o__Clostridiales	f__	g__	s__	0	0	0	0	4	0	0	0	0	0	0	0	0	0	0	0	0	0	0	0	0	0
dd9ee28ba630ea30ad073499dc1fc25d	d__Bacteria	p__	c__	o__	f__	g__	s__	0	0	0	0	0	0	0	0	0	4	0	0	0	0	0	0	0	0	0	0	0	0
24166046bb5be9273b37d10d5f3f32b7	d__Bacteria	p__	c__	o__	f__	g__	s__	0	0	0	0	0	0	0	0	0	0	0	0	2	0	0	0	0	0	0	0	0	0
a54613665df89cd5c2474a31152eea13	d__Bacteria	p__Spirochaetes	c__Spirochaetes	o__Spirochaetales	f__Spirochaetaceae	g__	s__	0	0	0	0	0	0	0	0	0	1	0	0	0	0	0	0	0	0	0	0	0	0
5bee214fc61e9a5dc89f0a7795fff277	d__Bacteria	p__	c__	o__	f__	g__	s__	0	0	0	0	0	0	0	0	0	0	0	1	0	0	0	0	0	0	0	0	0	0
cf51784662b7d2cdb700cb2077351036	d__Bacteria	p__	c__	o__	f__	g__	s__	0	0	0	0	1	0	0	0	0	0	0	0	0	0	0	0	0	0	0	0	0	0
e6b680c7bf61518ae0fd579e43ad5a85	d__Bacteria	p__	c__	o__	f__	g__	s__	0	0	0	0	0	0	0	0	0	0	0	0	0	0	0	0	0	0	0	1	0	0
be2fa20d7aecf58cff70d0f432245bbe	d__Bacteria	p__	c__	o__	f__	g__	s__	0	0	0	0	0	0	0	2	0	0	0	0	0	0	0	0	0	0	0	0	0	0
09a4d6c9ae3944a1eae63fa659f6a6cc	d__Bacteria	p__	c__	o__	f__	g__	s__	0	0	0	0	0	0	0	0	0	0	0	0	0	0	0	0	0	0	1	0	0	0
616cd5acb4262f3ed527a5fb46c03ce6	d__Bacteria	p__Spirochaetes	c__Spirochaetes	o__Spirochaetales	f__Spirochaetaceae	g__Treponema	s__	0	0	0	0	0	0	0	0	0	0	1	0	0	0	0	0	0	0	0	0	0	0
64517b6a77b27e7c3917c71c20d48842	d__Bacteria	p__Spirochaetes	c__Spirochaetes	o__Sphaerochaetales	f__Sphaerochaetaceae	g__wall-less	s__spirochete	0	0	0	0	0	1	0	0	0	0	0	0	0	0	0	0	0	0	0	0	0	0
b691deae414cb5ddf3784c76628ed700	d__Bacteria	p__Spirochaetes	c__Spirochaetes	o__	f__	g__	s__	0	0	0	0	0	0	0	0	0	0	0	0	1	0	0	0	0	0	0	0	0	0
035dad8ce3b0eba95035a92c6e2f8f32	d__Bacteria	p__Spirochaetes	c__Spirochaetes	o__Spirochaetales	f__Spirochaetaceae	g__Treponema	s__	0	0	0	0	0	0	0	0	0	0	2	0	0	0	0	0	0	0	0	0	0	0
501e6e6543a2ddba9611e93a1aada3e3	d__Bacteria	p__Spirochaetes	c__Spirochaetes	o__Spirochaetales	f__Spirochaetaceae	g__Treponema	s__	0	0	0	0	0	0	1	0	0	0	0	0	0	0	0	0	0	0	0	0	0	0
eb138dd5dbdb9502e17d0ab7ebf01062	d__Bacteria	p__Spirochaetes	c__Spirochaetes	o__Spirochaetales	f__Spirochaetaceae	g__Treponema	s__	0	0	0	0	0	0	0	0	0	0	0	0	0	0	0	1	0	0	0	0	0	0
b211443942f0be93551140472032c37f	d__Bacteria	p__Spirochaetes	c__Spirochaetes	o__Spirochaetales	f__Spirochaetaceae	g__Treponema	s__	0	0	0	0	0	0	0	0	0	0	0	0	0	0	0	0	0	0	4	0	0	0
31056efd6880e92e9f55f3d0efe13766	d__Bacteria	p__Spirochaetes	c__Spirochaetes	o__Spirochaetales	f__Spirochaetaceae	g__Treponema	s__	0	0	0	0	0	0	0	0	0	0	0	0	0	0	0	0	0	0	0	5	0	0
48a0f40b7a284038f833c7a738f9ebd8	d__Bacteria	p__Spirochaetes	c__Spirochaetes	o__Spirochaetales	f__Spirochaetaceae	g__Treponema	s__	0	3	0	0	0	0	0	0	0	0	0	0	0	0	0	0	0	0	0	0	0	0
c948179cb7cce1b1372ca9aa66ac91dc	d__Bacteria	p__Spirochaetes	c__Spirochaetes	o__Spirochaetales	f__Spirochaetaceae	g__Treponema	s__	0	0	0	0	0	0	0	0	0	0	0	0	5	0	0	0	0	0	0	0	0	0
66565c1e59d160f84f3816952c25d63a	d__Bacteria	p__Spirochaetes	c__Spirochaetes	o__Spirochaetales	f__Spirochaetaceae	g__Treponema	s__	0	0	0	0	0	0	0	0	0	0	0	0	0	0	1	0	0	0	0	0	0	0
a11795d92004b0e73681d76e4ca89469	d__Bacteria	p__	c__	o__	f__	g__	s__	0	0	0	0	0	0	0	0	0	0	0	0	0	0	0	0	0	0	0	0	0	3
f3e4a2f7352e0cb5f33d13ce12781b95	d__Bacteria	p__Firmicutes	c__Clostridia	o__Clostridiales	f__	g__	s__	0	0	0	0	0	0	0	0	0	0	0	0	0	0	0	1	0	0	0	0	0	0
5acda90c90056b5dd1e45cd5fead0eca	d__Bacteria	p__Spirochaetes	c__Spirochaetes	o__Spirochaetales	f__Spirochaetaceae	g__	s__	0	0	0	0	0	0	0	0	0	0	0	0	0	0	0	0	1	0	0	0	0	0
9c15cf49fe6c41734038ce03553257e2	d__Bacteria	p__Spirochaetes	c__Spirochaetes	o__Spirochaetales	f__Spirochaetaceae	g__Treponema	s__	0	0	0	0	0	0	0	0	0	0	0	0	0	0	0	0	0	0	0	0	0	2
16e5059016915f386a3ce91dfc21a47b	d__Bacteria	p__Spirochaetes	c__Spirochaetes	o__Spirochaetales	f__Spirochaetaceae	g__Treponema	s__	0	0	0	0	0	0	0	0	0	0	0	2	0	0	0	0	0	0	0	0	0	0
d075bcca1029197832e0727cc3bb147b	d__Bacteria	p__Spirochaetes	c__Spirochaetes	o__Spirochaetales	f__Spirochaetaceae	g__Treponema	s__	0	0	0	0	0	0	0	0	0	0	0	1	0	0	0	0	0	0	0	0	0	0
80d3093fa3b424b5a64ecdbfab5aedaa	d__Bacteria	p__Spirochaetes	c__Spirochaetes	o__Spirochaetales	f__Spirochaetaceae	g__Treponema	s__	0	0	0	0	0	0	0	0	0	0	0	0	1	0	0	0	0	0	0	0	0	0
d993c60993185ee80fe82d41fb5c6eaf	d__Bacteria	p__Spirochaetes	c__Spirochaetes	o__Spirochaetales	f__Spirochaetaceae	g__Treponema	s__	0	0	0	0	0	0	0	1	0	0	0	0	0	0	0	0	0	0	0	0	0	0
44b532d2cb2c395eb157e4ee7a358b01	d__Bacteria	p__	c__	o__	f__	g__	s__	0	0	0	0	0	0	0	0	0	0	0	1	0	0	0	0	0	0	0	0	0	0
1280bc065adc28e815c663cbb1d1b472	d__Bacteria	p__Spirochaetes	c__Spirochaetes	o__Spirochaetales	f__Spirochaetaceae	g__Treponema	s__	0	0	0	0	0	0	0	0	0	0	0	1	0	0	0	0	0	0	0	0	0	0
a46d74a5f1706477bc5b4a157b63e45c	d__Bacteria	p__Spirochaetes	c__Spirochaetes	o__Spirochaetales	f__Spirochaetaceae	g__Treponema	s__	0	0	0	0	0	0	0	0	0	1	0	0	0	0	0	0	0	0	0	0	0	0
70faca03b135d9060cd766e66214299b	d__Bacteria	p__Spirochaetes	c__Spirochaetes	o__Spirochaetales	f__Spirochaetaceae	g__Treponema	s__	0	0	0	0	0	0	0	0	0	0	0	0	0	0	0	0	1	0	0	0	0	0
dc4c9f2b9a0832d274b4fa1f74bacec9	d__Bacteria	p__Spirochaetes	c__Spirochaetes	o__Spirochaetales	f__Spirochaetaceae	g__Treponema	s__	0	0	0	0	0	0	0	0	0	0	0	0	0	0	0	1	0	0	0	0	0	0
46d7ca48e3a3632a136115f4e1318e48	d__Bacteria	p__Spirochaetes	c__Spirochaetes	o__Spirochaetales	f__Spirochaetaceae	g__Treponema	s__	0	0	0	0	0	0	0	0	0	0	0	0	0	0	0	0	0	0	1	0	0	0
30cd34c74f0078b2453d1c916cff973b	d__Bacteria	p__Spirochaetes	c__Spirochaetes	o__Spirochaetales	f__Spirochaetaceae	g__Treponema	s__	0	2	0	0	0	0	0	0	0	0	0	0	0	0	0	0	0	0	0	0	0	0
c0ad148d476c68c32300615a58d97abe	d__Bacteria	p__Spirochaetes	c__Spirochaetes	o__Spirochaetales	f__Spirochaetaceae	g__Treponema	s__	0	0	0	0	0	0	0	0	0	0	0	0	0	0	0	2	0	0	0	0	0	0
0bbb1483c6bdc2ee1e8bc6b55a4e358b	d__Bacteria	p__Spirochaetes	c__Spirochaetes	o__Spirochaetales	f__Spirochaetaceae	g__Treponema	s__	0	0	0	0	0	0	0	0	0	0	0	0	0	0	0	0	0	0	2	0	0	0
0cec08c9b2df74250574fc614671c884	d__Bacteria	p__Bacteroidetes	c__Bacteroidia	o__Bacteroidales	f__	g__	s__	0	0	0	0	0	0	0	0	1	0	0	0	0	0	0	0	0	0	0	0	0	0
20b48a02f99e1dc669add626da631389	d__Bacteria	p__Spirochaetes	c__Spirochaetes	o__Spirochaetales	f__Spirochaetaceae	g__Treponema	s__	0	0	0	0	0	0	0	0	0	0	0	0	0	0	0	0	0	0	0	1	0	0
bc5dc6734b5f16c682bcc739efab7884	d__Bacteria	p__Bacteroidetes	c__Bacteroidia	o__Bacteroidales	f__	g__	s__	0	3	0	0	0	0	0	0	0	0	0	0	0	0	0	0	0	0	0	0	0	0
fce15dde8b970effc23475172304cf28	d__Bacteria	p__Spirochaetes	c__Spirochaetes	o__Spirochaetales	f__Spirochaetaceae	g__Treponema	s__	0	0	0	0	0	0	0	0	1	0	0	0	0	0	0	0	0	0	0	0	0	0
764d04488a9474595a0a2348dda7ccdf	d__Bacteria	p__Spirochaetes	c__Spirochaetes	o__Spirochaetales	f__Spirochaetaceae	g__Treponema	s__	0	0	0	0	2	0	0	0	0	0	0	0	0	0	0	0	0	0	0	0	0	0
25c4c70a4e3464f1d965b0bfc0862b8b	d__Bacteria	p__Spirochaetes	c__Spirochaetes	o__Spirochaetales	f__Spirochaetaceae	g__Treponema	s__	0	0	0	0	0	0	0	0	0	0	0	0	0	0	1	0	0	0	0	0	0	0
6e511be267b435db70a9fe94e81c224f	d__Bacteria	p__Spirochaetes	c__Spirochaetes	o__Spirochaetales	f__Spirochaetaceae	g__Treponema	s__	0	0	2	0	0	0	0	0	0	0	0	0	0	0	0	0	0	0	0	0	0	0
683a8278cce8534a0ca6d29ede31fc0a	d__Bacteria	p__Spirochaetes	c__Spirochaetes	o__Spirochaetales	f__Spirochaetaceae	g__Treponema	s__	0	1	0	0	0	0	0	0	0	0	0	0	0	0	0	0	0	0	0	0	0	0
f9694259143c5d9646c512bffaa32d8f	d__Bacteria	p__Spirochaetes	c__Spirochaetes	o__Spirochaetales	f__Spirochaetaceae	g__Treponema	s__	0	0	0	0	0	0	0	0	0	0	0	0	0	0	0	0	0	0	0	1	0	0
87fb89bd16ac16ccd7611ba521159de2	d__Bacteria	p__Spirochaetes	c__Spirochaetes	o__Spirochaetales	f__Spirochaetaceae	g__Treponema	s__	0	0	0	0	0	0	0	0	0	0	0	0	0	0	0	0	0	0	0	0	2	0
41460d428f095d92bc494a4fb045ea5c	d__Bacteria	p__Spirochaetes	c__Spirochaetes	o__Spirochaetales	f__Spirochaetaceae	g__Treponema	s__	0	7	0	0	0	0	0	0	0	0	0	0	0	0	0	0	0	0	0	0	0	0
14ab882216d09c2547a69cba9dda8fe6	d__Bacteria	p__Spirochaetes	c__Spirochaetes	o__Spirochaetales	f__Spirochaetaceae	g__Treponema	s__	0	0	0	0	0	0	0	0	0	0	0	0	0	2	0	0	0	0	0	0	0	0
7637d6aea2eca0b2949eb7809d120f58	d__Bacteria	p__Proteobacteria	c__	o__	f__	g__	s__	0	0	0	0	0	0	0	0	0	0	0	0	0	0	1	0	0	0	0	0	0	0
e92b0e21a348ec2ceac1a574aa22d738	d__Bacteria	p__Spirochaetes	c__Spirochaetes	o__Spirochaetales	f__Spirochaetaceae	g__Treponema	s__	0	0	0	0	0	0	0	0	0	0	0	0	0	0	0	1	0	0	0	0	0	0
4362a80836df59d5770b36462f628c12	d__Bacteria	p__Spirochaetes	c__Spirochaetes	o__Spirochaetales	f__Spirochaetaceae	g__Treponema	s__	0	0	0	0	0	0	0	0	0	0	0	0	0	0	0	0	0	0	4	0	0	0
aefa732765b2aaec16a7a907b1a0752a	d__Bacteria	p__Spirochaetes	c__Spirochaetes	o__Spirochaetales	f__Spirochaetaceae	g__Treponema	s__	0	0	0	0	0	0	0	0	0	0	0	0	0	0	0	0	0	0	1	0	0	0
9dd8c905dc2d5faba8792b84baabd248	d__Bacteria	p__Spirochaetes	c__Spirochaetes	o__Spirochaetales	f__Spirochaetaceae	g__Treponema	s__	0	7	0	0	0	0	0	0	0	0	0	0	0	0	0	0	0	0	0	0	0	0
5dbf79ff748c2fd5abf8264b7a67aee8	d__Bacteria	p__Spirochaetes	c__Spirochaetes	o__Spirochaetales	f__Spirochaetaceae	g__Treponema	s__	0	0	0	0	0	0	0	0	0	0	0	0	0	0	0	0	0	0	0	2	0	0
331ca595e1f9078bbedebf5af73ce41b	d__Bacteria	p__Spirochaetes	c__Spirochaetes	o__Spirochaetales	f__Spirochaetaceae	g__Treponema	s__	0	2	0	0	0	0	0	0	0	0	0	0	0	0	0	0	0	0	0	0	0	0
c4628aab42026244e31d2488b43c2c1a	d__Bacteria	p__Spirochaetes	c__Spirochaetes	o__Spirochaetales	f__Spirochaetaceae	g__Treponema	s__	0	0	0	0	0	0	4	0	0	0	0	0	0	0	0	0	0	0	0	0	0	0
e45c06c3fd8d54041bb86ae5cb62f208	d__Bacteria	p__Spirochaetes	c__Spirochaetes	o__Spirochaetales	f__Spirochaetaceae	g__Treponema	s__	0	0	0	0	0	0	0	1	0	0	0	0	0	0	0	0	0	0	0	0	0	0
faaca810c3f1aad319c46e3c7a5c4799	d__Bacteria	p__Spirochaetes	c__Spirochaetes	o__Spirochaetales	f__Spirochaetaceae	g__Treponema	s__	0	0	0	0	0	0	0	0	0	0	0	0	0	0	1	0	0	0	0	0	0	0
950672bd44be2b8e55f48d6f3c1754bd	d__Bacteria	p__Spirochaetes	c__Spirochaetes	o__Spirochaetales	f__Spirochaetaceae	g__Treponema	s__	1	0	0	0	0	0	0	0	0	0	0	0	0	0	0	0	0	0	0	0	0	0
18bd0fe698731463593203c3350a4644	d__Bacteria	p__Spirochaetes	c__Spirochaetes	o__Spirochaetales	f__Spirochaetaceae	g__Treponema	s__	0	0	0	0	0	0	0	0	0	0	0	0	1	0	0	0	0	0	0	0	0	0
0669490c32bf7dcc6e8132ae1b08eb79	d__Bacteria	p__Spirochaetes	c__Spirochaetes	o__Spirochaetales	f__Spirochaetaceae	g__Treponema	s__	0	0	0	0	0	0	0	0	0	0	0	0	0	1	0	0	0	0	0	0	0	0
82f963948f42307a5c06a797d3b08e08	d__Bacteria	p__Spirochaetes	c__Spirochaetes	o__Spirochaetales	f__Spirochaetaceae	g__Treponema	s__	0	0	0	0	0	1	0	0	0	0	0	0	0	0	0	0	0	0	0	0	0	0
3a3097e5cf072319f5906c3e2ecbfda4	d__Bacteria	p__Spirochaetes	c__Spirochaetes	o__Spirochaetales	f__Spirochaetaceae	g__Treponema	s__	0	0	0	0	0	0	0	0	0	0	0	0	0	0	0	0	0	0	0	0	0	2
3b6d4500516b18f24bbe1609c84429cd	d__Bacteria	p__Spirochaetes	c__Spirochaetes	o__Spirochaetales	f__Spirochaetaceae	g__Treponema	s__	0	0	0	0	0	0	0	0	0	0	0	0	0	0	0	1	0	0	0	0	0	0
19d82567df56aa5edbb2b4893c0afd3a	d__Bacteria	p__	c__	o__	f__	g__	s__	0	0	0	0	0	0	0	0	0	0	0	0	0	0	0	0	0	0	0	0	1	0
324eff1dad43b7d4f2df328f6cdc40ee	d__Bacteria	p__	c__	o__	f__	g__	s__	0	3	0	0	0	0	0	0	0	0	0	0	0	0	0	0	0	0	0	0	0	0
0b91e73a8590e3553f27cbf05207e0b0	d__Bacteria	p__	c__	o__	f__	g__	s__	0	0	0	0	1	0	0	0	0	0	0	0	0	0	0	0	0	0	0	0	0	0
a4756e06eee2f71c8d93d8c0a46d4aa9	d__Bacteria	p__Spirochaetes	c__Spirochaetes	o__Spirochaetales	f__Spirochaetaceae	g__Treponema	s__	0	0	0	0	0	0	0	0	0	1	0	0	0	0	0	0	0	0	0	0	0	0
e536f42442b9d2c7587690d75a685e5e	d__Bacteria	p__Elusimicrobia	c__Endomicrobia	o__	f__	g__	s__	0	0	0	0	0	0	0	0	0	1	0	0	0	0	0	0	0	0	0	0	0	0
832576769ec2fa68fed1a63d4116fd3b	d__Bacteria	p__Elusimicrobia	c__Endomicrobia	o__	f__	g__	s__	0	0	0	0	0	0	0	0	1	0	0	0	0	0	0	0	0	0	0	0	0	0
ab5a4494be8db3058d55575b0bf8054c	d__Bacteria	p__Elusimicrobia	c__Endomicrobia	o__	f__	g__	s__	0	0	0	0	0	0	0	0	0	0	0	2	0	0	0	0	0	0	0	1	0	0
ee947de343da64434e2406090e755d30	d__Bacteria	p__Elusimicrobia	c__Endomicrobia	o__	f__	g__	s__	0	0	0	0	0	0	0	0	0	0	0	0	0	0	0	0	0	0	0	2	0	0
cdb4e007b0b29245b21db1e12d1fd119	d__Bacteria	p__Elusimicrobia	c__Endomicrobia	o__	f__	g__	s__	0	0	0	0	0	0	2	0	0	0	0	0	0	0	0	0	0	0	0	0	0	0
f6cba795be2eb7e928a1baa3fe0e5c45	d__Bacteria	p__Elusimicrobia	c__Endomicrobia	o__	f__	g__	s__	0	0	0	3	0	0	0	0	0	0	0	0	0	0	0	0	0	0	0	0	0	0
2122b33a51368a14480ed58c76fa8230	d__Bacteria	p__Planctomycetes	c__vadinHA49	o__PeHg47	f__	g__	s__	0	0	0	0	0	0	0	0	0	0	0	0	0	1	0	0	0	0	0	0	0	0
2f5757375b5d931378f328e9ee56fe07	d__Bacteria	p__Planctomycetes	c__vadinHA49	o__PeHg47	f__	g__	s__	0	0	0	0	0	0	0	0	1	0	0	0	0	0	0	0	0	0	0	0	0	0
0c5254f8fb9ce5d12fa6cff87b7a8bd3	d__Bacteria	p__Verrucomicrobia	c__Verruco-5	o__WCHB1-41	f__RFP12	g__	s__	0	0	0	0	0	0	0	0	0	0	0	0	0	0	0	0	0	0	0	0	0	1
5b7dab60b93b214f35d16498528389a6	d__Bacteria	p__Verrucomicrobia	c__Verruco-5	o__WCHB1-41	f__RFP12	g__	s__	0	0	0	0	0	1	0	0	0	0	0	0	0	0	0	0	0	0	0	0	0	0
5958eae82540eb633096cbd89c38837e	d__Bacteria	p__Verrucomicrobia	c__Verruco-5	o__WCHB1-41	f__RFP12	g__	s__	0	0	0	0	0	0	0	0	0	0	0	0	0	0	0	0	2	0	0	0	0	0
ffd41a0d0387663c7dca7611436e4223	d__Bacteria	p__Verrucomicrobia	c__Verruco-5	o__WCHB1-41	f__RFP12	g__	s__	0	1	0	0	0	0	0	0	0	0	0	0	0	0	0	0	0	0	0	0	0	0
146f4dace80b473fa4a22c6dbb98b283	d__Bacteria	p__Verrucomicrobia	c__Verruco-5	o__WCHB1-41	f__RFP12	g__	s__	0	0	0	0	0	0	0	0	0	0	0	0	0	0	0	0	0	1	0	0	0	0
8709c37fa0563a9bfa5bfe46af9b1947	d__Bacteria	p__Verrucomicrobia	c__Verruco-5	o__WCHB1-41	f__RFP12	g__	s__	0	0	0	0	0	0	0	0	0	0	0	2	0	0	0	0	0	0	0	0	0	0
e8e85b5ad27baa6b4a1ee66c84f06e3c	d__Bacteria	p__Verrucomicrobia	c__Verruco-5	o__WCHB1-41	f__RFP12	g__	s__	0	0	0	0	0	0	0	0	0	0	0	0	0	1	0	0	0	0	0	0	0	0
34cfd49624057755582bdaca736cc3f0	d__Bacteria	p__Verrucomicrobia	c__Verruco-5	o__WCHB1-41	f__RFP12	g__	s__	0	0	0	0	0	0	0	0	0	0	0	0	0	0	0	0	0	0	1	0	0	0
080491c4e72391700a3a972d00535710	d__Bacteria	p__Proteobacteria	c__Epsilonproteobacteria	o__Campylobacterales	f__Campylobacteraceae	g__Campylobacter	s__rectus	0	0	0	0	0	0	0	0	0	0	0	1	0	0	0	0	0	0	0	0	0	1
9e46501a42998391e4a1adf90077c648	d__Bacteria	p__Proteobacteria	c__Epsilonproteobacteria	o__Campylobacterales	f__Campylobacteraceae	g__Campylobacter	s__rectus	0	0	3	0	0	0	0	0	0	0	0	0	0	0	0	0	0	0	0	0	0	0
04aeb6130c237c1d7914655361912ef8	d__Bacteria	p__Proteobacteria	c__Epsilonproteobacteria	o__Campylobacterales	f__Campylobacteraceae	g__Campylobacter	s__rectus	0	0	12	0	0	1	0	0	6	0	0	0	0	0	0	2	0	2	0	0	0	0
5e562b264b9213aaf25696b9aa7312ed	d__Bacteria	p__Proteobacteria	c__Epsilonproteobacteria	o__Campylobacterales	f__Campylobacteraceae	g__Campylobacter	s__rectus	0	0	0	0	0	0	0	0	0	0	0	1	0	0	0	0	0	0	0	0	0	0
a830c3ce9bc63b8a678664c6cc756c48	d__Bacteria	p__Proteobacteria	c__Epsilonproteobacteria	o__Campylobacterales	f__Campylobacteraceae	g__Campylobacter	s__rectus	0	0	0	0	0	0	0	0	0	0	0	0	0	0	0	0	1	0	0	0	0	0
78858f2a2d28a5203bb7086df5aa7205	d__Bacteria	p__Proteobacteria	c__Epsilonproteobacteria	o__Campylobacterales	f__Campylobacteraceae	g__Campylobacter	s__rectus	0	0	0	3	0	0	0	0	0	0	0	0	0	0	0	0	0	0	0	0	0	0
64697866877f214e5971a2a5733e841a	d__Bacteria	p__Proteobacteria	c__Epsilonproteobacteria	o__Campylobacterales	f__Campylobacteraceae	g__Campylobacter	s__rectus	0	0	1	0	0	0	0	0	0	0	0	0	0	0	0	0	0	0	0	0	0	0
bdbcacc6e346a5aa531e26f4e4880265	d__Bacteria	p__Proteobacteria	c__Epsilonproteobacteria	o__Campylobacterales	f__Campylobacteraceae	g__Campylobacter	s__rectus	0	0	0	5	0	2	3	0	0	1	0	0	0	0	0	1	0	4	0	0	0	0
a649855649d0d34017996064d5106165	d__Bacteria	p__Proteobacteria	c__Epsilonproteobacteria	o__Campylobacterales	f__Campylobacteraceae	g__Campylobacter	s__rectus	0	0	0	0	0	0	0	0	0	0	0	0	0	0	0	0	2	0	0	0	0	0
3f0caf53aded5deed5d415d4bffd67e7	d__Bacteria	p__Proteobacteria	c__Epsilonproteobacteria	o__Campylobacterales	f__Campylobacteraceae	g__Campylobacter	s__rectus	0	0	0	6	0	0	1	0	1	2	0	0	0	0	0	0	0	0	0	0	0	0
1a2a949d367b0e1639a896a8a94e5d62	d__Bacteria	p__Proteobacteria	c__TA18	o__PHOS-HD29	f__	g__	s__	0	0	0	0	0	0	0	0	0	0	0	0	0	0	0	2	0	0	0	0	0	0
bab8e685dcbaec3684035bf58f44d999	d__Bacteria	p__Proteobacteria	c__	o__	f__	g__	s__	0	0	0	0	0	2	0	0	0	0	0	0	0	0	0	0	0	0	0	0	0	0
37fc2c581f4c9084157405feb98221b6	d__Bacteria	p__Proteobacteria	c__TA18	o__PHOS-HD29	f__	g__	s__	0	0	0	0	0	0	0	0	0	0	0	0	0	0	0	0	0	0	0	0	1	0
7da709ee8b7fb65936b02421b825b0f1	d__Bacteria	p__Proteobacteria	c__	o__	f__	g__	s__	0	0	0	0	0	0	0	1	0	0	0	0	0	0	0	0	0	0	3	0	0	0
e27baa3cc0233d2d75585460e261c15a	d__Bacteria	p__Proteobacteria	c__	o__	f__	g__	s__	0	2	0	0	0	0	0	0	0	0	0	0	0	0	0	0	0	0	0	0	0	0
245ea1f2ea9114047d2364924ed543c2	d__Bacteria	p__Proteobacteria	c__TA18	o__PHOS-HD29	f__	g__	s__	0	0	0	0	0	0	0	0	0	0	0	0	0	1	0	0	0	0	0	0	0	0
7740e6534cf60ce447116e2e68c4fef6	d__Bacteria	p__Proteobacteria	c__Deltaproteobacteria	o__	f__	g__	s__	1	0	0	0	0	0	0	0	0	0	0	0	0	0	0	0	0	0	0	0	0	0
ddbe39e334f84134de0e6884331a03e9	d__Bacteria	p__Proteobacteria	c__Deltaproteobacteria	o__	f__	g__	s__	0	0	0	0	0	0	0	0	0	1	0	0	0	0	0	0	0	0	0	0	0	0
cfc86d7bea206c7157f8ac7667b0747c	d__Bacteria	p__Proteobacteria	c__Deltaproteobacteria	o__	f__	g__	s__	0	0	0	0	0	0	0	0	0	0	0	0	0	0	0	0	2	0	0	0	0	0
4ad40ea5eb072cf76e6540e4dbfc8a51	d__Bacteria	p__Proteobacteria	c__Deltaproteobacteria	o__	f__	g__	s__	0	1	0	0	0	0	0	0	0	0	0	0	0	0	0	0	0	0	0	0	0	0
7ca9821b37c53e83aeca4dc044563505	d__Bacteria	p__Proteobacteria	c__Deltaproteobacteria	o__	f__	g__	s__	0	0	0	0	0	0	0	0	0	1	0	0	0	0	0	0	2	0	0	0	0	0
a0f4bfc5547e2e381445079a90887d93	d__Bacteria	p__Proteobacteria	c__Deltaproteobacteria	o__	f__	g__	s__	0	0	0	1	0	0	0	0	0	0	0	0	0	0	0	0	0	0	0	0	0	0
f0dbae02bd4e919ce5d309c78ec1fef5	d__Bacteria	p__Proteobacteria	c__Deltaproteobacteria	o__	f__	g__	s__	0	0	0	18	0	0	0	0	0	0	0	0	0	0	0	0	0	0	0	0	0	0
bb15a92d3c7b71f990d7f7bfe5850c3a	d__Bacteria	p__Proteobacteria	c__	o__	f__	g__	s__	0	0	0	1	0	0	0	0	0	0	0	0	0	0	0	0	0	0	0	0	0	0
55491339f8bb9d3df435cbd79022efc6	d__Bacteria	p__Proteobacteria	c__Deltaproteobacteria	o__	f__	g__	s__	1	0	0	0	0	0	0	0	0	0	0	0	0	0	0	0	0	0	0	0	0	0
fbfb240aaa3938099dcf6ff448974fdb	d__Bacteria	p__Proteobacteria	c__Deltaproteobacteria	o__	f__	g__	s__	0	13	0	0	0	0	0	0	0	0	0	0	0	0	0	0	0	0	0	0	0	0
0d28b622a1dbbbd303ec4783da6d320f	d__Bacteria	p__Proteobacteria	c__Deltaproteobacteria	o__	f__	g__	s__	1	0	0	0	0	0	0	0	14	0	0	0	0	0	0	0	0	0	0	0	0	0
e9c2c54c389db02b908019911414cbe8	d__Bacteria	p__Proteobacteria	c__Deltaproteobacteria	o__	f__	g__	s__	0	0	0	0	0	0	0	0	0	0	0	0	0	0	0	0	0	0	0	0	0	4
9e9bae2f3f71325c1a4e2cec9347decf	d__Bacteria	p__Proteobacteria	c__Deltaproteobacteria	o__	f__	g__	s__	0	0	0	0	0	0	0	0	0	0	0	0	0	0	0	0	0	0	7	0	0	0
5cf391c643d42ed7bbb50ca7aed0a2ff	d__Bacteria	p__Proteobacteria	c__Deltaproteobacteria	o__	f__	g__	s__	0	0	0	1	0	0	0	0	0	0	0	0	0	0	0	0	0	0	0	0	0	0
76b2bfba0a6ae965bb384b44ef22d8f5	d__Bacteria	p__Proteobacteria	c__Deltaproteobacteria	o__	f__	g__	s__	0	0	0	0	0	1	0	0	0	0	0	1	0	0	0	0	0	0	0	7	0	0
0c190f53c151431a5794a7d18a08d63b	d__Bacteria	p__Proteobacteria	c__Deltaproteobacteria	o__	f__	g__	s__	0	0	0	0	0	0	0	0	0	0	0	0	0	0	0	0	0	0	0	1	0	0
463e4f10c6bc47f417769da04d3a7649	d__Bacteria	p__Proteobacteria	c__Deltaproteobacteria	o__	f__	g__	s__	0	0	0	0	0	0	9	0	0	0	0	0	0	0	0	0	0	0	0	0	0	0
8b7b8eae1ed0d89f5a6eebd105422c47	d__Bacteria	p__Proteobacteria	c__Deltaproteobacteria	o__	f__	g__	s__	0	0	0	0	0	0	0	0	0	0	9	0	0	0	0	0	0	0	0	0	0	0
fcf7f553fc8a34ab3d2777c0e4917b03	d__Bacteria	p__Proteobacteria	c__Deltaproteobacteria	o__	f__	g__	s__	0	0	0	0	0	0	2	0	0	0	19	0	0	0	0	0	0	0	0	0	0	0
56a158f522ff14108cc93b6b8970074b	d__Bacteria	p__Proteobacteria	c__Deltaproteobacteria	o__	f__	g__	s__	0	0	0	0	0	0	0	0	0	0	0	0	1	0	0	0	0	0	0	0	0	0
564031630babbdbec7385d967fa1ab36	d__Bacteria	p__Proteobacteria	c__Betaproteobacteria	o__Tremblayales	f__	g__	s__	0	0	0	0	0	0	0	0	0	0	0	0	1	0	0	0	0	0	0	0	0	0
e6c941f64ed5201afe3c943a157863d8	d__Bacteria	p__Proteobacteria	c__Betaproteobacteria	o__Tremblayales	f__	g__	s__	0	0	0	0	0	1	0	0	0	0	0	0	0	0	0	0	0	0	0	0	0	0
2de2c65446beb9891474c17125599ec2	d__Bacteria	p__Proteobacteria	c__Betaproteobacteria	o__Tremblayales	f__	g__	s__	0	0	0	0	0	0	0	0	0	1	0	0	0	0	0	0	0	0	0	0	0	0
1907de5f7051b2168b123edc787da110	d__Bacteria	p__Proteobacteria	c__Betaproteobacteria	o__Tremblayales	f__	g__	s__	0	0	0	0	0	0	0	0	0	0	0	0	0	0	0	0	0	0	0	0	0	3
4b5a8ebb901861a06f04e76fb35b6000	d__Bacteria	p__Proteobacteria	c__Betaproteobacteria	o__Tremblayales	f__	g__	s__	0	0	0	0	0	0	0	0	3	0	0	0	0	0	0	0	0	0	0	0	0	0
cb726b8599a85f3831f1b9d161769636	d__Bacteria	p__Proteobacteria	c__Betaproteobacteria	o__Tremblayales	f__	g__	s__	0	0	0	0	0	1	0	0	0	0	0	0	0	0	0	0	0	0	0	0	0	0
e1ea2b6cdf0bed074d042ef612c6b700	d__Bacteria	p__Proteobacteria	c__Betaproteobacteria	o__Burkholderiales	f__Oxalobacteraceae	g__Herbaspirillum	s__	0	0	0	1	0	0	0	0	0	0	0	0	0	0	0	0	0	0	0	0	0	0
98306d57b94241d3b6739c600eede282	d__Bacteria	p__Proteobacteria	c__Betaproteobacteria	o__Burkholderiales	f__Oxalobacteraceae	g__Janthinobacterium	s__lividum	0	0	0	0	0	0	0	0	0	0	0	0	0	1	0	0	0	0	0	0	0	0
176dd0d471e29b79f57e358890249277	d__Bacteria	p__Proteobacteria	c__Betaproteobacteria	o__Burkholderiales	f__Oxalobacteraceae	g__	s__	0	0	0	5	0	0	0	0	1	0	0	0	0	0	0	0	0	0	0	0	0	0
d18c673c38ffc1642216f044c7151d6c	d__Bacteria	p__Firmicutes	c__Clostridia	o__Clostridiales	f__Ruminococcaceae	g__Oscillospira	s__	1	0	0	0	0	0	0	0	0	0	0	0	0	0	0	0	0	0	0	0	0	0
e45601328e13ca6ea74866acb1422f29	d__Bacteria	p__Proteobacteria	c__Betaproteobacteria	o__Burkholderiales	f__	g__	s__	0	0	0	2	0	0	0	0	0	0	0	0	0	0	0	0	0	0	0	0	0	0
0daa5edc00af4b717aae12ebcdb46e6c	d__Bacteria	p__Proteobacteria	c__Betaproteobacteria	o__Burkholderiales	f__Comamonadaceae	g__	s__	0	0	0	0	3	0	1	0	0	2	0	0	1	0	0	0	0	0	0	0	0	0
2641639018499f42c579397ecd0e4e43	d__Bacteria	p__Proteobacteria	c__Betaproteobacteria	o__Burkholderiales	f__	g__	s__	0	0	0	0	0	0	0	0	0	0	0	0	0	0	0	0	0	0	0	0	0	1
a2ace22a637f7fe184380f006877d41a	d__Bacteria	p__Proteobacteria	c__Betaproteobacteria	o__Burkholderiales	f__Alcaligenaceae	g__Sutterella	s__	0	0	0	0	0	0	0	0	0	0	0	0	0	0	0	0	0	0	0	0	2	0
adaa4e3ef70ad7ef346f63373a43090d	d__Bacteria	p__Proteobacteria	c__Betaproteobacteria	o__Burkholderiales	f__Alcaligenaceae	g__Sutterella	s__	0	0	0	0	0	0	1	0	0	3	0	1	0	5	0	0	0	0	0	1	2	0
bd3b0f0074aaf346d5304a8126b71809	d__Bacteria	p__Proteobacteria	c__Betaproteobacteria	o__Burkholderiales	f__Alcaligenaceae	g__Sutterella	s__	0	0	0	0	0	0	0	0	0	3	0	2	0	2	0	0	0	0	0	1	0	1
640e356cc0fa1d014bfd1d60dad901c3	d__Bacteria	p__Proteobacteria	c__Betaproteobacteria	o__Burkholderiales	f__Alcaligenaceae	g__Sutterella	s__	0	0	0	0	0	0	1	0	0	0	0	0	0	0	0	0	0	0	0	0	0	0
3b386af957dbff3444f666eeceefb49a	d__Bacteria	p__Proteobacteria	c__Betaproteobacteria	o__Burkholderiales	f__Alcaligenaceae	g__Sutterella	s__	0	0	0	3	2	0	0	0	0	0	0	0	0	0	0	0	0	0	1	0	0	0
61864cd4fd8477713abee9cfbe5d69fd	d__Bacteria	p__Proteobacteria	c__Betaproteobacteria	o__Burkholderiales	f__Alcaligenaceae	g__Sutterella	s__	0	0	0	8	0	0	0	0	0	0	2	0	0	0	0	1	0	0	0	0	0	0
fc28a4f63ee8d0a704946688dc49902b	d__Bacteria	p__Proteobacteria	c__Betaproteobacteria	o__Burkholderiales	f__Alcaligenaceae	g__Sutterella	s__	0	0	11	0	0	0	0	0	0	0	0	0	0	0	0	0	0	0	0	0	0	0
69a48e170051b4c8558a3735ef133a48	d__Bacteria	p__Proteobacteria	c__Betaproteobacteria	o__Burkholderiales	f__Alcaligenaceae	g__Sutterella	s__	3	0	0	0	0	0	0	0	0	3	0	0	0	1	0	0	0	0	0	1	0	2
77f12347556a897f508ed0c708c817d9	d__Bacteria	p__Proteobacteria	c__Betaproteobacteria	o__Burkholderiales	f__Alcaligenaceae	g__Sutterella	s__	0	0	0	0	0	0	0	0	0	1	3	0	0	2	0	0	0	0	1	0	0	0
742af615c04af0408bbb43f139337731	d__Bacteria	p__Proteobacteria	c__Betaproteobacteria	o__Burkholderiales	f__Alcaligenaceae	g__Sutterella	s__	0	0	0	0	0	0	0	0	0	1	0	0	0	0	0	0	0	0	0	0	0	0
33eb414202a37c003280b0d9932a24c2	d__Bacteria	p__Proteobacteria	c__Betaproteobacteria	o__Burkholderiales	f__Alcaligenaceae	g__Sutterella	s__	0	0	0	0	0	0	0	0	0	1	0	0	0	0	0	0	0	0	0	0	0	6
6c4355649336f4217b6006099f91dd51	d__Bacteria	p__Proteobacteria	c__Betaproteobacteria	o__Burkholderiales	f__Alcaligenaceae	g__Sutterella	s__	0	0	0	0	0	0	0	0	2	0	0	0	0	0	0	0	0	0	0	0	0	0
4c57391cad6e788f6709185e6ee1d567	d__Bacteria	p__Proteobacteria	c__Betaproteobacteria	o__Rhodocyclales	f__Rhodocyclaceae	g__	s__	0	0	0	0	0	0	1	0	0	0	0	0	0	0	0	0	0	0	0	0	0	0
d84dc49631cc47b67c64cd906b50b8b0	d__Bacteria	p__Proteobacteria	c__Betaproteobacteria	o__Burkholderiales	f__Alcaligenaceae	g__Sutterella	s__	0	0	0	0	0	0	0	0	1	0	1	3	0	2	0	0	3	0	0	0	0	0
0e65409a14c88379119c0512b4914111	d__Bacteria	p__Proteobacteria	c__Betaproteobacteria	o__Burkholderiales	f__Alcaligenaceae	g__Sutterella	s__	0	0	0	0	0	0	0	0	0	0	0	0	1	0	0	0	0	0	0	0	0	0
3dc992b4dc40f35e517fb59c35df2aff	d__Bacteria	p__Proteobacteria	c__Betaproteobacteria	o__Burkholderiales	f__Alcaligenaceae	g__Sutterella	s__	0	2	0	0	0	0	0	0	0	0	0	0	0	0	0	0	0	0	0	0	0	0
a51255cab319fae2d4b6ab639501381f	d__Bacteria	p__Proteobacteria	c__Betaproteobacteria	o__Burkholderiales	f__Alcaligenaceae	g__Sutterella	s__	0	0	0	0	0	0	0	0	0	0	0	0	0	0	0	0	0	0	0	0	1	0
3c644a9a7ef94bc124455bce45aa5b47	d__Bacteria	p__Proteobacteria	c__Betaproteobacteria	o__Rhodocyclales	f__Rhodocyclaceae	g__	s__	0	0	0	0	0	0	0	0	0	0	0	0	0	0	0	0	0	0	0	0	1	0
f0be7b9e5c9102e23dd725faeaf72d7d	d__Bacteria	p__Proteobacteria	c__Betaproteobacteria	o__Burkholderiales	f__	g__	s__	0	0	0	0	0	0	0	0	0	0	0	0	4	0	0	0	0	0	0	0	0	0
262e0cdbd8210a599e964b5bba6862b8	d__Bacteria	p__Proteobacteria	c__Betaproteobacteria	o__Burkholderiales	f__	g__	s__	0	0	0	0	0	0	1	0	0	0	0	0	0	0	0	0	0	0	0	0	0	0
bf61b7321d926f9c44d879c620eb09f5	d__Bacteria	p__Proteobacteria	c__Betaproteobacteria	o__Burkholderiales	f__	g__	s__	0	0	0	0	0	0	0	0	0	0	0	0	0	0	0	1	0	0	0	0	0	0
d74650171f4e0a93bd00d27f956db683	d__Bacteria	p__Proteobacteria	c__Betaproteobacteria	o__Burkholderiales	f__	g__	s__	0	0	0	0	0	0	0	0	0	0	0	0	0	1	0	0	0	0	0	0	0	0
28d46f7aafd6fee4a9c66a7df1f27aed	d__Bacteria	p__Proteobacteria	c__Betaproteobacteria	o__Burkholderiales	f__	g__	s__	0	0	0	0	0	0	0	0	0	0	0	1	0	0	0	0	0	0	0	0	0	0
1d5b204eb2f6f5563875ed7dc78f4c81	d__Bacteria	p__Proteobacteria	c__Betaproteobacteria	o__Burkholderiales	f__	g__	s__	6	0	9	0	0	0	0	0	0	0	0	0	4	0	0	0	0	0	0	0	0	0
bddc4417828a0c63aebc9c850f0b5d58	d__Bacteria	p__Proteobacteria	c__Betaproteobacteria	o__Burkholderiales	f__	g__	s__	0	0	0	0	0	3	0	0	0	0	0	0	0	1	2	1	1	0	0	2	0	0
3ce5556066aed03d98dc6b50c2319e28	d__Bacteria	p__Proteobacteria	c__Betaproteobacteria	o__Burkholderiales	f__	g__	s__	0	0	0	0	0	0	0	0	0	3	0	0	0	0	0	0	0	0	0	0	0	0
b821c69c65ef4de272636f00ab434149	d__Bacteria	p__Proteobacteria	c__Gammaproteobacteria	o__Pseudomonadales	f__Moraxellaceae	g__Psychrobacter	s__	0	0	0	0	0	0	0	0	0	0	0	0	0	1	0	1	0	1	0	0	0	0
3b60258a32cde831e423933af4fae2ef	d__Bacteria	p__Proteobacteria	c__Gammaproteobacteria	o__Pseudomonadales	f__Moraxellaceae	g__Psychrobacter	s__	0	0	0	0	0	0	0	0	0	0	0	0	0	0	0	0	0	0	2	0	0	0
3b364b1122dce3ee7f9ac617c42ee3f9	d__Bacteria	p__Proteobacteria	c__Gammaproteobacteria	o__Pseudomonadales	f__Moraxellaceae	g__Psychrobacter	s__	0	0	0	0	1	0	0	0	0	0	0	0	1	0	0	0	0	0	0	0	0	0
53d86215c95be72ae177aff088937000	d__Bacteria	p__Proteobacteria	c__Gammaproteobacteria	o__Pseudomonadales	f__Moraxellaceae	g__Psychrobacter	s__	0	0	0	0	0	0	0	0	0	0	1	0	0	0	0	0	0	0	0	0	0	0
3ded75f87912ea0638e6c003d1535d8b	d__Bacteria	p__Proteobacteria	c__Gammaproteobacteria	o__Pseudomonadales	f__Moraxellaceae	g__Acinetobacter	s__lwoffii	0	0	0	0	3	0	0	0	0	0	0	0	0	0	0	0	0	0	0	0	0	0
88380f7c04ce4930dcc264ba3afab505	d__Bacteria	p__Proteobacteria	c__Gammaproteobacteria	o__	f__	g__	s__	0	0	0	0	0	0	0	0	0	0	0	0	0	0	0	0	0	0	0	0	2	0
a25c28e1c1374decf6d673a5b7d1180a	d__Bacteria	p__Proteobacteria	c__Gammaproteobacteria	o__	f__	g__	s__	0	0	0	0	0	0	0	0	0	0	0	0	0	0	0	0	0	0	0	0	1	0
9e901fcf5de76412802b3a4f2cbca520	d__Bacteria	p__Proteobacteria	c__Gammaproteobacteria	o__Aeromonadales	f__Succinivibrionaceae	g__	s__	0	0	0	0	0	0	0	0	0	0	0	0	1	1	0	0	0	0	15	0	5	0
01d94b8f5065434b4beac20020860258	d__Bacteria	p__Proteobacteria	c__Gammaproteobacteria	o__Aeromonadales	f__Succinivibrionaceae	g__	s__	0	0	0	8	0	0	0	0	0	1	0	0	0	2	0	0	0	0	13	0	4	0
9484f097ece8df3d9b7215b8da3ab085	d__Bacteria	p__Proteobacteria	c__Gammaproteobacteria	o__Aeromonadales	f__Succinivibrionaceae	g__	s__	0	0	0	0	0	0	0	0	0	3	0	0	0	0	0	0	0	0	0	0	0	0
40bcab10b0339a6ebe7fb5edb3bc40f8	d__Bacteria	p__Proteobacteria	c__Gammaproteobacteria	o__Aeromonadales	f__Succinivibrionaceae	g__	s__	0	0	0	3	0	0	0	0	0	0	0	0	0	0	0	0	0	0	0	0	0	0
1295a583e0cf5668641d99170dd84857	d__Bacteria	p__Proteobacteria	c__Gammaproteobacteria	o__Aeromonadales	f__Succinivibrionaceae	g__	s__	0	0	0	0	0	0	0	0	0	0	0	0	0	0	0	0	0	0	1	0	0	0
81f0c73cd05fc83dd442ce3f4cda6430	d__Bacteria	p__Proteobacteria	c__Gammaproteobacteria	o__Enterobacteriales	f__Enterobacteriaceae	g__	s__	0	0	0	0	0	0	0	0	0	1	0	0	0	0	0	0	0	0	0	0	0	0
038fee0c6eb3bc008183fa19ca7db37b	d__Bacteria	p__Proteobacteria	c__Gammaproteobacteria	o__Enterobacteriales	f__Enterobacteriaceae	g__	s__	0	0	0	0	0	0	0	0	0	0	0	0	0	0	0	0	0	0	0	0	0	1
2e0b3b736e22fb76ff5e2994f64f9289	d__Bacteria	p__Proteobacteria	c__Gammaproteobacteria	o__Enterobacteriales	f__Enterobacteriaceae	g__Rahnella	s__aquatilis	0	0	0	0	0	0	0	0	0	0	0	1	0	0	0	0	0	0	0	0	0	0
b18f2248da335a491e9a30c31edbf353	d__Bacteria	p__Proteobacteria	c__Gammaproteobacteria	o__Enterobacteriales	f__Enterobacteriaceae	g__Rahnella	s__aquatilis	0	0	0	0	0	0	0	0	0	0	0	0	0	2	0	0	0	0	0	0	0	0
93f9faf329ddd37e930cab738357bcb0	d__Bacteria	p__Proteobacteria	c__Gammaproteobacteria	o__Enterobacteriales	f__Enterobacteriaceae	g__	s__	0	0	0	5	0	0	0	0	0	0	0	0	0	0	0	0	0	0	0	0	0	0
69fa598aded76e768ed414be0b711744	d__Bacteria	p__Proteobacteria	c__Gammaproteobacteria	o__Enterobacteriales	f__Enterobacteriaceae	g__	s__	0	0	0	0	0	0	0	0	2	0	0	0	0	0	0	0	0	0	0	0	0	0
878ff9e20b0490467c7db2e36bd51004	d__Bacteria	p__Proteobacteria	c__Gammaproteobacteria	o__	f__	g__	s__	0	0	0	0	0	0	0	0	0	0	0	3	0	0	0	0	0	0	0	0	0	0
c11ab657a3732fc6f7d9a0555c245837	d__Bacteria	p__Proteobacteria	c__Gammaproteobacteria	o__Aeromonadales	f__Succinivibrionaceae	g__Ruminobacter	s__	0	3	4	0	0	0	0	0	6	0	0	1	0	0	0	0	0	0	4	0	0	3
1c88d5c209a3fa4bf9f98d3db6122985	d__Bacteria	p__Proteobacteria	c__Gammaproteobacteria	o__Aeromonadales	f__Succinivibrionaceae	g__Ruminobacter	s__	0	0	0	0	0	0	0	11	0	0	0	0	0	0	0	0	0	0	0	0	0	0
2c72fb13d91757a7445ef26fb6474339	d__Bacteria	p__Proteobacteria	c__Gammaproteobacteria	o__Aeromonadales	f__Succinivibrionaceae	g__Ruminobacter	s__	2	0	4	3	0	0	0	0	1	0	0	3	1	0	0	0	0	0	0	0	0	1
179f2b438ae5ae120b9b4e7621a557a0	d__Bacteria	p__Proteobacteria	c__Gammaproteobacteria	o__Aeromonadales	f__Succinivibrionaceae	g__Ruminobacter	s__	0	5	0	0	0	0	0	0	0	0	0	0	0	0	0	0	0	0	0	0	0	0
9e59a25cb12d804f7840ea2fdc0fe032	d__Bacteria	p__Proteobacteria	c__Gammaproteobacteria	o__Aeromonadales	f__Succinivibrionaceae	g__Anaerobiospirillum	s__thomasii	0	0	0	0	0	0	0	0	0	1	0	0	0	0	0	0	0	0	0	0	0	0
ee58df334772b8c09b43effb29f9cc9e	d__Bacteria	p__Proteobacteria	c__Gammaproteobacteria	o__Aeromonadales	f__Succinivibrionaceae	g__Anaerobiospirillum	s__thomasii	0	0	0	0	0	0	0	0	0	0	0	0	0	0	0	2	0	0	0	0	0	0
b99019b89f9a61d6e1cc46f167c990d7	d__Bacteria	p__Proteobacteria	c__Gammaproteobacteria	o__	f__	g__	s__	0	0	0	0	0	0	0	0	0	1	0	0	0	0	0	0	0	0	0	0	0	0
ed2916d55d84bd290bc5350d40ea4b2c	d__Bacteria	p__Proteobacteria	c__Gammaproteobacteria	o__Aeromonadales	f__Succinivibrionaceae	g__Anaerobiospirillum	s__thomasii	0	0	0	0	0	0	0	0	0	0	0	0	0	0	0	1	0	0	0	0	0	0
f7e414cc06f94340000260b620bd709c	d__Bacteria	p__Proteobacteria	c__Gammaproteobacteria	o__Aeromonadales	f__Succinivibrionaceae	g__Anaerobiospirillum	s__thomasii	0	0	0	0	0	0	0	0	0	0	0	0	0	0	0	0	0	0	1	0	0	0
f0247a3d7df3067a20c2d2cde02bfff8	d__Bacteria	p__Proteobacteria	c__Gammaproteobacteria	o__Aeromonadales	f__Succinivibrionaceae	g__Anaerobiospirillum	s__thomasii	0	12	5	0	8	0	1	5	3	15	5	6	3	0	10	4	0	6	4	39	0	0
0617a41684aec2be71b56b1f2025a3bf	d__Bacteria	p__Proteobacteria	c__Gammaproteobacteria	o__Aeromonadales	f__Succinivibrionaceae	g__Anaerobiospirillum	s__thomasii	0	6	0	3	8	1	2	0	3	9	7	5	0	3	3	4	0	2	9	25	4	0
b5a4858c05ed25a10c45417fd5c33784	d__Bacteria	p__Proteobacteria	c__Gammaproteobacteria	o__Aeromonadales	f__Succinivibrionaceae	g__Anaerobiospirillum	s__thomasii	0	0	0	0	0	0	0	0	0	0	0	0	0	0	0	0	0	10	0	0	0	0
d61592eef3a86cb0d54abb60b9a7d51c	d__Bacteria	p__Proteobacteria	c__Gammaproteobacteria	o__Aeromonadales	f__Succinivibrionaceae	g__Anaerobiospirillum	s__thomasii	0	0	0	0	0	0	0	0	0	0	0	0	0	0	0	0	0	0	0	0	0	1
07366c4977a2f18fa6baa6e9d7ec1e84	d__Bacteria	p__Proteobacteria	c__Gammaproteobacteria	o__Enterobacteriales	f__Enterobacteriaceae	g__Pseudomonas	s__syringae	0	0	0	0	0	0	0	0	0	0	0	0	0	0	0	0	1	0	0	0	0	0
f717cb90fbea0747eed2b22f8700bed4	d__Bacteria	p__Proteobacteria	c__Alphaproteobacteria	o__	f__	g__	s__	0	4	0	0	0	0	0	0	0	0	0	0	0	0	0	0	0	0	0	0	0	0
30a79d4608a83727389be366aec3677f	d__Bacteria	p__Proteobacteria	c__Alphaproteobacteria	o__	f__	g__	s__	0	0	0	0	0	0	2	0	0	0	0	0	0	0	0	0	0	0	0	0	0	0
cb0ddf123b27e7dc4a28321ba6df02d4	d__Bacteria	p__Proteobacteria	c__Alphaproteobacteria	o__	f__	g__	s__	0	0	0	0	0	0	0	0	0	0	0	0	0	0	0	0	0	1	0	0	0	0
fef1141631d6dc06d49e3e0808fb8292	d__Bacteria	p__Proteobacteria	c__Alphaproteobacteria	o__	f__	g__	s__	0	0	0	0	0	0	0	0	0	3	0	0	0	0	0	0	0	0	0	0	0	0
6518c414998652415ef49d5b13e2c272	d__Bacteria	p__Proteobacteria	c__Alphaproteobacteria	o__	f__	g__	s__	0	0	0	0	0	0	0	0	0	1	0	0	0	1	0	1	0	0	0	0	0	0
362fb2cdc9739519c501da9cba490305	d__Bacteria	p__Proteobacteria	c__Alphaproteobacteria	o__	f__	g__	s__	0	0	10	0	0	0	0	0	0	0	0	0	0	0	0	0	0	0	0	0	0	1
1f934095a1289b1b4980a7f0d60b52b3	d__Bacteria	p__Proteobacteria	c__Alphaproteobacteria	o__	f__	g__	s__	0	0	3	0	0	0	0	0	0	0	0	0	0	0	0	0	0	0	0	0	0	0
f91471444d7e433bb21c32beef0e3e08	d__Bacteria	p__Proteobacteria	c__Alphaproteobacteria	o__	f__	g__	s__	0	0	0	0	0	0	0	0	0	0	0	0	0	1	0	0	0	0	0	0	0	0
26a36dfb78b06e0e4331f3da49ff2292	d__Bacteria	p__Proteobacteria	c__	o__	f__	g__	s__	0	0	0	0	0	0	0	0	0	0	0	0	0	1	0	0	0	0	0	0	0	0
bcdd3f755711f1512ca077beb1648a20	d__Bacteria	p__Proteobacteria	c__Alphaproteobacteria	o__	f__	g__	s__	0	0	0	0	0	0	0	0	0	0	0	1	0	0	0	0	0	0	0	0	0	0
3cd19e6db857fecb178b4bbe8594542e	d__Bacteria	p__Proteobacteria	c__Alphaproteobacteria	o__	f__	g__	s__	0	0	0	0	0	0	0	0	0	3	0	0	0	0	0	0	0	0	0	0	0	0
8f692f1a30203f17a28205cad384baf8	d__Bacteria	p__Proteobacteria	c__Alphaproteobacteria	o__Rickettsiales	f__	g__	s__	0	0	0	0	0	0	0	0	0	0	0	0	0	0	0	0	0	0	0	0	0	2
9ad88fe136f674b9ff3a908b3fe62a64	d__Bacteria	p__Proteobacteria	c__Alphaproteobacteria	o__Rickettsiales	f__	g__	s__	0	0	0	0	0	0	0	0	0	0	0	0	0	0	0	0	0	0	0	0	0	3
d0e1947d3120dad01f64419e55b36f5a	d__Bacteria	p__Proteobacteria	c__Alphaproteobacteria	o__Rickettsiales	f__	g__	s__	0	0	0	1	0	0	0	0	0	0	0	0	0	0	0	0	0	0	0	0	0	0
d18e50d38681643149a6a8ab448d3fd5	d__Bacteria	p__Proteobacteria	c__Alphaproteobacteria	o__Rickettsiales	f__	g__	s__	0	0	0	2	0	0	0	0	0	0	0	0	0	0	0	0	0	0	0	0	0	0
805d6088acfa7f4d5cfa208a9f2c993b	d__Bacteria	p__Proteobacteria	c__Alphaproteobacteria	o__	f__	g__	s__	0	0	2	0	0	0	0	3	4	0	0	0	0	2	0	0	0	2	0	0	0	2
003efde45d84c51077cfbf0ad5f75abf	d__Bacteria	p__Proteobacteria	c__Alphaproteobacteria	o__	f__	g__	s__	0	0	0	0	0	0	0	0	2	0	0	0	0	1	0	0	0	0	0	5	0	3
70c3849bf44a87c58aa3c2c07c70d2d5	d__Bacteria	p__Proteobacteria	c__Alphaproteobacteria	o__	f__	g__	s__	0	0	11	1	0	0	0	0	0	0	0	0	0	0	2	0	0	0	0	2	0	0
8432aa413d2122b695ab2b6fc4587029	d__Bacteria	p__Proteobacteria	c__Alphaproteobacteria	o__	f__	g__	s__	0	0	0	0	0	0	0	0	0	0	0	0	0	0	0	0	0	0	0	0	2	0
ada9b2deac434fa40d8f72c538d5d7d2	d__Bacteria	p__Proteobacteria	c__Alphaproteobacteria	o__	f__	g__	s__	2	0	0	0	0	2	1	0	0	0	0	0	0	0	0	0	0	0	0	0	0	3
ba4a1c2c06265b6f3742abdbb846b616	d__Bacteria	p__Proteobacteria	c__Alphaproteobacteria	o__	f__	g__	s__	1	0	0	0	0	0	0	0	0	0	0	0	0	2	0	0	1	0	0	0	0	0
3dcf7435e7bce0a859e7c42b33cfd637	d__Bacteria	p__Proteobacteria	c__Alphaproteobacteria	o__	f__	g__	s__	0	0	0	2	0	0	0	5	0	0	0	0	0	1	0	0	0	0	0	2	0	0
52f71c2dd3d711d5cda21de42a7d6298	d__Bacteria	p__Proteobacteria	c__Alphaproteobacteria	o__	f__	g__	s__	0	0	0	0	0	0	0	0	0	0	0	0	0	2	0	0	0	0	0	0	0	1
6373830d76728ee7a62961fe57de154c	d__Bacteria	p__Proteobacteria	c__Alphaproteobacteria	o__	f__	g__	s__	0	0	0	0	0	0	0	0	0	0	0	0	0	1	0	2	0	0	0	0	0	3
8c27386d5ac2657f97df7e1cb3579ff8	d__Bacteria	p__Proteobacteria	c__Alphaproteobacteria	o__	f__	g__	s__	0	0	0	3	0	0	0	0	0	0	0	2	0	1	0	0	1	0	0	0	0	4
68e443edc9954f9f2c69825c0abedae5	d__Bacteria	p__Proteobacteria	c__Alphaproteobacteria	o__	f__	g__	s__	0	0	0	0	0	2	0	0	0	0	0	0	0	0	0	0	0	0	0	0	5	0
84c794dea934088c87717be050908160	d__Bacteria	p__Proteobacteria	c__Alphaproteobacteria	o__	f__	g__	s__	0	0	0	0	0	0	0	0	0	0	0	0	0	0	0	0	0	0	0	2	0	0
40746e8a35ecfbf5db4a6975e37007bf	d__Bacteria	p__Proteobacteria	c__Alphaproteobacteria	o__	f__	g__	s__	0	0	0	0	0	0	0	1	0	0	0	0	0	0	0	0	0	0	0	2	0	0
08ae3255258e1b74525a4d2e9472db22	d__Bacteria	p__Proteobacteria	c__Alphaproteobacteria	o__	f__	g__	s__	0	0	0	2	0	0	0	0	1	0	0	0	0	1	1	0	0	0	0	0	0	1
4c9e430a9696438c444446f936d372e5	d__Bacteria	p__Proteobacteria	c__Alphaproteobacteria	o__	f__	g__	s__	0	0	0	1	0	0	0	0	1	0	0	0	0	0	0	0	0	2	0	0	0	0
fed9dee327463e37cfb3e928106e7050	d__Bacteria	p__Proteobacteria	c__Alphaproteobacteria	o__	f__	g__	s__	0	0	0	1	0	0	0	0	0	0	0	0	0	0	0	0	0	0	0	0	0	0
854b005e2b87b7c58e1b4c33b3748365	d__Bacteria	p__Proteobacteria	c__Alphaproteobacteria	o__	f__	g__	s__	1	0	0	0	0	1	1	0	0	0	0	0	0	0	0	0	0	0	0	0	5	3
7c372e99941a7c6361e9e1b14c237ae2	d__Bacteria	p__Proteobacteria	c__Alphaproteobacteria	o__	f__	g__	s__	0	0	8	1	0	0	0	0	0	0	0	0	0	0	0	0	0	0	0	0	0	0
486f47433fe50a721150c5299de81377	d__Bacteria	p__Proteobacteria	c__Alphaproteobacteria	o__	f__	g__	s__	0	0	8	0	0	0	0	0	0	0	0	0	0	0	0	0	0	0	0	0	0	0
105e3ebc297f6d927069a55c2457ac2c	d__Bacteria	p__Proteobacteria	c__Alphaproteobacteria	o__	f__	g__	s__	0	0	0	0	0	0	0	0	3	5	0	2	0	0	0	1	0	0	0	0	0	0
bc04e33c6ff28e20761a0d50a4aaad3c	d__Bacteria	p__Proteobacteria	c__Alphaproteobacteria	o__	f__	g__	s__	0	0	0	0	0	0	1	1	0	2	0	0	0	0	0	0	1	3	0	0	0	1
7ceb46e5ca997ceb4e06724d4a07154a	d__Bacteria	p__Proteobacteria	c__Alphaproteobacteria	o__	f__	g__	s__	0	0	0	0	0	0	0	0	0	0	0	0	0	0	2	0	0	0	0	0	0	0
5f61b6defc94ecf4afc4cf65cb7891dc	d__Bacteria	p__Proteobacteria	c__Alphaproteobacteria	o__	f__	g__	s__	2	0	0	0	0	0	0	0	0	0	0	1	0	1	0	0	0	0	0	0	0	4
a516253bb852e1aa6d747ad39868b142	d__Bacteria	p__Proteobacteria	c__Alphaproteobacteria	o__	f__	g__	s__	0	0	0	0	0	0	0	2	0	0	0	0	0	0	0	0	1	0	0	0	0	0
7e91a11919fba9fda58dbf3ff46372ee	d__Bacteria	p__Proteobacteria	c__Alphaproteobacteria	o__	f__	g__	s__	0	0	0	1	0	0	0	0	0	0	0	0	0	1	0	0	0	0	0	0	0	2
16465f2fe759e14cd044c257b8b1851a	d__Bacteria	p__Proteobacteria	c__Alphaproteobacteria	o__	f__	g__	s__	0	0	0	3	0	0	0	2	0	0	0	0	0	0	0	0	0	0	0	0	0	0
9da00de6cbce225000f83b8fe965e4a8	d__Bacteria	p__Proteobacteria	c__Alphaproteobacteria	o__	f__	g__	s__	0	0	0	0	0	0	0	0	0	0	0	0	0	0	0	0	0	0	0	1	0	0
3a28b7c068965e676c5262b5f784692d	d__Bacteria	p__Proteobacteria	c__Alphaproteobacteria	o__	f__	g__	s__	0	0	0	0	0	0	0	0	8	2	0	6	0	1	0	2	4	1	0	0	1	8
7ddab8229d89e9fe638742b4492d2543	d__Bacteria	p__Proteobacteria	c__Alphaproteobacteria	o__	f__	g__	s__	0	0	0	0	0	0	0	0	0	0	0	0	0	0	0	0	0	1	0	0	0	0
eb075d915ad06053ee04268a93f54ec3	d__Bacteria	p__Proteobacteria	c__Alphaproteobacteria	o__RF32	f__	g__	s__	0	0	0	0	0	0	0	0	0	0	0	0	0	0	0	0	0	12	0	0	0	0
979802982c166a702d0a1ed60aa4d4d3	d__Bacteria	p__Proteobacteria	c__Alphaproteobacteria	o__RF32	f__	g__	s__	0	0	0	12	0	0	0	0	0	2	0	0	0	0	0	0	0	0	0	0	0	0
7e582946408f0b85074c03a3178d8399	d__Bacteria	p__Proteobacteria	c__Alphaproteobacteria	o__RF32	f__	g__	s__	0	0	0	0	0	0	0	0	1	0	0	0	0	0	0	0	0	1	0	0	0	0
9cacf99a9413ae5a237fd8232b310f10	d__Bacteria	p__Proteobacteria	c__Alphaproteobacteria	o__RF32	f__	g__	s__	0	0	0	0	0	0	0	0	0	0	0	0	0	0	0	0	0	0	0	0	4	0
a5c3cc47403f956ce2c030ceb2f62199	d__Bacteria	p__Proteobacteria	c__Alphaproteobacteria	o__RF32	f__	g__	s__	0	0	0	0	0	0	0	0	0	0	0	1	0	0	0	0	0	0	0	0	0	0
0e787e9de64789db53e89190a4a2186b	d__Bacteria	p__Proteobacteria	c__Alphaproteobacteria	o__RF32	f__	g__	s__	2	0	0	0	0	0	0	0	0	0	0	0	0	0	0	0	0	0	0	0	0	0
504a59bc4d6a529cd0d38ff93acb49e2	d__Bacteria	p__Proteobacteria	c__Alphaproteobacteria	o__	f__	g__	s__	0	0	0	6	0	0	0	0	0	0	0	0	0	0	0	0	0	0	0	0	0	0
e00d3866f0a02b450c9dd1a17c28a42d	d__Bacteria	p__Proteobacteria	c__Alphaproteobacteria	o__RF32	f__	g__	s__	0	0	0	0	0	0	0	0	0	0	1	0	0	0	0	0	0	0	0	0	0	0
b41ea1a1bd9a3b0d8cd13c184275daed	d__Bacteria	p__Proteobacteria	c__Alphaproteobacteria	o__RF32	f__	g__	s__	0	0	0	0	0	0	0	0	0	0	0	0	0	0	0	0	0	0	0	0	0	2
5bdc145b516147e96d4c915d8a9387fd	d__Bacteria	p__Proteobacteria	c__Alphaproteobacteria	o__RF32	f__	g__	s__	0	0	0	0	0	0	0	0	23	0	0	0	0	0	0	0	0	0	0	0	0	0
61b9a2c2a0043e8225928f23a7c063f4	d__Bacteria	p__Proteobacteria	c__Alphaproteobacteria	o__RF32	f__	g__	s__	0	0	0	0	0	0	0	0	1	0	0	0	0	0	0	0	0	0	0	0	0	0
557037f9e08741dc4344459d972667b2	d__Bacteria	p__Proteobacteria	c__Alphaproteobacteria	o__RF32	f__	g__	s__	0	0	0	0	0	0	0	10	0	0	0	0	0	0	0	0	0	0	0	0	0	0
2de27a27f036c5704cdd325839e871e4	d__Bacteria	p__Proteobacteria	c__Alphaproteobacteria	o__RF32	f__	g__	s__	0	0	0	0	0	0	0	0	0	0	0	0	0	0	0	0	0	0	0	0	4	0
34af9b56e01e8807e46a6367dad82101	d__Bacteria	p__Proteobacteria	c__Alphaproteobacteria	o__RF32	f__	g__	s__	0	0	0	0	0	0	0	24	0	0	0	0	0	0	0	0	0	0	0	0	0	0
f9035d5e2c86a85c2d16169b4cc6c159	d__Bacteria	p__Proteobacteria	c__Alphaproteobacteria	o__RF32	f__	g__	s__	0	0	0	0	0	0	1	0	0	0	0	0	0	0	0	0	0	0	0	0	0	0
63d355ab56296494abb70ee96003eac6	d__Bacteria	p__Proteobacteria	c__Alphaproteobacteria	o__RF32	f__	g__	s__	0	0	0	5	0	0	1	0	0	0	0	0	0	0	0	0	0	0	0	0	0	0
3d2cf3104cc3a55a060590398e928525	d__Bacteria	p__Proteobacteria	c__Alphaproteobacteria	o__RF32	f__	g__	s__	0	0	0	0	0	0	0	0	0	13	0	0	0	0	0	0	0	0	0	0	0	0
77bdb8023cbf6e0f9d8b2b3bba35c90f	d__Bacteria	p__Proteobacteria	c__Alphaproteobacteria	o__RF32	f__	g__	s__	0	0	0	0	1	0	0	0	0	0	0	0	0	0	0	0	0	0	0	0	0	0
de36ed3097e1786764a517463e59e6ac	d__Bacteria	p__Proteobacteria	c__Alphaproteobacteria	o__RF32	f__	g__	s__	0	0	0	4	0	0	0	0	0	0	0	0	2	0	0	0	0	0	0	4	0	0
6080b460bfb11a4398f2d8db93bfa6d8	d__Bacteria	p__Proteobacteria	c__Alphaproteobacteria	o__	f__	g__	s__	0	0	0	0	0	0	0	0	0	0	0	0	0	0	0	0	0	0	0	0	0	3
50c4d1f18925f0b10ea862bcd8054b7a	d__Bacteria	p__Proteobacteria	c__Alphaproteobacteria	o__RF32	f__	g__	s__	0	0	0	1	0	0	0	0	0	0	0	0	0	0	0	0	0	0	0	0	0	0
8dc707122155fa9a81d3735468a2e310	d__Bacteria	p__Proteobacteria	c__Alphaproteobacteria	o__	f__	g__	s__	0	0	0	0	0	0	2	0	0	0	0	0	0	0	0	0	0	0	0	1	0	0
0d5bdd36242480c12195da8352746ceb	d__Bacteria	p__Proteobacteria	c__Alphaproteobacteria	o__	f__	g__	s__	0	0	0	0	0	0	1	0	0	0	0	0	0	0	0	0	1	0	2	2	0	0
01d45221ca26cb31f15979ec64f125b3	d__Bacteria	p__Proteobacteria	c__Alphaproteobacteria	o__Rickettsiales	f__	g__	s__	0	0	0	0	0	21	12	0	0	0	0	11	0	0	0	0	0	0	0	0	0	0
9a8ca5e97fe2d9bff073721eb81c7e56	d__Bacteria	p__Proteobacteria	c__Alphaproteobacteria	o__Rickettsiales	f__	g__	s__	0	0	0	0	0	0	3	0	1	1	20	2	2	3	0	0	0	0	0	0	0	3
a2d206ea90004fec441d6fa8d06bcc74	d__Bacteria	p__Proteobacteria	c__Alphaproteobacteria	o__Rickettsiales	f__	g__	s__	0	0	0	0	0	0	0	4	0	7	8	2	0	0	5	0	0	0	0	0	0	0
aaf7784228e3e90670b87316a3568770	d__Bacteria	p__Proteobacteria	c__Alphaproteobacteria	o__	f__	g__	s__	0	0	0	4	0	0	0	0	9	4	0	5	0	42	6	0	0	0	0	13	5	2
92f108cdee25cb8945bcdde368b7080a	d__Bacteria	p__Proteobacteria	c__Alphaproteobacteria	o__	f__	g__	s__	0	0	0	1	0	0	0	0	4	7	0	4	0	27	0	0	0	0	0	3	9	0
c084e8018f833c6cafefe3f9d13d99b5	d__Bacteria	p__Proteobacteria	c__Alphaproteobacteria	o__	f__	g__	s__	0	0	0	0	0	0	0	0	0	0	0	1	0	0	0	0	0	0	0	0	0	0
684ca7d44618311e93bfd36effb39e7e	d__Bacteria	p__Firmicutes	c__Clostridia	o__Clostridiales	f__	g__	s__	0	0	0	0	0	0	0	0	0	0	0	0	0	4	0	0	0	0	0	0	0	0
7e0dfd3c5e1f427274a0409bbf9ba388	d__Bacteria	p__Proteobacteria	c__Alphaproteobacteria	o__	f__	g__	s__	0	0	0	0	0	0	0	0	0	0	0	0	0	1	0	0	0	0	0	0	0	0
ab9462b791a1bd4cc81ad79e83653ddb	d__Bacteria	p__Proteobacteria	c__Alphaproteobacteria	o__Rickettsiales	f__	g__	s__	1	0	0	0	0	0	0	0	0	0	0	0	0	0	0	0	0	0	0	0	0	0
c8274df128ae4331d920b6b52d410d71	d__Bacteria	p__Proteobacteria	c__Alphaproteobacteria	o__Rickettsiales	f__	g__	s__	0	0	0	0	2	0	0	0	0	0	0	0	0	0	0	0	0	0	0	0	0	0
cb60e1f491315e876be8ef2b38a1fb03	d__Bacteria	p__Proteobacteria	c__Alphaproteobacteria	o__Rickettsiales	f__	g__	s__	0	0	0	0	0	0	0	0	0	5	0	0	0	0	0	0	0	0	0	0	0	2
7fa45317b56a8784fb77a965273832ba	d__Bacteria	p__	c__	o__	f__	g__	s__	0	0	0	0	0	0	0	0	0	0	0	0	0	0	3	0	0	0	0	0	0	0
5bae566141f465455cbf7e2773b6cec5	d__Bacteria	p__Proteobacteria	c__Alphaproteobacteria	o__Rickettsiales	f__	g__	s__	0	0	0	0	0	0	0	0	0	7	0	0	0	0	0	0	0	0	0	0	0	0
7939de71c601e1d86dd527fc3f809fd4	d__Bacteria	p__Proteobacteria	c__Alphaproteobacteria	o__Rickettsiales	f__	g__	s__	0	0	0	0	0	0	0	0	0	0	0	0	0	0	1	0	0	0	0	0	0	0
6d5a960d8d8ece02b320452a049bcab4	d__Bacteria	p__Proteobacteria	c__Alphaproteobacteria	o__Rickettsiales	f__	g__	s__	0	0	0	0	0	0	0	0	0	0	0	0	0	0	0	0	2	0	0	0	0	0
9da5ea278fa4938c019f1d4b65445749	d__Bacteria	p__Proteobacteria	c__Alphaproteobacteria	o__Rickettsiales	f__	g__	s__	0	0	0	0	5	0	0	0	0	0	0	0	0	0	0	0	0	0	0	0	0	0
b7610775c87702adee324ee4874e87e7	d__Bacteria	p__Proteobacteria	c__Alphaproteobacteria	o__Rickettsiales	f__	g__	s__	3	0	0	0	0	0	0	0	0	0	0	0	0	0	0	0	0	0	0	0	0	0
3323a307b67c49aef410bf1eac15c442	d__Bacteria	p__Proteobacteria	c__Alphaproteobacteria	o__Rickettsiales	f__	g__	s__	0	0	1	0	0	0	0	0	0	0	0	0	0	0	0	0	0	0	0	0	0	0
f0e45469c93e63ecb3431447bb068786	d__Bacteria	p__Proteobacteria	c__Alphaproteobacteria	o__Rickettsiales	f__	g__	s__	0	0	0	2	0	0	1	0	0	0	0	0	0	0	0	0	0	0	0	0	0	0
7a9a13f40ba3d517c02df743caf37298	d__Bacteria	p__Proteobacteria	c__Alphaproteobacteria	o__Sphingomonadales	f__Sphingomonadaceae	g__Sphingomonas	s__	2	0	2	1	0	0	0	0	0	0	0	0	0	0	3	0	0	1	0	0	0	0
184634454ffde508c98456098fda046b	d__Bacteria	p__Proteobacteria	c__Alphaproteobacteria	o__Sphingomonadales	f__Sphingomonadaceae	g__Sphingomonas	s__	0	0	0	0	0	0	0	0	0	0	0	0	0	0	0	0	0	0	0	3	0	0
cab8b24aaf81b8be60c3ec81dfe45927	d__Bacteria	p__Proteobacteria	c__Alphaproteobacteria	o__Sphingomonadales	f__Sphingomonadaceae	g__Sphingomonas	s__	2	2	3	0	4	3	0	3	3	0	1	4	4	0	0	2	0	0	3	0	2	6
50b95ad825396f20e4a244851655fe65	d__Bacteria	p__Proteobacteria	c__Alphaproteobacteria	o__Sphingomonadales	f__Sphingomonadaceae	g__Sphingomonas	s__	0	0	0	0	0	0	0	0	0	0	0	1	0	0	0	0	0	0	0	0	0	0
c367d85b58df527c16f61ed91cd11afb	d__Bacteria	p__Proteobacteria	c__Alphaproteobacteria	o__Rhizobiales	f__Hyphomicrobiaceae	g__Devosia	s__	0	0	0	0	0	0	0	0	0	0	0	0	0	0	0	0	0	0	0	1	0	0
64a8cdbf60dacd0ff00d4747f3f4a951	d__Bacteria	p__Proteobacteria	c__Alphaproteobacteria	o__Rhodospirillales	f__Rhodospirillaceae	g__	s__	0	0	0	0	0	0	0	0	0	0	0	0	0	0	0	0	0	0	0	1	0	0
dcd74de73151d2f1887e7be8eddeaa95	d__Bacteria	p__Proteobacteria	c__Alphaproteobacteria	o__Rickettsiales	f__	g__	s__	0	0	0	0	3	0	0	0	0	0	0	0	0	1	0	0	0	0	0	0	0	0
9fcb1055f5649f3db983886e6ef6bcc8	d__Bacteria	p__Proteobacteria	c__Alphaproteobacteria	o__Rickettsiales	f__	g__	s__	0	0	0	0	0	0	0	0	0	0	0	0	0	0	0	0	1	0	0	0	0	0
6abf3af3338277fdd8b01aebe3979a16	d__Bacteria	p__Proteobacteria	c__	o__	f__	g__	s__	0	0	0	0	0	0	0	0	0	0	0	0	0	0	0	0	1	0	0	0	0	0
acae6142f2018304126ad0f09904cecf	d__Bacteria	p__Proteobacteria	c__Alphaproteobacteria	o__Rickettsiales	f__	g__	s__	0	0	0	0	0	0	0	0	0	0	0	0	1	0	0	0	0	0	0	0	0	0
3dc1f3481af0ea6d823a2698ad7ddd4c	d__Bacteria	p__Proteobacteria	c__Alphaproteobacteria	o__Rickettsiales	f__	g__	s__	0	0	0	0	0	0	0	0	0	0	1	0	0	0	0	0	0	0	0	0	0	0
58b23c4743e36d7c18b1df055d68d110	d__Bacteria	p__Proteobacteria	c__Deltaproteobacteria	o__Desulfovibrionales	f__Desulfovibrionaceae	g__Desulfovibrio	s__	0	0	0	0	0	0	0	0	0	3	0	0	0	0	0	0	0	0	0	0	0	0
35000dbc8f30c3d9a2f7b9caef02168f	d__Bacteria	p__Proteobacteria	c__Deltaproteobacteria	o__Desulfovibrionales	f__Desulfovibrionaceae	g__Desulfovibrio	s__	0	0	0	0	0	0	2	0	0	0	0	0	0	0	0	0	0	0	0	0	0	0
691d211c1a2811e624bab4eebafc2325	d__Bacteria	p__Proteobacteria	c__Deltaproteobacteria	o__Desulfovibrionales	f__Desulfovibrionaceae	g__Desulfovibrio	s__	0	0	0	0	0	0	0	0	0	0	0	0	0	0	0	0	0	0	4	0	0	0
671af3013d30bada8817a2887c5e7c12	d__Bacteria	p__Proteobacteria	c__Deltaproteobacteria	o__Desulfovibrionales	f__Desulfovibrionaceae	g__Desulfovibrio	s__	0	0	0	0	0	3	0	0	1	1	2	2	0	0	0	1	0	0	0	0	0	4
1f8762dc5d37493dc438d3625f7238de	d__Bacteria	p__Proteobacteria	c__Deltaproteobacteria	o__Desulfovibrionales	f__Desulfovibrionaceae	g__Desulfovibrio	s__	0	0	7	0	0	0	0	0	0	0	1	0	0	0	0	0	0	0	0	0	3	0
e86e15f6dd6d0ff4784512284cf8983a	d__Bacteria	p__Proteobacteria	c__Deltaproteobacteria	o__Desulfovibrionales	f__Desulfovibrionaceae	g__Desulfovibrio	s__	0	0	0	0	0	0	0	0	0	0	0	0	0	1	0	0	0	0	2	0	1	0
fe9e0917fb95879e40f8efd9df4c8962	d__Bacteria	p__Proteobacteria	c__Deltaproteobacteria	o__Desulfovibrionales	f__Desulfovibrionaceae	g__Desulfovibrio	s__	0	1	0	4	0	0	0	0	0	0	0	0	0	0	0	0	0	1	0	0	0	0
1a9628c55ce841725aa86fd51f57e0ea	d__Bacteria	p__Proteobacteria	c__Deltaproteobacteria	o__Desulfovibrionales	f__Desulfovibrionaceae	g__Desulfovibrio	s__	3	3	0	0	0	0	0	0	1	1	0	0	0	0	1	0	0	0	0	0	0	0
7c8e92c8c8d8264a7deb9305be11eb62	d__Bacteria	p__Proteobacteria	c__Deltaproteobacteria	o__Desulfovibrionales	f__Desulfovibrionaceae	g__Desulfovibrio	s__	0	0	0	0	0	0	0	0	0	2	0	0	0	0	0	0	0	0	0	0	0	0
a66eaea70474f513b52d43d407b3cfb5	d__Bacteria	p__Proteobacteria	c__Deltaproteobacteria	o__Desulfovibrionales	f__Desulfovibrionaceae	g__Desulfovibrio	s__	0	1	0	0	1	0	2	0	3	1	0	0	2	0	5	0	0	0	0	0	0	0
a25e90ab985e5f8cf352312dadbe2b8e	d__Bacteria	p__Proteobacteria	c__Deltaproteobacteria	o__Desulfovibrionales	f__Desulfovibrionaceae	g__Desulfovibrio	s__	0	0	0	0	0	0	0	0	0	3	0	0	0	0	0	0	0	0	0	0	0	0
511465cd16358c7428e86ea7c1b0f7bf	d__Bacteria	p__Proteobacteria	c__Deltaproteobacteria	o__Desulfovibrionales	f__Desulfovibrionaceae	g__Desulfovibrio	s__	0	0	0	0	0	0	0	0	0	0	0	0	0	0	0	1	0	0	0	0	0	0
5c458890ba97fea67c38d91ef2519449	d__Bacteria	p__Proteobacteria	c__Deltaproteobacteria	o__Desulfovibrionales	f__Desulfovibrionaceae	g__Desulfovibrio	s__	0	0	0	0	0	0	0	0	0	0	0	0	0	0	0	3	0	0	0	0	0	0
d0d2bc73068e91818333b01d0be05ebb	d__Bacteria	p__Proteobacteria	c__Deltaproteobacteria	o__Desulfovibrionales	f__Desulfovibrionaceae	g__Desulfovibrio	s__	0	0	0	0	0	0	0	0	3	0	0	0	0	0	0	0	0	0	0	0	0	0
05e5a794568a577adacd7c8373cd4aab	d__Bacteria	p__Proteobacteria	c__Deltaproteobacteria	o__Desulfovibrionales	f__Desulfovibrionaceae	g__Desulfovibrio	s__	0	0	0	0	0	0	0	0	0	0	0	0	0	0	0	0	0	0	0	5	0	0
48ac4b23219bd0202814758a6d7fef5e	d__Bacteria	p__Proteobacteria	c__Deltaproteobacteria	o__Desulfovibrionales	f__Desulfovibrionaceae	g__Desulfovibrio	s__	0	0	1	0	0	0	0	0	0	0	1	0	0	2	2	1	0	0	1	8	0	0
2524752e06eebe764baa52964b6b940d	d__Bacteria	p__Proteobacteria	c__Deltaproteobacteria	o__Desulfovibrionales	f__Desulfovibrionaceae	g__Desulfovibrio	s__longreachensis	0	0	0	0	0	0	0	0	0	0	0	0	0	0	0	0	0	0	0	0	0	2
89b982afcdf7b74f5462f95cda05a948	d__Bacteria	p__Proteobacteria	c__Deltaproteobacteria	o__Desulfovibrionales	f__Desulfovibrionaceae	g__Desulfovibrio	s__	4	0	0	5	1	0	1	0	1	0	0	1	0	0	0	0	1	0	1	0	6	6
aca3811d30c0778ced30cc7abe242223	d__Bacteria	p__Proteobacteria	c__Deltaproteobacteria	o__Desulfovibrionales	f__Desulfovibrionaceae	g__Desulfovibrio	s__	0	7	0	15	4	2	2	4	0	5	2	3	2	2	0	1	11	9	0	2	3	10
192bdf91f07f5fdff8e89f465c277688	d__Bacteria	p__Proteobacteria	c__Deltaproteobacteria	o__Desulfovibrionales	f__Desulfovibrionaceae	g__	s__	0	0	0	0	0	0	0	0	0	0	0	0	0	1	0	0	0	0	0	0	0	0
551f027f7ec34f13a5515e1e18027fdd	d__Bacteria	p__Proteobacteria	c__Deltaproteobacteria	o__Desulfovibrionales	f__Desulfovibrionaceae	g__Desulfovibrio	s__	0	0	0	0	0	0	1	0	0	0	0	0	0	0	0	0	0	0	0	0	0	0
55ba38b1e2205c7bd3909c435407c917	d__Bacteria	p__Proteobacteria	c__Deltaproteobacteria	o__Desulfovibrionales	f__Desulfovibrionaceae	g__Desulfovibrio	s__	0	0	0	0	0	1	0	0	0	0	0	1	0	0	0	0	0	0	0	0	0	0
b3a08b88c5dd20aa9051209aa17430a5	d__Bacteria	p__Proteobacteria	c__Deltaproteobacteria	o__Desulfovibrionales	f__Desulfovibrionaceae	g__Desulfovibrio	s__	0	0	0	2	0	0	0	0	0	1	0	0	0	0	0	0	0	0	0	0	0	0
b1c2846caebb7f7c6d20794a1b682ed7	d__Bacteria	p__Proteobacteria	c__Deltaproteobacteria	o__Desulfovibrionales	f__Desulfovibrionaceae	g__Desulfovibrio	s__	0	0	0	0	0	0	0	0	1	0	0	1	0	0	0	0	0	0	0	0	0	0
603b69a1e5297def7f76a2b99601719f	d__Bacteria	p__Proteobacteria	c__Deltaproteobacteria	o__Desulfovibrionales	f__Desulfovibrionaceae	g__Desulfovibrio	s__	0	0	0	0	0	0	0	0	0	0	0	0	0	0	0	0	0	0	0	2	0	0
86ebad47d03b636d82ce184b437fcfcd	d__Bacteria	p__Proteobacteria	c__Deltaproteobacteria	o__Desulfovibrionales	f__Desulfovibrionaceae	g__Desulfovibrio	s__	0	0	0	0	1	0	0	0	0	0	0	0	0	0	0	0	0	0	0	0	0	0
9a1309accf9d3e7b7ca7d6f1a5188b90	d__Bacteria	p__Proteobacteria	c__Deltaproteobacteria	o__Desulfovibrionales	f__Desulfovibrionaceae	g__Desulfovibrio	s__	0	0	0	0	0	0	0	0	2	0	0	0	0	0	0	0	0	0	0	0	0	0
859cd134705cfe640db2c4d98e1bda75	d__Bacteria	p__Proteobacteria	c__Deltaproteobacteria	o__Desulfovibrionales	f__Desulfovibrionaceae	g__Desulfovibrio	s__	0	0	0	1	0	0	0	0	0	0	0	0	0	0	0	0	0	0	0	0	0	0
1f98c31548ddab6ffa5600a040e95d57	d__Bacteria	p__Proteobacteria	c__Deltaproteobacteria	o__Desulfovibrionales	f__Desulfovibrionaceae	g__Desulfovibrio	s__	0	0	0	0	0	0	0	0	0	0	0	0	0	1	0	0	0	0	0	0	0	0
583dc87fa2caa25712ce10a231578555	d__Bacteria	p__Proteobacteria	c__Deltaproteobacteria	o__Desulfovibrionales	f__Desulfovibrionaceae	g__Desulfovibrio	s__oxamicus	0	0	0	0	3	0	0	0	0	0	0	0	0	0	0	0	0	0	0	0	0	0
4991d798e2d4e408ba98478924226000	d__Bacteria	p__Proteobacteria	c__Deltaproteobacteria	o__Desulfovibrionales	f__Desulfovibrionaceae	g__Desulfovibrio	s__oxamicus	0	0	0	0	0	0	1	0	0	0	0	0	0	0	0	0	0	0	0	0	0	0
3a2e0597d6467317a363f7e6ebbab127	d__Bacteria	p__Proteobacteria	c__Deltaproteobacteria	o__Desulfovibrionales	f__Desulfovibrionaceae	g__Desulfovibrio	s__	0	0	0	0	0	0	0	1	0	0	0	0	0	0	0	0	0	0	0	0	0	0
0f84515a026c92dfb584dc290ff882d4	d__Bacteria	p__Proteobacteria	c__Deltaproteobacteria	o__Desulfovibrionales	f__Desulfovibrionaceae	g__Desulfovibrio	s__	0	0	0	0	0	0	1	0	0	0	0	0	0	0	0	0	0	0	0	0	0	0
fa5801d316d1664242502e9e2e1d9927	d__Bacteria	p__Proteobacteria	c__Deltaproteobacteria	o__Desulfovibrionales	f__Desulfovibrionaceae	g__Desulfovibrio	s__	0	0	0	0	0	0	1	0	2	0	0	1	0	0	2	0	0	0	0	2	0	0
e0acc60749173c91e2efb5a169c20c0d	d__Bacteria	p__Proteobacteria	c__Deltaproteobacteria	o__Desulfovibrionales	f__Desulfovibrionaceae	g__Desulfovibrio	s__	0	0	0	0	0	0	0	0	1	0	0	0	2	1	0	0	0	0	0	2	0	0
341bdc15bac7e466b48089d46f2408ad	d__Bacteria	p__Proteobacteria	c__Deltaproteobacteria	o__Desulfovibrionales	f__Desulfovibrionaceae	g__Desulfovibrio	s__	0	0	0	0	0	1	2	5	0	0	2	0	0	0	0	0	0	5	0	0	0	0
33b0281157726c1f015c3c5df282d6b0	d__Bacteria	p__Proteobacteria	c__Deltaproteobacteria	o__Desulfovibrionales	f__Desulfovibrionaceae	g__Desulfovibrio	s__	0	0	0	0	0	0	1	0	0	3	0	1	0	0	0	0	0	0	1	0	0	1
03f99c38d7ac1de692e3a38573acc75d	d__Bacteria	p__Proteobacteria	c__Deltaproteobacteria	o__Desulfovibrionales	f__Desulfovibrionaceae	g__Desulfovibrio	s__	0	0	0	0	0	0	0	0	0	0	0	1	0	0	2	0	0	0	0	0	0	0
e99014bc765bf16b0f64157c37c60827	d__Bacteria	p__Proteobacteria	c__Deltaproteobacteria	o__Desulfovibrionales	f__Desulfovibrionaceae	g__Desulfovibrio	s__	0	0	0	0	1	0	0	0	0	0	0	0	0	0	0	0	0	0	0	0	0	0
01482fd68c2050bfc6cda05414b47e61	d__Bacteria	p__Proteobacteria	c__Deltaproteobacteria	o__Desulfovibrionales	f__Desulfovibrionaceae	g__Desulfovibrio	s__	6	0	0	0	0	0	0	0	0	0	0	0	0	0	0	0	0	0	0	0	0	0
59e6f00b550c1ea003297c5012516511	d__Bacteria	p__Proteobacteria	c__Deltaproteobacteria	o__Desulfovibrionales	f__Desulfovibrionaceae	g__Desulfovibrio	s__	0	0	0	0	0	0	0	0	0	0	2	0	0	0	0	0	0	0	0	0	0	0
ce995c13bd6333e1cab76a5df6f6b65e	d__Bacteria	p__Proteobacteria	c__Deltaproteobacteria	o__Desulfovibrionales	f__Desulfovibrionaceae	g__Desulfovibrio	s__	0	0	0	0	0	0	0	0	0	0	0	0	0	0	0	0	2	0	0	0	0	0
12b7cef3886ac1433361ba9053c80eae	d__Bacteria	p__Proteobacteria	c__Deltaproteobacteria	o__Desulfovibrionales	f__Desulfovibrionaceae	g__Desulfovibrio	s__	0	0	0	0	0	0	0	0	2	0	0	0	0	0	0	0	0	0	0	0	0	0
3f0b26cd39621542001059d37d88920f	d__Bacteria	p__Proteobacteria	c__Deltaproteobacteria	o__Desulfovibrionales	f__Desulfovibrionaceae	g__Desulfovibrio	s__	0	0	0	0	0	0	0	0	0	0	0	0	0	0	1	0	0	0	0	0	0	0
dbb7f0094434f6ebc620c57b1944658f	d__Bacteria	p__Proteobacteria	c__Deltaproteobacteria	o__Desulfovibrionales	f__Desulfovibrionaceae	g__Desulfovibrio	s__	0	0	0	0	0	0	0	0	0	0	0	1	0	6	0	0	0	0	0	0	0	0
5e54cb4a1d806ea5b13071555be42fcc	d__Bacteria	p__Proteobacteria	c__Deltaproteobacteria	o__Desulfovibrionales	f__Desulfovibrionaceae	g__Desulfovibrio	s__	0	0	0	0	0	0	1	0	0	0	0	0	0	0	0	0	0	0	0	0	0	0
294ad56cec88026f5bb80453bd18c1f4	d__Bacteria	p__Proteobacteria	c__Deltaproteobacteria	o__Desulfovibrionales	f__Desulfovibrionaceae	g__Desulfovibrio	s__	0	0	0	0	0	0	0	0	0	0	0	0	0	0	0	0	0	0	0	0	0	2
db478ff23657b9c78135f5f8659ba4f5	d__Bacteria	p__Proteobacteria	c__Deltaproteobacteria	o__Desulfovibrionales	f__Desulfovibrionaceae	g__Desulfovibrio	s__	0	0	0	0	0	0	0	0	0	0	0	0	0	0	0	0	0	2	0	0	0	1
da7b4a650caa84c31dc5e686fe98f769	d__Bacteria	p__Proteobacteria	c__Deltaproteobacteria	o__Desulfovibrionales	f__Desulfovibrionaceae	g__Desulfovibrio	s__	0	0	0	0	0	2	0	0	0	0	0	0	0	0	0	0	0	0	0	0	0	0
4c854ed5c8fc41fa6c21d9f2ebc62584	d__Bacteria	p__Proteobacteria	c__Deltaproteobacteria	o__Desulfovibrionales	f__Desulfovibrionaceae	g__Desulfovibrio	s__oxamicus	0	0	0	0	0	0	0	0	0	0	0	0	0	0	0	0	0	0	2	0	0	0
1f8eee4a1dc8fdcfadb9d4f8df56f113	d__Bacteria	p__Proteobacteria	c__Deltaproteobacteria	o__Desulfovibrionales	f__Desulfovibrionaceae	g__Desulfovibrio	s__	0	0	0	0	0	0	0	0	0	0	2	0	0	0	0	0	0	0	0	0	0	0
d8ab98037d414c33bda98755dd19e689	d__Bacteria	p__Proteobacteria	c__Deltaproteobacteria	o__Desulfovibrionales	f__Desulfovibrionaceae	g__	s__	0	0	2	0	0	0	0	0	0	0	0	0	0	0	0	0	0	0	0	0	0	0
d9598eca7e1e2ef27b5f253e610785fc	d__Bacteria	p__Proteobacteria	c__Deltaproteobacteria	o__Desulfovibrionales	f__Desulfovibrionaceae	g__	s__	0	0	0	0	0	0	0	0	0	0	0	0	0	0	0	1	0	0	0	0	0	0
52f0e6ee5ae4595d1fa3a347f6c4caf9	d__Bacteria	p__Proteobacteria	c__Deltaproteobacteria	o__Desulfovibrionales	f__Desulfovibrionaceae	g__	s__	0	0	0	0	0	1	0	0	0	0	0	0	0	0	0	0	0	0	0	0	0	0
03ae9b1d3fe196afb0978de8e6252857	d__Bacteria	p__	c__	o__	f__	g__	s__	0	0	0	0	0	0	0	0	0	0	0	0	0	0	0	1	0	0	0	0	0	0
c447f3d9275fbdf95b515dd64360c415	d__Bacteria	p__Proteobacteria	c__Deltaproteobacteria	o__Desulfovibrionales	f__Desulfovibrionaceae	g__	s__	3	0	4	0	2	1	0	5	2	0	0	1	2	6	3	0	3	0	0	2	0	0
f7176e5725079aed462ac3db50ca37a2	d__Bacteria	p__Proteobacteria	c__Deltaproteobacteria	o__Desulfovibrionales	f__Desulfovibrionaceae	g__	s__	0	0	0	0	0	0	0	0	5	1	0	0	0	0	2	0	2	0	0	0	0	0
c423b5a0a387b647aa893d6e518c92f2	d__Bacteria	p__Proteobacteria	c__Deltaproteobacteria	o__Desulfovibrionales	f__Desulfovibrionaceae	g__	s__	0	0	0	0	0	0	0	0	0	0	0	0	0	0	0	0	3	0	0	0	0	0
553e1e7e396f25f1570a6e0e8306d844	d__Bacteria	p__Proteobacteria	c__Deltaproteobacteria	o__Desulfovibrionales	f__Desulfovibrionaceae	g__	s__	3	4	0	0	0	0	3	4	0	0	1	0	0	3	0	1	3	5	0	0	2	3
ed4c41503b7e8508a95f550a6c8096e8	d__Bacteria	p__Proteobacteria	c__Deltaproteobacteria	o__Desulfovibrionales	f__Desulfovibrionaceae	g__	s__	0	0	1	0	0	0	0	0	0	0	0	0	0	0	0	0	1	0	0	2	0	0
59ae96abf4e24790e54027d5248a3b06	d__Bacteria	p__Proteobacteria	c__Deltaproteobacteria	o__Desulfovibrionales	f__Desulfovibrionaceae	g__	s__	0	0	0	0	0	0	0	0	0	0	0	0	0	0	0	4	0	0	0	0	0	0
d106760bf3fcd0163b24dffc35f739de	d__Bacteria	p__Proteobacteria	c__Deltaproteobacteria	o__Desulfovibrionales	f__Desulfovibrionaceae	g__	s__	6	0	0	0	0	0	1	0	0	1	0	0	1	0	3	0	9	0	0	0	0	1
ccd08154494a0904a0659475dd7f25b7	d__Bacteria	p__Proteobacteria	c__Deltaproteobacteria	o__Desulfovibrionales	f__Desulfovibrionaceae	g__	s__	0	0	0	0	0	0	0	0	0	0	0	0	0	0	0	1	0	0	0	0	0	0
6c9c7012f00f67b64c54da0fc3b93716	d__Bacteria	p__Proteobacteria	c__Deltaproteobacteria	o__Desulfovibrionales	f__Desulfovibrionaceae	g__	s__	0	0	0	1	0	0	0	0	0	3	0	0	0	0	0	0	0	0	4	0	0	0
fbde144ce5a8e5d26f8c22c2e289de72	d__Bacteria	p__Proteobacteria	c__Deltaproteobacteria	o__Desulfovibrionales	f__Desulfovibrionaceae	g__	s__	0	0	0	0	0	1	0	0	0	0	0	0	0	0	0	0	0	0	0	0	0	0
3a25fa051b400830b52229750ddaccbe	d__Bacteria	p__Proteobacteria	c__Deltaproteobacteria	o__Desulfovibrionales	f__Desulfovibrionaceae	g__Desulfovibrio	s__	0	1	0	0	0	0	0	1	0	0	0	0	0	0	0	0	1	0	0	0	0	0
045bff797cf9044152a4cf2cd1fdaffd	d__Bacteria	p__Proteobacteria	c__Deltaproteobacteria	o__Desulfovibrionales	f__Desulfovibrionaceae	g__	s__	1	1	2	0	0	0	0	1	1	0	0	0	2	0	0	0	0	5	0	0	0	0
101a36e6da14cc79affc043ae2979edb	d__Bacteria	p__Proteobacteria	c__Deltaproteobacteria	o__Desulfovibrionales	f__Desulfovibrionaceae	g__Desulfovibrio	s__	0	0	0	0	0	0	0	0	0	0	0	0	1	0	0	0	0	0	0	0	0	0
fb99f474ac98bfcbcacef0e48c626c56	d__Bacteria	p__Firmicutes	c__Clostridia	o__Clostridiales	f__Ruminococcaceae	g__Sporobacter	s__termitidis	3	0	3	0	0	0	0	3	4	0	0	0	2	1	0	0	0	0	0	0	0	0
b6f81076ee51690574f67bfab9484115	d__Bacteria	p__Proteobacteria	c__Deltaproteobacteria	o__Desulfovibrionales	f__Desulfovibrionaceae	g__Desulfovibrio	s__	0	0	0	0	0	0	0	0	0	0	0	0	0	0	2	0	1	0	0	0	0	0
c5ce6d150b6b6ebf6b63a7d95b770198	d__Bacteria	p__Proteobacteria	c__Deltaproteobacteria	o__Desulfovibrionales	f__Desulfovibrionaceae	g__	s__	1	0	0	0	0	0	0	0	5	0	1	0	0	0	0	0	3	0	6	0	3	0
e583c4b9cd414f3999da7dae92fd48d2	d__Bacteria	p__Proteobacteria	c__Deltaproteobacteria	o__Desulfovibrionales	f__Desulfovibrionaceae	g__Desulfovibrio	s__	0	0	0	0	0	0	0	0	0	0	0	0	0	0	0	0	0	0	0	0	0	1
7afe0a5d4262c38559fa3b38ccb68015	d__Bacteria	p__Proteobacteria	c__Deltaproteobacteria	o__Desulfovibrionales	f__Desulfovibrionaceae	g__Desulfovibrio	s__	0	0	0	0	0	0	0	0	0	0	0	0	0	2	0	0	0	0	0	1	0	0
03997919ec46fe958acf0ab9cc064d41	d__Bacteria	p__Proteobacteria	c__Deltaproteobacteria	o__Desulfovibrionales	f__Desulfovibrionaceae	g__Desulfovibrio	s__	0	0	0	0	0	0	0	0	2	1	0	0	0	0	0	0	0	0	0	0	0	0
135bb302c3a0de0e8131051872628638	d__Bacteria	p__Proteobacteria	c__Deltaproteobacteria	o__Desulfovibrionales	f__Desulfovibrionaceae	g__Desulfovibrio	s__	0	0	0	0	0	0	0	0	0	0	0	0	0	0	0	0	0	0	2	0	0	0
5676e2bc4b3bb6754fcf7a5cc21973e4	d__Bacteria	p__Proteobacteria	c__Deltaproteobacteria	o__Desulfovibrionales	f__Desulfovibrionaceae	g__Desulfovibrio	s__	0	0	0	0	0	1	0	0	0	0	0	0	0	0	0	0	0	0	0	0	0	0
851761022d55f74c9c10a0bd832a7cd3	d__Bacteria	p__Proteobacteria	c__Deltaproteobacteria	o__Desulfovibrionales	f__Desulfovibrionaceae	g__	s__	0	0	0	0	0	0	1	0	0	0	0	0	0	0	0	0	0	0	0	0	0	0
f494a369cf58942bda341b0d18b9c755	d__Bacteria	p__Proteobacteria	c__Deltaproteobacteria	o__PB19	f__	g__	s__	0	0	0	0	0	0	0	0	0	0	0	0	0	0	0	0	0	0	2	0	0	0
9afd985e79b0d15ae94aad78bbb89718	d__Bacteria	p__Proteobacteria	c__Deltaproteobacteria	o__PB19	f__	g__	s__	0	0	0	0	0	0	0	0	0	1	0	0	4	0	0	0	7	0	2	0	0	0
a3493aca79efcd505d67f6f1000756e4	d__Bacteria	p__Proteobacteria	c__Deltaproteobacteria	o__	f__	g__	s__	0	0	0	0	0	0	0	0	0	0	0	0	0	0	1	0	0	0	0	0	0	0
e92fe894fd7a92cf5331f830eb18d130	d__Bacteria	p__Proteobacteria	c__Deltaproteobacteria	o__GMD14H09	f__	g__	s__	0	0	0	0	0	0	0	0	0	0	0	0	0	0	0	1	0	0	0	0	0	0
965fe1f59d3d1b9fd4dc8419032f9fdc	d__Bacteria	p__Proteobacteria	c__Deltaproteobacteria	o__	f__	g__	s__	3	0	0	0	0	0	0	0	0	0	0	0	0	0	0	1	0	5	0	0	0	0
36a113439c250426072c9ddb73dcfc70	d__Bacteria	p__Proteobacteria	c__Deltaproteobacteria	o__	f__	g__	s__	8	0	0	0	0	0	0	0	0	0	0	0	0	0	0	1	0	0	3	0	2	0
9d3be40416affbb4cca657c27eefe40d	d__Bacteria	p__Proteobacteria	c__Deltaproteobacteria	o__GMD14H09	f__	g__	s__	3	0	0	0	0	0	1	0	0	0	0	0	0	0	0	0	0	0	0	0	0	0
7bc1d3af75714e1a5c034e532eafda44	d__Bacteria	p__Proteobacteria	c__Deltaproteobacteria	o__GMD14H09	f__	g__	s__	0	0	0	0	0	0	0	0	0	0	0	0	0	0	0	0	0	0	0	0	1	0
a1bf62bb2cf52dcacd00fc0b28321142	d__Bacteria	p__Proteobacteria	c__Deltaproteobacteria	o__GMD14H09	f__	g__	s__	0	0	0	0	0	0	0	0	0	0	0	0	0	0	0	3	0	0	0	0	3	0
fc5f6331e1dc3f6abe446c20c2102488	d__Bacteria	p__Proteobacteria	c__Deltaproteobacteria	o__	f__	g__	s__	3	0	0	0	0	0	0	0	0	0	0	0	0	0	0	0	0	0	0	0	0	0
0899f4ebea85b81f3d3bedbaf17b4016	d__Bacteria	p__Proteobacteria	c__Deltaproteobacteria	o__	f__	g__	s__	0	0	0	0	0	0	0	0	6	0	0	0	0	0	0	0	0	0	0	0	0	0
47090a8adfd77bf030ae1bb3904d9f5a	d__Bacteria	p__Proteobacteria	c__Deltaproteobacteria	o__	f__	g__	s__	0	0	0	0	0	0	0	0	2	0	0	0	0	0	0	0	0	0	0	0	0	0
66429cea87d3593d0efd8c930e0f1570	d__Bacteria	p__Proteobacteria	c__Deltaproteobacteria	o__	f__	g__	s__	0	0	0	0	0	0	0	0	4	0	0	0	0	0	0	0	0	0	0	0	0	0
95f63bcdf13601595544dca3e1aa0996	d__Bacteria	p__Proteobacteria	c__Deltaproteobacteria	o__	f__	g__	s__	0	0	0	0	0	0	0	0	0	0	0	0	0	0	0	1	0	0	0	0	0	0
2d832597a8de153cfc56d3734bf72fc9	d__Bacteria	p__Proteobacteria	c__Deltaproteobacteria	o__GMD14H09	f__	g__	s__	0	0	0	0	0	0	0	0	0	0	0	0	0	0	0	0	0	10	0	0	0	0
39ed3611329dbda8577749f1e78814b2	d__Bacteria	p__Proteobacteria	c__Deltaproteobacteria	o__GMD14H09	f__	g__	s__	0	0	0	0	0	0	0	1	0	2	0	0	0	0	1	0	0	0	0	0	5	0
ee4713dda87da17cb89b317f23a96f8a	d__Bacteria	p__Proteobacteria	c__Deltaproteobacteria	o__GMD14H09	f__	g__	s__	0	0	0	0	0	0	0	1	0	0	0	0	0	0	0	0	0	0	3	2	0	0
c50b118c154193ad21461aadd13600ec	d__Bacteria	p__Proteobacteria	c__Deltaproteobacteria	o__	f__	g__	s__	0	0	0	0	0	0	0	0	0	0	0	0	0	0	0	0	2	0	0	0	0	0
bc6b6faf5369edfcd48b75d16c87c07c	d__Bacteria	p__Proteobacteria	c__Deltaproteobacteria	o__	f__	g__	s__	0	0	6	2	0	0	0	0	0	0	0	0	3	1	7	3	2	0	0	0	6	0
9e465e435be81aa8b0ec020c54b3a2e0	d__Bacteria	p__Proteobacteria	c__Deltaproteobacteria	o__	f__	g__	s__	0	4	0	0	0	0	0	0	0	0	0	0	0	0	0	0	0	0	0	0	0	0
61d6346e546ed0f0dd1c88a59f464ab6	d__Bacteria	p__Proteobacteria	c__Deltaproteobacteria	o__	f__	g__	s__	0	3	0	3	0	0	1	0	1	2	0	1	2	1	10	0	2	0	1	0	1	0
dd8c3f43c05c6d6558bbdcd84da1fd39	d__Bacteria	p__Proteobacteria	c__Deltaproteobacteria	o__GMD14H09	f__	g__	s__	0	1	0	0	0	0	1	0	1	0	0	0	0	1	2	0	0	0	1	2	8	0
18e797c8f463a5904cbda0e6ce58aa99	d__Bacteria	p__Proteobacteria	c__Deltaproteobacteria	o__	f__	g__	s__	0	0	14	0	0	0	0	5	0	0	0	0	2	1	0	5	5	0	2	0	4	0
2bf7f7e26bbde46edc1667fee1ae580e	d__Bacteria	p__Proteobacteria	c__Deltaproteobacteria	o__GMD14H09	f__	g__	s__	0	0	0	0	0	0	0	4	0	0	0	0	0	0	0	0	9	0	0	0	2	0
095cbdb5671870646c4d09bd41b8ace6	d__Bacteria	p__Proteobacteria	c__Deltaproteobacteria	o__	f__	g__	s__	0	0	0	0	0	0	0	0	0	0	0	0	1	0	0	1	0	0	0	0	0	0
61fdf7f87c95ee4305439cc7d21761ba	d__Bacteria	p__Proteobacteria	c__Deltaproteobacteria	o__	f__	g__	s__	2	0	0	0	0	0	0	0	0	0	0	0	0	0	0	0	0	0	0	0	0	0
5995bd6793413534d6f19ace4d9c2830	d__Bacteria	p__Proteobacteria	c__Deltaproteobacteria	o__	f__	g__	s__	1	0	0	0	0	0	0	0	0	0	0	0	0	0	0	0	0	0	4	0	7	0
6780dde7257d175e0512794f81fbc727	d__Bacteria	p__Proteobacteria	c__Deltaproteobacteria	o__	f__	g__	s__	0	0	0	0	0	0	0	1	0	0	0	0	0	2	0	0	0	0	0	0	1	0
98ad652da97f3924472b66c0fd6ca0b0	d__Bacteria	p__Proteobacteria	c__Deltaproteobacteria	o__	f__	g__	s__	0	0	0	0	0	0	0	1	0	0	0	0	0	1	0	0	1	0	0	0	4	0
2c2da8a8848155ae6ec8917c4949e82c	d__Bacteria	p__Proteobacteria	c__Deltaproteobacteria	o__	f__	g__	s__	0	0	0	0	0	0	1	0	0	0	0	0	0	2	0	1	1	0	0	0	4	0
c30f575d1108ce3a0e3fd097a565ee7d	d__Bacteria	p__Proteobacteria	c__Deltaproteobacteria	o__	f__	g__	s__	0	0	0	0	0	0	0	0	0	0	3	0	0	1	0	0	0	0	0	0	1	0
c35f57353d90600cd296ad3427c1793b	d__Bacteria	p__Proteobacteria	c__Deltaproteobacteria	o__GMD14H09	f__	g__	s__	0	0	0	0	0	0	0	0	0	0	0	0	0	0	0	0	0	0	0	0	1	0
a4a107f0d3f4d69e04c1799657be2c2b	d__Bacteria	p__Proteobacteria	c__Deltaproteobacteria	o__	f__	g__	s__	4	0	0	0	0	0	0	0	0	0	0	0	0	0	0	0	0	0	0	0	2	0
ff17de4c1cc5ad8730f2453539331d4b	d__Bacteria	p__Proteobacteria	c__Deltaproteobacteria	o__	f__	g__	s__	0	0	0	0	0	0	0	0	0	0	0	0	1	0	0	1	3	0	0	0	2	0
c8f205e31357e57f76215d2e065d24c3	d__Bacteria	p__Proteobacteria	c__Deltaproteobacteria	o__	f__	g__	s__	0	0	0	0	0	0	0	0	0	0	0	0	0	3	0	1	7	0	0	0	0	0
a428e543a2255004e7be75fbe58a05ab	d__Bacteria	p__Proteobacteria	c__Deltaproteobacteria	o__	f__	g__	s__	0	0	0	0	0	0	0	0	0	0	0	0	0	0	0	0	0	0	0	0	0	1
74468bd596fc2e71b1b9ac00c75b1a57	d__Bacteria	p__Proteobacteria	c__Deltaproteobacteria	o__	f__	g__	s__	0	0	0	3	0	0	0	0	0	2	0	0	2	1	0	2	7	0	0	0	0	0
132d1247d928f5c322cc30068a09182a	d__Bacteria	p__Proteobacteria	c__Deltaproteobacteria	o__	f__	g__	s__	0	0	0	0	0	0	0	0	0	3	0	0	0	0	0	0	2	1	0	0	0	0
f3369d5df50274befbe0f6f5a59c05e7	d__Bacteria	p__Proteobacteria	c__Deltaproteobacteria	o__GMD14H09	f__	g__	s__	0	0	0	0	0	0	0	0	0	0	0	0	4	0	0	0	0	0	0	0	0	0
1e530fa40a0105898635593b6d6690d5	d__Bacteria	p__Proteobacteria	c__Deltaproteobacteria	o__	f__	g__	s__	4	0	0	0	0	0	0	0	0	0	0	0	0	0	0	0	0	0	0	0	0	0
17285904237da9b7d153f54cb1958295	d__Bacteria	p__Proteobacteria	c__Deltaproteobacteria	o__GMD14H09	f__	g__	s__	0	0	0	0	0	0	0	0	0	0	0	0	0	2	0	0	0	0	0	0	0	0
13f82e637119415d12f2e691e9e10c0c	d__Bacteria	p__Proteobacteria	c__Deltaproteobacteria	o__	f__	g__	s__	0	0	0	0	0	0	0	0	0	0	0	0	0	0	0	0	0	0	0	0	2	0
e8190638266c27f85e3fac4be462fe60	d__Bacteria	p__Proteobacteria	c__Deltaproteobacteria	o__	f__	g__	s__	0	0	0	0	0	0	0	0	0	0	0	0	0	0	0	3	0	0	0	0	0	0
c99210c640e4d7124584bb3fb4867d9f	d__Bacteria	p__Proteobacteria	c__Deltaproteobacteria	o__GMD14H09	f__	g__	s__	0	0	0	0	0	0	0	0	1	3	0	0	0	0	0	0	0	0	0	0	0	0
d65c3ab43222fca8a7ea48a157da9325	d__Bacteria	p__Proteobacteria	c__Deltaproteobacteria	o__GMD14H09	f__	g__	s__	0	0	0	0	0	0	0	0	0	0	0	0	5	0	0	0	0	0	0	0	0	0
744a886e1920fd937b3086c660b57d6a	d__Bacteria	p__Proteobacteria	c__Deltaproteobacteria	o__GMD14H09	f__	g__	s__	0	0	0	0	0	0	1	0	0	0	0	0	4	0	0	0	0	0	0	0	0	1
ee9fba797412554e50116923e84bd5a5	d__Bacteria	p__Proteobacteria	c__Deltaproteobacteria	o__	f__	g__	s__	0	0	0	0	0	0	0	0	0	0	0	0	1	0	0	0	0	0	0	0	0	0
59dbe3afed7117807633bb72e0275317	d__Bacteria	p__Proteobacteria	c__Deltaproteobacteria	o__GMD14H09	f__	g__	s__	1	0	0	0	0	0	0	0	0	0	0	0	0	0	0	0	0	0	0	0	0	0
747be05d162147c02e7d193599617cea	d__Bacteria	p__Proteobacteria	c__Deltaproteobacteria	o__GMD14H09	f__	g__	s__	6	0	0	0	0	0	0	0	0	0	0	0	0	0	0	0	0	0	0	0	0	0
a06218ad4a596960414e5bfc269d60d8	d__Bacteria	p__Proteobacteria	c__Deltaproteobacteria	o__GMD14H09	f__	g__	s__	4	0	0	0	0	0	0	0	0	0	0	0	0	0	0	0	0	0	0	0	0	0
90ec839a1db190e85ceef7bd58db23ed	d__Bacteria	p__Proteobacteria	c__Deltaproteobacteria	o__GMD14H09	f__	g__	s__	0	0	0	0	0	0	0	0	0	0	0	1	2	0	0	0	0	0	1	0	0	2
4f2ee1741e30ce0eab55d72d0eacf1b9	d__Bacteria	p__Proteobacteria	c__Deltaproteobacteria	o__	f__	g__	s__	0	0	0	0	0	0	0	0	0	0	0	0	0	0	0	7	0	0	0	0	0	0
95848b7044eb4f99369176d5a16ba229	d__Bacteria	p__Proteobacteria	c__Deltaproteobacteria	o__GMD14H09	f__	g__	s__	0	0	5	0	0	0	0	0	0	0	0	0	0	0	0	0	0	0	0	0	0	0
935fd20381ee38cc489287b3c25092c1	d__Bacteria	p__Proteobacteria	c__Deltaproteobacteria	o__	f__	g__	s__	0	0	0	0	0	0	0	0	0	0	0	0	0	0	0	0	0	0	0	0	1	0
d101c9b42c389186e13516d4dccce8ab	d__Bacteria	p__Proteobacteria	c__Deltaproteobacteria	o__GMD14H09	f__	g__	s__	0	0	0	0	1	0	0	0	0	0	0	0	0	0	1	0	2	0	0	0	0	0
4b03016758dc3a0ec25481585c0768ce	d__Bacteria	p__Proteobacteria	c__Deltaproteobacteria	o__GMD14H09	f__	g__	s__	6	0	0	0	0	0	0	0	0	0	0	0	0	0	0	0	0	0	0	0	0	0
ae26329255d6488f6d56c30987124055	d__Bacteria	p__Proteobacteria	c__Deltaproteobacteria	o__GMD14H09	f__	g__	s__	0	0	0	0	0	0	0	0	0	0	0	0	0	1	0	0	0	0	0	0	0	0
3266c7cf2c88091377225c34e1f278d0	d__Bacteria	p__Proteobacteria	c__Deltaproteobacteria	o__GMD14H09	f__	g__	s__	0	0	0	0	0	0	0	0	0	0	1	0	0	0	2	0	0	0	0	0	0	0
c0d1997b86c4c88852563c88216ef441	d__Bacteria	p__Proteobacteria	c__Deltaproteobacteria	o__GMD14H09	f__	g__	s__	12	0	0	0	7	0	0	0	0	0	2	0	1	2	0	0	0	0	0	0	0	0
746cfb2008f742232a72d3518444a3ca	d__Bacteria	p__Proteobacteria	c__Deltaproteobacteria	o__	f__	g__	s__	0	2	0	0	0	0	0	0	0	0	0	0	0	0	0	0	0	0	0	0	0	0
7de687eb2895ac133c63eff6fd75022b	d__Bacteria	p__Proteobacteria	c__Deltaproteobacteria	o__GMD14H09	f__	g__	s__	8	0	4	0	3	0	0	0	0	0	4	0	1	0	0	2	0	0	0	0	0	4
e1b2a8df930b84e17f562671088cf930	d__Bacteria	p__Proteobacteria	c__Deltaproteobacteria	o__GMD14H09	f__	g__	s__	0	1	0	0	2	0	0	0	0	0	0	0	0	0	1	1	3	0	0	0	0	0
9e0ad0c9ccc1e759ee80a5d3e24a2499	d__Bacteria	p__Proteobacteria	c__Deltaproteobacteria	o__GMD14H09	f__	g__	s__	0	0	0	0	0	0	0	0	0	0	0	0	0	0	1	0	2	0	1	0	0	0
995eee08c2b25d1493d9465d10611d91	d__Bacteria	p__Proteobacteria	c__Deltaproteobacteria	o__GMD14H09	f__	g__	s__	0	0	0	0	0	0	0	0	0	0	1	0	0	0	1	1	0	0	1	0	0	0
035c6662a3b8a6266c5ffbe600e32629	d__Bacteria	p__Proteobacteria	c__Deltaproteobacteria	o__GMD14H09	f__	g__	s__	0	0	0	0	0	0	0	0	0	0	0	0	0	0	0	1	1	0	0	0	0	0
1a39a75733f87c9b724ec99c2a3a3ff3	d__Bacteria	p__Proteobacteria	c__Deltaproteobacteria	o__GMD14H09	f__	g__	s__	0	0	0	0	0	0	0	0	0	0	2	0	0	0	0	0	0	0	0	0	0	0
dfd5c00099180cbd56c29068de3f29db	d__Bacteria	p__Proteobacteria	c__Deltaproteobacteria	o__GMD14H09	f__	g__	s__	0	0	0	0	0	0	0	0	0	0	0	0	0	0	2	0	0	0	0	0	0	0
eb84e69e9282341d552b8979151dc174	d__Bacteria	p__Proteobacteria	c__Deltaproteobacteria	o__GMD14H09	f__	g__	s__	0	0	0	0	0	0	0	0	0	0	0	0	0	0	2	0	0	0	0	0	0	0
b366163497116cc5a16a313462ba3f37	d__Bacteria	p__Proteobacteria	c__Deltaproteobacteria	o__	f__	g__	s__	0	0	0	0	0	0	0	0	0	0	0	0	0	0	0	1	7	0	0	0	0	0
8f4bae463fba76b112f9a430dc0f884a	d__Bacteria	p__Proteobacteria	c__Deltaproteobacteria	o__	f__	g__	s__	0	0	0	0	0	0	0	0	0	0	0	0	0	0	0	0	5	0	0	0	0	0
57a70a75a2810a84c436b3f6aa947003	d__Bacteria	p__Proteobacteria	c__Deltaproteobacteria	o__	f__	g__	s__	0	0	0	0	0	0	0	0	0	0	0	0	0	0	0	13	3	0	0	0	0	0
d173dc257f75dc8ac513e294d9f47500	d__Bacteria	p__Proteobacteria	c__Deltaproteobacteria	o__	f__	g__	s__	0	0	0	0	0	0	0	0	0	0	0	0	0	0	0	1	0	0	0	0	0	0
f3dff81387db85529cad9c7ce27bf703	d__Bacteria	p__Proteobacteria	c__Deltaproteobacteria	o__	f__	g__	s__	0	0	0	0	0	0	0	0	0	0	0	0	0	0	0	7	10	0	0	0	0	0
b06be964939820ac6a6b723b1d7967d6	d__Bacteria	p__Proteobacteria	c__Deltaproteobacteria	o__	f__	g__	s__	0	0	0	0	0	0	0	0	0	2	0	0	0	0	0	0	0	0	0	0	0	0
fe2ee1ec7858ba05d0166d855a6a40b2	d__Bacteria	p__Proteobacteria	c__	o__	f__	g__	s__	0	0	2	0	0	0	0	0	0	0	0	0	0	0	0	0	0	0	0	0	0	0
0b2cd3a1f036341dd364e707669311fb	d__Bacteria	p__Proteobacteria	c__	o__	f__	g__	s__	0	0	0	0	0	0	0	0	0	0	0	0	1	0	0	0	0	0	0	0	0	0
2a72745f553f92348855f03548eebaa3	d__Bacteria	p__Proteobacteria	c__	o__	f__	g__	s__	0	0	0	0	0	0	0	0	0	0	0	0	0	0	0	0	1	0	0	0	0	0
482a936b28bcb1d022a549499f97a2f8	d__Bacteria	p__	c__	o__	f__	g__	s__	3	0	0	0	0	0	0	0	0	0	0	0	0	0	0	0	0	0	0	0	0	0
310b10ba11fc66836df6613065326b56	d__Bacteria	p__Bacteroidetes	c__Bacteroidia	o__Bacteroidales	f__	g__	s__	0	0	9	0	0	0	0	0	0	0	0	0	0	0	0	0	0	0	0	0	0	0
6683023c8b74905acb5da7c563d6fede	d__Bacteria	p__Actinobacteria	c__Coriobacteriia	o__Coriobacteriales	f__Coriobacteriaceae	g__Eggerthella	s__	0	6	17	5	0	0	1	0	0	0	0	0	0	0	0	0	0	0	0	0	0	0
26a427b49bc044becc895f0e81d88b4e	d__Bacteria	p__Firmicutes	c__Clostridia	o__Clostridiales	f__	g__	s__	0	0	0	0	0	0	1	0	0	0	0	0	0	0	0	0	0	0	0	0	0	0
63a2e6f06ba2aad2a5a1b1c34b69441a	d__Bacteria	p__Proteobacteria	c__Deltaproteobacteria	o__Myxococcales	f__Cystobacteraceae	g__Cystobacter	s__	0	0	0	0	0	0	0	0	0	0	0	0	0	0	0	0	0	0	0	26	0	0
1f97aa79d3665abdd7d1521be941aed9	d__Bacteria	p__Proteobacteria	c__Deltaproteobacteria	o__Myxococcales	f__Cystobacteraceae	g__Cystobacter	s__	3	0	0	0	0	0	0	0	0	0	0	0	0	0	0	0	0	0	0	0	0	0
5ece3becd0a8f2c872229276714a6034	d__Bacteria	p__Proteobacteria	c__Deltaproteobacteria	o__Myxococcales	f__Cystobacteraceae	g__Cystobacter	s__	0	0	0	0	0	0	0	0	0	0	0	0	0	0	0	0	0	0	0	18	0	0
cf11f7ec715c549444784ba60d1bbf7b	d__Bacteria	p__Proteobacteria	c__Deltaproteobacteria	o__Myxococcales	f__Cystobacteraceae	g__	s__	0	0	10	0	0	0	0	0	0	0	0	0	0	0	0	0	0	0	0	0	0	0
79966682caf9a3e50ea3464ae5e2fab4	d__Bacteria	p__Spirochaetes	c__MVP-15	o__PL-11B10	f__	g__	s__	0	0	0	0	0	0	0	0	0	0	0	0	0	0	0	0	0	0	0	2	0	0
8be08e249e6f72eaa93033eb13aea7cb	d__Bacteria	p__Spirochaetes	c__MVP-15	o__PL-11B10	f__	g__	s__	0	0	0	5	0	10	0	0	2	0	2	2	0	1	6	0	0	0	0	0	19	0
8cb741e18705091dc76f65068f8bb708	d__Bacteria	p__Spirochaetes	c__MVP-15	o__PL-11B10	f__	g__	s__	0	0	0	0	0	0	0	0	0	0	0	0	0	0	0	0	5	0	0	0	0	0
e122b402387605c834f373aed0d2ec88	d__Bacteria	p__Spirochaetes	c__MVP-15	o__PL-11B10	f__	g__	s__	0	0	0	4	0	3	1	2	0	0	0	0	0	0	0	0	0	0	0	0	15	0
75cffcfafe528425886be96f12de2bb7	d__Bacteria	p__Spirochaetes	c__MVP-15	o__PL-11B10	f__	g__	s__	0	0	0	0	0	0	0	0	0	0	0	0	0	1	0	0	1	0	0	0	0	0
00b9d00c7f5c7afa13f86fb2dd94ad73	d__Bacteria	p__Spirochaetes	c__MVP-15	o__PL-11B10	f__	g__	s__	0	0	0	0	0	0	0	0	0	0	0	0	0	0	0	1	0	0	0	0	0	0
67fa09f665698cc8029d8fca61d8f612	d__Bacteria	p__Spirochaetes	c__MVP-15	o__PL-11B10	f__	g__	s__	0	0	0	0	1	0	2	0	0	0	0	0	0	0	0	0	0	6	2	1	0	0
74c8ffc092e8853f78976301f5476e00	d__Bacteria	p__Spirochaetes	c__MVP-15	o__PL-11B10	f__	g__	s__	0	0	0	0	0	0	0	0	0	0	0	0	0	0	0	0	0	0	0	0	0	2
571865b3dfab2d1acea78d6447c2b771	d__Bacteria	p__Spirochaetes	c__	o__	f__	g__	s__	0	0	0	0	0	0	0	0	0	0	0	0	0	0	0	0	0	3	0	0	0	0
3e182f6eaf9b5b63facfd2d4face81ca	d__Bacteria	p__Spirochaetes	c__MVP-15	o__PL-11B10	f__	g__	s__	0	0	0	0	0	3	0	0	0	1	0	0	2	0	0	0	0	0	0	0	0	0
6f85580721042946e0bfb53e739482d0	d__Bacteria	p__Spirochaetes	c__MVP-15	o__PL-11B10	f__	g__	s__	0	0	0	0	0	7	0	0	0	5	0	0	0	0	0	0	0	0	0	0	0	0
1f81a1b3599061bd1b99284a088c65f4	d__Bacteria	p__Spirochaetes	c__MVP-15	o__PL-11B10	f__	g__	s__	8	0	0	9	0	0	3	6	0	0	0	0	0	0	0	1	0	5	0	1	3	0
d471e4f86444bdcb1e1f1157e550530a	d__Bacteria	p__Actinobacteria	c__Actinobacteria	o__Actinomycetales	f__Nocardiaceae	g__Rhodococcus	s__	0	0	0	0	0	0	0	0	0	0	0	0	0	0	0	0	0	0	0	1	0	0
fe899636e705e1e9bac1e9fca1ab777f	d__Bacteria	p__Actinobacteria	c__Actinobacteria	o__Actinomycetales	f__Nocardioidaceae	g__Nocardioides	s__	0	0	0	0	0	0	0	0	0	0	0	0	0	0	0	0	0	0	0	0	0	2
0f4948b8cf6a156aefca2b57dd00f048	d__Bacteria	p__Actinobacteria	c__Actinobacteria	o__Actinomycetales	f__Dermabacteraceae	g__Helcobacillus	s__massiliensis	1	0	0	0	0	0	0	0	0	0	0	0	0	0	0	0	0	0	0	0	0	0
0ca1ee1f33f3fbe31cd6be38954923ec	d__Bacteria	p__Actinobacteria	c__Actinobacteria	o__Actinomycetales	f__Micrococcaceae	g__Arthrobacter	s__psychrolactophilus	0	0	0	0	0	0	0	0	0	0	0	0	0	1	0	0	0	0	0	0	0	0
9cb8de4f5e392d8c57fb2ca29574292a	d__Bacteria	p__Actinobacteria	c__Actinobacteria	o__Actinomycetales	f__Micrococcaceae	g__Rothia	s__nasimurium	0	0	0	0	0	0	0	0	0	0	0	0	1	0	0	0	0	0	0	0	0	0
4f2ea039a3b3687044fe27854718e743	d__Bacteria	p__Actinobacteria	c__Actinobacteria	o__Actinomycetales	f__Actinomycetaceae	g__Candidatus	Ancillula	0	0	0	0	0	0	0	0	0	0	0	0	0	0	0	0	1	0	0	0	0	0
687975b38d27389265e7783d19f2cbe7	d__Bacteria	p__Actinobacteria	c__Actinobacteria	o__Actinomycetales	f__Actinomycetaceae	g__Candidatus	Ancillula	0	0	0	0	0	0	0	2	0	0	0	0	0	0	0	0	0	0	0	0	0	0
1ac909339a9f6f029b5dd474743d07c3	d__Bacteria	p__Actinobacteria	c__Coriobacteriia	o__Coriobacteriales	f__Coriobacteriaceae	g__Olsenella	s__	0	0	0	0	0	0	0	0	0	0	0	0	3	0	0	0	0	0	0	0	0	0
29e1770a58ac2b54cddba273f9745c0c	d__Bacteria	p__Actinobacteria	c__Coriobacteriia	o__Coriobacteriales	f__Coriobacteriaceae	g__Olsenella	s__	0	0	0	0	0	0	0	0	0	0	0	0	2	0	0	0	0	0	0	2	0	0
0165f6c76cfb659affa01a75a3b9e8e9	d__Bacteria	p__Actinobacteria	c__Coriobacteriia	o__Coriobacteriales	f__Coriobacteriaceae	g__Olsenella	s__	0	0	0	0	0	0	0	0	0	0	2	0	0	0	0	0	1	0	0	0	0	0
0514d83fb32e8c3875836cadf89f1687	d__Bacteria	p__Actinobacteria	c__Coriobacteriia	o__Coriobacteriales	f__Coriobacteriaceae	g__Enterococcus	s__casseliflavus	0	0	0	0	0	0	0	0	0	1	0	0	0	0	0	0	0	0	0	0	0	0
8372df1afa898c0534e100d321b61bb7	d__Bacteria	p__Actinobacteria	c__Coriobacteriia	o__Coriobacteriales	f__Coriobacteriaceae	g__Enterococcus	s__casseliflavus	1	0	0	2	2	4	0	0	0	0	0	2	0	0	0	1	0	0	0	0	0	0
6b99e047c3ff60737ff52f322c2d1d17	d__Bacteria	p__Actinobacteria	c__Coriobacteriia	o__Coriobacteriales	f__Coriobacteriaceae	g__Enterococcus	s__casseliflavus	0	0	0	0	0	0	0	0	0	0	0	0	0	0	0	0	2	0	0	0	0	0
a2ce48c1a8bc4db67a161cf7e9d7cf59	d__Bacteria	p__Actinobacteria	c__Coriobacteriia	o__Coriobacteriales	f__Coriobacteriaceae	g__Enterococcus	s__casseliflavus	0	0	0	2	0	0	0	0	0	1	0	0	0	0	0	0	0	1	0	2	0	0
c50803cfd8b7dcc106648d70f59b1719	d__Bacteria	p__Actinobacteria	c__Coriobacteriia	o__Coriobacteriales	f__Coriobacteriaceae	g__	s__	0	0	0	0	0	0	0	0	0	1	0	1	0	0	0	0	0	0	0	0	1	0
762f532cf24377a6e440b2a47c893078	d__Bacteria	p__Actinobacteria	c__Coriobacteriia	o__Coriobacteriales	f__Coriobacteriaceae	g__	s__	0	0	0	0	0	1	0	0	0	0	0	0	0	0	0	0	0	0	0	0	0	0
47056e1191ab232245ef303f5a251609	d__Bacteria	p__Actinobacteria	c__Coriobacteriia	o__Coriobacteriales	f__Coriobacteriaceae	g__	s__	0	0	0	0	0	0	0	0	0	0	0	0	0	1	0	0	0	0	0	0	0	0
a436480c7a16f1154ec8df2a789fbbde	d__Bacteria	p__Actinobacteria	c__Coriobacteriia	o__Coriobacteriales	f__Coriobacteriaceae	g__Olsenella	s__profusa	0	4	0	0	0	0	0	0	2	0	0	0	0	1	0	0	0	0	0	0	0	0
8e069da5bb18762e362acbed89842b11	d__Bacteria	p__Actinobacteria	c__Coriobacteriia	o__Coriobacteriales	f__Coriobacteriaceae	g__Olsenella	s__profusa	0	0	0	0	0	0	0	0	0	0	0	0	0	1	0	1	0	0	0	0	0	0
4d32d29671946b808a8ced00d7a75d84	d__Bacteria	p__Actinobacteria	c__Coriobacteriia	o__Coriobacteriales	f__Coriobacteriaceae	g__Olsenella	s__profusa	0	0	0	0	0	0	0	0	0	0	0	0	0	0	2	0	1	0	0	2	0	0
6663cca84b87f64f173e512dbca1d8fd	d__Bacteria	p__Actinobacteria	c__Coriobacteriia	o__Coriobacteriales	f__Coriobacteriaceae	g__	s__	4	0	0	0	0	0	1	1	0	0	1	0	0	1	0	1	0	0	0	0	0	0
66ed9f24cfcf57384539e990686577fc	d__Bacteria	p__Actinobacteria	c__Coriobacteriia	o__Coriobacteriales	f__Coriobacteriaceae	g__	s__	0	0	0	0	0	0	0	0	1	0	0	0	1	0	0	1	1	0	0	0	0	7
de493c5a42be609059db1f07715ae82f	d__Bacteria	p__Actinobacteria	c__Coriobacteriia	o__Coriobacteriales	f__Coriobacteriaceae	g__	s__	1	0	0	0	0	0	0	0	0	2	3	0	0	0	1	0	2	0	1	0	0	0
253f5f02720676477cc64fbbb1016cc9	d__Bacteria	p__Actinobacteria	c__Coriobacteriia	o__Coriobacteriales	f__Coriobacteriaceae	g__	s__	0	0	0	0	0	0	0	0	0	0	0	0	0	0	3	0	0	0	0	0	2	0
b98e98cf826540ee6cb79a4811c7d5f1	d__Bacteria	p__Actinobacteria	c__Coriobacteriia	o__Coriobacteriales	f__Coriobacteriaceae	g__	s__	0	0	0	0	0	0	0	0	0	0	0	0	0	0	0	0	1	0	0	0	0	0
ab27221c8edc4c61f1d3f677ece329c7	d__Bacteria	p__Actinobacteria	c__Coriobacteriia	o__Coriobacteriales	f__Coriobacteriaceae	g__	s__	0	0	0	0	0	0	0	0	0	0	0	0	0	1	0	0	0	0	0	0	0	0
614c7b414e0038e9b2ba8e8a87fc747e	d__Bacteria	p__Actinobacteria	c__Coriobacteriia	o__Coriobacteriales	f__Coriobacteriaceae	g__Olsenella	s__profusa	0	0	0	0	0	0	0	0	0	0	0	2	0	0	0	1	0	0	0	0	0	1
2b8b54234f58e4aa26a35e5a9b5336fd	d__Bacteria	p__Actinobacteria	c__Coriobacteriia	o__Coriobacteriales	f__Coriobacteriaceae	g__Olsenella	s__profusa	0	0	0	0	0	1	0	0	0	0	2	0	0	0	0	0	0	3	0	0	0	0
b10f77cd13a2608ee19428b37309d7ff	d__Bacteria	p__Actinobacteria	c__Coriobacteriia	o__Coriobacteriales	f__Coriobacteriaceae	g__Olsenella	s__profusa	0	0	0	0	0	0	0	0	0	0	0	0	1	0	0	0	1	0	0	0	4	0
1a30d7fc7a378e6ac9d6c332cf905ceb	d__Bacteria	p__Actinobacteria	c__Coriobacteriia	o__Coriobacteriales	f__Coriobacteriaceae	g__Enterococcus	s__casseliflavus	4	10	0	6	3	8	5	5	4	0	2	3	5	4	0	4	0	0	2	1	6	6
ee69be0960221db0fab191b8f94bdf47	d__Bacteria	p__Actinobacteria	c__Coriobacteriia	o__Coriobacteriales	f__Coriobacteriaceae	g__Enterococcus	s__casseliflavus	5	0	2	0	4	9	1	4	2	2	2	3	4	6	6	4	2	2	2	1	0	0
c7193f3170319571a957652aa5ad8642	d__Bacteria	p__Actinobacteria	c__Coriobacteriia	o__Coriobacteriales	f__Coriobacteriaceae	g__Enterococcus	s__casseliflavus	0	0	0	0	0	0	0	0	0	0	0	0	0	0	0	2	0	0	0	0	0	0
41b09e72eca785790d13b396f0dfecd0	d__Bacteria	p__Actinobacteria	c__Coriobacteriia	o__Coriobacteriales	f__Coriobacteriaceae	g__	s__	0	0	0	0	0	0	0	0	0	0	0	0	0	0	0	2	0	0	0	0	0	0
4b9e495914abd36c757741323dd2df96	d__Bacteria	p__Actinobacteria	c__Coriobacteriia	o__Coriobacteriales	f__Coriobacteriaceae	g__Paraeggerthella	s__hongkongensis	0	0	0	0	0	0	0	0	0	0	0	2	0	0	0	0	0	0	0	0	0	2
be45cdb10660157b0471c7d9022e9708	d__Bacteria	p__Actinobacteria	c__Coriobacteriia	o__Coriobacteriales	f__Coriobacteriaceae	g__Paraeggerthella	s__hongkongensis	0	0	0	0	0	0	0	0	0	0	0	0	0	0	0	0	0	0	0	0	0	3
7d9054c605a32ad96cc1aa0a9b8786b1	d__Bacteria	p__Actinobacteria	c__Coriobacteriia	o__Coriobacteriales	f__Coriobacteriaceae	g__Enterococcus	s__casseliflavus	0	0	0	0	0	0	1	0	0	0	0	0	0	0	2	0	0	0	3	0	0	0
3b3373a1bdecf5172b7e97d93bfd3ed4	d__Bacteria	p__Actinobacteria	c__Coriobacteriia	o__Coriobacteriales	f__Coriobacteriaceae	g__	s__	0	0	0	0	0	0	0	0	0	0	2	0	0	0	0	0	0	0	0	0	0	0
cadd93403624a663bc359288b8d86e0f	d__Bacteria	p__Actinobacteria	c__Coriobacteriia	o__Coriobacteriales	f__Coriobacteriaceae	g__Paraeggerthella	s__hongkongensis	1	0	0	0	0	0	0	0	0	0	1	0	0	0	0	0	1	0	0	0	0	0
6be71616086025d46e7746d0117dc34a	d__Bacteria	p__Actinobacteria	c__Coriobacteriia	o__Coriobacteriales	f__Coriobacteriaceae	g__Paraeggerthella	s__hongkongensis	0	0	0	0	0	0	0	0	0	0	0	0	0	0	0	0	0	0	0	0	3	0
c09a9a7e00f6eb512afe8d4b3ff2390b	d__Bacteria	p__Actinobacteria	c__Coriobacteriia	o__Coriobacteriales	f__Coriobacteriaceae	g__	s__	1	7	0	2	0	0	2	0	1	0	0	4	5	1	0	0	2	0	0	0	0	5
8cc2b57f94bdcb0d5de8d088fe070f1c	d__Bacteria	p__Actinobacteria	c__Coriobacteriia	o__Coriobacteriales	f__Coriobacteriaceae	g__	s__	0	0	0	0	5	0	0	0	8	1	0	1	1	0	0	0	1	0	5	3	0	0
fc03bbeab929a3a88741e3d3e326be06	d__Bacteria	p__Actinobacteria	c__Coriobacteriia	o__Coriobacteriales	f__Coriobacteriaceae	g__	s__	0	0	0	0	0	0	0	2	0	0	0	0	0	0	0	0	0	0	0	0	0	0
7d471ba241240f1fe1739e74d95c9b55	d__Bacteria	p__Actinobacteria	c__Coriobacteriia	o__Coriobacteriales	f__Coriobacteriaceae	g__	s__	0	0	0	0	0	1	0	1	0	1	2	0	2	0	0	0	0	0	0	1	0	0
f7e2bb388eeef260ae62623e6c21230c	d__Bacteria	p__Actinobacteria	c__Coriobacteriia	o__Coriobacteriales	f__Coriobacteriaceae	g__	s__	0	2	4	0	0	0	1	0	0	4	0	5	5	0	0	0	2	4	0	0	0	0
647f48f5ac86efe6ae90301170eec8e2	d__Bacteria	p__Actinobacteria	c__Coriobacteriia	o__Coriobacteriales	f__Coriobacteriaceae	g__	s__	0	0	0	0	0	0	0	0	0	0	0	0	0	0	0	0	0	0	0	0	3	0
1ecba29f72d3ce29f0e46c107fcdf98e	d__Bacteria	p__Actinobacteria	c__Coriobacteriia	o__Coriobacteriales	f__Coriobacteriaceae	g__	s__	0	0	0	0	0	0	0	0	0	0	0	0	0	0	0	1	0	0	0	0	0	0
04bc2fd1d8325e0a395db157e196326f	d__Bacteria	p__Actinobacteria	c__Coriobacteriia	o__Coriobacteriales	f__Coriobacteriaceae	g__	s__	0	0	0	0	0	0	0	0	0	0	0	0	0	0	1	0	0	0	0	0	0	0
670bc39f5596b3269f62de1cf831889d	d__Bacteria	p__Actinobacteria	c__Coriobacteriia	o__Coriobacteriales	f__Coriobacteriaceae	g__	s__	0	0	0	0	0	0	0	0	0	0	0	0	0	0	0	0	0	1	0	0	0	0
32fba678b0e9d73f470f76cafc21eecc	d__Bacteria	p__Actinobacteria	c__Coriobacteriia	o__Coriobacteriales	f__Coriobacteriaceae	g__Paraeggerthella	s__hongkongensis	0	0	0	0	0	0	0	0	0	0	0	0	0	0	0	0	0	0	1	0	0	0
b51d33c3c61cff47d49f06cd47802728	d__Bacteria	p__Actinobacteria	c__Coriobacteriia	o__Coriobacteriales	f__Coriobacteriaceae	g__Paraeggerthella	s__hongkongensis	0	0	0	0	0	2	0	0	0	0	0	0	0	1	4	0	0	0	0	0	0	0
51a96ef0a579dd26f428cb09a7c53e10	d__Bacteria	p__Actinobacteria	c__Coriobacteriia	o__Coriobacteriales	f__Coriobacteriaceae	g__Paraeggerthella	s__hongkongensis	0	0	0	0	0	0	0	0	1	0	1	0	0	2	0	0	1	0	0	0	2	0
f26d81897251ba59ec84dc9b3f351b5e	d__Bacteria	p__Actinobacteria	c__Coriobacteriia	o__Coriobacteriales	f__Coriobacteriaceae	g__Paraeggerthella	s__hongkongensis	0	0	0	0	1	0	0	0	2	0	0	0	1	0	0	0	0	0	0	0	0	0
fc5e599c27486657ab86e7abbf4d7292	d__Bacteria	p__Actinobacteria	c__Coriobacteriia	o__Coriobacteriales	f__Coriobacteriaceae	g__Paraeggerthella	s__hongkongensis	0	0	0	2	0	1	0	0	0	0	0	0	0	0	1	0	0	0	0	0	0	0
ae70440b1bbef5ea3fa3bfdb82bad219	d__Bacteria	p__Actinobacteria	c__Coriobacteriia	o__Coriobacteriales	f__Coriobacteriaceae	g__Paraeggerthella	s__hongkongensis	0	0	0	0	0	0	0	0	0	2	0	0	0	0	1	0	0	0	0	0	1	0
04ab616ac22c22a15d30f2394a87c534	d__Bacteria	p__Actinobacteria	c__Coriobacteriia	o__Coriobacteriales	f__Coriobacteriaceae	g__Paraeggerthella	s__hongkongensis	0	0	0	0	0	0	0	0	0	1	0	0	0	0	0	0	0	0	0	1	0	2
c07b25685d59bef849b29d24711d19cf	d__Bacteria	p__Actinobacteria	c__Coriobacteriia	o__Coriobacteriales	f__Coriobacteriaceae	g__Paraeggerthella	s__hongkongensis	0	0	0	0	0	0	0	0	0	0	0	0	0	0	0	0	0	0	1	0	0	0
9736bda37f6c09da2ee59fb5cc2fc2e8	d__Bacteria	p__Actinobacteria	c__Coriobacteriia	o__Coriobacteriales	f__Coriobacteriaceae	g__Paraeggerthella	s__hongkongensis	0	0	0	0	0	0	0	0	0	1	0	0	1	0	0	1	0	0	0	0	2	0
137dc3bbc319314ecb2cf3f6c126bf29	d__Bacteria	p__Actinobacteria	c__Coriobacteriia	o__Coriobacteriales	f__Coriobacteriaceae	g__Paraeggerthella	s__hongkongensis	0	0	0	0	0	0	0	0	0	0	0	0	0	0	0	0	0	0	0	0	1	0
9bcffbe9f3c27765427ba8b64951fb15	d__Bacteria	p__Actinobacteria	c__Coriobacteriia	o__Coriobacteriales	f__Coriobacteriaceae	g__Paraeggerthella	s__hongkongensis	0	0	4	0	0	0	0	3	0	0	0	0	1	0	0	0	0	0	0	1	0	0
6845dacaa203d47ce959a4fa6e4b3952	d__Bacteria	p__Actinobacteria	c__Coriobacteriia	o__Coriobacteriales	f__Coriobacteriaceae	g__Paraeggerthella	s__hongkongensis	0	0	0	0	0	0	0	0	2	0	0	0	0	0	0	0	0	0	1	0	0	0
4850e512d8b6fb0b3e8d5ecafda76831	d__Bacteria	p__Actinobacteria	c__Coriobacteriia	o__Coriobacteriales	f__Coriobacteriaceae	g__Paraeggerthella	s__hongkongensis	2	0	0	0	0	0	0	0	0	0	0	0	0	0	0	0	0	0	0	0	0	0
e28b833c3980d5c4d07386117c72f633	d__Bacteria	p__Actinobacteria	c__Coriobacteriia	o__Coriobacteriales	f__Coriobacteriaceae	g__Paraeggerthella	s__hongkongensis	0	0	0	0	0	0	0	0	0	1	0	0	0	0	0	0	0	0	0	0	0	0
2fd3bda0ecc2dde9a4f6f9fa171aebb1	d__Bacteria	p__Actinobacteria	c__Coriobacteriia	o__Coriobacteriales	f__Coriobacteriaceae	g__Paraeggerthella	s__hongkongensis	2	0	0	0	0	0	0	0	0	0	0	0	0	0	0	0	0	0	0	0	0	0
787ead92b5e6e6fdad2976100132546b	d__Bacteria	p__Bacteroidetes	c__Bacteroidia	o__Bacteroidales	f__	g__	s__	0	0	0	0	0	0	0	0	0	0	0	0	0	0	0	1	0	0	0	0	0	0
f974b7eaa240ba935658fa7ab02ca54e	d__Bacteria	p__Actinobacteria	c__Coriobacteriia	o__Coriobacteriales	f__Coriobacteriaceae	g__Paraeggerthella	s__hongkongensis	0	0	0	0	0	0	0	0	0	0	0	0	0	0	0	0	0	0	0	0	2	0
f17ca5466845df50b49e273028dd6971	d__Bacteria	p__Actinobacteria	c__Coriobacteriia	o__Coriobacteriales	f__Coriobacteriaceae	g__Paraeggerthella	s__hongkongensis	0	0	0	0	0	0	0	0	0	0	0	0	0	0	0	0	4	0	0	0	0	0
feaf19b8808dc57771ff485318a2bad6	d__Bacteria	p__Actinobacteria	c__Coriobacteriia	o__Coriobacteriales	f__Coriobacteriaceae	g__Paraeggerthella	s__hongkongensis	0	0	0	0	0	0	0	0	0	0	0	0	0	0	0	0	0	0	2	0	0	0
38415133d27fd4a6d08a86dfce63e807	d__Bacteria	p__Actinobacteria	c__Coriobacteriia	o__Coriobacteriales	f__Coriobacteriaceae	g__Eggerthella	s__	0	0	0	0	0	0	0	0	2	0	0	2	0	0	0	0	0	0	0	0	0	0
f65a8a76d3d3959085b7b407f607de84	d__Bacteria	p__Actinobacteria	c__Coriobacteriia	o__Coriobacteriales	f__Coriobacteriaceae	g__	s__	0	0	0	0	0	0	0	0	0	0	0	2	0	0	0	0	0	0	0	0	0	0
a98ea392dde117732fff2f2667334ee0	d__Bacteria	p__Actinobacteria	c__Coriobacteriia	o__Coriobacteriales	f__Coriobacteriaceae	g__	s__	0	0	0	0	0	0	1	0	1	3	0	1	0	6	0	0	0	0	3	0	0	0
1b3ac1bbce59a6372e39a04e4ea9c109	d__Bacteria	p__Actinobacteria	c__Coriobacteriia	o__Coriobacteriales	f__Coriobacteriaceae	g__	s__	0	0	0	0	0	0	0	0	0	0	0	0	0	0	0	0	0	0	0	0	0	11
3130f3d08a93df739e36189f0d11700f	d__Bacteria	p__Actinobacteria	c__Coriobacteriia	o__Coriobacteriales	f__Coriobacteriaceae	g__	s__	0	2	0	0	0	0	0	0	0	1	0	0	2	4	6	0	0	5	3	1	5	0
7cc5e4dacbd13f037e441fbe7001cd60	d__Bacteria	p__Actinobacteria	c__Coriobacteriia	o__Coriobacteriales	f__Coriobacteriaceae	g__	s__	0	0	0	0	1	2	0	0	5	0	0	0	0	0	0	2	0	0	1	0	0	0
184f4b832cc924f82c9fcff39d85b592	d__Bacteria	p__Actinobacteria	c__Coriobacteriia	o__Coriobacteriales	f__Coriobacteriaceae	g__	s__	0	0	0	0	0	0	1	0	0	0	0	0	0	0	0	0	0	0	0	0	0	0
ec21d21189f75c25c4a1d5e26b0ae921	d__Bacteria	p__Actinobacteria	c__Coriobacteriia	o__Coriobacteriales	f__Coriobacteriaceae	g__	s__	0	4	0	0	0	0	0	0	0	0	0	0	0	0	0	0	0	0	0	0	0	0
aa1f1913919baabccdcd27d30908182f	d__Bacteria	p__Actinobacteria	c__Coriobacteriia	o__Coriobacteriales	f__Coriobacteriaceae	g__	s__	0	0	0	0	0	0	0	0	0	2	0	2	1	1	0	0	0	5	3	0	0	6
dcb192697f565def87234c03cdd18b03	d__Bacteria	p__Actinobacteria	c__Coriobacteriia	o__Coriobacteriales	f__Coriobacteriaceae	g__	s__	0	0	0	0	13	3	1	0	0	8	2	0	0	2	2	0	1	0	6	2	0	0
98e66eb33a3fffdb18c2b2fc27c4ce52	d__Bacteria	p__Actinobacteria	c__Coriobacteriia	o__Coriobacteriales	f__Coriobacteriaceae	g__	s__	0	0	21	0	0	0	0	0	0	0	0	0	0	0	0	0	0	0	0	0	0	0
4cbbb5aec3f154bbe7b9a3c488e029cc	d__Bacteria	p__Actinobacteria	c__Coriobacteriia	o__Coriobacteriales	f__Coriobacteriaceae	g__	s__	0	0	0	0	0	0	0	0	0	0	0	0	0	0	0	0	0	0	0	0	2	0
0131c91de7b6fa1c888b2f1b817262e7	d__Bacteria	p__Actinobacteria	c__Coriobacteriia	o__Coriobacteriales	f__Coriobacteriaceae	g__Paraeggerthella	s__hongkongensis	0	0	0	0	0	4	0	0	0	0	0	0	0	0	0	0	0	0	0	0	0	0
f256292a80cc44d16cd657da7c4b7beb	d__Bacteria	p__Actinobacteria	c__Coriobacteriia	o__Coriobacteriales	f__Coriobacteriaceae	g__Eggerthella	s__	0	0	0	0	0	0	0	0	0	1	0	0	0	1	0	0	1	0	1	0	0	0
50c368f422e7cae929d11b053b7a1b29	d__Bacteria	p__Actinobacteria	c__Coriobacteriia	o__Coriobacteriales	f__Coriobacteriaceae	g__	s__	0	0	0	0	4	0	0	0	0	0	0	0	0	0	0	0	0	0	0	0	0	0
543af8400addb687f6a1327cd91193ce	d__Bacteria	p__Actinobacteria	c__Coriobacteriia	o__Coriobacteriales	f__Coriobacteriaceae	g__Paraeggerthella	s__hongkongensis	0	0	0	1	1	1	5	0	0	2	1	3	2	2	0	0	2	2	1	0	0	1
e0d171c8ac62258dc3c51149bf5b8e58	d__Bacteria	p__Actinobacteria	c__Coriobacteriia	o__Coriobacteriales	f__Coriobacteriaceae	g__Paraeggerthella	s__hongkongensis	0	0	7	0	0	0	0	0	4	5	4	0	1	1	0	0	0	3	0	0	2	0
4214363a1ae89e1ed2af850981498523	d__Bacteria	p__Actinobacteria	c__Coriobacteriia	o__Coriobacteriales	f__Coriobacteriaceae	g__Paraeggerthella	s__hongkongensis	0	0	0	0	2	2	1	3	0	1	0	2	1	1	0	4	0	0	4	0	5	3
f113d7356a839c450c8c601d6c0209e2	d__Bacteria	p__Actinobacteria	c__Coriobacteriia	o__Coriobacteriales	f__Coriobacteriaceae	g__Paraeggerthella	s__hongkongensis	0	5	0	0	1	0	1	0	0	2	0	2	5	0	4	0	2	0	0	0	0	0
c9ca161847cacb87dbd9a88632ed85a4	d__Bacteria	p__Actinobacteria	c__Coriobacteriia	o__Coriobacteriales	f__Coriobacteriaceae	g__Paraeggerthella	s__hongkongensis	0	0	0	0	0	0	0	0	0	4	1	1	0	0	0	0	1	0	0	0	0	0
a3ae334bf5187d9dbc098a6ec37e89df	d__Bacteria	p__Actinobacteria	c__Coriobacteriia	o__Coriobacteriales	f__Coriobacteriaceae	g__Paraeggerthella	s__hongkongensis	0	7	0	4	7	3	0	0	0	0	2	1	1	3	1	2	4	0	3	0	3	0
451d1b45002b3759118263719b108f6c	d__Bacteria	p__Actinobacteria	c__Coriobacteriia	o__Coriobacteriales	f__Coriobacteriaceae	g__Paraeggerthella	s__hongkongensis	7	0	0	5	8	0	2	8	0	2	4	0	4	5	9	0	1	5	0	10	4	2
28a16520a75be6e42f2258d9a4a72661	d__Bacteria	p__Actinobacteria	c__Coriobacteriia	o__Coriobacteriales	f__Coriobacteriaceae	g__Paraeggerthella	s__hongkongensis	1	0	0	2	0	2	1	0	0	1	0	2	0	0	0	1	3	0	0	1	5	0
80d329f95e441d2a6b5084aa687aedc7	d__Bacteria	p__Actinobacteria	c__Coriobacteriia	o__Coriobacteriales	f__Coriobacteriaceae	g__Paraeggerthella	s__hongkongensis	0	0	0	0	0	6	1	1	1	2	1	1	2	0	0	2	1	0	0	0	6	1
bf2537b8063d897ebe4caa6df7176dd6	d__Bacteria	p__Actinobacteria	c__Coriobacteriia	o__Coriobacteriales	f__Coriobacteriaceae	g__Paraeggerthella	s__hongkongensis	0	0	0	0	0	0	0	0	0	0	0	2	0	0	0	0	0	0	0	0	3	3
e6c19d64f165b69f468c36b4425817c3	d__Bacteria	p__Actinobacteria	c__Coriobacteriia	o__Coriobacteriales	f__Coriobacteriaceae	g__Paraeggerthella	s__hongkongensis	0	3	0	1	0	0	0	0	0	0	0	0	0	1	0	0	0	0	0	0	1	0
0548338c61bc413dd27682b7ec201936	d__Bacteria	p__Actinobacteria	c__Coriobacteriia	o__Coriobacteriales	f__Coriobacteriaceae	g__Paraeggerthella	s__hongkongensis	0	0	0	0	0	0	1	2	1	0	1	2	0	0	0	0	0	1	0	1	3	0
deb12a66b62b4a96adc83bacbe56a896	d__Bacteria	p__Actinobacteria	c__Coriobacteriia	o__Coriobacteriales	f__Coriobacteriaceae	g__Paraeggerthella	s__hongkongensis	1	0	0	0	0	1	1	0	0	0	0	3	1	0	3	1	5	0	0	12	0	0
618fd5405bcc7549d6383f741e959eed	d__Bacteria	p__Actinobacteria	c__Coriobacteriia	o__Coriobacteriales	f__Coriobacteriaceae	g__Paraeggerthella	s__hongkongensis	0	0	0	0	5	0	0	0	0	1	0	0	0	0	0	0	0	0	1	3	5	0
760c57f62c856407f881e1df28386515	d__Bacteria	p__Actinobacteria	c__Coriobacteriia	o__Coriobacteriales	f__Coriobacteriaceae	g__Paraeggerthella	s__hongkongensis	3	0	7	0	7	7	2	6	6	4	4	1	3	2	1	0	6	5	1	4	2	0
af8cdaa66bacdcd1d386176ac22668f1	d__Bacteria	p__Actinobacteria	c__Coriobacteriia	o__Coriobacteriales	f__Coriobacteriaceae	g__	s__	0	0	0	0	0	0	0	0	0	3	0	0	1	0	0	0	0	0	0	3	0	0
b395c97ef19a58b80f6c16f282d215cf	d__Bacteria	p__Actinobacteria	c__Coriobacteriia	o__Coriobacteriales	f__Coriobacteriaceae	g__	s__	0	0	0	0	0	0	0	0	0	0	0	0	0	0	0	0	0	3	0	0	0	0
7053cb860aac57a5cff067cd98ee15cd	d__Bacteria	p__Actinobacteria	c__Coriobacteriia	o__Coriobacteriales	f__Coriobacteriaceae	g__Paraeggerthella	s__hongkongensis	3	0	0	5	7	8	0	2	5	9	3	6	1	5	8	6	2	5	1	7	9	3
e51c4be26d2d026f86d02ed1d22579d6	d__Bacteria	p__Actinobacteria	c__Coriobacteriia	o__Coriobacteriales	f__Coriobacteriaceae	g__Paraeggerthella	s__hongkongensis	0	0	0	0	0	0	0	0	0	0	0	0	0	0	1	0	0	0	0	0	0	0
e4c5a34eda2ff238da77dcf0e8d381cf	d__Bacteria	p__Actinobacteria	c__Coriobacteriia	o__Coriobacteriales	f__Coriobacteriaceae	g__Paraeggerthella	s__hongkongensis	0	0	0	0	0	0	1	0	0	0	0	0	0	0	0	0	0	0	0	0	0	0
789d5ca79c90b2c5e62aa38abaf40b98	d__Bacteria	p__Actinobacteria	c__Coriobacteriia	o__Coriobacteriales	f__Coriobacteriaceae	g__	s__	0	0	0	0	0	0	0	0	0	2	0	0	0	0	0	0	0	0	0	0	0	0
85173fe15e376456a5cd75523528a433	d__Bacteria	p__Actinobacteria	c__Coriobacteriia	o__Coriobacteriales	f__Coriobacteriaceae	g__Paraeggerthella	s__hongkongensis	0	0	0	0	0	0	0	0	0	0	1	0	0	0	0	0	0	0	0	0	0	0
0b9656ab9573ec6c52f369db15574da4	d__Bacteria	p__Actinobacteria	c__Coriobacteriia	o__Coriobacteriales	f__Coriobacteriaceae	g__Paraeggerthella	s__hongkongensis	0	0	0	0	0	0	1	0	0	0	1	0	0	0	0	0	1	0	0	0	0	0
5869e68e4ae959d5e401e09a15036561	d__Bacteria	p__Actinobacteria	c__Coriobacteriia	o__Coriobacteriales	f__Coriobacteriaceae	g__Paraeggerthella	s__hongkongensis	0	0	0	0	0	0	0	0	0	2	1	1	0	0	0	0	1	3	0	4	0	0
059675bea79f70ff1655dbb7f862cee0	d__Bacteria	p__Actinobacteria	c__Coriobacteriia	o__Coriobacteriales	f__Coriobacteriaceae	g__Paraeggerthella	s__hongkongensis	0	0	0	0	0	0	0	0	0	0	0	0	0	1	0	0	0	0	0	0	0	3
1e124d5981cf75cd673c66eeb471bbab	d__Bacteria	p__Actinobacteria	c__Coriobacteriia	o__Coriobacteriales	f__Coriobacteriaceae	g__Paraeggerthella	s__hongkongensis	0	0	0	0	0	1	0	0	1	2	0	2	0	3	9	0	0	1	0	0	1	0
6bcbb9c650040e5c412255ab3861d159	d__Bacteria	p__Actinobacteria	c__Coriobacteriia	o__Coriobacteriales	f__Coriobacteriaceae	g__Paraeggerthella	s__hongkongensis	0	0	0	0	0	0	0	0	0	0	0	0	0	0	0	0	2	0	0	0	0	0
45ed9f18517a46c290745c02b04b10aa	d__Bacteria	p__Actinobacteria	c__Coriobacteriia	o__Coriobacteriales	f__Coriobacteriaceae	g__Eggerthella	s__	0	3	0	0	0	0	0	0	0	0	0	0	0	0	0	0	0	0	0	0	0	0
d28a81bfe7bcaa336ee3ea982af88071	d__Bacteria	p__Actinobacteria	c__Coriobacteriia	o__Coriobacteriales	f__Coriobacteriaceae	g__Enterococcus	s__casseliflavus	0	0	2	0	1	2	1	0	0	1	3	2	2	8	0	12	6	3	1	0	0	4
ef6e5210b4c9329ecf8c1cf85e560d48	d__Bacteria	p__Actinobacteria	c__Coriobacteriia	o__Coriobacteriales	f__Coriobacteriaceae	g__Enterococcus	s__casseliflavus	1	0	0	0	0	5	3	3	3	4	2	3	0	7	0	6	3	0	0	0	0	0
37cb66e180ae0ab665fb4fd514e3bc58	d__Bacteria	p__Actinobacteria	c__Coriobacteriia	o__Coriobacteriales	f__Coriobacteriaceae	g__Enterococcus	s__casseliflavus	3	0	0	0	0	0	0	0	0	1	0	0	1	0	0	0	0	0	0	0	1	0
736f4a3bdc21cabb2d7d877f688f98e0	d__Bacteria	p__Actinobacteria	c__Coriobacteriia	o__Coriobacteriales	f__Coriobacteriaceae	g__Enterococcus	s__casseliflavus	0	0	0	0	0	0	0	0	1	0	0	0	0	0	0	0	0	0	0	0	0	0
ce473c9521d1f4b462d633328b478384	d__Bacteria	p__Actinobacteria	c__Coriobacteriia	o__Coriobacteriales	f__Coriobacteriaceae	g__Enterococcus	s__casseliflavus	0	0	0	0	0	0	0	0	0	1	0	1	1	2	0	0	0	0	2	0	0	0
0e9880453cbad396d6c7725d0509ed5d	d__Bacteria	p__Actinobacteria	c__Coriobacteriia	o__Coriobacteriales	f__Coriobacteriaceae	g__Enterococcus	s__casseliflavus	0	0	0	0	0	0	0	0	0	0	0	0	0	0	0	0	0	0	0	0	0	3
cdd0c2b773ac7502f4fe9f75a36a18a9	d__Bacteria	p__Actinobacteria	c__Coriobacteriia	o__Coriobacteriales	f__Coriobacteriaceae	g__Paraeggerthella	s__hongkongensis	0	0	0	0	0	0	0	0	0	0	0	1	0	0	0	0	0	0	0	0	0	5
8e0e0c728a53b4d14139f787845dc64f	d__Bacteria	p__Actinobacteria	c__Coriobacteriia	o__Coriobacteriales	f__Coriobacteriaceae	g__Paraeggerthella	s__hongkongensis	0	0	4	0	1	0	0	0	2	0	0	0	0	0	0	0	0	0	0	0	0	0
4688ed81036c70ed1981ddc89667842e	d__Bacteria	p__Actinobacteria	c__	o__	f__	g__	s__	0	0	0	0	0	0	0	0	0	0	0	0	0	0	0	1	0	1	0	0	0	0
e5ceaece10901732a842d7e54bad2faf	d__Bacteria	p__Actinobacteria	c__	o__	f__	g__	s__	0	0	0	0	0	0	0	0	0	0	0	0	0	0	0	0	0	2	0	0	0	3
f7f1710807670372e6992b14538339f4	d__Bacteria	p__Firmicutes	c__Clostridia	o__Clostridiales	f__Eubacteriaceae	g__Anaerofustis	s__	0	0	0	0	0	0	0	0	2	0	0	0	0	0	0	2	0	0	0	0	0	0
a9a29a3f3f80d29ca95ec71b707e3451	d__Bacteria	p__Firmicutes	c__Clostridia	o__Clostridiales	f__Eubacteriaceae	g__Anaerofustis	s__	0	0	0	0	0	0	0	0	0	0	0	0	0	3	0	0	0	0	0	0	0	0
059dbffa76bdf313b9ccc562a05b01c7	d__Bacteria	p__Firmicutes	c__Clostridia	o__Clostridiales	f__Eubacteriaceae	g__Anaerofustis	s__	0	0	0	0	0	0	0	0	0	0	0	0	1	0	0	0	0	0	0	0	0	1
560f59175e49056fde391200309c6e39	d__Bacteria	p__Firmicutes	c__Clostridia	o__Clostridiales	f__Eubacteriaceae	g__Anaerofustis	s__	0	0	0	0	0	0	0	0	0	0	0	0	0	2	0	0	0	0	0	0	0	0
f42ee81b98ea78e4fafe7c79e1f48a30	d__Bacteria	p__Firmicutes	c__Clostridia	o__Clostridiales	f__Eubacteriaceae	g__Anaerofustis	s__	0	0	0	0	1	0	0	0	0	0	2	0	0	1	0	0	0	0	0	0	0	0
19a5c474dd300ef2a6c1d83bac66dd0c	d__Bacteria	p__Firmicutes	c__Clostridia	o__Clostridiales	f__Eubacteriaceae	g__Anaerofustis	s__	0	0	1	0	0	0	0	2	0	0	3	0	0	4	2	0	0	0	0	0	0	2
4fe76e91470a53d3dc4685e4d2e15866	d__Bacteria	p__Firmicutes	c__Bacilli	o__Haloplasmatales	f__Haloplasmataceae	g__Haloplasma	s__contractile	0	0	0	0	0	2	0	0	0	0	0	0	0	0	0	0	0	0	0	0	0	0
bf088092eed56410d7ea299ad3d826e1	d__Bacteria	p__Firmicutes	c__Clostridia	o__Clostridiales	f__Ruminococcaceae	g__	s__	0	0	0	0	0	0	0	0	0	0	0	0	0	0	0	0	0	0	0	0	0	2
3267ebb11868f47bc2360927a58c60f5	d__Bacteria	p__Firmicutes	c__Clostridia	o__Clostridiales	f__Eubacteriaceae	g__Pseudoramibacter_Eubacterium	s__	0	0	0	0	0	0	0	9	0	0	0	0	0	0	0	0	0	0	0	0	0	0
e2e9c0eca91d2ed16ee42428e8f5243c	d__Bacteria	p__Firmicutes	c__Clostridia	o__Clostridiales	f__Eubacteriaceae	g__Pseudoramibacter_Eubacterium	s__	0	0	4	0	0	1	0	0	0	3	0	0	0	1	0	0	0	0	0	0	0	0
eadd4f9cd6419d4b1ae91b6426347d02	d__Bacteria	p__Firmicutes	c__Clostridia	o__Clostridiales	f__Eubacteriaceae	g__Pseudoramibacter_Eubacterium	s__	1	0	0	0	0	0	1	0	0	0	2	0	0	0	0	0	1	0	0	0	0	0
c308a77d65e420f9c57a39765bd387a0	d__Bacteria	p__Firmicutes	c__Clostridia	o__Clostridiales	f__Eubacteriaceae	g__Pseudoramibacter_Eubacterium	s__	0	0	3	0	0	0	0	0	2	0	1	1	0	0	0	0	0	0	0	0	0	0
86901133a73ad5bb0ad32e0d99f808eb	d__Bacteria	p__Firmicutes	c__Clostridia	o__Clostridiales	f__Eubacteriaceae	g__Pseudoramibacter_Eubacterium	s__	0	0	0	0	0	2	0	0	0	0	0	0	0	0	0	0	0	0	0	0	0	0
ce5b08d16e522c9871acdfa964a61e77	d__Bacteria	p__Firmicutes	c__Clostridia	o__Clostridiales	f__Eubacteriaceae	g__Pseudoramibacter_Eubacterium	s__	0	0	0	0	0	0	0	0	0	0	0	0	0	0	0	0	0	0	0	0	0	1
cf514f8087991da9313e60a88e853da8	d__Bacteria	p__Firmicutes	c__Clostridia	o__Clostridiales	f__Eubacteriaceae	g__Pseudoramibacter_Eubacterium	s__	0	0	0	6	0	0	2	0	1	0	0	0	0	2	1	2	2	0	1	0	0	0
e6497f71b3d870e0310e625fe53904f7	d__Bacteria	p__Firmicutes	c__Clostridia	o__Clostridiales	f__Eubacteriaceae	g__Pseudoramibacter_Eubacterium	s__	2	0	0	0	0	0	0	0	0	0	0	0	0	0	0	0	0	0	0	0	0	0
adf5534323438d8ddf86170b38ec8df5	d__Bacteria	p__Firmicutes	c__Clostridia	o__Clostridiales	f__Eubacteriaceae	g__Pseudoramibacter_Eubacterium	s__	0	0	0	0	0	3	0	0	0	1	0	3	0	0	0	0	3	0	0	0	5	3
fe8e12d6e2318b80ff3378d462178e1c	d__Bacteria	p__Firmicutes	c__Clostridia	o__Clostridiales	f__Eubacteriaceae	g__Pseudoramibacter_Eubacterium	s__	0	0	0	0	0	0	0	0	0	0	0	0	0	0	0	0	0	10	0	0	0	0
58ad3b56359ecd8a84362e9bd9d1ad56	d__Bacteria	p__Firmicutes	c__Clostridia	o__Clostridiales	f__Eubacteriaceae	g__Pseudoramibacter_Eubacterium	s__	0	0	0	9	7	0	0	0	6	1	0	0	0	2	0	2	0	0	0	0	0	0
f15f5633b3aae884f974fb5417647c91	d__Bacteria	p__Firmicutes	c__Clostridia	o__Clostridiales	f__Eubacteriaceae	g__Pseudoramibacter_Eubacterium	s__	0	0	0	0	0	0	0	0	0	0	0	0	0	0	0	0	0	0	1	0	0	0
3c2acb28c970ada276d9a98cee0b8efb	d__Bacteria	p__Firmicutes	c__Clostridia	o__Clostridiales	f__Eubacteriaceae	g__Pseudoramibacter_Eubacterium	s__	0	0	0	0	0	0	0	0	0	0	0	0	0	0	1	1	0	0	2	0	1	0
109efb945d6795b5f147949b657980ff	d__Bacteria	p__Firmicutes	c__Clostridia	o__Clostridiales	f__Eubacteriaceae	g__Pseudoramibacter_Eubacterium	s__	0	0	0	0	0	0	0	0	0	0	0	0	0	1	0	0	0	0	0	0	0	0
5d115fb9163349ead8467aaaefe1d7d6	d__Bacteria	p__Firmicutes	c__Clostridia	o__Clostridiales	f__Eubacteriaceae	g__Pseudoramibacter_Eubacterium	s__	0	0	0	0	0	0	0	0	0	1	0	0	0	0	0	0	0	0	0	0	0	0
29e003fb2005dfd29f022dc698e07d18	d__Bacteria	p__Firmicutes	c__Clostridia	o__Clostridiales	f__Eubacteriaceae	g__Pseudoramibacter_Eubacterium	s__	0	0	0	0	0	0	0	0	0	2	0	0	0	0	0	0	0	0	0	0	0	0
93d10ddbd6357cc2f530a9afe020c17a	d__Bacteria	p__Firmicutes	c__Clostridia	o__Clostridiales	f__Eubacteriaceae	g__Pseudoramibacter_Eubacterium	s__	0	0	0	0	0	0	0	0	0	0	0	0	0	0	0	0	0	0	1	0	0	0
3f6c65c1878f101683105ebfc8b94e32	d__Bacteria	p__Firmicutes	c__Clostridia	o__Clostridiales	f__Eubacteriaceae	g__Pseudoramibacter_Eubacterium	s__	0	6	0	0	0	0	0	0	5	0	1	5	0	0	0	0	0	0	0	0	0	0
763a81d71a916b6f42d03e8b93c5c7b5	d__Bacteria	p__Firmicutes	c__Clostridia	o__Clostridiales	f__	g__	s__	0	0	0	3	0	0	0	0	0	0	0	0	0	0	0	0	0	0	0	0	0	0
bd70af483bea5ab28cab35e4a341d45a	d__Bacteria	p__Firmicutes	c__Clostridia	o__Clostridiales	f__Eubacteriaceae	g__Pseudoramibacter_Eubacterium	s__	0	0	9	2	0	2	0	6	2	0	0	2	0	0	0	3	4	0	0	0	0	3
47e8034e4ee18d4f9a883b5c4b3558fd	d__Bacteria	p__Firmicutes	c__Clostridia	o__Clostridiales	f__Eubacteriaceae	g__Pseudoramibacter_Eubacterium	s__	0	0	0	0	0	0	3	0	0	0	0	0	0	0	0	0	0	0	0	0	0	0
8a9fca781f3186c51487c195bf411570	d__Bacteria	p__Firmicutes	c__Clostridia	o__Clostridiales	f__Eubacteriaceae	g__Pseudoramibacter_Eubacterium	s__	0	0	0	8	0	2	1	0	0	2	2	5	0	3	5	0	0	0	3	0	5	4
9e21082272f21d8e11f5d57cb55eec20	d__Bacteria	p__Firmicutes	c__Clostridia	o__Clostridiales	f__Eubacteriaceae	g__Pseudoramibacter_Eubacterium	s__	0	1	0	0	0	0	0	0	0	0	0	0	0	0	0	0	0	0	0	0	0	0
1b0b79ae33fee695571edadbc218ace2	d__Bacteria	p__Firmicutes	c__Clostridia	o__Clostridiales	f__	g__	s__	0	0	0	4	0	0	0	0	0	0	0	0	0	0	0	0	0	0	0	0	0	0
5c02b7816a31e366d343ae994b3e23d4	d__Bacteria	p__Firmicutes	c__Clostridia	o__Clostridiales	f__Eubacteriaceae	g__Pseudoramibacter_Eubacterium	s__	0	0	0	0	0	3	0	0	0	0	0	1	0	0	0	1	0	0	0	2	0	2
9658b468203b065263560e60c7c15023	d__Bacteria	p__Firmicutes	c__Clostridia	o__Clostridiales	f__Eubacteriaceae	g__Pseudoramibacter_Eubacterium	s__	0	0	0	0	0	0	0	0	0	1	0	1	0	1	0	1	0	0	0	0	0	0
d509e3b7ed681bdbfc25c6d9e63dcc0b	d__Bacteria	p__Firmicutes	c__Clostridia	o__Clostridiales	f__Eubacteriaceae	g__Pseudoramibacter_Eubacterium	s__	0	0	0	0	0	1	0	2	0	0	0	1	0	0	0	0	0	0	0	3	0	3
fa78789e7918ebc2904a18dbef08e4af	d__Bacteria	p__Firmicutes	c__Clostridia	o__Clostridiales	f__Eubacteriaceae	g__Pseudoramibacter_Eubacterium	s__	0	0	0	0	0	0	0	0	0	0	2	0	0	0	4	0	0	0	0	0	1	0
b703b30600da269ae13ea7df0ebe57a8	d__Bacteria	p__Firmicutes	c__Clostridia	o__Clostridiales	f__Eubacteriaceae	g__Pseudoramibacter_Eubacterium	s__	0	0	0	0	0	0	0	0	0	0	0	3	0	0	0	0	5	0	3	0	5	1
d5a6a63f2a7c5d094f6c191235b756d6	d__Bacteria	p__Firmicutes	c__Clostridia	o__Clostridiales	f__Eubacteriaceae	g__Pseudoramibacter_Eubacterium	s__	0	0	0	0	3	0	0	0	3	0	0	0	0	0	0	0	0	0	0	0	0	0
01c762fb6377bbb1814e22b4f8f19e54	d__Bacteria	p__Firmicutes	c__Clostridia	o__Clostridiales	f__Dehalobacteriaceae	g__Dehalobacterium	s__	0	0	0	0	0	0	0	0	0	0	0	0	0	0	0	0	0	0	0	0	0	1
3907a49e852dd889000e9aa410c1503e	d__Bacteria	p__Firmicutes	c__Clostridia	o__Clostridiales	f__Dehalobacteriaceae	g__Dehalobacterium	s__	0	0	0	0	0	0	0	0	0	0	0	0	0	0	0	0	0	0	0	0	0	2
2d97957cfac61eec6cd144e86e1b2c21	d__Bacteria	p__Firmicutes	c__Clostridia	o__Clostridiales	f__Dehalobacteriaceae	g__Dehalobacterium	s__	0	0	0	0	0	0	0	0	1	0	0	0	0	0	0	0	0	0	0	0	0	0
5a25b26c46dafebb2422af4d15af7d3c	d__Bacteria	p__Firmicutes	c__Clostridia	o__Clostridiales	f__Dehalobacteriaceae	g__Dehalobacterium	s__	0	0	0	4	0	0	0	0	0	0	0	0	0	0	0	0	0	0	0	0	0	0
c335d90bd75d9dc78c5601461d667a9e	d__Bacteria	p__Firmicutes	c__Clostridia	o__Clostridiales	f__Dehalobacteriaceae	g__Dehalobacterium	s__	0	0	0	0	0	0	0	0	0	0	0	0	1	0	0	0	0	0	0	0	0	0
9d4ddd185b2d5acc56b4f9a25d34b3cd	d__Bacteria	p__Firmicutes	c__Clostridia	o__Clostridiales	f__Dehalobacteriaceae	g__Dehalobacterium	s__	1	0	0	0	0	0	0	0	0	0	0	0	0	0	0	0	0	0	0	0	0	0
ad4e43506bd03e6593d31860a65d71d8	d__Bacteria	p__Firmicutes	c__Clostridia	o__Clostridiales	f__Dehalobacteriaceae	g__Dehalobacterium	s__	2	0	0	0	0	0	0	0	0	0	0	0	0	0	0	0	0	0	0	0	0	0
afd82d504330f5a76969a4fc8ca01185	d__Bacteria	p__Firmicutes	c__Clostridia	o__Clostridiales	f__Dehalobacteriaceae	g__Dehalobacterium	s__	0	0	0	0	2	0	0	0	0	0	0	0	0	0	0	0	0	0	0	0	0	0
4c67ff1c01fea9c0b65d486561c51f2a	d__Bacteria	p__Firmicutes	c__Clostridia	o__Clostridiales	f__Dehalobacteriaceae	g__Dehalobacterium	s__	0	0	0	6	0	0	0	0	0	0	0	1	0	0	0	0	0	0	0	0	0	0
ec94198ce0d84c4c850553eddadaa1c3	d__Bacteria	p__Firmicutes	c__Clostridia	o__Clostridiales	f__Dehalobacteriaceae	g__Dehalobacterium	s__	0	0	4	0	0	0	0	0	2	0	0	0	0	0	0	0	0	2	0	0	0	0
13f71a41eb3d88d1657806e4902ef459	d__Bacteria	p__Firmicutes	c__Clostridia	o__Clostridiales	f__Dehalobacteriaceae	g__Dehalobacterium	s__	0	0	0	0	0	0	0	0	0	0	0	1	0	0	0	0	0	0	0	0	0	3
bb8e3b7116f158d042b85e6cae1300d1	d__Bacteria	p__Firmicutes	c__Clostridia	o__Clostridiales	f__Dehalobacteriaceae	g__Dehalobacterium	s__	0	0	0	4	0	0	0	0	0	0	0	0	0	0	0	0	0	0	0	0	0	0
a251b381de37ed8f89e1f81e007c2b0d	d__Bacteria	p__Firmicutes	c__Clostridia	o__Clostridiales	f__Dehalobacteriaceae	g__Dehalobacterium	s__	0	0	0	0	0	0	0	0	0	0	0	1	0	0	0	0	0	0	0	0	0	0
1755a7dcbf2310f106e1e0b5a2bb0aa5	d__Bacteria	p__Firmicutes	c__Clostridia	o__Clostridiales	f__Ruminococcaceae	g__Clostridium	s__	0	0	0	0	0	0	0	0	1	1	0	0	0	0	0	0	0	0	0	0	0	0
1f3c1015ae1a343fb578ec73ddedcc28	d__Bacteria	p__Firmicutes	c__Clostridia	o__Clostridiales	f__Peptococcaceae	g__rc4-4	s__	0	0	4	0	0	0	0	0	0	0	0	0	0	0	0	0	0	0	0	0	0	0
5e386d4fdf0d59306b820f7aa01911e8	d__Bacteria	p__Firmicutes	c__Clostridia	o__Clostridiales	f__Peptococcaceae	g__rc4-4	s__	0	0	5	0	0	0	0	0	0	0	0	1	0	0	2	1	0	0	0	1	0	0
16cc0d3aaf4b42ff1acda35d089451db	d__Bacteria	p__Firmicutes	c__Clostridia	o__Clostridiales	f__Peptococcaceae	g__rc4-4	s__	1	1	0	0	0	0	0	0	0	0	4	0	0	2	0	3	1	0	1	0	0	0
4f0ae61ef824f7e15bcc42f96d390876	d__Bacteria	p__Firmicutes	c__Clostridia	o__Clostridiales	f__Peptococcaceae	g__rc4-4	s__	1	0	0	0	0	0	0	0	0	0	0	0	0	0	0	0	0	0	0	0	0	0
d266826a3560a3f2c6b07c9391ed5dc5	d__Bacteria	p__Firmicutes	c__Clostridia	o__Clostridiales	f__Peptococcaceae	g__rc4-4	s__	0	0	0	0	0	0	1	1	2	0	0	0	0	0	0	0	0	0	0	0	0	0
3c02a55d3fac93e5799824ff6dc7b8f5	d__Bacteria	p__Firmicutes	c__Clostridia	o__Clostridiales	f__Peptococcaceae	g__	s__	0	0	0	0	0	0	0	0	0	0	0	0	0	0	0	0	0	0	0	0	0	1
c08d596c42cefdd66174f04786edccba	d__Bacteria	p__Firmicutes	c__Clostridia	o__Clostridiales	f__Peptococcaceae	g__rc4-4	s__	7	0	0	1	0	0	0	0	0	0	1	0	0	4	0	0	0	0	0	2	1	1
b5c602d698f0f30ecbadcd16a6508b70	d__Bacteria	p__Firmicutes	c__Clostridia	o__Clostridiales	f__Peptococcaceae	g__rc4-4	s__	1	0	0	0	0	0	0	1	0	0	0	0	1	0	0	0	0	0	0	0	0	0
6e90d62883eb7b724df04bd179379697	d__Bacteria	p__Firmicutes	c__Clostridia	o__Clostridiales	f__Peptococcaceae	g__rc4-4	s__	0	0	0	0	0	1	0	0	0	0	0	1	0	3	0	3	0	0	1	0	0	0
214172c7f3464230dfba44ddd8def1f7	d__Bacteria	p__Firmicutes	c__Clostridia	o__Clostridiales	f__Peptococcaceae	g__rc4-4	s__	0	0	0	0	0	1	0	0	0	0	0	0	0	0	0	0	0	0	0	0	0	0
423d8fecfecea8a1aeb0371064b71956	d__Bacteria	p__Firmicutes	c__Clostridia	o__Clostridiales	f__Peptococcaceae	g__rc4-4	s__	0	0	0	0	0	0	0	0	0	4	0	0	0	0	0	0	0	0	0	0	0	0
f9d1cdba61347eb6c211ee55c6db9ecb	d__Bacteria	p__Firmicutes	c__Clostridia	o__Clostridiales	f__Peptococcaceae	g__	s__	0	0	0	0	0	0	0	0	0	0	0	0	0	0	0	0	2	0	0	0	0	0
1923992cba5b0e3514c6763165766b34	d__Bacteria	p__Firmicutes	c__Clostridia	o__Clostridiales	f__Peptococcaceae	g__	s__	0	0	0	0	0	0	1	0	0	0	0	0	0	0	0	0	0	0	0	0	0	0
42a4686d4d5d4e6e2688d35b2e457bc5	d__Bacteria	p__Firmicutes	c__Clostridia	o__Clostridiales	f__Peptococcaceae	g__	s__	0	0	0	0	0	1	0	0	0	0	0	0	0	0	0	0	0	0	0	0	0	0
cd2dd8f963b7c802aa1057e6d292729d	d__Bacteria	p__Firmicutes	c__Clostridia	o__Clostridiales	f__EtOH8	g__	s__	0	0	0	0	0	0	0	0	1	0	1	2	0	0	0	1	0	0	0	1	0	0
c7e588f39ae85245fe90069d200525f0	d__Bacteria	p__Firmicutes	c__Clostridia	o__Clostridiales	f__EtOH8	g__	s__	0	0	0	0	0	0	0	0	0	1	0	0	0	0	0	0	0	0	1	0	1	1
c113bc10fa061de7edbe84407f89a932	d__Bacteria	p__Firmicutes	c__Clostridia	o__Clostridiales	f__Ruminococcaceae	g__Clostridium	s__	0	0	0	0	0	0	0	0	0	0	0	0	0	0	0	0	0	0	0	0	0	2
a2e4d39a0088a2058812b1de12d30739	d__Bacteria	p__Firmicutes	c__Clostridia	o__Clostridiales	f__Christensenellaceae	g__	s__	0	0	0	7	0	0	0	0	0	0	0	0	0	0	0	0	0	0	0	0	0	0
a00e024ea7199f7066ba9a87174501a4	d__Bacteria	p__Firmicutes	c__Clostridia	o__Clostridiales	f__	g__	s__	0	0	0	0	0	0	0	1	0	0	0	0	0	0	0	0	0	0	0	0	0	0
2b05ce5fd1f60b392072b8796b917e2e	d__Bacteria	p__Firmicutes	c__Clostridia	o__Clostridiales	f__	g__	s__	0	0	0	0	0	0	1	0	0	0	0	0	0	0	0	0	0	0	0	0	0	0
54cde10ba6a158aa832ff73d715d5df5	d__Bacteria	p__Firmicutes	c__Clostridia	o__Clostridiales	f__	g__	s__	0	0	0	0	0	0	0	0	0	2	0	0	0	1	0	0	0	0	0	0	0	0
b151dfa44462842b8e515e3a056b9f9b	d__Bacteria	p__Firmicutes	c__Clostridia	o__Clostridiales	f__	g__	s__	0	0	0	1	0	0	0	0	0	0	0	0	0	0	0	0	0	0	0	0	0	0
f5ba9f8db37fc0e7bea2e520f4ad0a5f	d__Bacteria	p__Firmicutes	c__Clostridia	o__Clostridiales	f__	g__	s__	0	0	0	0	0	0	0	0	0	0	0	0	0	0	0	0	0	0	0	1	0	0
676d6a139bfbda52e221f22616e746ad	d__Bacteria	p__Firmicutes	c__Clostridia	o__Clostridiales	f__Christensenellaceae	g__	s__	0	0	0	0	0	2	0	0	0	0	0	0	0	0	0	0	0	0	0	0	0	0
cf2a7c79f383f3a240c042c4233cc610	d__Bacteria	p__Firmicutes	c__Clostridia	o__Clostridiales	f__	g__	s__	0	0	0	0	0	0	0	0	0	0	2	0	0	0	0	0	0	0	0	0	0	0
36957650ad9f34559c16063c4e161f79	d__Bacteria	p__Firmicutes	c__Clostridia	o__Clostridiales	f__Christensenellaceae	g__	s__	0	0	0	2	0	0	0	1	0	0	0	0	0	0	0	0	0	0	0	0	0	0
0844c2dc3920c3eee5d067e5f5e55c3f	d__Bacteria	p__Firmicutes	c__Clostridia	o__Clostridiales	f__Christensenellaceae	g__	s__	0	0	0	0	0	0	0	0	0	1	0	0	0	0	0	0	0	0	0	0	0	0
04d90e00a47f5fa4c55e66adf7c9fffe	d__Bacteria	p__Firmicutes	c__Clostridia	o__Clostridiales	f__Christensenellaceae	g__	s__	0	0	0	0	0	0	0	0	0	0	0	0	0	5	0	0	0	0	0	0	0	0
fe252c7bb79d78a1cfe107971f4f8cba	d__Bacteria	p__Firmicutes	c__Clostridia	o__Clostridiales	f__Christensenellaceae	g__	s__	0	0	0	0	0	0	0	0	2	0	0	0	0	0	0	0	0	1	0	0	0	0
0ab1840140879997ed06527477612d23	d__Bacteria	p__Firmicutes	c__Clostridia	o__Clostridiales	f__	g__	s__	2	0	0	0	0	0	0	0	1	0	0	3	0	0	2	2	0	0	0	1	2	0
6c780d5aac9adbea931c756f2878700f	d__Bacteria	p__Firmicutes	c__Clostridia	o__Clostridiales	f__	g__	s__	0	0	0	0	0	0	0	0	2	0	0	1	2	1	2	0	0	0	0	0	0	0
2a2d395ff79d76502d0ebe07e47d0214	d__Bacteria	p__Firmicutes	c__Clostridia	o__Clostridiales	f__Christensenellaceae	g__	s__	0	0	0	0	0	0	0	0	0	0	0	0	0	0	0	0	0	2	0	0	0	0
1329e636dd2df37338bcf6167ef265ea	d__Bacteria	p__Firmicutes	c__Clostridia	o__Clostridiales	f__	g__	s__	3	0	0	0	3	0	0	0	0	0	0	0	0	0	0	0	0	0	1	0	0	0
5e4dcc70a0804d7526e20235ac92ad2f	d__Bacteria	p__Firmicutes	c__Clostridia	o__Clostridiales	f__Christensenellaceae	g__	s__	0	0	0	0	0	0	0	0	0	0	0	0	0	0	0	0	0	3	0	0	0	0
21f4fa80a89f1eeb8ac8a3cf28f4d3a7	d__Bacteria	p__Firmicutes	c__Clostridia	o__Clostridiales	f__	g__	s__	0	0	0	0	0	0	0	0	0	0	4	0	0	0	0	1	1	0	0	0	0	0
74ca2c54ad14489ff43726ccdfab7000	d__Bacteria	p__Firmicutes	c__Clostridia	o__Clostridiales	f__	g__	s__	2	0	0	0	0	0	0	0	0	0	0	0	3	0	0	0	0	0	4	0	0	0
928dbcc9931e8bc8f8cbe186f7c1f22b	d__Bacteria	p__Firmicutes	c__Clostridia	o__Clostridiales	f__	g__	s__	0	0	0	0	0	0	0	0	0	0	0	0	0	0	1	0	0	0	0	0	0	0
fe2afe262919167bad7fd56bb5f45464	d__Bacteria	p__Firmicutes	c__Clostridia	o__Clostridiales	f__Christensenellaceae	g__	s__	3	0	0	0	4	0	0	0	3	2	0	0	2	3	0	1	4	14	2	4	2	0
80d186ad97fd881549ce2476541ed161	d__Bacteria	p__Firmicutes	c__Clostridia	o__Clostridiales	f__Christensenellaceae	g__	s__	0	0	0	0	0	0	0	0	0	0	0	2	0	0	0	0	0	0	0	0	0	0
249015130b78cc21748ae1007c8dc410	d__Bacteria	p__Firmicutes	c__Clostridia	o__Clostridiales	f__Christensenellaceae	g__	s__	6	0	0	6	0	0	3	3	0	0	3	0	0	3	0	0	0	0	0	0	2	0
21f9254aac90445c4b8743731dc7184e	d__Bacteria	p__Firmicutes	c__Clostridia	o__Clostridiales	f__	g__	s__	2	0	0	0	0	0	0	0	0	0	0	0	0	0	0	0	0	0	0	0	0	0
4d17ce2f10a375bbe6d3b60d74b7a718	d__Bacteria	p__Firmicutes	c__Clostridia	o__Clostridiales	f__	g__	s__	0	0	0	0	0	0	0	0	0	0	2	0	0	0	0	0	0	0	0	0	0	0
6c35a0eb1df96ec391e9fa6c106c2d18	d__Bacteria	p__Firmicutes	c__Clostridia	o__Clostridiales	f__	g__	s__	5	0	0	0	0	0	0	0	0	0	0	0	0	0	0	0	0	0	0	0	0	0
cfb7b72c609a843e1b8caa972a391d81	d__Bacteria	p__Firmicutes	c__Clostridia	o__Clostridiales	f__	g__	s__	0	0	0	0	0	0	0	0	0	0	0	0	0	0	2	0	0	0	0	0	0	0
19ae31e76f839b328e6702d937d509ec	d__Bacteria	p__Firmicutes	c__Clostridia	o__Clostridiales	f__Christensenellaceae	g__	s__	0	0	0	5	0	0	0	0	0	0	0	0	0	0	0	0	0	0	1	0	0	0
84731e744621de99867b3878e1becc58	d__Bacteria	p__Firmicutes	c__Clostridia	o__Clostridiales	f__Christensenellaceae	g__	s__	0	0	0	0	0	0	0	0	0	0	0	0	0	3	0	0	0	0	0	0	2	0
ebc721138a8345fc622dd84c81b55482	d__Bacteria	p__Firmicutes	c__Clostridia	o__Clostridiales	f__	g__	s__	0	0	0	0	0	0	0	0	0	0	0	0	0	0	0	0	1	0	0	0	0	0
83b7434739ece53fa41953fdd66c8764	d__Bacteria	p__Firmicutes	c__Clostridia	o__Clostridiales	f__	g__	s__	0	0	0	0	0	0	1	0	0	0	0	0	0	0	0	0	0	0	0	0	0	0
a6ff9c913f1361d43b35601573065105	d__Bacteria	p__Firmicutes	c__Clostridia	o__Clostridiales	f__	g__	s__	0	0	0	0	0	0	0	2	0	0	0	0	0	0	0	0	0	0	0	0	0	0
eb6244ee8c17c44e7570915cb6ec5ee4	d__Bacteria	p__Firmicutes	c__Clostridia	o__Clostridiales	f__	g__	s__	0	0	0	1	0	0	0	0	0	0	0	0	0	0	0	0	0	0	0	0	0	0
8164127b0b72c22d94f7ccba3211ca93	d__Bacteria	p__Firmicutes	c__Clostridia	o__Clostridiales	f__	g__	s__	0	0	0	0	0	0	0	0	0	0	0	1	0	0	0	0	0	0	0	0	0	0
399f72a2bc87482412d2c95a0659e02b	d__Bacteria	p__Firmicutes	c__Clostridia	o__Clostridiales	f__	g__	s__	0	0	0	0	0	0	0	0	0	0	0	0	0	3	0	0	0	0	0	0	0	0
b26c3f7bbb012fe6fde3a22e3101676c	d__Bacteria	p__Firmicutes	c__Clostridia	o__Clostridiales	f__	g__	s__	0	0	0	0	0	0	0	0	0	0	0	0	0	0	0	0	0	0	0	0	1	0
82aa24ad8f036b21416b2eb28c385e6c	d__Bacteria	p__Firmicutes	c__Clostridia	o__Clostridiales	f__	g__	s__	0	0	0	0	1	0	0	0	0	0	0	0	0	0	0	0	0	0	0	0	0	0
76b54c0a917232b9bc4ab535ea64b1fa	d__Bacteria	p__Firmicutes	c__Clostridia	o__Clostridiales	f__	g__	s__	0	0	0	0	0	0	0	0	1	0	0	0	0	0	0	0	0	0	0	0	0	0
54b79a085592ccb80154eaa8ef6e2bde	d__Bacteria	p__Firmicutes	c__Clostridia	o__Clostridiales	f__	g__	s__	0	0	0	0	0	0	0	0	0	0	0	0	0	0	0	0	0	0	0	0	3	0
f18d9fc4bbaefc8c406f09ed6193c78d	d__Bacteria	p__Firmicutes	c__Clostridia	o__Clostridiales	f__	g__	s__	0	0	0	2	0	0	0	0	0	0	0	0	0	0	0	0	0	0	0	0	0	0
a13c926ba3da4905715ccb33a1a9db59	d__Bacteria	p__Firmicutes	c__Clostridia	o__Clostridiales	f__	g__	s__	0	0	0	0	0	0	0	0	0	0	0	0	0	0	0	0	0	0	0	0	3	0
f31f7ab81b22d0c8deae07c08db9ea59	d__Bacteria	p__Firmicutes	c__Clostridia	o__Clostridiales	f__	g__	s__	0	0	0	0	0	0	1	0	0	0	0	0	0	0	0	0	0	0	0	0	0	0
0d519093569f3c2babf4be4d92872c46	d__Bacteria	p__Firmicutes	c__Clostridia	o__Clostridiales	f__	g__	s__	0	0	0	0	0	0	0	0	0	0	0	0	0	0	0	0	0	0	0	1	0	0
4e8fb3996c08728b4fed55c8f786c6a6	d__Bacteria	p__Firmicutes	c__Clostridia	o__Clostridiales	f__	g__	s__	0	0	0	0	0	0	0	0	0	0	0	0	0	5	0	0	0	0	0	0	0	0
f957931eaaa7728c77f3b24fa3e485d3	d__Bacteria	p__Firmicutes	c__Clostridia	o__Clostridiales	f__	g__	s__	0	0	0	0	0	0	0	0	0	4	0	0	0	1	0	0	0	0	0	0	0	0
5d67d2bf671e830d1bcd87a09eb3a4d1	d__Bacteria	p__Firmicutes	c__Clostridia	o__Clostridiales	f__	g__	s__	0	0	0	0	0	0	0	0	11	3	0	0	0	2	0	2	2	0	0	0	0	0
2ed7b16e7c31fb6d1db5acb1e29c3174	d__Bacteria	p__Firmicutes	c__Clostridia	o__Clostridiales	f__	g__	s__	0	4	0	0	0	0	0	0	0	3	0	2	0	0	0	0	0	0	0	0	0	0
8b299b82c2315e77de171c5234152a84	d__Bacteria	p__Firmicutes	c__Clostridia	o__Clostridiales	f__	g__	s__	0	0	0	0	0	0	0	0	0	0	2	0	0	0	0	0	0	0	0	0	0	0
0b5c8c3e7dd070ce3769555c50a638b1	d__Bacteria	p__Firmicutes	c__Clostridia	o__Clostridiales	f__	g__	s__	0	0	0	2	0	0	0	0	0	0	0	0	0	0	0	0	0	0	0	0	0	0
ed5b5e7ea898e094defa7b61f6bf852c	d__Bacteria	p__Firmicutes	c__Clostridia	o__Clostridiales	f__	g__	s__	0	0	0	0	0	0	0	0	0	0	0	0	0	0	0	0	0	0	5	0	0	0
bab018acba6c0ba36842c9984747d691	d__Bacteria	p__Firmicutes	c__Clostridia	o__Clostridiales	f__	g__	s__	0	3	0	0	3	0	2	1	0	4	0	0	0	0	0	6	0	0	0	0	0	0
bca205532a38104422c1db0ff77f0bca	d__Bacteria	p__Firmicutes	c__Clostridia	o__Clostridiales	f__	g__	s__	0	0	4	0	0	0	0	0	0	0	0	0	0	0	0	0	0	0	0	0	0	0
a5c3edd006465d74ca01e07838cf78cf	d__Bacteria	p__Firmicutes	c__Clostridia	o__Clostridiales	f__	g__	s__	1	0	0	0	0	0	0	0	0	0	0	0	0	0	0	0	0	0	0	0	0	0
6e8a8bb433fab8504801e27332be47ca	d__Bacteria	p__Firmicutes	c__Clostridia	o__Clostridiales	f__	g__	s__	0	0	0	0	0	0	0	0	0	0	0	0	0	0	0	0	1	0	0	0	0	0
f8c4811f4a320fb43cf587e7db63d04c	d__Bacteria	p__Firmicutes	c__Clostridia	o__Clostridiales	f__	g__	s__	0	0	0	0	0	0	0	0	0	1	0	0	0	0	0	0	0	0	0	0	0	0
50499257c0431f052337184b2f418a6d	d__Bacteria	p__Firmicutes	c__Clostridia	o__Clostridiales	f__	g__	s__	0	0	0	0	0	0	0	0	0	0	0	0	1	0	0	0	0	6	0	0	0	0
767a8c4dff056e32378d835ac8922500	d__Bacteria	p__Firmicutes	c__Clostridia	o__Clostridiales	f__	g__	s__	0	0	0	0	0	0	0	0	0	0	0	0	0	0	0	0	0	0	0	0	0	4
0b27f860a1c1d3b076c4bdf70b31376b	d__Bacteria	p__Firmicutes	c__Clostridia	o__Clostridiales	f__Christensenellaceae	g__	s__	0	0	0	0	0	0	0	0	0	0	0	0	0	2	0	0	0	0	0	0	0	0
384b40c045d3668e40e105b9daab1a54	d__Bacteria	p__Firmicutes	c__Clostridia	o__Clostridiales	f__	g__	s__	0	0	0	0	1	0	0	0	0	0	0	1	0	0	0	0	0	0	2	0	0	0
977dedefbc11e95d846c5f52f991bb8d	d__Bacteria	p__Firmicutes	c__Clostridia	o__Clostridiales	f__Christensenellaceae	g__	s__	0	0	0	0	0	0	0	0	0	0	0	1	0	0	0	0	0	0	0	0	0	2
b188547ccfac3c84794973adb1fab7e4	d__Bacteria	p__Firmicutes	c__Clostridia	o__Clostridiales	f__Christensenellaceae	g__	s__	0	0	0	0	0	0	0	0	0	0	0	0	0	2	0	0	0	1	1	0	1	0
263d2936b29d617f122695d0f797ab8f	d__Bacteria	p__Firmicutes	c__Clostridia	o__Clostridiales	f__Christensenellaceae	g__	s__	0	0	0	0	0	0	0	0	0	0	0	0	0	2	0	0	0	0	0	0	0	0
b040b99281105824f8bae653b3be8349	d__Bacteria	p__Firmicutes	c__Clostridia	o__Clostridiales	f__	g__	s__	0	0	0	0	0	0	0	0	1	0	0	0	0	0	0	0	0	0	0	0	0	0
16a005fa57ee8cf88125aa1741abb81e	d__Bacteria	p__Firmicutes	c__Clostridia	o__Clostridiales	f__	g__	s__	0	0	0	0	0	0	0	0	0	1	0	0	0	0	0	0	0	0	0	0	0	0
8a700ffa7118a233115bf4e3217ae3c9	d__Bacteria	p__Firmicutes	c__Clostridia	o__Clostridiales	f__	g__	s__	0	0	0	0	0	0	0	0	0	0	0	0	0	0	0	0	0	0	7	0	0	0
eb69747837fca81e1223160fa4717a70	d__Bacteria	p__Firmicutes	c__Clostridia	o__Clostridiales	f__	g__	s__	0	0	0	0	0	0	0	0	0	0	0	1	0	0	1	0	0	0	0	0	0	0
ca2b240e790da9cf9f4c2ebfa937823c	d__Bacteria	p__Firmicutes	c__Clostridia	o__Clostridiales	f__	g__	s__	0	0	0	0	0	1	0	0	0	0	2	3	0	1	0	0	0	0	0	0	0	6
420eedcd9e157fe6e3ecc8542bc13fa4	d__Bacteria	p__Firmicutes	c__Clostridia	o__Clostridiales	f__	g__	s__	0	0	0	0	0	0	2	0	0	0	0	0	0	2	3	0	0	0	0	0	0	0
0499ddbbabdb2fbeeab680ed4eea606e	d__Bacteria	p__Firmicutes	c__Clostridia	o__Clostridiales	f__	g__	s__	0	0	0	0	0	0	0	1	1	0	0	0	0	0	0	0	0	0	2	0	5	0
45dab37f3b22d9639af0937adda2ff92	d__Bacteria	p__Firmicutes	c__Clostridia	o__Clostridiales	f__	g__	s__	0	0	0	0	0	0	0	0	0	0	0	0	0	0	0	0	0	0	0	0	1	0
95bb8080c87f3e77ad712c53728e8190	d__Bacteria	p__Firmicutes	c__Clostridia	o__Clostridiales	f__	g__	s__	0	0	0	0	0	0	0	0	0	2	0	0	0	0	0	0	0	0	0	0	0	0
6557af0c1f1478bf71cf56c7a57e5d72	d__Bacteria	p__Firmicutes	c__Clostridia	o__Clostridiales	f__	g__	s__	0	0	0	0	0	3	0	0	0	0	0	0	2	1	0	0	0	0	0	0	0	0
fed15dad291a3abd908613495f119d22	d__Bacteria	p__Firmicutes	c__Clostridia	o__Clostridiales	f__	g__	s__	0	0	0	0	0	1	1	0	0	0	0	0	2	0	0	0	1	0	0	0	0	0
335a7af10da3e4d7df65e9e2bfeeafa7	d__Bacteria	p__Firmicutes	c__Clostridia	o__Clostridiales	f__	g__	s__	6	0	0	3	5	0	0	0	3	2	1	1	2	3	0	1	3	0	2	0	4	0
cecc6308fda8e5877f03daa81563e903	d__Bacteria	p__Firmicutes	c__Clostridia	o__Clostridiales	f__	g__	s__	2	0	6	0	0	2	0	1	2	1	2	0	2	2	3	3	2	2	4	5	0	3
865d0381bb70cc6d3c204e1692af5921	d__Bacteria	p__Firmicutes	c__Clostridia	o__Clostridiales	f__	g__	s__	0	0	0	0	0	0	0	0	0	0	0	0	0	0	7	0	0	0	0	0	0	0
761cdae07bc4ac190f697d48c90c8819	d__Bacteria	p__Firmicutes	c__Clostridia	o__Clostridiales	f__	g__	s__	0	0	0	0	2	0	0	0	0	0	0	1	0	0	0	0	1	0	0	0	0	0
a28938c328a2d54269f984e84d5ddf25	d__Bacteria	p__Firmicutes	c__Clostridia	o__Clostridiales	f__	g__	s__	0	0	0	0	0	0	0	0	0	0	0	1	0	0	0	0	1	0	0	0	0	0
fe6d8dc0d91dc2bf75968876a3bd8f90	d__Bacteria	p__Firmicutes	c__Clostridia	o__Clostridiales	f__	g__	s__	0	0	6	0	0	0	0	0	0	0	0	1	3	0	1	0	0	0	0	1	0	0
19d48ff4e90a9c920533875427b9a66a	d__Bacteria	p__Firmicutes	c__Clostridia	o__Clostridiales	f__	g__	s__	0	0	0	0	0	0	2	0	1	0	0	0	0	2	0	0	0	0	0	0	0	0
2bc311051ca53f9b03a8edf6528ada30	d__Bacteria	p__Firmicutes	c__Clostridia	o__Clostridiales	f__	g__	s__	0	0	0	0	0	0	0	0	0	0	0	0	0	0	0	0	0	0	1	0	0	0
371dc1a9823d4d93deeb787c892d37e3	d__Bacteria	p__Firmicutes	c__Clostridia	o__Clostridiales	f__	g__	s__	0	0	0	0	0	0	2	0	1	0	0	0	0	1	2	1	0	0	0	2	0	0
3cf30598f7ab9b113b3bdbe4f047a244	d__Bacteria	p__Firmicutes	c__Clostridia	o__Clostridiales	f__	g__	s__	0	0	0	0	0	0	0	0	0	1	0	0	0	0	0	1	0	2	0	0	0	3
24af45ba1a0afe05fba1a36a3dc4f663	d__Bacteria	p__Firmicutes	c__Clostridia	o__Clostridiales	f__	g__	s__	0	0	0	11	0	0	0	0	2	0	0	0	1	0	3	0	0	0	0	0	0	0
0eb2434a118dbb50e8a20515b1e30bf8	d__Bacteria	p__Firmicutes	c__Clostridia	o__Clostridiales	f__	g__	s__	0	0	0	0	0	0	0	0	0	0	0	1	0	0	0	0	0	0	2	0	0	0
093a557633de837f55561de13fe5ee2d	d__Bacteria	p__Firmicutes	c__Clostridia	o__Clostridiales	f__	g__	s__	2	5	4	0	0	13	2	1	0	4	0	2	3	0	0	5	1	4	0	0	0	0
3a7bdcc320ee7315a6ff3f4d0ad42cbe	d__Bacteria	p__Firmicutes	c__Clostridia	o__Clostridiales	f__	g__	s__	4	6	0	1	0	11	4	3	1	4	0	2	4	4	3	0	0	0	0	0	4	1
bb44fec1524e909a23d1a5fe390a0440	d__Bacteria	p__Firmicutes	c__Clostridia	o__Clostridiales	f__	g__	s__	0	0	0	0	0	0	0	0	0	0	0	0	0	0	0	0	0	0	0	2	0	0
a741d9125553844d0eaeefe5bba0092d	d__Bacteria	p__Firmicutes	c__Clostridia	o__Clostridiales	f__	g__	s__	0	0	0	0	0	0	0	2	0	0	0	0	0	0	0	0	0	0	0	0	0	0
ce30d1e60d48ff604c6cfe6decba5836	d__Bacteria	p__Firmicutes	c__Clostridia	o__Clostridiales	f__	g__	s__	0	0	0	0	0	0	0	0	0	0	0	0	1	1	0	2	0	0	0	0	0	0
07b853fa6b84176cdd2c27e8c189c7f5	d__Bacteria	p__Firmicutes	c__Clostridia	o__Clostridiales	f__	g__	s__	0	0	0	0	0	0	0	0	0	0	0	1	2	1	0	1	0	0	0	0	0	0
489f610f49c8ef2b196aef1e42edacd8	d__Bacteria	p__Firmicutes	c__Clostridia	o__Clostridiales	f__	g__	s__	0	1	0	0	0	0	0	0	2	0	0	0	0	0	0	1	0	11	0	2	3	0
0ff632c32941022d63c81a0a7f8179bf	d__Bacteria	p__Firmicutes	c__Clostridia	o__Clostridiales	f__	g__	s__	0	0	0	0	0	0	0	3	1	0	0	0	4	1	0	0	0	0	0	0	1	0
e3fab773dec9ac58c510bc609e2069a1	d__Bacteria	p__Firmicutes	c__Clostridia	o__Clostridiales	f__	g__	s__	2	0	11	8	6	5	2	13	7	3	4	4	4	1	5	2	2	0	0	0	0	0
07181eadfe74f916fc29e6aa59aca309	d__Bacteria	p__Firmicutes	c__Clostridia	o__Clostridiales	f__	g__	s__	3	0	8	0	0	4	1	9	2	0	1	1	1	3	0	2	5	4	3	2	3	5
c15e8c25e4ccfba6d962ef7e7886bf10	d__Bacteria	p__Firmicutes	c__Clostridia	o__Clostridiales	f__	g__	s__	0	0	3	0	1	0	0	0	1	7	0	2	0	1	1	0	0	1	0	3	1	0
541c654425460fc27e8544621945f64f	d__Bacteria	p__Firmicutes	c__Clostridia	o__Clostridiales	f__	g__	s__	1	0	0	0	0	0	1	0	0	0	0	0	4	1	0	0	0	0	0	0	0	0
e569af215c24f14a30747c2db9f62562	d__Bacteria	p__Firmicutes	c__Clostridia	o__Clostridiales	f__	g__	s__	0	8	10	2	1	2	0	0	0	0	0	0	0	3	0	0	0	0	0	3	1	0
2d3581006aaf10cdd81c09bae6525b30	d__Bacteria	p__Firmicutes	c__Clostridia	o__Clostridiales	f__	g__	s__	4	6	0	0	0	2	1	0	0	0	0	2	5	2	1	0	1	0	3	0	7	4
c2c85e0b45e60774c17a674ffb754627	d__Bacteria	p__Firmicutes	c__Clostridia	o__Clostridiales	f__	g__	s__	0	0	0	0	1	0	0	0	0	0	0	0	0	0	0	0	0	0	0	0	0	0
238307c2c4d35388d5200ba04fedc181	d__Bacteria	p__Firmicutes	c__Clostridia	o__Clostridiales	f__	g__	s__	0	0	0	0	2	0	0	0	0	0	0	0	0	0	0	0	0	0	0	0	0	0
bb5d57e7ffa55fc23b9e8873952a3415	d__Bacteria	p__Firmicutes	c__Clostridia	o__Clostridiales	f__	g__	s__	7	0	4	0	0	5	0	0	3	1	0	2	1	6	3	6	4	0	2	8	0	0
ff676a91ed17c5a975bb0a6b98913da1	d__Bacteria	p__Firmicutes	c__Clostridia	o__Clostridiales	f__	g__	s__	1	0	0	0	0	0	0	0	0	0	0	0	0	0	0	0	0	0	0	0	0	0
abf332672219e2fe880db765c5ad9442	d__Bacteria	p__Firmicutes	c__Clostridia	o__Clostridiales	f__	g__	s__	0	0	0	0	0	0	0	0	0	0	0	0	0	0	1	1	0	0	1	0	0	0
63100a2cc6c29d2c38ba6e5795413c63	d__Bacteria	p__Firmicutes	c__Clostridia	o__Clostridiales	f__	g__	s__	0	0	0	0	0	0	0	0	0	0	0	0	0	0	0	1	0	0	0	0	0	0
58e2f339e4477e7600d25accb7ce8c03	d__Bacteria	p__Firmicutes	c__Clostridia	o__Clostridiales	f__	g__	s__	3	0	0	0	0	1	0	7	0	0	0	0	2	3	0	0	0	0	0	0	0	1
4a71603ea178f225b440820369c8184f	d__Bacteria	p__Firmicutes	c__Clostridia	o__Clostridiales	f__	g__	s__	0	0	0	0	0	0	0	0	2	0	0	0	0	0	0	0	0	0	0	0	0	0
32efe6b63ba9b38f510b151302821ac3	d__Bacteria	p__Firmicutes	c__Clostridia	o__Clostridiales	f__	g__	s__	3	0	0	0	0	2	0	3	0	0	1	0	2	0	0	0	3	0	0	1	2	0
32ae82c222870878558e834984cd8875	d__Bacteria	p__Firmicutes	c__Clostridia	o__Clostridiales	f__	g__	s__	0	0	0	0	0	0	0	0	0	0	0	0	0	2	0	0	0	0	0	0	0	0
a70de2ccee0bdb1d965ee66d2389d26c	d__Bacteria	p__Firmicutes	c__Clostridia	o__Clostridiales	f__	g__	s__	0	0	0	0	1	0	0	0	0	0	0	0	0	0	0	0	0	0	0	0	0	0
22cd81bef6db00856cfda101d8b22915	d__Bacteria	p__Firmicutes	c__Clostridia	o__Clostridiales	f__	g__	s__	0	0	0	0	0	0	0	0	0	0	0	0	0	7	0	0	0	0	0	0	0	0
cbf4164a1246f8fc733e8d86b1404c57	d__Bacteria	p__Firmicutes	c__Clostridia	o__Clostridiales	f__	g__	s__	0	4	0	7	0	1	3	6	0	3	0	0	1	2	2	0	0	0	0	0	2	0
9bf59fbdbbe7def0bdb68db3f13df272	d__Bacteria	p__Firmicutes	c__Clostridia	o__Clostridiales	f__	g__	s__	1	0	0	0	0	0	0	3	0	1	0	0	0	0	0	0	0	0	0	0	1	0
d11acc2045c76841a186faf812a3aefa	d__Bacteria	p__Firmicutes	c__Clostridia	o__Clostridiales	f__	g__	s__	0	0	0	0	0	0	0	0	0	4	0	0	0	0	0	0	0	0	0	0	0	0
dc6c5e6005ca0f3d551a9ed5a2dbd4d5	d__Bacteria	p__Firmicutes	c__Clostridia	o__Clostridiales	f__	g__	s__	1	0	0	0	0	0	0	0	0	0	1	0	0	0	0	0	0	0	1	0	0	0
faeecabd927c89e02c7f8e9b13228cbb	d__Bacteria	p__Firmicutes	c__Clostridia	o__Clostridiales	f__	g__	s__	0	0	0	0	0	0	0	0	0	0	1	0	0	1	0	0	0	0	0	0	0	0
ca02a604b6a2fcee1558ac2b34f2a1ab	d__Bacteria	p__Firmicutes	c__Clostridia	o__Clostridiales	f__	g__	s__	0	0	0	0	0	0	0	0	0	1	5	0	0	0	0	0	0	0	0	0	0	0
53e868c04e7bd437cd2a0ee9b9592711	d__Bacteria	p__Firmicutes	c__Clostridia	o__Clostridiales	f__	g__	s__	2	0	0	0	0	0	0	2	5	0	0	0	0	2	2	0	2	4	0	0	3	0
01e69673598e227052872a7c1c01d815	d__Bacteria	p__Firmicutes	c__Clostridia	o__Clostridiales	f__	g__	s__	1	0	0	0	0	0	0	0	0	0	0	1	0	0	0	0	1	0	0	0	6	0
3bbae0e92c051187209bb25fadcae5cb	d__Bacteria	p__Firmicutes	c__Clostridia	o__Clostridiales	f__	g__	s__	1	0	0	0	0	0	0	0	0	0	2	0	0	1	0	0	6	0	0	0	6	0
056750e9b2bb2731b83c8920ec50e819	d__Bacteria	p__Firmicutes	c__Clostridia	o__Clostridiales	f__	g__	s__	0	0	0	0	0	0	0	0	0	0	0	0	0	0	0	0	0	2	0	0	0	0
238618083feffd0c86b0f397b4424a93	d__Bacteria	p__Firmicutes	c__Clostridia	o__Clostridiales	f__	g__	s__	0	0	1	0	0	0	0	0	0	0	0	0	0	0	0	0	0	0	0	0	0	0
625440811381cb3c030ce73ce31ea908	d__Bacteria	p__Firmicutes	c__Clostridia	o__Clostridiales	f__	g__	s__	1	0	0	0	0	0	0	0	0	0	0	0	2	3	1	0	0	0	0	0	2	0
70725bb233dcfcb9ca716e430f2b0b4b	d__Bacteria	p__Firmicutes	c__Clostridia	o__Clostridiales	f__	g__	s__	0	0	0	0	0	0	0	0	0	0	0	0	0	0	0	0	0	0	3	0	0	0
ec91488dd9af92b2cc8cee01bf91c9b4	d__Bacteria	p__Firmicutes	c__Clostridia	o__Clostridiales	f__	g__	s__	2	0	0	0	0	0	0	0	0	0	0	0	0	1	2	0	0	0	1	0	3	0
7d3d1bb42799597c6d0baf48d366c2a3	d__Bacteria	p__Firmicutes	c__Clostridia	o__Clostridiales	f__	g__	s__	0	0	0	0	0	1	0	0	1	0	0	0	4	0	0	1	0	0	0	0	0	0
0460d23b23591fe86493359dad6aced1	d__Bacteria	p__Firmicutes	c__Clostridia	o__Clostridiales	f__	g__	s__	0	0	2	0	0	0	0	0	0	0	0	0	0	0	0	0	0	0	0	0	0	0
acc2fdf84aac725c2ce42443d1424507	d__Bacteria	p__Firmicutes	c__Clostridia	o__Clostridiales	f__	g__	s__	0	0	0	0	0	0	0	0	0	0	0	0	0	1	0	0	0	0	0	0	0	0
d4abec8c7072f0ebd9ed81e7ab475e3a	d__Bacteria	p__Firmicutes	c__Clostridia	o__Clostridiales	f__	g__	s__	3	0	9	0	0	0	0	0	0	0	0	0	0	2	1	1	0	0	0	4	1	0
dc46e121d857c75f3abef23b98ec9ad0	d__Bacteria	p__Firmicutes	c__Clostridia	o__Clostridiales	f__	g__	s__	2	0	5	0	0	0	0	0	0	0	1	0	3	0	0	0	0	0	0	1	0	3
91370613bbe8bc28fb8a860553a04689	d__Bacteria	p__Firmicutes	c__Clostridia	o__Clostridiales	f__	g__	s__	0	0	0	0	0	0	1	0	0	0	0	0	0	0	0	0	0	0	0	0	1	0
2de9b359645b2d3b681b904240fac781	d__Bacteria	p__Firmicutes	c__Clostridia	o__Clostridiales	f__	g__	s__	2	0	0	0	0	2	0	0	0	0	0	0	0	0	0	0	0	0	0	0	0	0
6ee7bd9bf652fdd54d6f7d690d2e8074	d__Bacteria	p__Firmicutes	c__Clostridia	o__Clostridiales	f__	g__	s__	0	0	0	0	0	0	2	0	0	0	0	0	0	0	0	0	0	0	0	0	0	0
bb5bee857fe0a37afabc9c0bc67ccab5	d__Bacteria	p__Firmicutes	c__Clostridia	o__Clostridiales	f__	g__	s__	6	0	0	0	0	0	0	3	6	0	0	2	1	2	1	0	1	0	0	2	0	0
e8f132da299371cc395290c2b13ff28e	d__Bacteria	p__Firmicutes	c__Clostridia	o__Clostridiales	f__	g__	s__	0	0	0	2	0	1	0	4	2	3	0	0	0	2	4	2	0	1	1	4	0	0
c115559c25992da6e7f1665caa01d2dd	d__Bacteria	p__Firmicutes	c__Clostridia	o__Clostridiales	f__	g__	s__	0	0	0	4	1	0	0	0	2	0	0	0	0	4	0	0	0	0	2	0	0	0
bd637a5b95a80a4bb980a05def922dcd	d__Bacteria	p__Firmicutes	c__Clostridia	o__Clostridiales	f__	g__	s__	2	0	0	0	0	4	0	0	0	1	1	0	0	3	0	0	0	0	0	0	0	0
ff8ebfab5a49c2a9ba69d3998abf5e19	d__Bacteria	p__Firmicutes	c__Clostridia	o__Clostridiales	f__	g__	s__	0	0	0	0	0	0	0	0	0	0	0	0	1	0	0	0	0	0	0	0	0	0
9d2ed2a28289ba103b0150330e7163d1	d__Bacteria	p__Firmicutes	c__Clostridia	o__Clostridiales	f__	g__	s__	6	0	0	0	0	0	0	0	3	0	0	1	3	0	1	0	1	3	0	0	4	1
a39974e38dd4da8f38c2c555c168c6d1	d__Bacteria	p__Firmicutes	c__Clostridia	o__Clostridiales	f__	g__	s__	6	0	0	0	0	0	0	0	6	0	0	0	4	0	0	0	1	3	0	0	0	0
3fe0a87a166baf90c40c232e7e60fd82	d__Bacteria	p__Firmicutes	c__Clostridia	o__Clostridiales	f__	g__	s__	2	0	0	0	0	0	0	6	0	0	0	0	0	0	0	0	0	0	2	0	0	0
b536d08af37bbd6244906ed13d751430	d__Bacteria	p__Firmicutes	c__Clostridia	o__Clostridiales	f__	g__	s__	0	0	0	0	0	0	0	0	0	0	0	0	0	0	3	0	0	0	0	0	0	0
c96d76efde0153fb0fdbd040c36404a9	d__Bacteria	p__Firmicutes	c__Clostridia	o__Clostridiales	f__	g__	s__	0	0	0	0	0	0	0	0	0	0	0	1	0	0	0	0	0	0	0	0	0	0
383102d6960b2be1623c9468a5c5beb3	d__Bacteria	p__Firmicutes	c__Clostridia	o__Clostridiales	f__	g__	s__	0	0	0	0	0	1	1	0	0	0	0	0	0	0	0	0	1	0	0	0	0	0
98737458e20eaf3b4be5f15e329adac1	d__Bacteria	p__Firmicutes	c__Clostridia	o__Clostridiales	f__	g__	s__	0	0	0	0	3	0	0	0	0	0	0	0	0	0	0	0	0	1	0	0	0	0
a4ced16626ef86fd0658498227294bb9	d__Bacteria	p__Firmicutes	c__Clostridia	o__Clostridiales	f__	g__	s__	0	0	0	0	0	0	0	0	0	0	0	0	0	0	0	0	0	0	0	0	1	0
5a18b8dad7a257d56229452796502dcc	d__Bacteria	p__Firmicutes	c__Clostridia	o__Clostridiales	f__	g__	s__	0	0	0	0	0	0	0	0	0	0	0	0	8	0	0	0	0	0	0	0	0	0
f4fe2c60ccf7b94d5e033bc2250d64cc	d__Bacteria	p__Firmicutes	c__Clostridia	o__Clostridiales	f__	g__	s__	2	0	0	0	6	0	0	0	0	0	0	0	0	0	0	0	0	0	0	0	0	0
b1fceb6f56039e2606df67105ce320fd	d__Bacteria	p__Firmicutes	c__Clostridia	o__Clostridiales	f__	g__	s__	0	0	0	0	0	0	0	0	0	0	0	0	0	0	0	3	0	0	0	0	0	0
6aa75be293ec833cd7370124221671d3	d__Bacteria	p__Firmicutes	c__Clostridia	o__Clostridiales	f__	g__	s__	0	0	0	0	0	0	0	0	0	0	0	0	0	1	0	1	0	0	0	0	0	0
a014b78c1ad94a5b141359b05f746cb9	d__Bacteria	p__Firmicutes	c__Clostridia	o__Clostridiales	f__	g__	s__	0	0	0	0	0	0	0	0	1	0	0	0	0	0	0	0	0	0	0	0	0	0
678b9ed4cc2e5f21b577b93f58614d0e	d__Bacteria	p__Firmicutes	c__Clostridia	o__Clostridiales	f__	g__	s__	0	0	5	0	0	0	0	0	0	0	0	0	0	0	0	0	0	0	0	0	0	0
80ce3c211699bb0ecb982c91f730d4e2	d__Bacteria	p__Firmicutes	c__Clostridia	o__Clostridiales	f__	g__	s__	0	0	0	0	0	0	0	3	1	0	2	0	9	0	0	1	1	0	3	0	0	0
b8c2ca7ab3acd454ec564b2744a40db0	d__Bacteria	p__Firmicutes	c__Clostridia	o__Clostridiales	f__	g__	s__	0	0	0	0	0	0	0	0	2	0	0	0	0	0	0	2	0	0	6	0	2	0
4b0593240b64e8e14bdfd93ef45befff	d__Bacteria	p__Firmicutes	c__Clostridia	o__Clostridiales	f__	g__	s__	0	0	0	0	0	0	1	0	0	0	2	0	0	4	0	0	0	0	0	6	0	0
1485f8f4742753eef18ab8f39653b488	d__Bacteria	p__Firmicutes	c__Clostridia	o__Clostridiales	f__	g__	s__	0	0	0	0	0	0	0	0	0	0	0	0	5	0	0	0	0	0	0	0	0	0
0278af9b485ad403b53fb147642c80c3	d__Bacteria	p__Firmicutes	c__Clostridia	o__Clostridiales	f__	g__	s__	0	0	0	0	0	1	0	0	0	0	0	0	0	0	0	0	0	0	0	0	0	0
1991988294e7cbfd6552b6f1ab811130	d__Bacteria	p__Firmicutes	c__Clostridia	o__Clostridiales	f__	g__	s__	0	0	0	0	0	0	0	0	0	0	0	0	0	0	0	0	0	0	0	4	0	0
8833050082c70683bf634f8d24e406a1	d__Bacteria	p__Firmicutes	c__Clostridia	o__Clostridiales	f__	g__	s__	0	0	0	0	0	0	0	0	0	0	0	0	0	0	6	0	0	0	0	0	0	0
f761ab20238f3b8c366d9fefdfabfe00	d__Bacteria	p__Firmicutes	c__Clostridia	o__Clostridiales	f__	g__	s__	0	0	4	0	0	0	0	0	0	0	0	0	0	0	0	0	0	0	0	0	0	0
85d34e34bb133f3dd7bf7ab3c36c6549	d__Bacteria	p__Firmicutes	c__Clostridia	o__Clostridiales	f__	g__	s__	5	0	0	2	0	0	0	0	0	3	0	3	0	0	0	2	2	0	3	0	1	0
a2bb7d3be0a4ab76ed539a1f6bb218f2	d__Bacteria	p__Firmicutes	c__Clostridia	o__Clostridiales	f__	g__	s__	0	0	0	0	0	0	0	1	0	0	3	0	1	4	0	0	0	0	0	3	0	0
dd1dc691e60f9cc593f5cba42b505d11	d__Bacteria	p__Firmicutes	c__Clostridia	o__Clostridiales	f__	g__	s__	8	0	0	0	0	9	1	0	0	0	0	0	0	1	0	0	0	2	0	0	1	0
f964e191719863c8e6eb84aa4068b69c	d__Bacteria	p__Firmicutes	c__Clostridia	o__Clostridiales	f__	g__	s__	0	0	0	0	0	0	0	0	0	0	0	0	0	1	0	0	0	0	0	0	0	0
4ee4a675f86fa87494a08a35991b9747	d__Bacteria	p__Firmicutes	c__Clostridia	o__Clostridiales	f__	g__	s__	10	0	0	0	0	1	0	0	3	0	0	3	0	0	0	0	0	0	0	0	0	0
ac92b0143ff56fb0f4b9d2c6dad22f6a	d__Bacteria	p__Firmicutes	c__Clostridia	o__Clostridiales	f__	g__	s__	0	0	0	0	0	3	0	0	0	0	0	0	0	0	0	0	0	0	0	0	0	0
9a054da10c20d28afa1bbcb8fc7f8b8d	d__Bacteria	p__Firmicutes	c__Clostridia	o__Clostridiales	f__	g__	s__	0	0	0	0	0	0	0	0	0	0	0	0	2	2	0	0	0	0	0	0	0	0
017f67d9c6e8cdbf82fe4e650c1eb31c	d__Bacteria	p__Firmicutes	c__Clostridia	o__Clostridiales	f__	g__	s__	0	0	0	0	0	0	0	0	0	0	0	0	0	0	0	0	0	0	4	0	0	0
864d3cabfe3fe16d7698d4dad4044498	d__Bacteria	p__Firmicutes	c__Clostridia	o__Clostridiales	f__	g__	s__	0	0	0	0	0	1	0	0	0	0	0	0	0	0	0	0	0	0	0	0	0	0
957e06bbfba775cdd7841016a611efea	d__Bacteria	p__Firmicutes	c__Clostridia	o__Clostridiales	f__	g__	s__	1	0	0	0	0	1	0	0	5	0	0	0	2	2	2	0	7	0	0	0	3	0
7930a32829172e40f12328f348125cea	d__Bacteria	p__Firmicutes	c__Clostridia	o__Clostridiales	f__	g__	s__	1	0	0	5	5	0	0	0	2	0	0	0	0	0	0	0	0	4	0	0	3	1
f8c524db8101551a194e5a1eb79ed710	d__Bacteria	p__Firmicutes	c__Clostridia	o__Clostridiales	f__	g__	s__	0	0	0	0	0	0	0	0	0	0	0	0	0	0	0	1	0	0	0	0	0	0
f60eb026455152b54f69b4045f34b98a	d__Bacteria	p__Firmicutes	c__Clostridia	o__Clostridiales	f__	g__	s__	5	0	0	0	0	0	1	0	1	0	0	0	1	0	0	0	0	0	0	0	0	0
bc95e56fb2ef47ae95860317f2044ea7	d__Bacteria	p__Firmicutes	c__Clostridia	o__Clostridiales	f__	g__	s__	2	0	8	1	0	0	0	0	0	0	0	0	0	0	1	0	1	0	0	0	0	0
9aea54982e03edfd0abd596abfc49e49	d__Bacteria	p__Firmicutes	c__Clostridia	o__Clostridiales	f__	g__	s__	0	0	0	0	0	0	0	1	0	0	1	0	0	0	0	0	0	0	3	0	0	0
addce23f18085006a002ea7b398d27f0	d__Bacteria	p__Firmicutes	c__Clostridia	o__Clostridiales	f__	g__	s__	0	0	0	0	0	1	0	0	0	0	0	0	0	0	0	0	0	0	0	0	0	0
5a0bb959c042c4e6506a78a9a158c498	d__Bacteria	p__Firmicutes	c__Clostridia	o__Clostridiales	f__	g__	s__	0	0	0	0	0	0	0	0	0	0	0	0	0	3	0	0	0	0	0	0	0	0
a030db23cbc80fd1a548f9bc9041bc57	d__Bacteria	p__Firmicutes	c__Clostridia	o__Clostridiales	f__	g__	s__	0	0	0	0	0	0	0	0	0	5	0	0	0	11	0	0	0	0	0	0	0	0
e347e7f3222e0a2998b8996630873e35	d__Bacteria	p__Firmicutes	c__Clostridia	o__Clostridiales	f__	g__	s__	0	0	0	0	0	0	0	0	0	2	0	0	0	18	0	0	0	0	0	0	0	0
dc25b6e28367fa087e72ca51a3781f93	d__Bacteria	p__Firmicutes	c__Clostridia	o__Clostridiales	f__	g__	s__	1	2	0	0	2	0	0	5	4	0	0	1	0	0	0	0	2	0	0	0	0	0
f2e1270c8c25a6acabc4d494b65e95fe	d__Bacteria	p__Firmicutes	c__Clostridia	o__Clostridiales	f__	g__	s__	0	0	0	0	2	0	0	16	2	0	0	1	0	0	0	0	1	2	0	0	0	0
9253e7f000732d22eb06d91c9cf76d59	d__Bacteria	p__Firmicutes	c__Clostridia	o__Clostridiales	f__	g__	s__	0	0	0	0	0	0	0	0	0	6	0	0	0	0	0	0	0	0	0	0	0	0
490ba47c3a98f286a6b1f04cd411fb4a	d__Bacteria	p__Firmicutes	c__Clostridia	o__Clostridiales	f__	g__	s__	0	0	0	0	0	0	0	0	0	0	0	0	0	0	0	0	2	0	0	0	0	0
484647b579be80f7be01f9f0dee03743	d__Bacteria	p__Firmicutes	c__Clostridia	o__Clostridiales	f__	g__	s__	0	0	0	0	2	0	0	0	5	0	0	2	0	1	0	0	4	2	0	1	0	0
0af2c09d779773a11cb3a2b562cd9a8e	d__Bacteria	p__Firmicutes	c__Clostridia	o__Clostridiales	f__	g__	s__	2	6	0	0	0	0	0	0	6	1	0	4	3	2	0	0	1	0	0	0	0	6
0e59ed5eddd0a6423dbc9bfc07619a42	d__Bacteria	p__Firmicutes	c__Clostridia	o__Clostridiales	f__	g__	s__	1	0	0	0	0	0	0	0	0	0	0	7	0	0	0	0	2	0	0	0	0	0
a1f9aac67a4179231a8262bb7741bb96	d__Bacteria	p__Firmicutes	c__Clostridia	o__Clostridiales	f__	g__	s__	0	0	0	0	0	0	0	0	8	0	0	0	0	0	0	0	0	0	0	0	0	0
0720765b4c0ecbd26821e6f0bfdb16e0	d__Bacteria	p__Firmicutes	c__Clostridia	o__Clostridiales	f__	g__	s__	3	0	0	0	0	0	0	6	1	0	0	0	0	0	0	0	0	0	0	0	0	0
7a5c9eef2e150d46594ba2dffead615c	d__Bacteria	p__Firmicutes	c__Clostridia	o__Clostridiales	f__	g__	s__	0	0	0	0	0	0	0	0	0	2	0	0	0	8	0	0	0	0	0	0	0	0
aad2751ad8bb74eb780eacf6293b9834	d__Bacteria	p__Firmicutes	c__Clostridia	o__Clostridiales	f__	g__	s__	0	0	0	0	0	0	0	0	0	0	0	0	0	3	0	0	0	0	0	0	0	0
4dd6b38f21c8cc772ccf17b3ac2d45b9	d__Bacteria	p__Firmicutes	c__Clostridia	o__Clostridiales	f__	g__	s__	0	0	0	0	0	0	0	0	0	1	0	0	0	0	0	0	0	0	0	0	0	0
726384b31c7981a072e55b338fbc22c4	d__Bacteria	p__Firmicutes	c__Clostridia	o__Clostridiales	f__	g__	s__	0	0	0	0	0	0	0	0	0	3	0	0	4	8	0	0	0	0	0	0	0	0
270b64464c6908c8c5253548fe3a3a2b	d__Bacteria	p__Firmicutes	c__Clostridia	o__Clostridiales	f__	g__	s__	0	0	0	0	0	0	0	0	0	0	0	0	0	0	0	0	0	0	0	0	0	3
47249434bb64a09e1a96cdd4e4924d7a	d__Bacteria	p__Firmicutes	c__Clostridia	o__Clostridiales	f__	g__	s__	0	0	0	0	0	0	3	0	0	0	0	0	1	0	1	0	0	0	0	0	1	0
94b9f9629aeddc20a00fd4e00e5cce89	d__Bacteria	p__Firmicutes	c__Clostridia	o__Clostridiales	f__	g__	s__	0	0	0	0	0	0	0	0	0	2	0	0	0	0	0	0	0	0	0	0	0	5
439bbf6d247adf1e4051e9899dc37107	d__Bacteria	p__Firmicutes	c__Clostridia	o__Clostridiales	f__	g__	s__	0	0	5	0	0	0	0	0	0	0	0	0	0	0	0	0	0	5	0	0	0	3
cff617ff1ba07d92f582d1cffde22bd8	d__Bacteria	p__Firmicutes	c__Clostridia	o__Clostridiales	f__	g__	s__	0	0	0	0	0	0	0	0	0	0	2	4	0	0	1	0	0	0	0	0	1	1
ba945871ee5812bcc221822afc7c43b3	d__Bacteria	p__Firmicutes	c__Clostridia	o__Clostridiales	f__	g__	s__	0	0	0	0	0	0	0	0	0	0	0	0	0	0	0	0	0	0	0	0	0	3
6bc41d10cf9ce36b97e025abc6a65457	d__Bacteria	p__Firmicutes	c__Clostridia	o__Clostridiales	f__	g__	s__	0	0	0	0	0	0	0	0	0	0	0	0	0	0	0	0	0	0	0	5	2	16
f85a429f16065effe722db590ce215b5	d__Bacteria	p__Firmicutes	c__Clostridia	o__Clostridiales	f__	g__	s__	0	0	0	0	0	0	0	0	0	0	0	0	0	0	0	0	0	2	0	0	0	0
15eab465cfda585fd8a8d1d85a1613cc	d__Bacteria	p__Firmicutes	c__Clostridia	o__Clostridiales	f__	g__	s__	0	0	0	0	0	1	3	0	5	0	0	0	0	0	0	2	0	4	0	0	0	0
d14e083143a8416d39c850faa89632b0	d__Bacteria	p__Firmicutes	c__Clostridia	o__Clostridiales	f__	g__	s__	0	0	4	0	0	0	0	0	2	0	0	0	0	0	0	0	0	1	0	0	0	0
2067c089ac301ea25f09321df85e0a49	d__Bacteria	p__Firmicutes	c__Clostridia	o__Clostridiales	f__	g__	s__	0	0	0	0	0	0	0	0	0	0	0	2	0	0	0	0	0	0	1	0	0	0
72dbbb53da67a15294aa708229603b45	d__Bacteria	p__Firmicutes	c__Clostridia	o__Clostridiales	f__	g__	s__	0	0	0	0	0	0	0	0	0	0	0	4	0	0	0	0	0	0	0	0	0	0
79b405e5dcbb756ae21405bd56624383	d__Bacteria	p__Firmicutes	c__Clostridia	o__Clostridiales	f__	g__	s__	0	0	0	0	0	0	0	0	0	0	0	1	0	0	0	0	0	0	1	0	0	0
af9f17df24e15dd3eca7d4e7cab1958b	d__Bacteria	p__Firmicutes	c__Clostridia	o__Clostridiales	f__	g__	s__	0	0	0	0	0	0	0	0	0	0	2	0	0	0	0	0	0	0	0	0	0	0
843e1c9234706b0aa15cb8a70aea4fe3	d__Bacteria	p__Firmicutes	c__Clostridia	o__Clostridiales	f__	g__	s__	0	0	0	0	0	0	0	0	0	0	0	0	0	1	0	0	0	0	0	0	0	0
927dad1476758a38d313fb573c7b62b0	d__Bacteria	p__Firmicutes	c__Clostridia	o__Clostridiales	f__	g__	s__	0	0	0	0	0	0	0	0	0	4	0	0	0	0	0	0	0	0	0	0	0	0
bc102a78674343b7b2c9f2a0379b711f	d__Bacteria	p__Firmicutes	c__Clostridia	o__Clostridiales	f__	g__	s__	0	0	0	0	0	4	0	0	0	0	0	0	1	0	0	0	0	0	0	5	0	0
1e55d0bb84c2deac47738fcbfa037887	d__Bacteria	p__Firmicutes	c__Clostridia	o__Clostridiales	f__	g__	s__	0	0	0	0	2	1	0	0	0	0	0	1	0	0	2	0	1	0	0	0	0	2
a21c419de798649b50b24846ff1910f5	d__Bacteria	p__Firmicutes	c__Clostridia	o__Clostridiales	f__	g__	s__	0	0	0	0	0	0	0	0	0	0	0	0	0	0	0	0	0	0	1	0	0	0
e8ab48ebf2c7fde02b7c8eab0e9bbeaa	d__Bacteria	p__Firmicutes	c__Clostridia	o__Clostridiales	f__	g__	s__	0	0	0	0	0	0	0	0	0	0	0	0	0	0	0	0	0	0	0	0	1	0
b3626829a359e72585313abc48be1e9a	d__Bacteria	p__Firmicutes	c__Clostridia	o__Clostridiales	f__	g__	s__	8	0	0	0	1	7	5	0	2	1	2	2	3	3	0	0	0	0	1	0	0	0
44ad4926e311e526a30a4592df7e5446	d__Bacteria	p__Firmicutes	c__Clostridia	o__Clostridiales	f__	g__	s__	0	0	0	0	0	0	0	0	0	0	0	0	0	0	0	0	0	0	0	3	2	0
70f9cb9c5b46cbf1a746b4bddfb8218d	d__Bacteria	p__Firmicutes	c__Clostridia	o__Clostridiales	f__	g__	s__	0	0	0	0	0	0	0	0	0	0	0	0	0	0	0	0	0	1	0	0	0	0
5ef674415e16a46aee80bd9717a9898d	d__Bacteria	p__Firmicutes	c__Clostridia	o__Clostridiales	f__	g__	s__	0	0	0	0	0	0	0	0	0	0	0	0	0	0	0	0	0	0	0	0	1	0
98e842d21a2f1811cbfa4f40923e2ce2	d__Bacteria	p__Firmicutes	c__Clostridia	o__Clostridiales	f__	g__	s__	0	0	0	0	0	0	0	1	0	0	0	0	0	0	0	0	0	2	0	0	0	0
8e7fa78c40c5da8ddd8acfcd720217a1	d__Bacteria	p__Firmicutes	c__Clostridia	o__Clostridiales	f__	g__	s__	0	0	0	0	0	1	0	5	0	0	0	0	0	0	0	0	0	0	0	0	0	0
0a2a5a40f211bed123b45631313014fc	d__Bacteria	p__Firmicutes	c__Clostridia	o__Clostridiales	f__	g__	s__	0	0	0	1	3	6	0	0	2	1	0	0	0	2	0	0	0	0	0	0	0	0
4df9943a3717d93a8683a79a0aa6fc21	d__Bacteria	p__Firmicutes	c__Clostridia	o__Clostridiales	f__	g__	s__	0	0	0	1	0	0	0	0	0	1	0	0	0	0	0	0	7	0	1	0	4	0
d84634f757f21f6ef05525b5f5722f94	d__Bacteria	p__Firmicutes	c__Clostridia	o__Clostridiales	f__	g__	s__	0	0	0	0	0	0	1	0	0	0	0	0	0	0	0	0	0	0	0	0	0	0
58c04f69ba67ae48def5df070624a2ce	d__Bacteria	p__Firmicutes	c__Clostridia	o__Clostridiales	f__	g__	s__	5	0	0	0	0	3	0	2	5	4	3	0	0	0	0	3	6	0	0	2	5	0
a50cf6e19bf378e4b30bcdd136673aee	d__Bacteria	p__Firmicutes	c__Clostridia	o__Clostridiales	f__	g__	s__	4	6	0	6	10	0	2	0	4	7	6	1	4	4	0	2	2	4	5	3	3	0
bb1e2c8c66f79bc2eb27487155e5922e	d__Bacteria	p__Firmicutes	c__Clostridia	o__Clostridiales	f__	g__	s__	6	0	0	0	0	0	0	4	1	0	0	0	0	3	0	0	0	0	0	0	4	0
ebbd0cc24b4be9932de5868bda3d953a	d__Bacteria	p__Firmicutes	c__Clostridia	o__Clostridiales	f__	g__	s__	0	0	0	0	0	0	0	0	0	0	0	2	0	0	0	0	0	0	0	0	0	0
61e1d8a00bc0163ef402a2504032e5a0	d__Bacteria	p__Firmicutes	c__Clostridia	o__Clostridiales	f__	g__	s__	0	0	9	0	0	0	0	0	0	0	0	0	0	0	0	0	0	0	0	0	0	0
eaeec1864da5c371c4cbcadc683e332e	d__Bacteria	p__Firmicutes	c__Clostridia	o__Clostridiales	f__	g__	s__	0	0	0	0	0	0	3	0	0	0	0	2	0	0	0	0	0	0	0	0	0	0
26469c4235875dd1dea91ec69adc23a4	d__Bacteria	p__Firmicutes	c__Clostridia	o__Clostridiales	f__	g__	s__	0	0	0	0	0	0	0	0	3	0	0	0	0	0	0	0	2	0	0	0	5	0
d239430a88e06f60927d8bb32473694f	d__Bacteria	p__Firmicutes	c__Clostridia	o__Clostridiales	f__	g__	s__	4	0	0	0	0	0	0	0	0	0	0	0	0	2	0	0	3	0	0	0	0	0
d723e0dedc4850844e1a1af512b159d1	d__Bacteria	p__Firmicutes	c__Clostridia	o__Clostridiales	f__	g__	s__	6	1	0	0	0	1	0	0	0	3	0	0	0	2	0	0	0	4	0	0	2	0
0fc7585fdc9ea74c84fd5570de68e09f	d__Bacteria	p__Firmicutes	c__Clostridia	o__Clostridiales	f__	g__	s__	0	0	0	0	2	0	0	0	0	0	0	0	0	0	0	0	0	0	0	0	0	0
b662b3fe853b13a76c9d22fa2c2e18f9	d__Bacteria	p__Firmicutes	c__Clostridia	o__Clostridiales	f__	g__	s__	0	0	0	0	0	1	0	0	0	0	0	0	0	0	0	0	0	0	0	0	0	0
52ee5e5096db6b3281fe77e19ffbb14e	d__Bacteria	p__Firmicutes	c__Clostridia	o__Clostridiales	f__	g__	s__	0	0	0	0	0	0	0	0	0	0	0	1	0	0	0	0	0	0	0	0	0	0
1c119e5af8ba2379cab51bcef831111f	d__Bacteria	p__Firmicutes	c__Clostridia	o__Clostridiales	f__	g__	s__	0	0	0	0	0	0	0	0	0	0	0	0	0	0	0	0	0	0	0	0	0	2
05237e5d69bfafe9f4e2e20e5552dd3e	d__Bacteria	p__Firmicutes	c__Clostridia	o__Clostridiales	f__	g__	s__	0	0	0	0	0	0	0	1	0	0	0	0	0	0	0	0	0	0	0	0	0	0
fb6e1e15aa3edf13faa333151e1afaa0	d__Bacteria	p__Firmicutes	c__Clostridia	o__Clostridiales	f__	g__	s__	0	0	0	0	0	1	0	0	0	0	0	0	0	0	0	0	0	0	0	0	0	0
5aa2327174704e037e46df8de459c282	d__Bacteria	p__Firmicutes	c__Clostridia	o__Clostridiales	f__	g__	s__	0	0	0	0	0	0	0	0	1	0	0	0	0	0	0	0	0	0	0	0	0	0
b5faf06400f0fce5844ca22c8e59064b	d__Bacteria	p__Firmicutes	c__Clostridia	o__Clostridiales	f__	g__	s__	0	0	0	2	0	0	0	0	0	0	0	0	0	0	0	0	0	0	0	0	0	0
827b4e2322253f9a3d8f61d259d9f81e	d__Bacteria	p__Firmicutes	c__Clostridia	o__Clostridiales	f__Christensenellaceae	g__	s__	0	0	0	0	0	0	0	0	0	0	0	0	0	0	0	0	0	1	0	2	0	0
ebe8ded6f758e9f617e40a4bd3f051c7	d__Bacteria	p__Firmicutes	c__Clostridia	o__Clostridiales	f__Christensenellaceae	g__	s__	0	1	4	0	0	0	0	0	0	0	1	0	1	0	0	0	0	3	0	0	0	0
4b8a98c305c843fad2833caed354c484	d__Bacteria	p__Firmicutes	c__Clostridia	o__Clostridiales	f__Christensenellaceae	g__	s__	4	0	0	0	8	2	0	2	2	0	0	1	2	1	6	0	1	0	1	7	0	1
278e654c31b7fa980ed7e14d602f3d28	d__Bacteria	p__Firmicutes	c__Clostridia	o__Clostridiales	f__Christensenellaceae	g__	s__	0	0	2	0	0	0	0	0	0	0	0	0	0	0	1	1	0	0	0	0	0	0
2d271bf72ac01c1bb6a2407d8d3149bb	d__Bacteria	p__Firmicutes	c__Clostridia	o__Clostridiales	f__Christensenellaceae	g__	s__	0	6	2	3	0	1	2	0	0	0	0	0	1	1	1	0	0	4	0	0	2	0
089ce39c9afa65f4104176e6dd1401df	d__Bacteria	p__Firmicutes	c__Clostridia	o__Clostridiales	f__	g__	s__	0	0	0	0	1	0	0	0	0	0	1	0	1	0	0	0	0	0	0	0	0	0
86c52e3c4f6c6209f14c8d3121c6059c	d__Bacteria	p__Firmicutes	c__Clostridia	o__Clostridiales	f__Christensenellaceae	g__	s__	6	1	6	0	0	2	0	0	2	0	1	0	0	0	0	1	3	0	0	0	0	0
2a66691136c10fafedaf8aceea5fc098	d__Bacteria	p__Firmicutes	c__Clostridia	o__Clostridiales	f__Christensenellaceae	g__	s__	2	0	0	0	0	3	2	0	4	7	0	1	0	4	2	1	1	0	3	0	2	1
ca00763e8cbd1c16379394d9ddb8928e	d__Bacteria	p__Firmicutes	c__Clostridia	o__Clostridiales	f__Christensenellaceae	g__	s__	0	0	0	0	4	4	0	0	0	0	0	0	0	0	0	0	0	0	1	1	0	2
8b17e56086a1df057f780bfe7d1e69e0	d__Bacteria	p__Firmicutes	c__Clostridia	o__Clostridiales	f__Christensenellaceae	g__	s__	5	3	14	7	0	0	4	1	3	1	1	0	1	4	2	7	2	3	0	6	3	0
0443d839909047de1ec9346432b8547a	d__Bacteria	p__Firmicutes	c__Clostridia	o__Clostridiales	f__Christensenellaceae	g__	s__	0	0	0	0	0	2	0	3	0	2	0	0	0	0	0	1	0	0	0	0	0	0
284d03fe742d4df17b2760609cb556fd	d__Bacteria	p__Firmicutes	c__Clostridia	o__Clostridiales	f__	g__	s__	9	0	0	0	6	0	0	6	4	0	5	0	3	0	0	2	1	4	0	2	1	0
9f02e4428ae1bd76f4ba610ea49d11ec	d__Bacteria	p__Firmicutes	c__Clostridia	o__Clostridiales	f__	g__	s__	0	0	0	0	0	0	0	0	0	0	0	0	0	0	0	0	0	0	0	2	0	0
1e5ebedbd3ae0a3a86e2e75dea921cc0	d__Bacteria	p__Firmicutes	c__Clostridia	o__Clostridiales	f__Christensenellaceae	g__	s__	0	0	8	0	4	3	1	1	0	0	0	0	0	3	1	0	1	0	0	0	4	0
74c440304e691b1a3927b89234b51516	d__Bacteria	p__Firmicutes	c__Clostridia	o__Clostridiales	f__Christensenellaceae	g__	s__	0	0	0	1	0	0	1	0	2	0	2	1	0	2	0	0	1	0	1	0	0	1
7394c5e147dbc5deb7575a9045df3c1e	d__Bacteria	p__Firmicutes	c__Clostridia	o__Clostridiales	f__	g__	s__	0	0	0	4	0	0	0	0	0	0	0	0	0	0	0	0	0	0	0	0	0	0
13e9f10d525b73ece3acdcf91d8f968b	d__Bacteria	p__Firmicutes	c__Clostridia	o__Clostridiales	f__	g__	s__	0	0	0	0	0	0	0	0	0	0	3	0	0	0	0	0	0	0	0	0	3	0
2424ec07bb50a9c7e1cbc10b85db90b2	d__Bacteria	p__Firmicutes	c__Clostridia	o__Clostridiales	f__	g__	s__	0	0	0	0	1	0	0	1	0	1	0	0	0	0	0	0	0	0	0	0	0	0
c316cf81782bc0d9550ad9ad70c66762	d__Bacteria	p__Firmicutes	c__Clostridia	o__Clostridiales	f__	g__	s__	0	0	0	0	1	0	0	0	0	0	0	0	0	0	0	0	0	0	0	0	0	0
a61b52d9ad34b3db4829ed2e5194e580	d__Bacteria	p__Firmicutes	c__Clostridia	o__Clostridiales	f__	g__	s__	0	0	0	0	0	0	0	0	0	0	0	0	1	0	0	0	1	0	0	0	0	0
cf10e0689d25ff3bf38112a141cbb000	d__Bacteria	p__Firmicutes	c__Clostridia	o__Clostridiales	f__Christensenellaceae	g__	s__	0	0	0	0	0	0	0	0	0	0	0	0	0	0	0	0	0	1	0	0	0	0
4a8e719374380d50d6be0293d78a1b49	d__Bacteria	p__Firmicutes	c__Clostridia	o__Clostridiales	f__Christensenellaceae	g__	s__	0	0	0	0	0	0	0	0	5	0	0	0	0	0	0	0	0	0	0	0	0	0
70ad55c789b19383e850beae93c660b3	d__Bacteria	p__Firmicutes	c__Clostridia	o__Clostridiales	f__	g__	s__	0	0	0	0	5	0	0	0	0	0	0	0	1	3	5	0	0	0	0	0	0	0
013831019b06dd27f9cd7ba62103aac3	d__Bacteria	p__Firmicutes	c__Clostridia	o__Clostridiales	f__Christensenellaceae	g__	s__	0	0	0	0	0	0	0	0	0	0	3	4	0	0	0	1	0	0	0	0	0	0
88a9cae9a2fda38bd5ba0f787051fe67	d__Bacteria	p__Firmicutes	c__Clostridia	o__Clostridiales	f__Christensenellaceae	g__	s__	0	0	2	0	0	0	1	0	0	0	0	0	0	1	2	0	0	0	0	0	0	0
4c3c18af6e800e07b95ff8203e2b9278	d__Bacteria	p__Firmicutes	c__Clostridia	o__Clostridiales	f__	g__	s__	0	0	0	0	0	0	0	4	0	4	0	0	0	0	0	0	0	0	0	1	3	3
61559f1eafc4dd11fd431a989e61a562	d__Bacteria	p__Firmicutes	c__Clostridia	o__Clostridiales	f__Christensenellaceae	g__	s__	0	0	0	0	0	0	2	0	3	2	0	0	0	1	0	0	0	0	1	2	0	3
8176f30a6e3217a64696d154148b7ade	d__Bacteria	p__Firmicutes	c__Clostridia	o__Clostridiales	f__Christensenellaceae	g__	s__	0	0	0	0	0	1	0	0	0	0	0	2	0	0	4	0	0	1	0	0	0	1
af171db3109fb252b196f5697001bd0f	d__Bacteria	p__Firmicutes	c__Clostridia	o__Clostridiales	f__Christensenellaceae	g__	s__	0	0	0	0	0	0	0	1	0	0	0	0	0	0	0	0	0	0	0	0	0	0
50f6ae23c9cab9e960f7e9686c7a20b3	d__Bacteria	p__Firmicutes	c__Clostridia	o__Clostridiales	f__Christensenellaceae	g__	s__	0	0	0	0	0	0	0	0	0	4	1	1	1	0	0	0	0	0	0	0	0	7
49f56f337ddc5014d334ed650e607932	d__Bacteria	p__Firmicutes	c__Clostridia	o__Clostridiales	f__Christensenellaceae	g__	s__	0	0	0	0	0	0	2	0	2	0	0	1	0	1	0	0	0	1	0	0	0	0
30fcaf8d7662546b76a6dbce72fe5418	d__Bacteria	p__Firmicutes	c__Clostridia	o__Clostridiales	f__	g__	s__	0	5	0	0	3	0	2	0	0	2	2	3	1	0	0	0	0	1	0	0	0	0
c62a196eac2731f8524146e9c124440f	d__Bacteria	p__Firmicutes	c__Clostridia	o__Clostridiales	f__	g__	s__	0	0	0	0	0	0	0	0	0	0	0	0	0	0	0	0	0	0	0	0	0	3
384d26712df9d34add1f8518c433bf74	d__Bacteria	p__Firmicutes	c__Clostridia	o__Clostridiales	f__	g__	s__	0	0	0	0	0	0	0	0	0	3	0	0	0	0	0	0	0	0	0	0	0	0
4182e8b8a3ecc6126f1996284d55d08b	d__Bacteria	p__Firmicutes	c__Clostridia	o__Clostridiales	f__	g__	s__	0	0	0	0	0	0	0	0	0	0	0	0	0	0	0	0	0	0	0	0	0	8
142cfc302402a0203fcbee722cee0fff	d__Bacteria	p__Firmicutes	c__Clostridia	o__Clostridiales	f__	g__	s__	0	0	0	0	0	0	0	0	0	0	0	6	0	0	0	0	0	0	0	0	0	0
ea8e4278db5f2f8f7153d94275424cf1	d__Bacteria	p__Firmicutes	c__Clostridia	o__Clostridiales	f__	g__	s__	0	0	0	0	0	0	0	0	0	0	1	0	0	0	0	0	0	0	0	0	0	0
aaa9b79b4455c84401b6be96c6cf74ab	d__Bacteria	p__Firmicutes	c__Clostridia	o__Clostridiales	f__	g__	s__	0	0	0	0	0	0	0	0	0	0	0	0	0	0	0	0	0	0	0	0	0	2
4a2c73401112a193dc3d6da52b54d9fb	d__Bacteria	p__Firmicutes	c__Clostridia	o__Clostridiales	f__	g__	s__	0	0	0	0	0	0	0	0	1	5	0	0	0	1	2	0	0	0	0	5	0	4
6c50c0bdd00a6f4a2edd3d43875129d7	d__Bacteria	p__Firmicutes	c__Clostridia	o__Clostridiales	f__	g__	s__	0	0	0	0	0	0	0	0	0	0	0	0	0	1	0	0	0	0	0	0	0	0
b8d1d511be8c0be90303f5dba405e5c7	d__Bacteria	p__Firmicutes	c__Clostridia	o__Clostridiales	f__	g__	s__	0	0	0	0	0	0	0	0	0	0	0	0	0	0	0	0	3	0	0	0	0	0
fc2c2902fb96aee98b3c636932985eab	d__Bacteria	p__Firmicutes	c__Clostridia	o__Clostridiales	f__	g__	s__	0	2	0	0	0	0	0	0	0	0	0	0	0	0	0	0	0	0	0	0	1	0
cf4a26c3b8e0e0966f66d2445e79f14e	d__Bacteria	p__Firmicutes	c__Clostridia	o__Clostridiales	f__	g__	s__	0	0	0	0	0	0	0	0	2	0	0	1	0	0	0	0	0	3	0	0	0	0
caa4605d9ab1b7806afd57ea6150f461	d__Bacteria	p__Firmicutes	c__Clostridia	o__Clostridiales	f__	g__	s__	0	0	0	0	0	0	0	0	0	0	0	0	0	0	1	0	0	0	0	0	0	0
190b1aa89d54b22344df3977ab36b73d	d__Bacteria	p__Firmicutes	c__Clostridia	o__Clostridiales	f__	g__	s__	0	0	0	0	0	0	0	0	0	3	0	0	0	0	0	0	0	0	0	0	0	0
aa4519bb99105ce4bc306b28c703c297	d__Bacteria	p__Firmicutes	c__Clostridia	o__Clostridiales	f__	g__	s__	0	0	0	0	0	0	0	0	0	0	0	0	0	0	0	0	0	0	0	1	0	0
2e6bf9426f11981ed6ea70cd1469d344	d__Bacteria	p__Firmicutes	c__Clostridia	o__Clostridiales	f__Christensenellaceae	g__	s__	0	0	0	2	0	0	0	0	4	0	0	0	0	0	0	0	0	0	0	0	0	0
83a01c922b13e0322a2b2df7b0ca8622	d__Bacteria	p__Firmicutes	c__Clostridia	o__Clostridiales	f__Christensenellaceae	g__	s__	0	0	0	0	0	4	3	0	0	0	0	1	2	0	0	0	0	0	0	0	0	0
0a8c1a3297660d1c8ac7300f3ba92fb1	d__Bacteria	p__Firmicutes	c__Clostridia	o__Clostridiales	f__Christensenellaceae	g__	s__	0	0	5	0	0	0	2	1	2	3	0	2	0	4	4	2	2	4	2	2	4	5
d27ddf98c9657fa26a0e4d846d0b4b2d	d__Bacteria	p__Firmicutes	c__Clostridia	o__Clostridiales	f__Christensenellaceae	g__	s__	0	0	3	10	0	2	0	1	5	0	0	2	0	4	5	0	0	0	0	3	0	13
4359dee6d68e7a38ea22d6cebc3a17a7	d__Bacteria	p__Firmicutes	c__Clostridia	o__Clostridiales	f__Christensenellaceae	g__	s__	0	0	0	1	0	0	0	0	0	0	0	0	0	0	0	0	0	0	0	0	0	0
d03a9467e6ee8ffd6910492f8656f776	d__Bacteria	p__Firmicutes	c__Clostridia	o__Clostridiales	f__Christensenellaceae	g__	s__	0	8	0	0	4	2	0	0	3	5	4	2	0	2	6	2	0	8	4	1	0	0
fe4d21ba43ec877e2967b41ef6f2b851	d__Bacteria	p__Firmicutes	c__Clostridia	o__Clostridiales	f__	g__	s__	0	0	0	0	0	0	0	0	0	0	0	0	0	0	0	0	2	0	0	0	0	0
ea991aa69ea07c9a33b83158bc6cfa13	d__Bacteria	p__Firmicutes	c__Clostridia	o__Clostridiales	f__	g__	s__	0	0	0	0	0	0	0	0	0	0	0	0	0	1	0	0	0	0	0	0	0	0
bd6c74086f6028c0aa71d2c35b28d149	d__Bacteria	p__Firmicutes	c__Clostridia	o__Clostridiales	f__	g__	s__	0	0	0	0	0	0	0	0	0	0	0	0	0	0	0	0	0	0	0	0	0	1
922ef65a1847fea27dc5de2e701aa632	d__Bacteria	p__Firmicutes	c__Clostridia	o__Clostridiales	f__	g__	s__	0	0	0	0	0	0	0	0	0	0	0	0	0	0	0	0	0	0	1	0	0	0
cc74a5569a69d03c6849e0086aa09e96	d__Bacteria	p__Firmicutes	c__Clostridia	o__Clostridiales	f__	g__	s__	0	0	0	0	0	1	0	0	3	2	0	0	0	0	0	0	0	0	0	0	0	0
d629ad17fe98dab135f871b5d246d892	d__Bacteria	p__Firmicutes	c__Clostridia	o__Clostridiales	f__	g__	s__	0	0	0	0	0	0	0	0	0	0	0	1	0	0	0	0	1	0	0	0	1	1
989a7dfef7c60e37e8f2bbe909af420b	d__Bacteria	p__Firmicutes	c__Clostridia	o__Clostridiales	f__	g__	s__	0	0	0	0	0	0	0	0	0	3	0	0	0	0	5	0	0	0	0	0	0	0
8ee4eb8c489b6eb5273eb8916170ba75	d__Bacteria	p__Firmicutes	c__Clostridia	o__Clostridiales	f__	g__	s__	0	0	0	0	0	2	0	0	1	0	1	0	0	0	0	1	0	0	1	0	0	0
6c835ca1bbf02d2ad53fbd63e7ddafc6	d__Bacteria	p__Firmicutes	c__Clostridia	o__Clostridiales	f__	g__	s__	0	0	0	0	0	0	0	0	1	0	0	0	0	0	0	0	0	2	1	0	0	0
db9c7070b960f45bc5623fd252797327	d__Bacteria	p__Firmicutes	c__Clostridia	o__Clostridiales	f__	g__	s__	0	0	0	0	0	1	0	0	0	0	0	0	0	0	0	0	0	0	0	0	0	0
bd27df414011293eefc89e08d3266e65	d__Bacteria	p__Firmicutes	c__Clostridia	o__Clostridiales	f__Christensenellaceae	g__	s__	0	0	0	0	0	0	0	0	0	0	0	2	0	0	0	0	0	0	0	0	0	0
826f8aa601d54df2744ce7e452f22660	d__Bacteria	p__Firmicutes	c__Clostridia	o__Clostridiales	f__Christensenellaceae	g__	s__	0	1	0	0	0	0	0	0	0	0	0	0	0	0	0	0	0	0	0	0	0	0
9a1814fff61469e5d9022b4028efb7eb	d__Bacteria	p__Firmicutes	c__Clostridia	o__Clostridiales	f__Christensenellaceae	g__	s__	0	0	0	0	0	0	0	0	0	3	1	1	0	1	0	0	0	0	0	0	0	0
6df691d45bef1fc7f77c3f93321922ec	d__Bacteria	p__Firmicutes	c__Clostridia	o__Clostridiales	f__Christensenellaceae	g__	s__	0	0	0	0	0	0	1	0	1	0	0	0	0	0	0	0	0	0	0	0	0	0
4b56c1ef67cf9dafef9ffba09e123416	d__Bacteria	p__Firmicutes	c__Clostridia	o__Clostridiales	f__Christensenellaceae	g__	s__	0	0	0	0	0	0	0	0	0	0	0	0	0	0	1	0	0	0	0	0	0	0
f88e8d8db2d14aff99b65b922ff63782	d__Bacteria	p__Firmicutes	c__Clostridia	o__Clostridiales	f__Christensenellaceae	g__	s__	8	11	0	1	7	6	2	3	6	2	6	2	6	10	3	7	9	4	3	9	3	1
5c71b58197d71bfbeaac8099a8fe53d7	d__Bacteria	p__Firmicutes	c__Clostridia	o__Clostridiales	f__Christensenellaceae	g__	s__	10	4	6	0	0	4	3	1	0	0	3	1	3	3	4	0	4	3	7	16	2	0
f2857b78cc71e87f957acc825f8fa8f3	d__Bacteria	p__Firmicutes	c__Clostridia	o__Clostridiales	f__	g__	s__	4	0	1	0	0	0	0	0	0	0	0	1	1	1	0	4	2	3	2	6	5	0
2c0b30eb7c355d9ee1b7f8d25185e615	d__Bacteria	p__Firmicutes	c__Clostridia	o__Clostridiales	f__	g__	s__	5	7	0	9	2	1	6	2	2	1	0	4	6	4	4	3	1	0	0	3	1	0
183ce5646860d05cea752af254a4a650	d__Bacteria	p__Firmicutes	c__Clostridia	o__Clostridiales	f__	g__	s__	0	0	0	0	0	0	0	0	0	1	0	0	3	1	3	1	0	0	0	0	0	0
d453168e387dbb8ef8b2871e164940f4	d__Bacteria	p__Firmicutes	c__Clostridia	o__Clostridiales	f__Christensenellaceae	g__	s__	7	0	0	3	0	4	4	3	0	1	0	2	0	2	0	1	1	2	6	2	0	0
0122ce9c6bad25e5f356d5b66a65d644	d__Bacteria	p__Firmicutes	c__Clostridia	o__Clostridiales	f__	g__	s__	2	1	0	0	2	0	0	0	0	0	0	0	1	0	0	0	0	0	0	0	7	0
ee59a59308a1f013f234114ba37e5a52	d__Bacteria	p__Firmicutes	c__Clostridia	o__Clostridiales	f__	g__	s__	0	0	0	2	0	0	0	0	0	0	0	0	0	0	0	0	0	0	0	0	0	0
3eb2217d8349a27e8e765378a8cea939	d__Bacteria	p__Firmicutes	c__Clostridia	o__Clostridiales	f__	g__	s__	0	0	0	0	0	0	0	0	0	0	0	0	0	0	0	0	0	0	0	0	0	1
d32d8dbebf324988a73ee72492021dd7	d__Bacteria	p__Firmicutes	c__Clostridia	o__Clostridiales	f__	g__	s__	4	0	0	4	0	0	2	1	0	0	1	2	0	0	0	0	0	0	1	0	3	2
6eba4c5dd0395cef4924a8fbbb69f316	d__Bacteria	p__Firmicutes	c__Clostridia	o__Clostridiales	f__	g__	s__	0	0	0	0	0	0	0	0	0	0	0	0	0	0	3	0	0	8	0	0	0	0
3e6af0541ebb58d3c914d1b57a29693c	d__Bacteria	p__Firmicutes	c__Clostridia	o__Clostridiales	f__	g__	s__	0	0	0	0	0	0	0	0	0	0	0	0	0	1	0	0	0	0	0	0	0	0
e41951fbb0313454495a230a07c5521b	d__Bacteria	p__Firmicutes	c__Clostridia	o__Clostridiales	f__	g__	s__	0	0	0	0	0	2	0	0	0	0	0	0	0	0	0	0	0	0	0	0	0	0
59e98eb0a417275028bbad925058ee21	d__Bacteria	p__Firmicutes	c__Clostridia	o__Clostridiales	f__	g__	s__	0	0	0	0	0	0	0	0	1	0	0	0	0	0	0	0	0	0	0	0	0	0
ab9ceecde322afbd70b054082c6dce44	d__Bacteria	p__Firmicutes	c__Clostridia	o__Clostridiales	f__	g__	s__	0	0	0	2	2	0	0	1	0	2	0	0	0	1	0	0	0	0	0	0	0	0
98172d477d2c5b39adc9d87b654a0219	d__Bacteria	p__Firmicutes	c__Clostridia	o__Clostridiales	f__	g__	s__	0	0	0	0	3	3	0	0	0	0	0	1	0	0	3	0	2	0	1	0	0	2
60934f486288b530b8d3ecb3f6f6f30f	d__Bacteria	p__Firmicutes	c__Clostridia	o__Clostridiales	f__	g__	s__	0	0	0	0	0	0	0	0	0	0	0	0	2	4	0	0	0	0	0	2	0	0
27f9530f5d152e67eb373dba8bccd963	d__Bacteria	p__Firmicutes	c__Clostridia	o__Clostridiales	f__Christensenellaceae	g__	s__	6	0	21	2	0	6	3	0	1	4	2	0	7	1	5	2	2	0	2	2	7	0
39583d237765b7fe4c985acd919b0329	d__Bacteria	p__Firmicutes	c__Clostridia	o__Clostridiales	f__Christensenellaceae	g__	s__	0	3	0	0	0	1	0	0	1	0	0	0	0	0	0	0	0	1	0	0	0	0
b02b7a09b82c805cfc0e93c789556867	d__Bacteria	p__Firmicutes	c__Clostridia	o__Clostridiales	f__Christensenellaceae	g__	s__	1	0	0	0	0	0	0	1	0	2	0	0	1	0	4	0	0	0	0	0	0	0
eafeacdce60726fcaca06420b91b97b0	d__Bacteria	p__Firmicutes	c__Clostridia	o__Clostridiales	f__Christensenellaceae	g__	s__	1	0	0	3	0	0	0	0	0	0	0	0	2	0	2	0	0	4	0	0	0	0
2684cc19062ce8bda64ea800bc67749b	d__Bacteria	p__Firmicutes	c__Clostridia	o__Clostridiales	f__Christensenellaceae	g__	s__	0	0	0	0	0	0	0	0	0	0	0	0	0	1	0	1	0	0	1	1	0	0
b0759d8e23ae37fb4b4658d2ca5e9742	d__Bacteria	p__Firmicutes	c__Clostridia	o__Clostridiales	f__Christensenellaceae	g__	s__	0	0	0	0	0	0	0	0	4	0	1	0	0	0	0	0	0	0	0	0	0	0
e4dae6697d5e0ca30d64bcb4eb212ef4	d__Bacteria	p__Firmicutes	c__Clostridia	o__Clostridiales	f__Christensenellaceae	g__	s__	0	0	0	0	0	0	0	0	0	0	0	0	0	0	0	0	0	0	0	1	0	0
f577966ca75b414c23a9a2691c590d5b	d__Bacteria	p__Firmicutes	c__Clostridia	o__Clostridiales	f__Christensenellaceae	g__	s__	0	0	0	0	0	0	0	0	0	0	0	0	0	2	4	0	0	0	0	0	0	2
b02f0b38b490520529a0e895bc0378f3	d__Bacteria	p__Firmicutes	c__Clostridia	o__Clostridiales	f__Christensenellaceae	g__	s__	3	0	5	0	8	2	1	3	0	2	3	0	1	2	2	4	0	1	2	6	1	0
bc3fcbe1ddbe3a4b31b60c5eb5b8ddce	d__Bacteria	p__Firmicutes	c__Clostridia	o__Clostridiales	f__Christensenellaceae	g__	s__	1	0	0	9	2	0	1	7	0	0	0	0	4	1	0	1	2	0	2	0	0	0
54ae6c0465199733f18da2d178beb049	d__Bacteria	p__Firmicutes	c__Clostridia	o__Clostridiales	f__	g__	s__	0	0	3	0	0	2	0	0	3	0	2	3	0	0	0	0	0	0	1	0	0	4
ae0bb7236abb8133941826e7588d1f4f	d__Bacteria	p__Firmicutes	c__Clostridia	o__Clostridiales	f__	g__	s__	0	0	0	0	0	0	1	0	2	0	0	0	0	0	0	1	1	0	0	0	0	0
dd3346156e7985980c58fe4a402cddaa	d__Bacteria	p__Firmicutes	c__Clostridia	o__Clostridiales	f__	g__	s__	0	0	0	0	2	0	2	0	0	5	0	0	0	1	0	0	0	0	0	1	0	0
418eb9ba61e58e163f1d0cfe9446b010	d__Bacteria	p__Firmicutes	c__Clostridia	o__Clostridiales	f__	g__	s__	0	0	0	5	0	0	1	1	0	2	0	0	0	0	1	0	0	0	0	4	0	3
6989e155b630cef6eb32c292dc3026b2	d__Bacteria	p__Firmicutes	c__Clostridia	o__Clostridiales	f__	g__	s__	0	0	0	5	0	7	0	6	19	6	1	3	0	0	0	2	2	6	4	3	0	7
a6de064a6e47d5ba71178c93150fd246	d__Bacteria	p__Firmicutes	c__Clostridia	o__Clostridiales	f__	g__	s__	0	0	0	9	0	0	2	3	0	3	1	1	2	0	0	1	0	0	4	0	1	0
3d30e18ad87432d1ff9d7857758b08de	d__Bacteria	p__Firmicutes	c__Clostridia	o__Clostridiales	f__	g__	s__	0	0	3	0	0	0	0	0	1	0	0	0	0	0	1	0	0	0	0	0	2	1
cc39313c22b9f3706b4b62e0b9d9bcff	d__Bacteria	p__Firmicutes	c__Clostridia	o__Clostridiales	f__	g__	s__	0	0	0	0	0	0	0	0	0	0	0	0	0	0	0	0	0	0	0	4	0	0
22a850b8ff0997b4d8e103f10423a84d	d__Bacteria	p__Firmicutes	c__Clostridia	o__Clostridiales	f__	g__	s__	0	0	0	0	0	0	0	0	0	0	0	0	0	0	3	0	0	0	0	0	0	4
a17015f78eb20deb2d16fee6dbba9b70	d__Bacteria	p__Firmicutes	c__Clostridia	o__Clostridiales	f__	g__	s__	0	0	0	0	0	0	0	0	0	0	0	0	0	0	0	0	0	0	0	0	0	2
91185ff9cc2f7f6f88be07fa66d94303	d__Bacteria	p__Firmicutes	c__Clostridia	o__Clostridiales	f__	g__	s__	0	0	0	0	0	0	0	0	0	0	0	0	0	0	0	0	0	0	1	0	0	0
b476490c477ecf9182ba2781ae1e4912	d__Bacteria	p__Firmicutes	c__Clostridia	o__Clostridiales	f__	g__	s__	0	0	0	0	0	0	0	0	0	0	0	0	0	0	0	0	0	0	0	9	0	0
3fccacd5121873b5d732ab58ed2290b5	d__Bacteria	p__Firmicutes	c__Clostridia	o__Clostridiales	f__	g__	s__	5	1	0	0	4	2	0	5	2	0	0	2	5	1	0	0	1	0	3	1	2	0
e1ec6aeb8a762cdbe4a78fab67ffe3cf	d__Bacteria	p__Firmicutes	c__Clostridia	o__Clostridiales	f__	g__	s__	0	0	0	0	0	0	0	0	0	1	0	0	1	0	0	0	0	0	0	0	0	0
02d736d48dcaadbfefd956737c2d91fe	d__Bacteria	p__Firmicutes	c__Clostridia	o__Clostridiales	f__	g__	s__	0	0	0	2	0	0	2	5	1	0	0	1	0	9	0	3	0	0	3	0	1	0
8bc076a845d320630eff5ce1c75f2f59	d__Bacteria	p__Firmicutes	c__Clostridia	o__Clostridiales	f__	g__	s__	0	0	0	0	1	0	0	0	0	2	1	0	0	1	4	0	0	0	1	0	1	0
b4a7a3a6e39996154761a1dc26052028	d__Bacteria	p__Firmicutes	c__Clostridia	o__Clostridiales	f__	g__	s__	0	0	0	0	0	0	0	0	0	0	0	0	0	0	0	0	0	0	0	3	3	0
645ed499263ec0abd3b072bbaf9151a0	d__Bacteria	p__Firmicutes	c__Clostridia	o__Clostridiales	f__	g__	s__	10	4	0	0	0	0	0	1	1	0	0	0	0	1	0	1	0	6	6	0	2	0
156c4e7a5bab2d25f9c9d6b1d60596dc	d__Bacteria	p__Firmicutes	c__Clostridia	o__Clostridiales	f__	g__	s__	0	0	0	0	0	0	0	0	0	0	0	0	1	0	0	0	0	0	0	0	0	2
55f79ede86c391d29202f4fc58ade331	d__Bacteria	p__Firmicutes	c__Clostridia	o__Clostridiales	f__	g__	s__	4	0	2	0	0	0	0	1	0	0	2	1	1	0	0	1	0	0	2	0	3	0
127c5a5d54ce6fbaef83a5d9d19e3559	d__Bacteria	p__Firmicutes	c__Clostridia	o__Clostridiales	f__	g__	s__	0	0	0	0	0	2	0	0	1	0	1	0	0	0	0	0	1	4	2	1	0	0
0404dae36cba401fe5d76e7ed3eae95a	d__Bacteria	p__Firmicutes	c__Clostridia	o__Clostridiales	f__	g__	s__	9	6	7	3	0	2	5	3	2	1	1	0	2	0	1	0	0	1	1	1	0	0
b5d204c9e9fd9871a39d442f03a09b0e	d__Bacteria	p__Firmicutes	c__Clostridia	o__Clostridiales	f__	g__	s__	0	0	0	0	0	0	0	0	0	0	0	0	0	0	0	0	0	0	0	0	0	1
7a30022ee3a1df8db396e2423a91af4a	d__Bacteria	p__Firmicutes	c__Clostridia	o__Clostridiales	f__	g__	s__	0	0	0	0	0	0	0	1	0	0	1	1	2	0	2	1	0	0	0	0	0	0
969b38a72cb3e891a1a2d27ebba5e6d3	d__Bacteria	p__Firmicutes	c__Clostridia	o__Clostridiales	f__	g__	s__	2	0	0	0	0	0	0	0	1	4	0	1	0	0	0	0	1	0	0	4	5	0
4763df204905767c8c90d0f63c48212b	d__Bacteria	p__Firmicutes	c__Clostridia	o__Clostridiales	f__	g__	s__	0	0	0	0	0	0	0	3	0	0	0	0	0	3	0	0	0	0	0	0	3	0
5931c1246ed940b9f4aae611e8a7ffdf	d__Bacteria	p__Firmicutes	c__Clostridia	o__Clostridiales	f__	g__	s__	7	0	0	3	0	4	1	0	0	0	0	0	0	0	0	0	1	0	2	0	0	0
9d4aaa1b0cbdef0a4c13169fba004f03	d__Bacteria	p__Firmicutes	c__Clostridia	o__Clostridiales	f__	g__	s__	0	0	0	0	0	0	0	2	0	0	0	0	0	3	2	0	0	0	0	0	4	0
6e7cd3113e893ba05c07ba82d98462f8	d__Bacteria	p__Firmicutes	c__Clostridia	o__Clostridiales	f__	g__	s__	0	0	0	0	0	0	0	0	0	0	0	1	5	0	0	0	0	0	0	1	0	0
742524008fded2b7ee404fd594292b7c	d__Bacteria	p__Firmicutes	c__Clostridia	o__Clostridiales	f__	g__	s__	2	0	2	0	5	2	3	0	0	4	3	0	0	1	1	0	3	0	3	4	8	0
c41aaf2af1c88e9d1453d555330c11a5	d__Bacteria	p__Firmicutes	c__Clostridia	o__Clostridiales	f__	g__	s__	0	0	0	0	0	0	0	5	0	4	0	0	0	3	0	0	3	0	2	2	0	2
f7d8584fb4b9ec87aec3c78c5ae7d7ea	d__Bacteria	p__Firmicutes	c__Clostridia	o__Clostridiales	f__Christensenellaceae	g__	s__	2	0	0	0	0	1	0	0	2	0	0	0	0	0	1	0	0	1	0	0	0	0
5a6227e66464b64d94765dc9dcef8d7e	d__Bacteria	p__Firmicutes	c__Clostridia	o__Clostridiales	f__	g__	s__	1	0	0	0	0	1	0	0	0	0	1	0	0	0	0	3	1	0	0	0	2	0
48966bcdcb6f0f4f26dc73cd63efdddf	d__Bacteria	p__Firmicutes	c__Clostridia	o__Clostridiales	f__Christensenellaceae	g__	s__	1	1	2	0	0	0	0	0	0	0	0	0	1	0	1	0	0	0	1	0	0	0
fe023a8c8333605f83d08573d6db2af5	d__Bacteria	p__Firmicutes	c__Clostridia	o__Clostridiales	f__Christensenellaceae	g__	s__	0	0	0	0	0	0	0	0	1	0	2	0	0	0	1	0	0	0	0	0	0	2
65efaa9921748ef90a19ca9a1f2bb780	d__Bacteria	p__Firmicutes	c__Clostridia	o__Clostridiales	f__Christensenellaceae	g__	s__	0	0	5	6	0	0	0	3	5	3	1	0	0	0	0	7	0	7	2	2	3	1
ab5dd19b7dfc86c5cb5873ce18db735d	d__Bacteria	p__Firmicutes	c__Clostridia	o__Clostridiales	f__Christensenellaceae	g__	s__	0	0	3	1	1	1	0	0	4	0	0	3	2	1	2	0	0	0	0	0	0	0
88d9e9ca3f01dd78f0c33ee1eea14156	d__Bacteria	p__Firmicutes	c__Clostridia	o__Clostridiales	f__	g__	s__	0	0	0	0	0	0	0	0	0	1	0	0	0	0	0	0	0	0	0	0	0	0
ad9e486fef174b0c1ca23195d64625d1	d__Bacteria	p__Firmicutes	c__Clostridia	o__Clostridiales	f__	g__	s__	0	1	0	0	0	0	0	0	0	0	0	0	0	0	0	0	0	0	0	0	0	0
e718c88622f0ae1000fd1b975882f28c	d__Bacteria	p__Firmicutes	c__Clostridia	o__Clostridiales	f__	g__	s__	0	0	0	0	0	0	0	0	0	0	0	0	0	0	0	0	1	0	0	0	0	0
cafdfd9922851d89dbe43cbfed0ecfc6	d__Bacteria	p__Firmicutes	c__Clostridia	o__	f__	g__	s__	0	0	0	0	0	0	0	0	0	0	0	0	0	0	0	0	0	1	0	0	0	0
cd4698ccfac9f1dedd4263a51fd7b6cb	d__Bacteria	p__Firmicutes	c__Clostridia	o__Clostridiales	f__	g__	s__	0	0	0	0	0	1	0	0	0	0	0	0	0	0	0	0	0	0	0	0	0	0
8191361f7d29b4003f91da36bc0af12f	d__Bacteria	p__Firmicutes	c__Clostridia	o__Clostridiales	f__	g__	s__	0	0	0	0	0	0	0	0	0	0	0	0	2	0	0	0	0	0	0	0	0	0
dea3e5efe0c127d0641a9f005a6bfba0	d__Bacteria	p__Firmicutes	c__Clostridia	o__Clostridiales	f__Christensenellaceae	g__	s__	0	0	0	0	0	0	0	0	0	0	0	2	0	0	0	0	0	0	0	0	0	0
c2c2dd061f17f506093296602e3884e3	d__Bacteria	p__Firmicutes	c__Clostridia	o__Clostridiales	f__Christensenellaceae	g__	s__	2	0	0	0	0	4	5	6	4	4	4	0	5	6	4	2	8	0	5	0	3	0
681bc6719174d7556e9bf54bcef2c5e7	d__Bacteria	p__Firmicutes	c__Clostridia	o__Clostridiales	f__Christensenellaceae	g__	s__	4	5	8	3	1	0	1	4	4	0	2	4	3	1	1	1	2	0	0	0	9	0
ae9e14a6326aea968e32dfd14757c1a7	d__Bacteria	p__Firmicutes	c__Clostridia	o__Clostridiales	f__Christensenellaceae	g__	s__	1	3	0	0	0	0	1	0	2	1	0	0	1	2	0	0	0	0	0	0	0	6
7b54d62422a3ea7be6736eb54724fffb	d__Bacteria	p__Firmicutes	c__Clostridia	o__Clostridiales	f__Christensenellaceae	g__	s__	3	6	21	5	1	0	3	0	7	0	2	5	3	0	0	0	0	0	0	0	0	0
880dbccdada19643107f72189dddef51	d__Bacteria	p__Firmicutes	c__Clostridia	o__Clostridiales	f__Christensenellaceae	g__	s__	0	0	0	0	0	0	0	0	0	0	0	0	0	0	2	1	0	0	0	0	0	0
2e09362d808f5dec16362ffe81dbbd5a	d__Bacteria	p__Firmicutes	c__Clostridia	o__Clostridiales	f__Christensenellaceae	g__	s__	0	0	3	0	0	0	6	0	3	0	0	0	6	0	0	0	0	0	0	0	0	0
ebe56f630760833e9c37ccb0e4754a39	d__Bacteria	p__Firmicutes	c__Clostridia	o__Clostridiales	f__Christensenellaceae	g__	s__	0	0	0	0	0	0	0	0	0	0	0	0	8	0	0	0	0	0	0	0	0	0
b6be951f8b04105dfcabe5740ffaf2cf	d__Bacteria	p__Firmicutes	c__Clostridia	o__Clostridiales	f__Christensenellaceae	g__	s__	0	0	0	0	0	0	0	2	0	0	1	1	0	3	0	1	0	0	0	3	0	0
1d554818d15bd7c4bef26de9f8194c5a	d__Bacteria	p__Firmicutes	c__Clostridia	o__Clostridiales	f__Christensenellaceae	g__	s__	7	0	0	0	0	0	0	3	0	0	0	0	0	1	9	4	2	0	3	3	0	0
ea2560918dfe12ea74a0763399d4dacc	d__Bacteria	p__Firmicutes	c__Clostridia	o__Clostridiales	f__Christensenellaceae	g__	s__	0	0	0	0	0	0	0	0	0	0	0	0	0	0	0	0	0	0	0	1	0	9
62db73feb5d162a0333c9f4ea53bbe93	d__Bacteria	p__Firmicutes	c__Clostridia	o__Clostridiales	f__Christensenellaceae	g__	s__	0	0	0	0	5	0	0	0	0	0	0	0	0	0	0	0	1	0	7	1	0	0
ba4d11fe653d0a24845059de1f6f8590	d__Bacteria	p__Firmicutes	c__Clostridia	o__Clostridiales	f__Christensenellaceae	g__	s__	0	0	0	0	1	0	0	0	0	0	0	0	0	3	0	0	0	0	4	1	0	0
dcae8b6930cf9b86a378fec7d2f6877a	d__Bacteria	p__Firmicutes	c__Clostridia	o__Clostridiales	f__Christensenellaceae	g__	s__	0	0	0	5	0	0	0	0	0	0	0	0	0	0	0	0	0	0	0	0	0	0
dbcce8ea34cc8ce401f0df4e816b6c02	d__Bacteria	p__Firmicutes	c__Clostridia	o__Clostridiales	f__Christensenellaceae	g__	s__	0	0	0	0	0	0	0	0	0	0	0	3	0	0	0	0	0	0	0	0	0	0
78653236d54b8b09925711e2c8b99b7c	d__Bacteria	p__Firmicutes	c__Clostridia	o__Clostridiales	f__Christensenellaceae	g__	s__	0	0	0	0	0	0	0	0	0	0	2	0	0	0	0	0	0	0	0	0	0	0
86c82fd2176be6f3ac32058cc0039a91	d__Bacteria	p__Firmicutes	c__Clostridia	o__Clostridiales	f__Christensenellaceae	g__	s__	0	0	0	0	0	0	0	0	3	0	0	0	0	0	0	0	0	0	0	0	0	3
ef81124e96b21691b582a5ff12e733dd	d__Bacteria	p__Firmicutes	c__Clostridia	o__Clostridiales	f__Christensenellaceae	g__	s__	0	0	0	0	0	0	0	0	0	4	0	0	0	0	0	0	0	0	0	0	0	0
1d315816a21e6aab29a5b8ba6f341c84	d__Bacteria	p__Firmicutes	c__Clostridia	o__Clostridiales	f__Christensenellaceae	g__	s__	0	0	0	0	0	0	0	0	1	0	0	0	0	0	0	0	0	0	0	0	0	0
02c458c539f4a3426abef4990bdc50fa	d__Bacteria	p__Firmicutes	c__Clostridia	o__Clostridiales	f__Christensenellaceae	g__	s__	0	0	0	0	0	0	0	0	0	0	0	6	0	0	0	0	0	0	0	0	0	0
07c2ff2f352d7b5537d6a0c0f2546071	d__Bacteria	p__Firmicutes	c__Clostridia	o__Clostridiales	f__Christensenellaceae	g__	s__	0	0	0	0	0	0	0	0	0	0	0	0	0	0	0	3	0	0	0	0	0	0
2f9197683c4e2225931c59099e689652	d__Bacteria	p__Firmicutes	c__Clostridia	o__Clostridiales	f__Christensenellaceae	g__	s__	0	0	11	17	0	0	6	0	1	0	4	0	0	1	0	0	0	0	0	0	0	0
19c2e350b7afc0b8d13a3375ac1597f9	d__Bacteria	p__Firmicutes	c__Clostridia	o__Clostridiales	f__Christensenellaceae	g__	s__	0	0	0	7	0	0	0	0	0	1	0	0	0	3	12	0	0	0	4	0	0	0
4475705a7bc8381b43b3e15176fe00d8	d__Bacteria	p__Firmicutes	c__Clostridia	o__Clostridiales	f__Christensenellaceae	g__	s__	0	0	0	0	0	0	0	0	0	0	0	0	0	3	0	0	0	0	0	0	0	0
a55e169b1ef451af877e90bf35e594c6	d__Bacteria	p__Firmicutes	c__Clostridia	o__Clostridiales	f__Christensenellaceae	g__	s__	5	2	3	0	12	2	0	3	2	4	3	0	8	27	0	0	4	10	0	13	0	5
b990993c9e9868bbd5246001d1fdd8b6	d__Bacteria	p__Firmicutes	c__Clostridia	o__Clostridiales	f__Christensenellaceae	g__	s__	0	0	0	0	11	0	1	0	2	1	3	0	5	18	4	0	0	8	1	9	8	0
50ea8cc1d08a009d20225f75ef47c0ea	d__Bacteria	p__Firmicutes	c__Clostridia	o__Clostridiales	f__Christensenellaceae	g__	s__	0	0	0	11	0	0	0	0	2	0	2	3	0	2	0	0	0	0	0	0	1	0
2d8ebf67dc36e7cc8d29f55e6b2f880c	d__Bacteria	p__Firmicutes	c__Clostridia	o__Clostridiales	f__	g__	s__	0	0	0	0	0	0	0	0	0	0	0	0	0	2	0	0	0	0	0	0	0	0
ef7e5db4712999ad1587159da133786b	d__Bacteria	p__Firmicutes	c__Clostridia	o__Clostridiales	f__	g__	s__	0	0	0	0	0	0	0	0	0	0	0	0	0	5	0	0	0	0	0	0	0	0
69bb55d972686312fcde4436263fc936	d__Bacteria	p__Firmicutes	c__	o__	f__	g__	s__	0	0	0	0	0	0	0	0	0	0	0	0	0	0	0	0	1	0	0	0	0	0
bfc379bc9389c207fca20d33f783e9ee	d__Bacteria	p__Firmicutes	c__Clostridia	o__Clostridiales	f__	g__	s__	0	0	0	0	0	0	0	0	0	0	0	0	0	0	0	2	0	0	0	0	0	0
43ac1bd7a68d9646af582ceeb9d90786	d__Bacteria	p__Firmicutes	c__	o__	f__	g__	s__	0	0	0	0	0	0	0	0	0	0	0	0	0	0	1	0	0	0	0	0	0	0
a0755ef3af3999ea01c293cb8514eb9a	d__Bacteria	p__Firmicutes	c__Clostridia	o__Clostridiales	f__	g__	s__	0	0	0	0	0	0	0	0	0	0	0	0	3	0	0	0	0	0	0	0	0	0
2f8ad66608f3b0b4c0760f30b09c9628	d__Bacteria	p__Spirochaetes	c__Spirochaetes	o__Spirochaetales	f__Spirochaetaceae	g__Treponema	s__	0	0	0	0	0	0	0	0	0	1	0	0	0	0	0	0	0	0	0	0	0	0
d205b12093922f316ef2d5a39fd8b18a	d__Bacteria	p__Firmicutes	c__Clostridia	o__Clostridiales	f__	g__	s__	0	3	0	0	0	0	0	0	0	0	0	0	0	0	0	0	0	0	0	0	0	0
6bed7159aae23d19d1db8d7c43c4a238	d__Bacteria	p__Firmicutes	c__Clostridia	o__Clostridiales	f__	g__	s__	0	0	0	0	3	0	0	0	5	4	1	0	0	9	2	0	0	2	2	2	0	0
60a585ca1c5de1181e4e7d515942112b	d__Bacteria	p__Firmicutes	c__Clostridia	o__Clostridiales	f__	g__	s__	0	0	0	1	0	0	0	0	0	0	0	0	0	0	0	0	0	0	0	0	0	0
89448434b719357f5927a76384bbd3db	d__Bacteria	p__Firmicutes	c__Clostridia	o__Clostridiales	f__	g__	s__	0	0	0	0	0	0	0	0	0	4	2	2	0	2	0	0	0	2	5	0	2	0
019ae61bac756f00eae2e59ec467233f	d__Bacteria	p__Firmicutes	c__Clostridia	o__Clostridiales	f__	g__	s__	1	0	0	0	0	0	0	0	0	0	0	0	0	0	0	0	0	0	0	0	0	0
facdcec676810e65756934f908c943ee	d__Bacteria	p__Firmicutes	c__Clostridia	o__Clostridiales	f__	g__	s__	0	0	0	0	0	0	0	0	0	0	0	0	0	0	0	0	0	0	1	0	0	0
75cc696aafd9a3858cc9eed554ac32bf	d__Bacteria	p__Firmicutes	c__Clostridia	o__Clostridiales	f__Christensenellaceae	g__	s__	0	0	0	0	0	1	2	0	2	0	1	1	0	0	0	0	0	0	1	0	0	0
a569a6cf20eacaaddb69c2764579937f	d__Bacteria	p__Firmicutes	c__Clostridia	o__Clostridiales	f__Christensenellaceae	g__	s__	0	1	0	0	0	0	0	0	0	2	0	0	0	0	0	0	0	0	0	0	2	0
62c666b2f3416f8f3b583a5fbe4e1568	d__Bacteria	p__Firmicutes	c__Clostridia	o__Clostridiales	f__Christensenellaceae	g__	s__	0	0	0	0	0	0	0	0	0	0	0	0	0	0	0	1	0	0	0	0	0	0
150016e6c288b685a361a87b4131bfff	d__Bacteria	p__Firmicutes	c__Clostridia	o__Clostridiales	f__Christensenellaceae	g__	s__	0	0	0	0	0	0	0	0	2	0	0	3	0	0	0	0	0	0	0	0	0	0
0f49fe738cc6e60216fad60794f5b57b	d__Bacteria	p__Firmicutes	c__Clostridia	o__Clostridiales	f__Christensenellaceae	g__	s__	0	0	0	0	0	0	2	0	0	0	0	0	0	0	0	0	0	0	0	0	0	0
807e56aba602818788b84249fb1ffee1	d__Bacteria	p__Firmicutes	c__Clostridia	o__Clostridiales	f__Christensenellaceae	g__	s__	0	0	0	0	0	0	0	0	0	0	1	1	0	0	10	0	0	0	0	2	0	0
32e4a4ebfd4df0d089eb8dff40c8c92f	d__Bacteria	p__Firmicutes	c__Clostridia	o__Clostridiales	f__Christensenellaceae	g__	s__	0	0	4	0	0	1	3	0	0	0	0	1	1	0	0	1	0	0	0	0	1	3
b98e6cd7af4923c584af10c5f07810b3	d__Bacteria	p__Firmicutes	c__Clostridia	o__Clostridiales	f__Christensenellaceae	g__	s__	0	0	0	2	0	0	0	0	3	3	0	1	0	0	0	0	0	0	2	2	0	0
3f37e36d0ebd65bc77211db44644ae23	d__Bacteria	p__Firmicutes	c__Clostridia	o__Clostridiales	f__Christensenellaceae	g__	s__	0	0	0	0	0	0	1	3	0	0	0	2	0	0	0	0	0	0	0	0	1	1
3670beb051bd6465fd53ed43118cb98e	d__Bacteria	p__Firmicutes	c__Clostridia	o__Clostridiales	f__Christensenellaceae	g__	s__	0	0	0	4	0	0	0	0	2	1	0	2	0	0	0	0	1	4	2	0	0	0
c7227509c564e3e3d9209147ea5a0ded	d__Bacteria	p__Firmicutes	c__Clostridia	o__Clostridiales	f__Christensenellaceae	g__	s__	0	0	1	0	0	0	0	0	1	0	0	0	0	0	1	0	0	0	1	0	2	0
e100651200299b1040509a38272caf2d	d__Bacteria	p__Firmicutes	c__Clostridia	o__Clostridiales	f__	g__	s__	0	0	0	0	0	0	0	0	0	0	0	0	0	0	0	3	0	0	0	0	0	0
6464a1cd6486ac0ea027be0245b20d63	d__Bacteria	p__Firmicutes	c__Clostridia	o__Clostridiales	f__	g__	s__	0	0	0	0	0	0	0	0	0	0	0	0	0	0	0	0	0	0	0	0	0	3
68b2f08617c6f77e067ec1b5086699ac	d__Bacteria	p__Firmicutes	c__Clostridia	o__Clostridiales	f__Lachnospiraceae	g__	s__	0	0	0	0	0	0	0	0	0	0	0	0	0	0	1	0	0	0	0	0	0	0
91cb89f0421f772e38bcd28aaad9160d	d__Bacteria	p__Firmicutes	c__Clostridia	o__Clostridiales	f__	g__	s__	0	0	0	0	0	0	2	0	0	0	0	0	0	0	0	0	0	0	0	0	0	0
3c1c0a6f603d69c4a21bf1855ce7d77c	d__Bacteria	p__Firmicutes	c__Clostridia	o__Clostridiales	f__Ruminococcaceae	g__Ruminococcus	s__	0	0	0	0	0	0	0	0	1	0	0	0	0	0	0	0	0	0	0	0	0	0
189f5fc782070d41a2132dd480f94476	d__Bacteria	p__Firmicutes	c__Clostridia	o__Clostridiales	f__Ruminococcaceae	g__Ruminococcus	s__	0	0	0	0	0	1	0	0	0	0	0	1	0	0	0	0	0	0	0	0	1	0
c9f192b671218201b0436f7fcaa1e43f	d__Bacteria	p__Firmicutes	c__Clostridia	o__Clostridiales	f__Ruminococcaceae	g__Ruminococcus	s__	0	0	0	0	0	0	0	0	0	1	0	0	1	0	0	0	1	1	0	0	0	0
bb68ccccf311e993e2da5206373a29f1	d__Bacteria	p__Firmicutes	c__Clostridia	o__Clostridiales	f__Ruminococcaceae	g__	s__	0	0	0	0	0	0	0	0	0	1	0	0	0	0	0	1	0	0	0	0	0	0
0bb5b4e572002f2e6e5d0fe1d213cf43	d__Bacteria	p__Firmicutes	c__Clostridia	o__Clostridiales	f__Ruminococcaceae	g__Ruminococcus	s__	0	0	0	0	0	0	0	0	0	0	0	3	0	0	0	0	0	0	0	0	0	0
87b29fe35d9d7032ce015c9a8077b02c	d__Bacteria	p__Firmicutes	c__Clostridia	o__Clostridiales	f__Ruminococcaceae	g__	s__	0	0	0	0	0	2	0	0	0	0	0	0	1	0	0	0	2	0	1	0	2	1
b34247ff36103e8f4fa11399e8aa72ae	d__Bacteria	p__Firmicutes	c__Clostridia	o__Clostridiales	f__Ruminococcaceae	g__	s__	0	0	0	0	0	0	0	0	0	0	2	0	0	0	0	0	0	0	0	0	0	0
1ff10a1025576cfbb4ad74fe8af8e60d	d__Bacteria	p__Firmicutes	c__Clostridia	o__Clostridiales	f__Ruminococcaceae	g__	s__	0	0	0	0	0	0	1	0	0	0	0	0	0	0	0	0	0	0	0	0	0	0
8029101da92bfdec375cd83382b238db	d__Bacteria	p__Firmicutes	c__Clostridia	o__Clostridiales	f__Ruminococcaceae	g__	s__	2	0	0	0	0	0	0	0	0	0	0	0	0	0	0	0	0	0	0	6	0	0
3f0bd3b8f13f3049c6ed38a6405a1d10	d__Bacteria	p__Firmicutes	c__Clostridia	o__Clostridiales	f__Ruminococcaceae	g__	s__	0	0	0	0	0	2	0	0	0	0	0	0	2	0	0	0	3	2	0	0	0	0
fe852fd86c5246d14eddda002bf30479	d__Bacteria	p__Firmicutes	c__Clostridia	o__Clostridiales	f__Ruminococcaceae	g__	s__	0	1	0	0	0	0	0	3	11	2	0	2	0	0	0	2	0	0	1	0	0	2
2ec625b5a8146030ef9632f68a0e9068	d__Bacteria	p__Firmicutes	c__Clostridia	o__Clostridiales	f__Ruminococcaceae	g__	s__	2	0	0	0	2	0	0	1	9	3	0	2	3	0	0	0	2	0	1	0	0	0
4cbf20b533c3898c4ae901d20ce70686	d__Bacteria	p__Firmicutes	c__Clostridia	o__Clostridiales	f__Ruminococcaceae	g__	s__	0	0	0	0	0	0	0	0	0	0	0	0	0	0	0	0	0	0	0	0	0	1
f95a7301cc14a7af017e4b37424be618	d__Bacteria	p__Firmicutes	c__Clostridia	o__Clostridiales	f__Ruminococcaceae	g__	s__	0	0	0	0	0	0	0	0	0	1	0	0	0	0	0	0	0	0	0	0	0	0
c857c1e526d1f8bd1f26e72736425dca	d__Bacteria	p__Firmicutes	c__Clostridia	o__Clostridiales	f__Ruminococcaceae	g__	s__	0	0	0	1	0	0	0	0	0	0	0	0	0	0	0	0	0	0	0	0	0	0
0d42981b6464232fd1ef3de58530c46f	d__Bacteria	p__Firmicutes	c__Clostridia	o__Clostridiales	f__Ruminococcaceae	g__	s__	0	0	0	0	0	0	0	0	1	0	0	0	1	0	0	0	0	0	0	0	0	2
b90d221f4795ffc638229fa20aaaeddc	d__Bacteria	p__Firmicutes	c__Clostridia	o__Clostridiales	f__Ruminococcaceae	g__	s__	0	0	0	0	0	0	0	0	1	0	0	0	0	0	2	0	1	0	0	0	0	0
488a1bf174a15843b86460587db52cee	d__Bacteria	p__Firmicutes	c__Clostridia	o__Clostridiales	f__Ruminococcaceae	g__	s__	0	0	0	6	0	2	0	0	2	1	0	0	1	0	2	0	2	0	0	2	0	1
64438f2a4aef36bdd556225b88c72cd6	d__Bacteria	p__Firmicutes	c__Clostridia	o__Clostridiales	f__Ruminococcaceae	g__	s__	0	0	0	0	0	0	0	0	0	0	0	0	0	0	0	0	0	0	0	0	0	4
5c26ab9ec15693f4955b19c9140ce341	d__Bacteria	p__Firmicutes	c__Clostridia	o__Clostridiales	f__Ruminococcaceae	g__	s__	0	0	0	0	0	0	0	0	3	0	0	0	0	0	0	0	0	0	0	0	0	0
e1cf398f9d84126fd04d0ed96a773932	d__Bacteria	p__Firmicutes	c__Clostridia	o__Clostridiales	f__Ruminococcaceae	g__	s__	0	0	0	2	0	0	0	0	1	0	0	0	0	0	0	0	0	0	0	0	0	0
1d097c384f0a33d5290f228ded5e6d1a	d__Bacteria	p__Firmicutes	c__Clostridia	o__Clostridiales	f__	g__	s__	0	3	4	12	0	4	0	0	6	4	0	4	0	1	2	0	3	2	2	4	0	11
f98ae0dadd01f2296643e5437ba03fca	d__Bacteria	p__Firmicutes	c__Clostridia	o__Clostridiales	f__	g__	s__	1	6	0	8	0	1	1	0	7	4	1	2	1	3	5	0	3	9	2	2	4	19
e98f44fede01be8788e923ea4234983e	d__Bacteria	p__Firmicutes	c__Clostridia	o__Clostridiales	f__Ruminococcaceae	g__	s__	0	0	0	0	0	0	0	0	0	0	0	0	0	0	0	0	0	0	2	0	0	0
820a9424ffdac6af6cdd7379cb755c5a	d__Bacteria	p__Firmicutes	c__Clostridia	o__Clostridiales	f__Ruminococcaceae	g__	s__	0	0	0	0	0	0	0	0	0	0	0	0	0	0	0	0	0	0	0	0	2	0
de10a1e7aa9a0fdaaafc8f577f7a6ac6	d__Bacteria	p__Firmicutes	c__Clostridia	o__Clostridiales	f__Ruminococcaceae	g__	s__	0	0	0	2	0	0	0	0	2	0	0	0	1	0	0	0	0	0	2	0	0	0
b07ecaf8271fa0598c125329c61e7546	d__Bacteria	p__Firmicutes	c__Clostridia	o__Clostridiales	f__Ruminococcaceae	g__	s__	0	0	0	0	0	0	0	0	1	0	0	0	0	1	0	0	0	0	0	0	0	4
4349b9efb94edcf50a55f57ae778ede3	d__Bacteria	p__Firmicutes	c__Clostridia	o__Clostridiales	f__Ruminococcaceae	g__	s__	0	0	0	0	0	0	0	0	0	0	0	3	0	0	0	0	0	0	0	0	0	0
1639799d55cd21bc0b3eb3db8efba304	d__Bacteria	p__Firmicutes	c__Clostridia	o__Clostridiales	f__Ruminococcaceae	g__	s__	0	0	0	0	0	0	0	0	0	0	0	0	5	0	0	0	0	0	0	0	0	0
0c4e9c3ee4f0b3b1797e5a3d3153393c	d__Bacteria	p__Firmicutes	c__Clostridia	o__Clostridiales	f__Ruminococcaceae	g__	s__	0	0	0	0	0	0	0	0	0	0	0	0	0	0	0	0	0	0	0	0	1	0
773238a7534068dfb693bf3190002805	d__Bacteria	p__Firmicutes	c__Clostridia	o__Clostridiales	f__Ruminococcaceae	g__	s__	0	0	4	0	0	0	0	0	1	0	0	0	0	0	0	0	0	0	0	0	0	0
9e82b02ab19bc80c9378fb43618785bb	d__Bacteria	p__Firmicutes	c__Clostridia	o__Clostridiales	f__Ruminococcaceae	g__	s__	0	0	0	6	0	0	0	0	0	0	0	0	0	0	0	0	0	0	0	0	0	0
4693374a1153fab0a75041559f3ba34a	d__Bacteria	p__Firmicutes	c__Clostridia	o__Clostridiales	f__Ruminococcaceae	g__	s__	0	0	0	0	0	0	0	0	0	0	0	0	0	0	0	0	0	0	2	0	0	0
fa0f078d2e25af0871c753eaee51dc0b	d__Bacteria	p__Firmicutes	c__Clostridia	o__Clostridiales	f__Ruminococcaceae	g__	s__	0	0	0	0	0	0	0	0	0	0	0	0	0	0	0	0	0	0	0	0	0	5
bcc90ba7e30dd02066d2369fccf1f6c8	d__Bacteria	p__Firmicutes	c__Clostridia	o__Clostridiales	f__Ruminococcaceae	g__Ruminococcus	s__	7	0	0	0	0	0	0	0	0	0	0	0	0	0	0	0	0	0	0	0	0	0
6ed65cb0a0398b12ff65e8d25a182afb	d__Bacteria	p__Firmicutes	c__Clostridia	o__Clostridiales	f__Ruminococcaceae	g__Ruminococcus	s__	0	0	4	0	0	3	0	0	0	0	0	0	0	0	0	0	0	0	2	2	0	0
3023496b2f63a367b853f0e83e48acc6	d__Bacteria	p__Firmicutes	c__Clostridia	o__Clostridiales	f__Ruminococcaceae	g__Ruminococcus	s__	0	0	0	0	0	0	0	1	0	0	0	0	0	0	0	0	0	0	0	0	0	0
212825a95a05bc13335040f238d0d7c0	d__Bacteria	p__Firmicutes	c__Clostridia	o__Clostridiales	f__Ruminococcaceae	g__Ruminococcus	s__	0	0	0	0	0	2	0	0	0	1	0	0	0	2	0	3	2	0	1	0	0	0
51a79fc7b8ee3d4c1a9ec731dea29c85	d__Bacteria	p__Firmicutes	c__Clostridia	o__Clostridiales	f__Ruminococcaceae	g__Ruminococcus	s__	1	0	0	0	0	0	2	0	0	0	0	0	0	0	0	0	0	0	0	0	0	0
99af80c8f753c51b1d05675fcb731857	d__Bacteria	p__Firmicutes	c__Clostridia	o__Clostridiales	f__Ruminococcaceae	g__Ruminococcus	s__	0	0	0	0	0	0	1	1	0	0	0	0	0	0	0	0	0	2	0	0	0	0
d6ef130b9a662368ca9504fb2aba0160	d__Bacteria	p__Firmicutes	c__Clostridia	o__Clostridiales	f__Ruminococcaceae	g__Clostridium	s__methylpentosum	0	0	0	0	0	0	0	1	0	0	0	0	0	0	0	0	0	0	0	0	0	0
9280f4600469e42f34047c1fc400ae1c	d__Bacteria	p__Firmicutes	c__Clostridia	o__Clostridiales	f__Ruminococcaceae	g__Ruminococcus	s__	0	0	0	0	1	0	0	0	0	2	0	2	4	0	0	1	1	2	2	0	1	0
ed58cddec94fc5fc19d32465f1626e5e	d__Bacteria	p__Firmicutes	c__Clostridia	o__Clostridiales	f__Ruminococcaceae	g__Ruminococcus	s__	1	2	0	0	0	0	0	0	0	0	0	0	1	1	2	0	2	0	0	0	1	0
7fea7fd993bf80b2731ef220c8685f67	d__Bacteria	p__Firmicutes	c__Clostridia	o__Clostridiales	f__Ruminococcaceae	g__Clostridium	s__methylpentosum	0	0	0	0	0	0	0	0	0	0	0	0	0	0	0	0	0	0	0	0	1	0
eab20227e77320149119fc370c782a52	d__Bacteria	p__Firmicutes	c__Clostridia	o__Clostridiales	f__Ruminococcaceae	g__Ruminococcus	s__	1	0	0	0	0	0	0	0	0	0	0	0	0	0	0	0	0	0	0	0	0	0
e0956d24eeafb16e9bbabbba8af8bd5b	d__Bacteria	p__Firmicutes	c__Clostridia	o__Clostridiales	f__Ruminococcaceae	g__Clostridium	s__methylpentosum	0	0	0	0	0	0	0	0	0	1	0	0	0	0	0	0	0	0	0	0	0	0
648356700756f22fea0723a10ae64a2b	d__Bacteria	p__Firmicutes	c__Clostridia	o__Clostridiales	f__Ruminococcaceae	g__Ruminococcus	s__	0	0	0	0	0	0	0	0	0	0	0	0	0	1	0	0	0	0	0	0	0	0
431eca0d4ea0b24ae886b5b7bd05fa19	d__Bacteria	p__Firmicutes	c__Clostridia	o__Clostridiales	f__Ruminococcaceae	g__Ruminococcus	s__	0	0	0	0	0	0	0	0	0	0	0	0	0	0	2	0	0	0	0	0	0	0
36017ba9fdce50e9e289fdcab0eace14	d__Bacteria	p__Firmicutes	c__Clostridia	o__Clostridiales	f__Ruminococcaceae	g__Ruminococcus	s__	0	0	0	0	0	0	0	0	0	0	0	0	0	0	0	0	0	0	1	0	0	0
8b58905dd59a3bc51823c598ed094ba5	d__Bacteria	p__Firmicutes	c__Clostridia	o__Clostridiales	f__Ruminococcaceae	g__Ruminococcus	s__	0	0	0	0	0	0	0	0	0	0	1	0	0	1	0	0	0	0	0	0	0	0
f0034ce502d502407ae620b505264837	d__Bacteria	p__Firmicutes	c__Clostridia	o__Clostridiales	f__Ruminococcaceae	g__Ruminococcus	s__	0	0	0	0	0	0	0	0	0	0	0	0	0	1	2	0	0	0	0	0	0	0
84a86d9c902a61f735808e24374a5da9	d__Bacteria	p__Firmicutes	c__Clostridia	o__Clostridiales	f__Ruminococcaceae	g__Ruminococcus	s__	0	0	0	0	0	0	0	0	0	0	0	0	0	0	5	0	0	0	0	0	0	0
7a44d8926a71685a7a6ba679bfa14fde	d__Bacteria	p__Firmicutes	c__Clostridia	o__Clostridiales	f__Ruminococcaceae	g__Ruminococcus	s__	0	0	0	0	0	0	0	0	0	0	0	0	0	0	3	0	0	0	0	0	0	0
068276dd102733d8eebf6c2954307cf4	d__Bacteria	p__Firmicutes	c__Clostridia	o__Clostridiales	f__Ruminococcaceae	g__Ruminococcus	s__	0	0	0	0	0	0	0	0	0	0	0	0	0	0	2	0	0	0	0	0	0	0
3db8fdf9e324348402ced788dc5b1111	d__Bacteria	p__Firmicutes	c__Clostridia	o__Clostridiales	f__Ruminococcaceae	g__Ruminococcus	s__	0	0	0	0	0	0	0	0	0	0	0	0	1	0	0	0	0	0	0	0	0	0
3e1a7a05eb5ee8ecab6852a36f908caf	d__Bacteria	p__Firmicutes	c__Clostridia	o__Clostridiales	f__Ruminococcaceae	g__Ruminococcus	s__	0	0	0	0	0	0	0	0	0	0	0	0	0	1	0	0	0	0	0	0	0	0
2ac40deecbede1ae79a6913d07d6e990	d__Bacteria	p__Firmicutes	c__Clostridia	o__Clostridiales	f__Ruminococcaceae	g__Ruminococcus	s__	0	0	0	0	0	0	0	0	0	0	0	0	0	1	0	0	0	0	0	0	0	0
16462f3a734af81f52d69242f06ff65d	d__Bacteria	p__Firmicutes	c__Clostridia	o__Clostridiales	f__Ruminococcaceae	g__Ruminococcus	s__	0	0	0	0	0	0	0	0	0	0	1	0	0	0	0	0	0	0	0	0	0	0
8e410c1cb71f06df1ae21f783d638bc1	d__Bacteria	p__Firmicutes	c__Clostridia	o__Clostridiales	f__Ruminococcaceae	g__	s__	0	0	0	0	0	0	0	0	0	0	0	0	0	1	0	0	0	0	0	0	0	0
bd5569ca5e00ac7f2a38f1a9efee0ea7	d__Bacteria	p__Firmicutes	c__Clostridia	o__Clostridiales	f__Ruminococcaceae	g__Ruminococcus	s__	0	0	0	0	0	0	0	0	0	0	0	0	0	0	4	0	0	0	0	0	0	0
0aecd5babc2277097341f3eb98aff1ca	d__Bacteria	p__Firmicutes	c__Clostridia	o__Clostridiales	f__Ruminococcaceae	g__Ruminococcus	s__	0	0	0	0	0	0	0	0	0	0	0	0	0	0	2	0	0	0	0	6	0	0
eb35227f684e1c08b5d72ea34130d43a	d__Bacteria	p__Firmicutes	c__Clostridia	o__Clostridiales	f__Ruminococcaceae	g__Ruminococcus	s__	0	0	0	0	0	0	0	0	0	0	1	0	0	0	0	0	0	0	0	0	0	0
259b46638c48e46d9ea2194ddbd6de0b	d__Bacteria	p__Firmicutes	c__Clostridia	o__Clostridiales	f__Ruminococcaceae	g__Ruminococcus	s__	0	0	0	4	0	0	0	0	0	0	0	0	0	0	0	0	0	0	0	0	0	0
76a8244ae14952ec10afb3ccc96facd3	d__Bacteria	p__Firmicutes	c__Clostridia	o__Clostridiales	f__Ruminococcaceae	g__Ruminococcus	s__	0	4	0	0	0	0	0	0	0	0	0	0	0	0	0	0	0	0	0	0	0	0
bedd42fc9026da1b71562123d3866734	d__Bacteria	p__Firmicutes	c__Clostridia	o__Clostridiales	f__Ruminococcaceae	g__Ruminococcus	s__	0	2	0	0	0	0	0	0	0	0	0	0	0	0	0	0	0	0	0	0	0	0
e7c83fcdecb0ce17ccbc00429e885d14	d__Bacteria	p__Firmicutes	c__Clostridia	o__Clostridiales	f__Ruminococcaceae	g__Ruminococcus	s__	0	0	0	0	0	0	0	0	0	0	0	0	0	0	1	0	0	2	0	0	0	0
1d9169819b38207b2bcacabfb712ff41	d__Bacteria	p__Firmicutes	c__Clostridia	o__Clostridiales	f__Ruminococcaceae	g__Ruminococcus	s__	0	0	0	0	0	0	0	0	0	0	0	0	0	2	0	0	0	0	0	0	0	0
3fe69dd3178f19f1fbbb64f64783b9e3	d__Bacteria	p__Firmicutes	c__Clostridia	o__Clostridiales	f__Ruminococcaceae	g__Ruminococcus	s__	0	0	0	0	0	0	0	0	0	0	0	0	4	0	0	0	0	0	0	0	0	0
f3110efd0b5fe6032afab608087f2abb	d__Bacteria	p__Firmicutes	c__Clostridia	o__Clostridiales	f__Ruminococcaceae	g__Ruminococcus	s__	0	0	0	5	4	0	0	0	0	1	0	0	0	0	0	0	0	0	0	0	0	0
85f3779258820a3d658e6261909543b4	d__Bacteria	p__Firmicutes	c__Clostridia	o__Clostridiales	f__Ruminococcaceae	g__Ruminococcus	s__	1	0	0	0	0	0	0	0	0	0	0	0	0	0	0	0	0	0	0	0	0	0
d32518ee65a4915ff8b8f1d17b37a674	d__Bacteria	p__Firmicutes	c__Clostridia	o__Clostridiales	f__Ruminococcaceae	g__Ruminococcus	s__	0	0	8	0	0	0	0	0	0	0	0	0	0	0	0	0	0	0	0	0	0	0
9167fa85a250bf28d9954aba3e22ec46	d__Bacteria	p__Firmicutes	c__Clostridia	o__Clostridiales	f__Ruminococcaceae	g__Ruminococcus	s__	0	0	0	0	0	0	0	0	1	0	0	0	0	0	0	0	0	0	0	0	0	0
34e6cb422c5810c96a801f5d9bdb57e5	d__Bacteria	p__Firmicutes	c__Clostridia	o__Clostridiales	f__Ruminococcaceae	g__Ruminococcus	s__	0	0	0	0	0	0	0	0	0	0	0	3	0	0	0	0	1	0	0	0	0	0
e40e21fa3c613aeeecd22fb8e55b3651	d__Bacteria	p__Firmicutes	c__Clostridia	o__Clostridiales	f__Ruminococcaceae	g__Ruminococcus	s__	0	0	0	0	0	0	0	0	1	0	0	0	0	0	0	0	0	0	0	0	0	0
f7fbad413aabd4d27dd874d86707a49d	d__Bacteria	p__Firmicutes	c__Clostridia	o__Clostridiales	f__Ruminococcaceae	g__Ruminococcus	s__	0	0	0	0	0	0	0	0	0	0	0	1	0	0	1	0	0	2	0	0	0	0
b79288dc29d7e6811301eb2468879ff3	d__Bacteria	p__Firmicutes	c__Clostridia	o__Clostridiales	f__Ruminococcaceae	g__Clostridium	s__methylpentosum	0	0	0	0	0	0	0	0	0	1	0	0	0	0	0	0	0	0	0	0	0	0
4bd8ebd3a3e6875959266c7366b8181f	d__Bacteria	p__Firmicutes	c__Clostridia	o__Clostridiales	f__Ruminococcaceae	g__Clostridium	s__methylpentosum	0	0	0	0	2	0	0	0	0	0	0	0	0	0	0	0	0	0	0	0	0	0
b35140f84812fc7d9143929de7711c6b	d__Bacteria	p__Firmicutes	c__Clostridia	o__Clostridiales	f__Ruminococcaceae	g__Ruminococcus	s__	0	0	0	0	1	0	0	0	0	0	0	0	0	0	0	0	0	0	0	0	0	0
fb93aac7326b44a51b5485acaa097624	d__Bacteria	p__Firmicutes	c__Clostridia	o__Clostridiales	f__Ruminococcaceae	g__Clostridium	s__	0	0	0	0	0	0	0	0	0	0	0	2	2	0	0	0	0	0	0	0	0	0
b5ecfbe1538b35e43251bbaa52fda0b8	d__Bacteria	p__Firmicutes	c__Clostridia	o__Clostridiales	f__Ruminococcaceae	g__Ruminococcus	s__	0	0	0	0	0	0	3	0	0	0	0	0	2	0	0	0	0	0	1	0	0	0
728c8e39db01eb42fb62080325665c40	d__Bacteria	p__Firmicutes	c__Clostridia	o__Clostridiales	f__Ruminococcaceae	g__Ruminococcus	s__	0	0	0	0	0	0	0	0	2	0	0	0	0	0	2	0	0	0	0	0	0	0
761ec83a623e5b9595eb19d56874a203	d__Bacteria	p__Firmicutes	c__Clostridia	o__Clostridiales	f__Ruminococcaceae	g__Ruminococcus	s__	0	0	0	0	0	0	0	0	0	0	1	0	0	0	0	0	0	0	0	0	0	0
5d063ea448576e5ef176a7eefce36a74	d__Bacteria	p__Firmicutes	c__Clostridia	o__Clostridiales	f__Ruminococcaceae	g__Ruminococcus	s__	0	0	0	0	0	0	0	0	0	0	0	0	0	0	0	0	0	0	0	4	0	0
04736182ad86c9b986a2c021788e0342	d__Bacteria	p__Firmicutes	c__Clostridia	o__Clostridiales	f__Ruminococcaceae	g__Ruminococcus	s__	0	0	0	0	0	0	0	0	0	0	0	0	0	0	0	0	3	0	0	1	0	0
c8e9326f7f8b504653518137e34e8225	d__Bacteria	p__Firmicutes	c__Clostridia	o__Clostridiales	f__Ruminococcaceae	g__	s__	0	0	0	0	0	0	0	0	0	0	0	0	1	0	0	0	0	0	0	0	0	0
38b8728946a066b16414de9c9066bc6e	d__Bacteria	p__Firmicutes	c__Clostridia	o__Clostridiales	f__Ruminococcaceae	g__	s__	0	0	0	0	0	0	0	0	0	0	0	0	0	1	0	0	0	0	0	0	0	0
116d1ae183f30d1f675949dafd5fb457	d__Bacteria	p__Firmicutes	c__Clostridia	o__Clostridiales	f__Ruminococcaceae	g__Ruminococcus	s__	0	0	0	0	0	0	0	0	0	1	0	0	0	0	0	0	0	0	0	0	0	0
6459d292d79de14c92e09e51aae03977	d__Bacteria	p__Firmicutes	c__Clostridia	o__Clostridiales	f__Ruminococcaceae	g__Ruminococcus	s__	0	0	0	8	0	0	0	0	0	0	0	0	0	0	0	0	0	0	0	0	0	0
c10d2157f3e92b65e765c5777857f954	d__Bacteria	p__Firmicutes	c__Clostridia	o__Clostridiales	f__Ruminococcaceae	g__Ruminococcus	s__	1	0	0	0	0	0	0	0	0	0	0	0	0	0	0	0	0	0	0	0	0	0
2598f67dfaced2aa3038ef1f91e3946c	d__Bacteria	p__Firmicutes	c__Clostridia	o__Clostridiales	f__Ruminococcaceae	g__Ruminococcus	s__	0	0	0	0	2	0	0	0	0	0	0	0	0	0	0	0	0	0	0	0	0	0
1b0622e78bbcbf086d59cf363264a63d	d__Bacteria	p__Firmicutes	c__Clostridia	o__Clostridiales	f__Ruminococcaceae	g__Ruminococcus	s__	0	0	0	0	0	1	1	0	0	0	0	0	0	0	0	0	0	0	0	0	0	0
9c03f9e3f5496148cf8d00d602172e9b	d__Bacteria	p__Firmicutes	c__Clostridia	o__Clostridiales	f__Ruminococcaceae	g__Ruminococcus	s__	0	1	5	0	0	0	0	0	0	0	0	0	2	0	0	0	0	0	0	0	0	0
42c53b546dd7d85b57a41d4439b85bee	d__Bacteria	p__Firmicutes	c__Clostridia	o__Clostridiales	f__Ruminococcaceae	g__Ruminococcus	s__	0	0	0	1	0	2	0	0	0	0	0	0	0	0	0	0	0	0	1	0	0	0
1ea728751ce941cdb724cd55e0448d90	d__Bacteria	p__Firmicutes	c__Clostridia	o__Clostridiales	f__Ruminococcaceae	g__Clostridium	s__methylpentosum	0	0	0	0	0	0	0	0	2	0	0	0	0	0	0	0	0	0	0	0	0	0
923bf6e7c8da48c866333b14c5494a8e	d__Bacteria	p__Firmicutes	c__Clostridia	o__Clostridiales	f__Ruminococcaceae	g__Ruminococcus	s__	0	0	0	0	0	0	0	0	0	10	0	1	0	1	0	0	0	0	0	1	0	0
35cac6feac84a5fba81920cee4d3a894	d__Bacteria	p__Firmicutes	c__Clostridia	o__Clostridiales	f__Ruminococcaceae	g__Ruminococcus	s__	0	0	0	0	0	0	0	0	0	6	0	0	0	1	2	0	0	1	0	0	0	0
99da7522af4c22a64200b8b5442e1cdd	d__Bacteria	p__Firmicutes	c__Clostridia	o__Clostridiales	f__Ruminococcaceae	g__Ruminococcus	s__	0	0	0	0	0	0	0	0	0	1	0	0	0	0	0	0	0	0	0	0	0	0
0973011d9649c15abf90ba2c2e2d140c	d__Bacteria	p__Firmicutes	c__Clostridia	o__Clostridiales	f__Ruminococcaceae	g__Ruminococcus	s__bromii	1	0	0	0	0	3	0	0	0	0	0	0	0	0	0	0	0	4	0	0	0	0
2fe7f1ea0ea4e4a22ebc83c0b823b5e6	d__Bacteria	p__Firmicutes	c__Clostridia	o__Clostridiales	f__Ruminococcaceae	g__Ruminococcus	s__bromii	0	2	0	0	0	0	0	0	0	0	0	0	0	3	0	0	0	0	0	0	0	0
ef97db903122374f2b36699253ac4b27	d__Bacteria	p__Firmicutes	c__Clostridia	o__Clostridiales	f__Ruminococcaceae	g__Clostridium	s__methylpentosum	0	0	0	1	0	0	0	0	1	0	0	0	0	0	0	0	1	0	0	0	0	0
f5e5e7c2df123d2555b70697f39f210d	d__Bacteria	p__Firmicutes	c__Clostridia	o__Clostridiales	f__Ruminococcaceae	g__Clostridium	s__methylpentosum	0	0	0	60	0	0	0	0	0	0	0	0	0	0	0	0	0	0	0	0	0	0
e7f6db0a2dee5640509ac781345b70b4	d__Bacteria	p__Firmicutes	c__Clostridia	o__Clostridiales	f__Ruminococcaceae	g__Ruminococcus	s__	0	0	0	3	0	0	0	0	0	0	0	0	0	0	0	0	0	0	0	0	0	0
e4cc0014aec131e1f5ed642b539fbc56	d__Bacteria	p__Firmicutes	c__Clostridia	o__Clostridiales	f__Ruminococcaceae	g__Clostridium	s__methylpentosum	0	0	0	0	0	0	0	0	0	0	0	0	0	0	0	0	2	0	0	0	0	0
299b9e2c204a6b583c29bfdb3b0b7c09	d__Bacteria	p__Firmicutes	c__Clostridia	o__Clostridiales	f__Ruminococcaceae	g__Ruminococcus	s__	0	0	0	0	0	0	0	0	0	1	0	0	0	0	0	0	0	0	0	0	0	0
25d14f7d972a6379f4e19a9941630b06	d__Bacteria	p__Firmicutes	c__Clostridia	o__Clostridiales	f__Ruminococcaceae	g__Ruminococcus	s__bromii	0	0	0	0	0	0	0	0	0	0	0	0	0	0	0	0	0	0	0	2	0	0
be22d31bd68dcbeef917c2d574e6da33	d__Bacteria	p__Firmicutes	c__Clostridia	o__Clostridiales	f__Ruminococcaceae	g__Clostridium	s__methylpentosum	0	5	0	0	0	0	0	0	0	0	0	0	0	0	0	0	0	0	0	0	0	0
49422add1e16288ee603dd8e80dde90d	d__Bacteria	p__Firmicutes	c__Clostridia	o__Clostridiales	f__Ruminococcaceae	g__Ruminococcus	s__bromii	0	0	0	0	0	0	0	0	0	0	0	0	0	0	0	0	0	0	0	9	0	0
f49693cca95269610eb1a14bd8c640ba	d__Bacteria	p__Firmicutes	c__Clostridia	o__Clostridiales	f__Ruminococcaceae	g__Ruminococcus	s__bromii	0	0	0	0	0	0	0	4	0	1	2	0	0	0	0	0	0	6	3	0	0	0
707c517ea6c699037052bdffc4736119	d__Bacteria	p__Firmicutes	c__Clostridia	o__Clostridiales	f__Ruminococcaceae	g__Ruminococcus	s__bromii	0	1	3	0	0	0	0	3	0	2	0	1	0	0	0	0	0	0	0	0	0	0
3ce91150678e273669e234e0c8e22415	d__Bacteria	p__Firmicutes	c__Clostridia	o__Clostridiales	f__Ruminococcaceae	g__Ruminococcus	s__	0	0	0	0	0	0	0	0	0	1	0	0	0	0	0	0	0	0	0	0	0	0
fd84539fe85b03dcce25ca53d4d2a880	d__Bacteria	p__Firmicutes	c__Clostridia	o__Clostridiales	f__Ruminococcaceae	g__Ruminococcus	s__	0	0	0	0	0	0	0	0	0	0	0	0	0	0	0	3	0	0	0	0	0	0
6c2857e05907fa6b5a7e5b1594ca53f2	d__Bacteria	p__Firmicutes	c__Clostridia	o__Clostridiales	f__Ruminococcaceae	g__Ruminococcus	s__	0	0	0	0	0	0	0	0	0	0	0	0	0	0	0	0	0	0	0	4	0	0
877b7c58f7ba4b1fabde46355f7bc663	d__Bacteria	p__Firmicutes	c__Clostridia	o__Clostridiales	f__Ruminococcaceae	g__Ruminococcus	s__	0	0	0	0	0	0	0	0	0	0	0	0	0	0	0	1	0	0	0	0	0	0
c930b4007571afc617ad74af575d474c	d__Bacteria	p__Firmicutes	c__Clostridia	o__Clostridiales	f__Ruminococcaceae	g__Ruminococcus	s__	0	0	2	0	0	0	0	0	0	3	0	0	0	0	0	3	3	0	0	0	0	3
ff72b3f68e8ad5335ff3f72ccbdd35a4	d__Bacteria	p__Firmicutes	c__Clostridia	o__Clostridiales	f__Ruminococcaceae	g__Ruminococcus	s__	0	0	0	0	0	0	0	2	0	0	0	0	0	0	0	0	0	0	0	0	0	0
ca1f82b67334dd5cf77609f8db3b75bc	d__Bacteria	p__Firmicutes	c__Clostridia	o__Clostridiales	f__Ruminococcaceae	g__Ruminococcus	s__	0	0	0	0	0	0	0	0	1	0	0	0	0	0	0	0	0	0	1	0	0	0
ba3cdc6e3430110efaf0d91cd31865e3	d__Bacteria	p__Firmicutes	c__Clostridia	o__Clostridiales	f__Ruminococcaceae	g__Ruminococcus	s__	0	0	0	3	0	0	0	0	0	0	0	0	0	0	0	0	0	0	0	0	0	0
a86bd31cbac48d36fe1ecde8c950f179	d__Bacteria	p__Firmicutes	c__Clostridia	o__Clostridiales	f__Ruminococcaceae	g__	s__	0	0	0	3	0	0	0	0	0	0	0	0	0	0	0	0	0	0	3	0	0	0
303aebeb2a6df29275f645e711e15f98	d__Bacteria	p__Firmicutes	c__Clostridia	o__Clostridiales	f__Ruminococcaceae	g__	s__	0	0	0	0	0	0	0	0	3	0	0	0	0	0	0	0	0	0	0	0	0	0
709eaf895f7b17645cb7ec58e0718984	d__Bacteria	p__Firmicutes	c__Clostridia	o__Clostridiales	f__Ruminococcaceae	g__	s__	0	0	0	0	0	0	0	0	0	0	0	0	0	0	1	0	0	0	0	0	0	0
33d702f8f7fc86460cd3b27e3b796061	d__Bacteria	p__Firmicutes	c__Clostridia	o__Clostridiales	f__Ruminococcaceae	g__	s__	0	0	0	0	1	0	0	0	0	0	0	0	0	0	0	0	0	0	0	0	0	5
377d9dc7f6f099f4eb0c6a52fdf35e72	d__Bacteria	p__Firmicutes	c__Clostridia	o__Clostridiales	f__Ruminococcaceae	g__	s__	0	0	0	0	0	0	0	0	0	0	0	0	0	0	0	0	0	0	0	0	1	0
7181c33c4e39c84f1ac2c467aade9169	d__Bacteria	p__Firmicutes	c__Clostridia	o__Clostridiales	f__Ruminococcaceae	g__	s__	0	0	0	0	0	0	0	0	1	0	0	1	0	0	0	0	11	0	0	0	0	0
c8d3384535511c0012cd5cb96e5b63cc	d__Bacteria	p__Firmicutes	c__Clostridia	o__Clostridiales	f__Ruminococcaceae	g__	s__	0	0	0	0	0	0	0	0	0	0	0	0	0	0	0	1	0	0	0	0	0	0
b04dc13308b8f87e776f36f5281fe82c	d__Bacteria	p__Firmicutes	c__Clostridia	o__Clostridiales	f__Ruminococcaceae	g__	s__	0	0	0	0	0	0	0	0	0	0	0	0	0	0	0	0	0	1	0	0	0	0
33e4564708f9c620818c4ecf6c87912d	d__Bacteria	p__Firmicutes	c__Clostridia	o__Clostridiales	f__Ruminococcaceae	g__	s__	0	0	0	0	0	0	0	0	0	0	0	0	0	0	0	0	0	2	0	0	0	0
b149738d1bf7b895be4cb486fc52a3ce	d__Bacteria	p__Firmicutes	c__Clostridia	o__Clostridiales	f__Ruminococcaceae	g__	s__	1	0	0	0	2	0	0	0	0	0	0	2	0	0	0	2	0	0	0	0	0	0
29c04f16ea44347dba4b2b936b8d940c	d__Bacteria	p__Firmicutes	c__Clostridia	o__Clostridiales	f__Ruminococcaceae	g__	s__	0	0	0	0	0	0	0	0	0	0	0	0	0	1	0	0	0	0	0	0	0	0
988c07d3cef062cdf0fa7b73025d4954	d__Bacteria	p__Firmicutes	c__Clostridia	o__Clostridiales	f__Ruminococcaceae	g__	s__	0	0	0	0	0	0	0	0	0	0	0	0	0	0	0	0	2	0	0	0	0	0
16c022e5835e891f33914e2197b87248	d__Bacteria	p__Firmicutes	c__Clostridia	o__Clostridiales	f__Ruminococcaceae	g__	s__	0	0	0	0	0	0	0	0	0	0	0	0	0	1	0	0	0	0	1	0	0	0
439e451812fd1b2f6a39643b6af9658f	d__Bacteria	p__Firmicutes	c__Clostridia	o__Clostridiales	f__Ruminococcaceae	g__	s__	0	0	0	0	0	0	0	2	0	0	0	0	0	0	0	0	0	0	0	0	0	0
d869e73ecd3ae33ca5e569ebbf22473b	d__Bacteria	p__Firmicutes	c__Clostridia	o__Clostridiales	f__Ruminococcaceae	g__	s__	0	2	0	0	0	2	0	0	1	0	0	0	0	0	0	0	0	0	1	0	0	0
a62fa57a25a328f9fc0b301d8f899a4b	d__Bacteria	p__Firmicutes	c__Clostridia	o__Clostridiales	f__Ruminococcaceae	g__	s__	0	0	0	0	0	0	0	0	0	0	0	0	0	0	0	0	1	0	0	0	0	0
1874eb8208a80bab3213bf762bb70479	d__Bacteria	p__Firmicutes	c__Clostridia	o__Clostridiales	f__Ruminococcaceae	g__	s__	0	0	0	0	0	0	0	0	1	0	0	0	0	0	0	0	0	0	0	0	0	0
a3f2f9a8d6d169ec0c2d554ebf112786	d__Bacteria	p__Firmicutes	c__Clostridia	o__Clostridiales	f__Ruminococcaceae	g__	s__	0	0	0	0	0	0	0	0	1	0	0	0	0	0	0	0	0	0	0	0	0	0
cbb81ddcb367d507a4628d3262d1133e	d__Bacteria	p__Firmicutes	c__Clostridia	o__Clostridiales	f__Ruminococcaceae	g__	s__	0	0	0	0	0	0	0	0	0	0	0	0	2	0	0	0	0	0	0	0	0	0
c0c955378ef4fbbddd55e8b4f23d7e73	d__Bacteria	p__Firmicutes	c__Clostridia	o__Clostridiales	f__Ruminococcaceae	g__	s__	0	0	0	0	0	0	0	0	2	0	0	0	0	0	0	0	0	0	0	0	0	0
33e7f66f0a5f90f9cdadbfcfaeb9d7b5	d__Bacteria	p__Firmicutes	c__Clostridia	o__Clostridiales	f__Ruminococcaceae	g__	s__	0	2	5	1	18	0	0	5	0	1	0	0	0	0	0	0	0	0	0	0	2	2
0ccf840b4c8b891b3b36b771805da79d	d__Bacteria	p__Firmicutes	c__Clostridia	o__Clostridiales	f__Ruminococcaceae	g__	s__	2	3	0	0	24	4	7	0	0	6	3	5	0	5	2	2	1	0	5	0	1	12
59f93a1c774661b9915466720d59e235	d__Bacteria	p__Firmicutes	c__Clostridia	o__Clostridiales	f__Ruminococcaceae	g__	s__	7	17	17	0	0	10	1	1	0	2	5	7	2	5	0	13	0	1	5	11	2	0
779eef5a963c0c57d42a4ae08adf7047	d__Bacteria	p__Firmicutes	c__Clostridia	o__Clostridiales	f__Ruminococcaceae	g__	s__	4	7	0	2	2	5	6	0	0	2	3	2	0	2	1	6	0	2	0	8	5	0
63519967ef82e8055ca0cda70edc5408	d__Bacteria	p__Firmicutes	c__Clostridia	o__Clostridiales	f__Ruminococcaceae	g__	s__	0	0	0	4	13	0	0	0	3	1	0	0	0	2	0	0	0	9	3	0	0	5
db87cab58855214644e23584ae72158e	d__Bacteria	p__Firmicutes	c__Clostridia	o__Clostridiales	f__Ruminococcaceae	g__	s__	4	0	0	0	7	2	0	7	5	3	1	3	4	0	2	0	0	6	0	0	6	2
990de1318bb6ccd210d071a26d4a9a94	d__Bacteria	p__Firmicutes	c__Clostridia	o__Clostridiales	f__Ruminococcaceae	g__	s__	0	4	0	0	0	0	0	1	0	0	0	1	0	0	0	0	0	4	1	0	0	1
72cc6eff3e8f48bd86e0a8fb38806cfb	d__Bacteria	p__Firmicutes	c__Clostridia	o__Clostridiales	f__Ruminococcaceae	g__	s__	0	0	0	0	0	0	0	0	0	0	0	0	0	0	0	0	0	0	0	12	0	0
2a391a72d4066057da4c6dda31d32e95	d__Bacteria	p__Firmicutes	c__Clostridia	o__Clostridiales	f__Ruminococcaceae	g__	s__	0	0	0	0	0	0	0	0	0	3	3	0	0	12	0	0	0	0	0	0	0	0
82231ed9f805d83b6bb0a5c17cf5bf1b	d__Bacteria	p__Firmicutes	c__Clostridia	o__Clostridiales	f__Ruminococcaceae	g__	s__	0	0	0	0	0	1	0	3	0	0	0	0	0	0	0	0	0	2	5	0	0	0
714d4f25015a29268f1f2287f9e82cf8	d__Bacteria	p__Firmicutes	c__Clostridia	o__Clostridiales	f__Ruminococcaceae	g__	s__	0	0	0	0	0	0	0	0	0	0	0	0	0	4	0	0	0	0	0	0	0	0
98c173e5b7847d3d081e598c8ac4ab53	d__Bacteria	p__Firmicutes	c__Clostridia	o__Clostridiales	f__Ruminococcaceae	g__	s__	0	0	0	0	0	0	0	0	0	0	0	0	0	0	1	0	0	0	0	0	0	0
655c8307fdf0b8c01dc0932b2471b719	d__Bacteria	p__Firmicutes	c__Clostridia	o__Clostridiales	f__Ruminococcaceae	g__	s__	0	0	0	0	0	0	0	0	0	0	0	0	0	0	0	0	0	0	0	0	1	0
a5735c4677893c1cb459e1f5a0f2c9b0	d__Bacteria	p__Firmicutes	c__Clostridia	o__Clostridiales	f__Ruminococcaceae	g__	s__	0	1	0	12	18	3	4	5	7	3	9	6	5	4	0	1	3	0	3	0	5	3
8cae1804467f81fa0f10db3347e3da3d	d__Bacteria	p__Firmicutes	c__Clostridia	o__Clostridiales	f__Ruminococcaceae	g__	s__	0	0	14	0	0	3	0	4	0	0	0	1	0	1	0	0	0	0	1	0	6	7
1f69224d83c2e7c9ca9a04621ed568ec	d__Bacteria	p__Firmicutes	c__Clostridia	o__Clostridiales	f__Ruminococcaceae	g__	s__	0	0	0	0	0	0	0	0	0	0	0	0	0	1	0	0	0	0	0	0	0	0
e275bc9169dd56da394f92df310f1432	d__Bacteria	p__Firmicutes	c__Clostridia	o__Clostridiales	f__Ruminococcaceae	g__	s__	0	0	0	0	3	0	0	0	0	0	0	0	0	0	0	0	0	0	0	0	0	0
ec7388412c379afaad68e1e19ccdfce1	d__Bacteria	p__Firmicutes	c__Clostridia	o__Clostridiales	f__Ruminococcaceae	g__	s__	0	0	0	0	0	2	0	0	0	0	0	1	0	0	0	0	0	7	0	0	0	0
bb117bfb7cfcc58d29258b1096329b28	d__Bacteria	p__Firmicutes	c__Clostridia	o__Clostridiales	f__Ruminococcaceae	g__	s__	0	8	0	6	24	2	5	0	5	0	0	0	3	1	12	4	8	2	9	0	0	0
2d6259680f846b03185480085db9191f	d__Bacteria	p__Firmicutes	c__Clostridia	o__Clostridiales	f__Ruminococcaceae	g__	s__	0	0	0	0	0	0	0	0	0	12	0	0	0	0	0	0	0	0	0	0	0	0
be8808655b5197dcd0a7c117178f5ac9	d__Bacteria	p__Firmicutes	c__Clostridia	o__Clostridiales	f__Ruminococcaceae	g__	s__	4	2	0	0	8	0	0	11	7	6	3	1	4	4	22	5	8	7	4	10	7	0
944ce1c6dbfb080cb464026990e5c452	d__Bacteria	p__Firmicutes	c__Clostridia	o__Clostridiales	f__Ruminococcaceae	g__	s__	0	0	0	0	11	0	1	0	0	0	4	0	0	8	0	0	1	0	0	0	2	0
66fa92d8a101d734b1abb23bf800c892	d__Bacteria	p__Firmicutes	c__Clostridia	o__Clostridiales	f__Ruminococcaceae	g__	s__	1	7	7	0	19	7	5	0	3	0	3	3	9	0	3	0	1	0	7	1	2	4
9e3ddd40971a55ed9eba56f445a1045b	d__Bacteria	p__Firmicutes	c__Clostridia	o__Clostridiales	f__Ruminococcaceae	g__	s__	0	0	0	0	0	4	0	1	0	3	0	0	35	1	1	1	0	0	6	2	0	0
9709fa22ea507462707a3af298991a06	d__Bacteria	p__Firmicutes	c__Clostridia	o__Clostridiales	f__Ruminococcaceae	g__	s__	0	0	0	0	0	0	0	0	3	0	0	0	0	0	0	0	0	0	0	0	0	0
611669dac76f1433a4a1f7466654c974	d__Bacteria	p__Firmicutes	c__Clostridia	o__Clostridiales	f__Ruminococcaceae	g__	s__	0	0	0	0	0	0	0	0	0	0	0	0	0	0	0	0	1	0	0	0	0	0
d96e933e5f1f9c9843d14cec89dbf837	d__Bacteria	p__Firmicutes	c__Clostridia	o__Clostridiales	f__Ruminococcaceae	g__	s__	0	0	0	1	0	0	0	0	2	0	0	0	21	1	0	0	0	0	8	0	0	0
323c63ef0775d4c46ed0914084bfe5ce	d__Bacteria	p__Firmicutes	c__Clostridia	o__Clostridiales	f__Ruminococcaceae	g__	s__	0	0	2	0	0	0	0	0	0	0	0	0	0	0	0	0	0	0	0	0	0	0
e375a088986b1c6072b121aa2d42fd91	d__Bacteria	p__Firmicutes	c__Clostridia	o__Clostridiales	f__Ruminococcaceae	g__	s__	0	0	0	0	0	0	0	0	0	1	0	0	0	0	0	0	0	0	0	0	0	0
ec47a359ea95552db59d85ed2a4bf6a7	d__Bacteria	p__Firmicutes	c__Clostridia	o__Clostridiales	f__Ruminococcaceae	g__	s__	0	0	0	0	0	0	0	0	0	0	0	0	0	1	0	0	0	0	0	0	0	0
07bfc3449a2e68402bff089e921af5c5	d__Bacteria	p__Firmicutes	c__Clostridia	o__Clostridiales	f__Ruminococcaceae	g__	s__	0	0	0	0	0	0	0	0	0	0	0	0	1	0	0	0	0	0	0	0	0	0
9adb92cc2e6c901be05637409e057ce2	d__Bacteria	p__Firmicutes	c__Clostridia	o__Clostridiales	f__Ruminococcaceae	g__	s__	0	0	0	0	0	0	0	0	0	0	0	0	0	1	0	0	0	0	0	0	0	0
3f78e909bbdce36ba1b83ee4a6cb9f14	d__Bacteria	p__Firmicutes	c__Clostridia	o__Clostridiales	f__Ruminococcaceae	g__	s__	0	0	0	0	0	0	0	0	0	2	0	0	1	33	2	0	0	0	0	0	0	0
deed1b856ff9b063eb0076212f9c259f	d__Bacteria	p__Firmicutes	c__Clostridia	o__Clostridiales	f__Ruminococcaceae	g__	s__	0	0	0	0	0	5	0	0	0	0	0	0	0	0	0	0	0	0	0	0	0	0
b92e9971fcad68edb29695aafb772f96	d__Bacteria	p__Firmicutes	c__Clostridia	o__Clostridiales	f__Ruminococcaceae	g__	s__	0	0	0	0	0	2	0	0	0	0	0	0	1	0	3	0	0	0	0	0	0	0
4b883187bab9de72f03b131bda1056df	d__Bacteria	p__Firmicutes	c__Clostridia	o__Clostridiales	f__Ruminococcaceae	g__	s__	0	0	0	0	0	0	0	0	0	0	0	0	0	0	1	0	0	0	0	0	5	0
b28fcc75361101d46dade91ce5f3b303	d__Bacteria	p__Firmicutes	c__Clostridia	o__Clostridiales	f__Ruminococcaceae	g__	s__	0	0	0	0	0	0	0	0	0	0	0	0	1	0	5	0	0	0	6	0	0	0
9f143a545491d551e00ad9dd8aad7bdb	d__Bacteria	p__Firmicutes	c__Clostridia	o__Clostridiales	f__Ruminococcaceae	g__	s__	0	0	0	0	0	0	0	0	0	0	0	0	0	28	0	0	0	0	0	0	0	0
3b2edab8094ea4ac77ebb5933caa1453	d__Bacteria	p__Firmicutes	c__Clostridia	o__Clostridiales	f__Ruminococcaceae	g__	s__	0	0	0	0	0	4	0	0	0	0	0	1	0	1	0	0	0	0	3	0	6	0
2bead105af87d10a1d9523140e58e557	d__Bacteria	p__Firmicutes	c__Clostridia	o__Clostridiales	f__Ruminococcaceae	g__	s__	0	0	0	0	0	1	0	0	0	0	1	0	0	1	0	0	0	0	0	0	2	0
00cf0e075dcb554f7dec5febaaeec704	d__Bacteria	p__Firmicutes	c__Clostridia	o__Clostridiales	f__Ruminococcaceae	g__	s__	0	0	0	0	0	0	1	1	0	0	2	0	0	0	0	1	4	0	0	14	0	0
7a5695f4759212437247a35d2c74a22c	d__Bacteria	p__Firmicutes	c__Clostridia	o__Clostridiales	f__Ruminococcaceae	g__	s__	1	0	0	0	0	0	0	0	0	0	0	0	0	0	0	0	0	0	0	0	0	0
f3b03919452c14a8d23b3f2b1bf7083c	d__Bacteria	p__Firmicutes	c__Clostridia	o__Clostridiales	f__Ruminococcaceae	g__	s__	0	0	0	0	6	0	0	0	0	0	0	0	0	0	0	0	0	0	0	0	0	0
a59de1e6d0c77dd6a24c5d3d1d073025	d__Bacteria	p__Firmicutes	c__Clostridia	o__Clostridiales	f__Ruminococcaceae	g__	s__	0	0	0	0	0	2	2	0	0	1	0	1	0	0	0	0	4	0	0	6	0	0
52a1ac4998fb49178ebe2204430af67a	d__Bacteria	p__Firmicutes	c__Clostridia	o__Clostridiales	f__Ruminococcaceae	g__	s__	0	0	0	0	0	0	0	0	0	0	0	0	0	0	0	0	1	0	0	0	0	0
670b15f19626a2f3686010d4956d4cc5	d__Bacteria	p__Firmicutes	c__Clostridia	o__Clostridiales	f__Ruminococcaceae	g__	s__	0	0	0	0	0	0	0	0	0	0	0	0	0	1	0	0	0	0	0	0	0	0
813a9c21e077e472ae04b00a4c91787a	d__Bacteria	p__Firmicutes	c__Clostridia	o__Clostridiales	f__Ruminococcaceae	g__	s__	1	0	0	0	0	6	0	0	0	0	0	0	0	1	0	0	0	0	0	0	0	0
aeb6d51dddd517185bafd7d3cc9c581c	d__Bacteria	p__Firmicutes	c__Clostridia	o__Clostridiales	f__Ruminococcaceae	g__	s__	0	0	0	6	0	1	0	0	0	0	0	0	0	0	10	0	0	0	0	0	0	0
95ec7a44eec89e6d25c240e0b82794c8	d__Bacteria	p__Firmicutes	c__Clostridia	o__Clostridiales	f__Ruminococcaceae	g__	s__	0	0	0	0	0	0	0	1	0	0	0	0	0	0	0	0	0	0	0	0	0	0
a2a1845ff45c1c9e89a6a18dd6daa891	d__Bacteria	p__Firmicutes	c__Clostridia	o__Clostridiales	f__Ruminococcaceae	g__	s__	0	0	0	0	0	0	0	0	0	0	0	0	0	0	0	0	0	4	0	0	0	0
b8ba133ad574e92609eeb270799e3e42	d__Bacteria	p__Firmicutes	c__Clostridia	o__Clostridiales	f__Ruminococcaceae	g__	s__	0	0	0	11	0	0	4	4	5	4	0	1	0	0	0	0	0	0	1	0	0	2
1aa8fd1b631e0cd9e7b9d7429081007e	d__Bacteria	p__Firmicutes	c__Clostridia	o__Clostridiales	f__Ruminococcaceae	g__	s__	0	0	0	0	0	0	0	0	0	2	0	0	0	0	0	0	5	0	0	0	0	0
8272906f85f0a0fa2248dd1b07ae75fd	d__Bacteria	p__Firmicutes	c__Clostridia	o__Clostridiales	f__Ruminococcaceae	g__	s__	0	0	4	0	0	0	0	0	0	0	0	0	0	0	0	0	0	0	0	0	0	0
65d8bdef6cb1e53a176f226d0aede6c0	d__Bacteria	p__Firmicutes	c__Clostridia	o__Clostridiales	f__Ruminococcaceae	g__	s__	0	0	0	0	0	0	0	0	0	0	0	0	0	0	0	0	0	0	0	0	0	10
281343bd16c3771c4ed46492ca793c08	d__Bacteria	p__Firmicutes	c__Clostridia	o__Clostridiales	f__Ruminococcaceae	g__	s__	0	0	0	0	0	0	0	0	0	1	0	0	0	0	0	0	0	0	0	12	0	0
7246a1fde38529d8e9adcfb6186073a0	d__Bacteria	p__Firmicutes	c__Clostridia	o__Clostridiales	f__Ruminococcaceae	g__	s__	0	0	0	0	0	0	0	3	0	0	0	0	0	0	0	0	0	0	0	0	0	0
be85f6b5b0c1458b690582a629749dc4	d__Bacteria	p__Firmicutes	c__Clostridia	o__Clostridiales	f__Ruminococcaceae	g__	s__	0	0	0	0	0	0	0	1	0	0	0	0	0	0	0	0	0	0	0	0	0	0
44a53f1c44c2a1a67ec34759fbb0f699	d__Bacteria	p__Firmicutes	c__Clostridia	o__Clostridiales	f__Ruminococcaceae	g__	s__	0	0	0	0	0	0	0	1	0	1	0	0	0	0	0	2	0	0	0	0	5	0
7c732698f0006c50366fc68016f0fc32	d__Bacteria	p__Firmicutes	c__Clostridia	o__Clostridiales	f__Ruminococcaceae	g__	s__	0	2	0	0	0	0	0	0	0	0	0	0	0	0	0	0	0	0	0	0	0	0
1352e80bd95274415834b43ff906067c	d__Bacteria	p__Firmicutes	c__Clostridia	o__Clostridiales	f__Ruminococcaceae	g__	s__	0	0	0	0	0	0	0	0	0	0	0	1	0	0	0	0	0	0	0	0	0	0
e14dd8abeced0122370350f8fa73822d	d__Bacteria	p__Firmicutes	c__Clostridia	o__Clostridiales	f__Ruminococcaceae	g__	s__	2	0	0	0	0	0	0	0	0	0	0	0	0	0	0	0	0	0	0	0	0	0
a59539a515e7255034d07f9ac588dfa2	d__Bacteria	p__Firmicutes	c__Clostridia	o__Clostridiales	f__Ruminococcaceae	g__	s__	0	0	0	0	0	0	0	3	0	2	0	1	0	0	0	0	0	0	0	0	0	10
05550732b71cf09d495506eeeebcf22d	d__Bacteria	p__Firmicutes	c__Clostridia	o__Clostridiales	f__Ruminococcaceae	g__	s__	0	0	0	0	0	0	0	0	0	0	0	4	0	0	0	0	0	0	0	0	0	0
21408d67343ae082b2a7ea4da53b7990	d__Bacteria	p__Firmicutes	c__Clostridia	o__Clostridiales	f__Ruminococcaceae	g__	s__	0	0	0	3	0	5	2	0	0	0	0	0	0	1	0	0	3	0	0	0	1	0
c29afca0f1a2ff916f398d99266fec4e	d__Bacteria	p__Firmicutes	c__Clostridia	o__Clostridiales	f__Ruminococcaceae	g__	s__	0	0	0	0	0	0	0	0	0	0	0	0	0	0	0	0	0	0	0	0	2	0
f4a8243d11e5768dcc62ac8de2c8d429	d__Bacteria	p__Firmicutes	c__Clostridia	o__Clostridiales	f__Ruminococcaceae	g__	s__	0	0	0	0	2	1	2	0	0	4	0	1	0	0	6	0	1	0	0	5	0	0
a5d93020f592e12052a17f37f736c9e1	d__Bacteria	p__Firmicutes	c__Clostridia	o__Clostridiales	f__Ruminococcaceae	g__	s__	0	0	0	1	0	0	0	0	0	3	0	0	0	1	0	0	2	0	0	0	0	2
1f0d5288c7e192130da3b3166e2c1f0e	d__Bacteria	p__Firmicutes	c__Clostridia	o__Clostridiales	f__Ruminococcaceae	g__	s__	0	0	0	0	0	0	0	0	0	0	0	0	0	0	0	0	0	0	0	1	0	0
79b4b69c0c5b7142ebfac019f08ee793	d__Bacteria	p__Firmicutes	c__Clostridia	o__Clostridiales	f__Ruminococcaceae	g__	s__	1	0	0	0	0	0	1	9	0	7	0	0	0	0	0	11	0	7	0	0	4	48
135ff344af76f992174692f0c274df21	d__Bacteria	p__Firmicutes	c__Clostridia	o__Clostridiales	f__Ruminococcaceae	g__	s__	0	4	0	7	0	0	0	2	0	6	0	0	3	0	0	3	0	0	0	0	5	16
5bd5b98fd1afd456ec911403031d3574	d__Bacteria	p__Firmicutes	c__Clostridia	o__Clostridiales	f__Ruminococcaceae	g__	s__	0	0	1	0	0	0	0	0	0	0	0	0	0	0	0	0	0	0	0	0	0	0
ac6ef363a1e77d3e04e20bc6cc70dd60	d__Bacteria	p__Firmicutes	c__Clostridia	o__Clostridiales	f__Ruminococcaceae	g__	s__	0	0	0	3	0	0	0	0	0	0	0	0	0	0	0	0	0	0	0	0	0	0
5f512bea61d04f6c3c4ca84655ed32e8	d__Bacteria	p__Firmicutes	c__Clostridia	o__Clostridiales	f__Ruminococcaceae	g__	s__	0	0	0	0	0	0	0	0	0	1	0	0	0	0	0	0	4	1	0	0	2	0
5a04fb28412b479654b99ab1309f8341	d__Bacteria	p__Firmicutes	c__Clostridia	o__Clostridiales	f__Ruminococcaceae	g__	s__	0	0	0	0	0	0	0	0	0	0	0	0	0	0	0	0	0	2	0	0	0	0
4d64ca5b92d975bde49261f35573177d	d__Bacteria	p__Firmicutes	c__Clostridia	o__Clostridiales	f__Ruminococcaceae	g__	s__	0	0	0	0	0	1	1	0	0	0	0	1	0	3	0	0	0	0	0	0	0	0
d90af2b75dc6a843e3b9029abca516ec	d__Bacteria	p__Firmicutes	c__Clostridia	o__Clostridiales	f__Ruminococcaceae	g__	s__	11	0	0	0	0	0	0	0	0	0	0	0	0	0	0	0	0	0	0	0	0	0
8778458723cf28d7b600451d7faeecd2	d__Bacteria	p__Firmicutes	c__Clostridia	o__Clostridiales	f__Ruminococcaceae	g__	s__	0	0	0	0	0	0	0	0	2	0	0	0	0	0	0	0	0	0	0	0	0	0
87f7f14acd5c16a63e26162b3fa50215	d__Bacteria	p__Firmicutes	c__Clostridia	o__Clostridiales	f__Ruminococcaceae	g__	s__	0	0	0	0	0	0	0	0	0	0	0	0	0	0	0	0	0	0	4	0	0	0
d337580ed9b958ed3180ab877f5f00ac	d__Bacteria	p__Firmicutes	c__Clostridia	o__Clostridiales	f__Ruminococcaceae	g__	s__	0	0	4	0	0	0	0	0	4	0	0	0	0	0	0	1	0	0	0	0	0	0
68e7eec7679e195784236f1e23195578	d__Bacteria	p__Firmicutes	c__Clostridia	o__Clostridiales	f__Ruminococcaceae	g__	s__	0	0	0	0	0	2	0	0	0	0	0	0	0	0	0	0	0	0	0	0	0	0
18351987db39216a94b296eba9d71408	d__Bacteria	p__Firmicutes	c__Clostridia	o__Clostridiales	f__Ruminococcaceae	g__	s__	0	0	0	0	0	0	0	0	0	0	0	0	3	0	0	0	0	0	0	0	0	0
17805649c7bb106a6a5f1ab5fa5a3319	d__Bacteria	p__Firmicutes	c__Clostridia	o__Clostridiales	f__Ruminococcaceae	g__	s__	0	0	0	0	0	0	0	0	1	0	0	0	0	0	0	0	0	0	0	0	0	0
01a77abcc97268d6a6c5f50bb1e447d1	d__Bacteria	p__Firmicutes	c__Clostridia	o__Clostridiales	f__Ruminococcaceae	g__	s__	0	0	0	0	0	0	0	0	0	0	0	1	1	0	0	0	0	0	0	0	0	0
c3cd2302a93c8dd9eaebc7a7f7e3243f	d__Bacteria	p__Firmicutes	c__Clostridia	o__Clostridiales	f__Ruminococcaceae	g__	s__	0	0	0	0	0	0	0	0	1	0	0	0	0	0	0	0	0	0	0	0	0	0
2635e80d73e2bc3b1686973f6adc0ed8	d__Bacteria	p__Firmicutes	c__Clostridia	o__Clostridiales	f__Ruminococcaceae	g__	s__	0	0	0	0	0	0	0	0	0	1	0	0	0	0	0	0	0	0	0	0	0	0
f025fd58a1bbf6cec60c7624a1a297f5	d__Bacteria	p__Firmicutes	c__Clostridia	o__Clostridiales	f__Ruminococcaceae	g__	s__	0	0	16	0	0	0	0	0	2	0	0	1	7	0	0	0	0	0	0	0	0	0
53748d0fd5a7562a3d2dd0a078a3664a	d__Bacteria	p__Firmicutes	c__Clostridia	o__Clostridiales	f__Ruminococcaceae	g__	s__	0	0	15	0	0	0	0	0	2	0	0	0	4	0	0	0	0	0	0	0	0	2
10a133b6cea62f7dfa1017447f103874	d__Bacteria	p__Firmicutes	c__Clostridia	o__Clostridiales	f__Ruminococcaceae	g__	s__	0	0	0	0	0	0	0	0	0	0	0	1	0	0	0	0	2	0	3	0	0	0
4c6913021943593440ee8c424728d739	d__Bacteria	p__Firmicutes	c__Clostridia	o__Clostridiales	f__Ruminococcaceae	g__	s__	3	0	0	0	0	0	1	0	0	0	1	0	0	0	0	0	1	0	0	0	0	1
d9c3b169fa713f6dd0fb74efcf5764af	d__Bacteria	p__Firmicutes	c__Clostridia	o__Clostridiales	f__Ruminococcaceae	g__	s__	0	0	0	0	0	0	0	0	0	1	0	0	0	0	0	0	0	0	0	0	0	0
06753c862301a77c303255e0918a13e1	d__Bacteria	p__Firmicutes	c__Clostridia	o__Clostridiales	f__Ruminococcaceae	g__	s__	0	0	0	8	0	0	0	0	3	0	0	0	0	0	3	0	3	0	0	0	1	0
f4e30905ef3509540c6c290fab79d385	d__Bacteria	p__Firmicutes	c__Clostridia	o__Clostridiales	f__Ruminococcaceae	g__	s__	1	0	6	0	0	0	0	0	3	1	1	2	0	0	0	0	0	2	0	3	0	4
f0efd1643684842fe5aac7062a0f841e	d__Bacteria	p__Firmicutes	c__Clostridia	o__Clostridiales	f__Ruminococcaceae	g__	s__	1	0	0	0	0	0	0	0	0	0	0	0	0	0	0	0	0	0	0	0	0	0
e9af6fc6c2c0c24142f1f4ff329ca5de	d__Bacteria	p__Firmicutes	c__Clostridia	o__Clostridiales	f__Ruminococcaceae	g__	s__	4	2	0	6	0	1	0	0	3	1	0	0	2	0	1	0	1	2	0	0	0	0
9ccdbefc18dde5ebf9d81dc347f7f8b5	d__Bacteria	p__Firmicutes	c__Clostridia	o__Clostridiales	f__Ruminococcaceae	g__	s__	1	0	0	0	0	0	0	0	2	0	0	0	1	1	0	0	2	0	0	0	0	0
01173f0a5f0d0b274e9c6c3f4681376a	d__Bacteria	p__Firmicutes	c__Clostridia	o__Clostridiales	f__Ruminococcaceae	g__	s__	0	1	0	0	0	0	0	0	0	0	0	0	2	0	0	0	1	0	1	0	0	0
8976bc2ae8ea6155039cab3f9035e3b3	d__Bacteria	p__Firmicutes	c__Clostridia	o__Clostridiales	f__Ruminococcaceae	g__	s__	0	0	0	0	0	0	0	0	0	0	0	0	0	0	0	0	0	0	1	0	0	0
6143a9ef3171a3d7940f39dbe4d35d32	d__Bacteria	p__Firmicutes	c__Clostridia	o__Clostridiales	f__Ruminococcaceae	g__	s__	1	0	0	0	0	0	0	0	0	0	0	0	0	0	0	0	0	0	0	0	0	1
0169c803ebd7a3e38aa08b9a07464e18	d__Bacteria	p__Firmicutes	c__Clostridia	o__Clostridiales	f__Ruminococcaceae	g__	s__	0	0	4	0	0	1	0	0	0	0	0	0	0	0	0	0	0	0	0	0	0	0
ef4d376ada53fe27dff9d0f3a5fa879b	d__Bacteria	p__Firmicutes	c__Clostridia	o__Clostridiales	f__Ruminococcaceae	g__	s__	0	0	0	0	0	0	0	0	0	0	0	0	0	1	0	0	0	0	0	0	0	0
6f47439082ba428cf0dce79be6218a2f	d__Bacteria	p__Firmicutes	c__Clostridia	o__Clostridiales	f__Ruminococcaceae	g__	s__	2	0	0	0	0	0	0	0	0	0	0	0	0	3	0	0	0	0	0	0	0	0
3fe27ca481c5906a4c461f8a2841c921	d__Bacteria	p__Firmicutes	c__Clostridia	o__Clostridiales	f__Ruminococcaceae	g__	s__	0	0	0	0	1	0	1	0	0	0	1	1	1	0	0	0	0	0	0	0	0	0
102780f3a790670d5000d70c963b10c5	d__Bacteria	p__Firmicutes	c__Clostridia	o__Clostridiales	f__Ruminococcaceae	g__	s__	0	0	0	0	0	0	0	0	1	0	2	1	0	0	0	0	0	0	0	0	0	0
8104a40498e5dc3dd4928c8d65f3a355	d__Bacteria	p__Firmicutes	c__Clostridia	o__Clostridiales	f__Ruminococcaceae	g__	s__	0	0	0	0	0	0	0	0	0	0	0	0	0	0	0	1	0	0	0	0	0	0
692747e524fa94136a19c2b978b7a239	d__Bacteria	p__Firmicutes	c__Clostridia	o__Clostridiales	f__Ruminococcaceae	g__Ruminococcus	s__	0	0	0	0	0	0	0	0	0	0	0	0	0	0	0	1	0	0	0	0	0	0
95898187b0bbb750cff871e5a7850da0	d__Bacteria	p__Firmicutes	c__Clostridia	o__Clostridiales	f__Ruminococcaceae	g__Ruminococcus	s__	0	0	2	0	0	0	0	0	0	0	0	0	0	0	0	0	0	0	0	0	0	0
ff5fe07f143cee4bceef92577ad8497b	d__Bacteria	p__Firmicutes	c__Clostridia	o__Clostridiales	f__Ruminococcaceae	g__	s__	0	0	8	0	0	0	0	0	1	0	0	0	0	0	0	0	0	0	0	0	0	0
a38540346d85f13d60f56f3a0acebbcd	d__Bacteria	p__Firmicutes	c__Clostridia	o__Clostridiales	f__Ruminococcaceae	g__	s__	0	0	2	0	0	0	0	0	0	0	0	0	0	0	0	0	0	0	0	0	0	0
36e241cd9067b7f5d14f032e98774f29	d__Bacteria	p__Firmicutes	c__Clostridia	o__Clostridiales	f__Ruminococcaceae	g__Ruminococcus	s__	0	0	0	0	0	1	0	0	0	1	0	0	0	0	0	0	0	0	0	0	0	0
65386c0e033a3307cc4c440e96e4663a	d__Bacteria	p__Firmicutes	c__Clostridia	o__Clostridiales	f__Ruminococcaceae	g__	s__	0	0	0	0	0	1	0	0	0	0	0	0	0	0	0	0	0	0	0	0	0	0
a06da4ddf1028f6f870d3f29e0c7da63	d__Bacteria	p__Firmicutes	c__Clostridia	o__Clostridiales	f__Ruminococcaceae	g__Ruminococcus	s__	0	0	0	0	0	2	2	0	0	0	0	2	0	0	0	0	2	0	0	0	0	0
ef7d6af074da3427f0c0ceedcf0d0870	d__Bacteria	p__Firmicutes	c__Clostridia	o__Clostridiales	f__Ruminococcaceae	g__	s__	2	0	4	0	0	1	1	0	4	2	2	2	3	0	0	3	2	0	0	0	0	4
d788fd29586e1b18df1e6250f6d8fdac	d__Bacteria	p__Firmicutes	c__Clostridia	o__Clostridiales	f__Ruminococcaceae	g__	s__	0	0	0	0	0	0	0	0	0	0	0	4	0	0	0	0	0	0	0	0	0	0
e226382c6426ffba0773b56b8d0cbdbf	d__Bacteria	p__Firmicutes	c__Clostridia	o__Clostridiales	f__Ruminococcaceae	g__	s__	0	3	0	0	0	0	0	0	0	0	0	1	3	0	0	0	0	0	0	0	0	0
68d609f1dcc6ef14076de36488a760fb	d__Bacteria	p__Firmicutes	c__Clostridia	o__Clostridiales	f__Ruminococcaceae	g__	s__	0	0	9	0	0	0	0	0	0	0	0	1	0	0	0	0	0	0	0	0	0	0
ef8f3c4645da29b4a8b5cae7759dfc23	d__Bacteria	p__Firmicutes	c__Clostridia	o__Clostridiales	f__Ruminococcaceae	g__	s__	1	0	4	0	0	0	0	0	1	0	0	0	0	0	0	0	2	0	0	0	0	0
c43c822af722265cf99ce59172f1ac9e	d__Bacteria	p__Firmicutes	c__Clostridia	o__Clostridiales	f__Ruminococcaceae	g__	s__	0	1	0	5	1	0	0	0	5	0	1	1	0	0	1	0	0	0	2	0	1	1
6265637db725f29fd171467293a81d31	d__Bacteria	p__Firmicutes	c__Clostridia	o__Clostridiales	f__Ruminococcaceae	g__	s__	0	0	0	0	0	0	0	0	0	1	0	0	0	0	0	0	0	0	0	0	0	0
ab83355709d3c0fce957faf820f89aab	d__Bacteria	p__Firmicutes	c__Clostridia	o__Clostridiales	f__Ruminococcaceae	g__	s__	0	0	0	0	3	0	0	0	0	0	0	1	0	1	0	0	0	1	0	0	11	0
efa99ccfbfba4961d8eb30112ddc2718	d__Bacteria	p__Firmicutes	c__Clostridia	o__Clostridiales	f__Ruminococcaceae	g__	s__	0	0	0	0	0	0	0	0	0	4	0	0	0	0	3	0	0	0	0	0	0	0
01892659ff9fa84534c99822df06f504	d__Bacteria	p__Firmicutes	c__Clostridia	o__Clostridiales	f__Ruminococcaceae	g__	s__	5	0	0	0	1	4	0	0	11	1	2	9	5	0	0	1	3	2	1	0	0	4
75d108b5931b386642d31c5a23b022aa	d__Bacteria	p__Firmicutes	c__Clostridia	o__Clostridiales	f__Ruminococcaceae	g__	s__	0	0	0	0	0	0	0	1	1	0	0	0	0	0	0	0	0	0	0	0	0	0
763d8667c356c40cd582761baae632fb	d__Bacteria	p__Firmicutes	c__Clostridia	o__Clostridiales	f__Ruminococcaceae	g__	s__	0	0	0	2	0	0	0	3	0	0	11	1	0	0	0	0	0	0	0	0	0	0
7938b5a9279af95cddd07d52d335d617	d__Bacteria	p__Firmicutes	c__Clostridia	o__Clostridiales	f__Ruminococcaceae	g__	s__	0	0	0	0	0	0	0	0	0	0	1	0	0	0	0	0	0	0	0	0	0	0
bb41285d1bcca89cbb9008d0d4e0b28a	d__Bacteria	p__Firmicutes	c__Clostridia	o__Clostridiales	f__Ruminococcaceae	g__	s__	0	0	0	0	0	0	0	0	3	0	1	0	0	0	0	0	0	0	0	0	0	0
002e23501372ae6ac5500a69f175b682	d__Bacteria	p__Firmicutes	c__Clostridia	o__Clostridiales	f__Ruminococcaceae	g__	s__	0	0	0	0	0	0	0	0	1	0	0	0	0	0	0	0	0	0	0	0	0	0
46de144f0780e6a27eeda4abdd9d593d	d__Bacteria	p__Firmicutes	c__Clostridia	o__Clostridiales	f__Ruminococcaceae	g__	s__	0	0	0	0	1	0	0	0	0	0	0	0	1	0	0	0	0	0	0	0	0	0
277bea733fdd3d23995e001d8d2adc82	d__Bacteria	p__Firmicutes	c__Clostridia	o__Clostridiales	f__Ruminococcaceae	g__	s__	4	0	9	0	0	0	0	0	2	4	4	1	0	2	0	0	1	0	0	0	3	0
8187a9aacb8a3029ecd5561e75c5b67f	d__Bacteria	p__Firmicutes	c__Clostridia	o__Clostridiales	f__Ruminococcaceae	g__	s__	0	0	0	0	5	0	0	0	0	5	0	2	1	0	0	0	1	0	2	0	1	0
2e991b01fffeb9e674cca8e0fe326a17	d__Bacteria	p__Firmicutes	c__Clostridia	o__Clostridiales	f__Ruminococcaceae	g__	s__	0	0	0	0	0	1	0	2	1	0	0	0	0	0	1	0	1	0	0	0	0	0
b1a25dd880a6613c2a8e287378876079	d__Bacteria	p__Firmicutes	c__Clostridia	o__Clostridiales	f__Ruminococcaceae	g__	s__	0	0	0	0	0	0	0	2	0	0	0	0	0	0	0	0	0	0	0	0	0	0
e07529719307c62bbb51aa3bfe181017	d__Bacteria	p__Firmicutes	c__Clostridia	o__Clostridiales	f__Ruminococcaceae	g__	s__	0	7	0	0	0	0	0	0	0	1	0	1	0	0	0	1	2	1	0	0	0	0
dff785116f3568308a2a2abaeca3d925	d__Bacteria	p__Firmicutes	c__Clostridia	o__Clostridiales	f__Ruminococcaceae	g__	s__	0	0	0	0	0	0	0	0	0	0	0	0	0	0	0	0	0	0	0	9	0	0
4b0d7ada4cf1cd85073a7d2399c118f0	d__Bacteria	p__Firmicutes	c__Clostridia	o__Clostridiales	f__Ruminococcaceae	g__	s__	0	0	0	0	0	0	0	0	0	0	0	0	0	0	0	0	0	0	2	0	0	0
ab6fda0b884f7f9f80140c896404cf9a	d__Bacteria	p__Firmicutes	c__Clostridia	o__Clostridiales	f__Ruminococcaceae	g__	s__	0	0	0	0	0	0	0	2	0	0	0	0	0	0	0	0	0	0	0	0	0	0
483c925267d71676650ae036a4f1112a	d__Bacteria	p__Firmicutes	c__Clostridia	o__Clostridiales	f__Ruminococcaceae	g__	s__	0	0	0	0	0	0	0	0	0	0	0	0	0	0	0	0	0	0	0	0	11	0
afdc4bc88ba243395b54a8a750be7406	d__Bacteria	p__Firmicutes	c__Clostridia	o__Clostridiales	f__Ruminococcaceae	g__	s__	0	0	0	3	8	1	1	5	0	3	2	4	2	3	2	4	2	0	3	0	0	0
65f37c8b555bf5f12e25de8a20cba41e	d__Bacteria	p__Firmicutes	c__Clostridia	o__Clostridiales	f__Ruminococcaceae	g__	s__	4	9	3	6	0	2	0	0	3	10	1	0	2	1	0	4	0	1	2	4	5	2
146d9d011afc8a359d0eb2dce80f2c2c	d__Bacteria	p__Firmicutes	c__Clostridia	o__Clostridiales	f__Ruminococcaceae	g__	s__	0	0	0	0	0	0	0	0	0	6	0	0	0	0	0	0	0	0	0	0	0	0
e83ac66fad0fbd622a24d42ad612c711	d__Bacteria	p__Firmicutes	c__Clostridia	o__Clostridiales	f__Ruminococcaceae	g__	s__	0	0	0	0	0	0	0	0	0	0	0	0	0	0	0	0	1	0	0	0	0	1
59a4fd8332c21b3c8c5b35b4337ff648	d__Bacteria	p__Firmicutes	c__Clostridia	o__Clostridiales	f__Ruminococcaceae	g__	s__	0	0	0	0	0	0	0	0	1	0	0	0	3	0	0	0	2	0	0	0	0	1
d68d81238b499141c67536d04ae3c507	d__Bacteria	p__Firmicutes	c__Clostridia	o__Clostridiales	f__Ruminococcaceae	g__	s__	0	0	0	0	0	0	0	0	2	0	0	0	1	0	0	0	0	0	0	0	0	2
1048a0ad8374a3c75e3b8ea1689cf9db	d__Bacteria	p__Firmicutes	c__Clostridia	o__Clostridiales	f__Ruminococcaceae	g__	s__	1	0	0	0	0	0	0	0	0	0	0	0	1	3	0	0	0	0	0	0	0	0
468243ddf6d150f8177c242b4cf1584d	d__Bacteria	p__Firmicutes	c__Clostridia	o__Clostridiales	f__Ruminococcaceae	g__	s__	0	0	0	0	7	0	0	0	0	0	0	0	0	0	0	0	1	0	0	0	0	0
52fd2750f032857af4c7018e16fffc2b	d__Bacteria	p__Firmicutes	c__Clostridia	o__Clostridiales	f__Ruminococcaceae	g__	s__	2	0	0	0	0	0	0	0	4	1	2	2	0	0	0	0	1	0	0	0	2	1
6a74e21e3b0b29499dabdd9a4680ce9d	d__Bacteria	p__Firmicutes	c__Clostridia	o__Clostridiales	f__Ruminococcaceae	g__	s__	3	8	0	14	12	0	8	0	10	0	6	2	0	0	1	4	5	8	0	3	0	0
0a6297e5754ff64bcab78f20b3ed92be	d__Bacteria	p__Firmicutes	c__Clostridia	o__Clostridiales	f__Ruminococcaceae	g__	s__	0	0	0	6	0	1	2	1	15	0	6	0	1	0	3	0	2	0	0	0	0	0
4860c7077ce99269dbafc58b9bf4622c	d__Bacteria	p__Firmicutes	c__Clostridia	o__Clostridiales	f__Ruminococcaceae	g__	s__	0	0	0	0	0	0	0	0	0	1	0	0	0	0	0	0	0	0	0	0	0	0
4f82d3f07219f236e7026759d85773d8	d__Bacteria	p__Firmicutes	c__Clostridia	o__Clostridiales	f__Ruminococcaceae	g__	s__	0	0	0	0	0	0	0	0	0	0	0	0	0	0	0	1	0	0	0	0	0	0
4571639774d3408231a6ec155b6f1cea	d__Bacteria	p__Firmicutes	c__Clostridia	o__Clostridiales	f__Ruminococcaceae	g__	s__	0	0	0	0	0	0	0	0	0	0	2	0	0	0	0	0	0	0	0	0	0	0
847ad815b097b720563c6924da30d4b1	d__Bacteria	p__Firmicutes	c__Clostridia	o__Clostridiales	f__Ruminococcaceae	g__	s__	0	0	0	0	0	0	0	0	0	0	0	0	0	0	0	0	0	5	0	0	2	0
949602d709b0baa703d2d4e030d50912	d__Bacteria	p__Firmicutes	c__Clostridia	o__Clostridiales	f__Ruminococcaceae	g__	s__	0	0	0	0	0	0	0	0	0	0	0	0	0	1	0	0	0	0	0	0	0	0
a45a99d8c099e380479b715fcdf1a821	d__Bacteria	p__Firmicutes	c__Clostridia	o__Clostridiales	f__Ruminococcaceae	g__	s__	0	0	0	0	0	0	0	0	0	0	0	0	2	0	0	0	0	0	0	0	0	0
74286dc0d734a3f05562c8a6c5af9609	d__Bacteria	p__Firmicutes	c__Clostridia	o__Clostridiales	f__Ruminococcaceae	g__	s__	0	0	0	4	0	0	0	1	0	0	0	0	0	0	0	0	1	0	0	0	0	0
064a285ab9af6bf73156b35905bf4798	d__Bacteria	p__Firmicutes	c__Clostridia	o__Clostridiales	f__Ruminococcaceae	g__	s__	0	0	0	0	0	0	0	0	0	0	0	0	0	1	0	1	0	0	0	0	0	0
134491eaa32e572e3d3ee5d5c3da02ab	d__Bacteria	p__Firmicutes	c__Clostridia	o__Clostridiales	f__Ruminococcaceae	g__	s__	0	0	0	0	0	0	0	0	0	0	0	0	0	0	0	0	0	0	3	0	0	0
d096dca63c03d92649610c78aeddfa7f	d__Bacteria	p__Firmicutes	c__Clostridia	o__Clostridiales	f__Ruminococcaceae	g__	s__	0	2	0	0	0	0	0	0	0	0	0	0	0	0	0	0	0	0	0	0	0	0
a77c4c109db51b7b9da443df8d20c35b	d__Bacteria	p__Firmicutes	c__Clostridia	o__Clostridiales	f__Ruminococcaceae	g__	s__	0	0	0	0	0	0	0	0	0	0	0	0	0	0	0	0	6	0	0	0	0	0
e31199721810bff4da3ab593f930ac41	d__Bacteria	p__Firmicutes	c__Clostridia	o__Clostridiales	f__Ruminococcaceae	g__	s__	0	0	0	0	0	0	0	0	0	0	0	0	0	0	0	0	1	0	0	0	0	0
3432f6abe87ab88f50811f1f8e51972b	d__Bacteria	p__Firmicutes	c__Clostridia	o__Clostridiales	f__Ruminococcaceae	g__	s__	0	0	0	0	0	0	0	0	1	0	0	0	0	0	0	0	0	0	0	0	0	0
88bfbfa07b4fd4786b60123b7075e3cf	d__Bacteria	p__Firmicutes	c__Clostridia	o__Clostridiales	f__Ruminococcaceae	g__	s__	0	0	0	0	0	0	0	0	0	0	0	0	0	0	0	0	0	0	1	0	0	0
0efa31ce50d13362da41e537ede681cf	d__Bacteria	p__Firmicutes	c__Clostridia	o__Clostridiales	f__Ruminococcaceae	g__	s__	0	0	0	2	0	0	0	0	0	0	0	0	0	0	0	0	0	0	0	0	0	0
c452e656c1d23afcc083e513b820b3e8	d__Bacteria	p__Firmicutes	c__Clostridia	o__Clostridiales	f__Ruminococcaceae	g__	s__	0	0	0	0	2	0	0	3	0	0	0	0	0	2	4	0	0	0	0	0	0	0
d5790ae15b29293db50d951ac457a02f	d__Bacteria	p__Firmicutes	c__Clostridia	o__Clostridiales	f__Ruminococcaceae	g__	s__	3	0	0	0	0	0	0	0	0	0	0	0	0	0	0	1	0	0	0	0	0	0
ee46617ac6c4899ed0f059d5d0fc596a	d__Bacteria	p__Firmicutes	c__Clostridia	o__Clostridiales	f__Ruminococcaceae	g__	s__	0	0	0	0	0	0	0	2	0	0	0	0	0	0	0	0	0	0	0	0	0	0
409e5266cc5c51da1fa6ce8c4d8a4bc2	d__Bacteria	p__Firmicutes	c__Clostridia	o__Clostridiales	f__Ruminococcaceae	g__	s__	0	0	0	0	0	0	0	0	0	0	0	0	0	0	2	0	0	0	0	0	0	0
45ca6065040e6a4b9d8103c995dd29d3	d__Bacteria	p__Firmicutes	c__Clostridia	o__Clostridiales	f__Ruminococcaceae	g__	s__	0	0	0	0	0	0	0	3	3	0	0	0	0	0	1	0	0	0	0	0	0	0
a61f7e4dfa04701790345284751a66a0	d__Bacteria	p__Firmicutes	c__Clostridia	o__Clostridiales	f__Ruminococcaceae	g__	s__	0	0	0	0	0	0	0	0	0	0	0	0	0	0	0	0	0	0	0	0	1	0
eef8b898d17361922f36fb4d6a57afd9	d__Bacteria	p__Firmicutes	c__Clostridia	o__Clostridiales	f__Ruminococcaceae	g__Ruminococcus	s__	0	0	0	0	0	0	0	0	0	0	0	0	0	0	0	0	2	0	2	0	0	3
ef3d9a50318e120a2564cb58cc61c9a5	d__Bacteria	p__Firmicutes	c__Clostridia	o__Clostridiales	f__Ruminococcaceae	g__Ruminococcus	s__	0	0	0	0	0	0	0	0	0	0	0	0	0	0	0	0	2	0	0	0	0	0
8f2765e1dd105aceb4d42fe9313ba332	d__Bacteria	p__Firmicutes	c__Clostridia	o__Clostridiales	f__Ruminococcaceae	g__	s__	0	0	0	0	0	0	2	0	0	0	0	0	0	0	0	0	0	0	0	0	0	0
b107d0bda6afc2d1e5f83f807591a222	d__Bacteria	p__Firmicutes	c__Clostridia	o__Clostridiales	f__Ruminococcaceae	g__	s__	0	0	0	0	0	0	0	0	0	0	0	0	0	2	0	0	1	0	0	0	0	0
3470f102bce0b7d94bb50d44162d54c8	d__Bacteria	p__Firmicutes	c__Clostridia	o__Clostridiales	f__Ruminococcaceae	g__	s__	3	5	0	0	0	0	0	6	0	1	0	0	0	0	0	0	0	0	0	0	0	0
6a236968d4313095f518c1e90c748f69	d__Bacteria	p__Firmicutes	c__Clostridia	o__Clostridiales	f__Ruminococcaceae	g__	s__	0	0	0	5	0	0	0	0	0	0	0	0	0	0	0	0	0	0	0	0	0	0
e16b5aee4030e9bc91899dc032e8429d	d__Bacteria	p__Firmicutes	c__Clostridia	o__Clostridiales	f__Ruminococcaceae	g__	s__	0	0	0	0	0	0	0	0	0	0	0	0	0	0	0	0	1	0	0	0	0	0
cc5c1cf2fff6f69632ca367cbf8b0d71	d__Bacteria	p__Firmicutes	c__Clostridia	o__Clostridiales	f__Ruminococcaceae	g__	s__	0	0	0	2	0	0	0	0	0	0	0	0	0	1	0	0	1	0	0	0	0	0
d306392d3ea13fc3dd50996111d35b1a	d__Bacteria	p__Firmicutes	c__Clostridia	o__Clostridiales	f__Ruminococcaceae	g__	s__	0	0	0	0	0	0	0	0	0	1	0	1	0	0	0	0	0	0	1	0	5	0
534d3409c6e5a00e03643bacea87bfc0	d__Bacteria	p__Firmicutes	c__Clostridia	o__Clostridiales	f__Ruminococcaceae	g__	s__	2	0	0	1	0	0	0	0	1	0	0	0	0	1	0	0	0	0	0	0	0	0
cde6d437dd81ac9670a76e095cd2e44e	d__Bacteria	p__Firmicutes	c__Clostridia	o__Clostridiales	f__Ruminococcaceae	g__	s__	0	0	0	0	0	0	0	0	0	0	0	0	0	0	2	0	1	2	0	0	0	1
60f76eb77e50284e9a4030133b481263	d__Bacteria	p__Firmicutes	c__Clostridia	o__Clostridiales	f__Ruminococcaceae	g__	s__	5	4	11	0	0	5	2	12	3	6	5	3	1	12	5	3	5	0	0	0	17	3
a75e6a3b488fa347240b78c4db1290b6	d__Bacteria	p__Firmicutes	c__Clostridia	o__Clostridiales	f__Ruminococcaceae	g__	s__	6	0	0	6	0	2	2	11	1	3	0	0	0	6	0	0	1	0	4	0	7	0
6129055bec6bd156e530412ec2d2e22a	d__Bacteria	p__Firmicutes	c__Clostridia	o__Clostridiales	f__Ruminococcaceae	g__	s__	0	0	0	6	1	0	2	4	2	0	9	0	12	0	0	0	1	0	6	2	0	0
ef4586f864e15f1610d362e30f8811aa	d__Bacteria	p__Firmicutes	c__Clostridia	o__Clostridiales	f__Ruminococcaceae	g__	s__	0	0	0	4	2	0	1	0	0	0	0	0	10	0	0	0	1	0	8	0	0	1
d36948424bbcec65f1a10abf23ce2416	d__Bacteria	p__Firmicutes	c__Clostridia	o__Clostridiales	f__Ruminococcaceae	g__	s__	0	0	0	0	12	1	0	0	4	0	8	0	5	1	3	4	0	9	0	0	0	5
8a3ddc4a8f32edafaa3278b7e38ce6cf	d__Bacteria	p__Firmicutes	c__Clostridia	o__Clostridiales	f__Ruminococcaceae	g__	s__	0	0	4	0	6	0	0	0	8	0	3	0	2	1	0	3	0	4	0	0	0	4
1f5048f1628e3a9d8aeb4a5e5c48ece8	d__Bacteria	p__Firmicutes	c__Clostridia	o__Clostridiales	f__Ruminococcaceae	g__	s__	0	0	0	2	0	0	0	0	0	0	0	0	0	0	0	0	0	0	0	0	0	0
0bfcaa9429139e9ca7074ef556f451f3	d__Bacteria	p__Firmicutes	c__Clostridia	o__Clostridiales	f__Ruminococcaceae	g__	s__	0	0	0	0	11	0	0	0	0	4	0	0	0	14	1	0	0	0	0	44	0	0
e1814cdfef458f7e05ee09c17f7ff60a	d__Bacteria	p__Firmicutes	c__Clostridia	o__Clostridiales	f__Ruminococcaceae	g__	s__	0	0	0	0	0	0	0	0	0	2	0	0	0	10	0	0	0	0	0	39	0	0
ad581d273e50d494b19933c2c082524c	d__Bacteria	p__Firmicutes	c__Clostridia	o__Clostridiales	f__Ruminococcaceae	g__	s__	0	0	5	0	14	0	0	0	10	0	0	0	1	2	0	0	0	0	0	0	0	0
4548a059c51ca0e022b42dcbd3efb733	d__Bacteria	p__Firmicutes	c__Clostridia	o__Clostridiales	f__Ruminococcaceae	g__	s__	0	0	0	0	9	5	0	0	0	1	0	0	0	0	0	0	0	0	0	0	0	0
43d100738cdb62e169fc50bc6ba4f6f9	d__Bacteria	p__Firmicutes	c__Clostridia	o__Clostridiales	f__Ruminococcaceae	g__	s__	0	4	0	0	0	0	0	0	0	0	0	0	0	0	0	0	0	0	0	0	0	0
cd53815a7293293902f80f0224321d41	d__Bacteria	p__Firmicutes	c__Clostridia	o__Clostridiales	f__Ruminococcaceae	g__	s__	0	0	0	2	6	0	0	0	8	0	0	0	0	0	0	0	0	0	0	0	0	0
02a0aac940217e9d1589059e5b813269	d__Bacteria	p__Firmicutes	c__Clostridia	o__Clostridiales	f__Ruminococcaceae	g__	s__	0	1	44	5	5	4	4	2	20	5	0	0	12	11	4	3	10	19	11	2	8	9
8c408a33cc81afb22e344660b3e7e9d6	d__Bacteria	p__Firmicutes	c__Clostridia	o__Clostridiales	f__Ruminococcaceae	g__	s__	1	0	43	3	1	0	1	12	8	0	0	0	6	3	2	4	8	11	8	3	3	7
ed0f8ad309e17f9646b6f11caf629f63	d__Bacteria	p__Firmicutes	c__Clostridia	o__Clostridiales	f__Ruminococcaceae	g__	s__	0	5	0	0	8	4	1	0	38	4	2	3	2	3	4	2	0	7	0	0	0	2
04edc3f5ad86ca629e64245996e69bee	d__Bacteria	p__Firmicutes	c__Clostridia	o__Clostridiales	f__Ruminococcaceae	g__	s__	0	0	0	3	3	0	1	0	33	7	3	0	1	0	5	0	0	1	0	0	0	1
4ac3afd591882bc2f4e995dc53baad30	d__Bacteria	p__Firmicutes	c__Clostridia	o__Clostridiales	f__Ruminococcaceae	g__	s__	0	0	0	0	0	0	0	0	1	0	0	0	0	1	0	0	0	4	3	0	4	0
880988d25d33595154dc314f4d338eef	d__Bacteria	p__Firmicutes	c__Clostridia	o__Clostridiales	f__Ruminococcaceae	g__	s__	0	0	0	0	0	0	0	0	0	0	1	2	0	2	0	0	0	0	0	3	0	0
7ea622f976d1093f52c5bfb594e05376	d__Bacteria	p__Firmicutes	c__Clostridia	o__Clostridiales	f__Ruminococcaceae	g__	s__	0	0	0	0	0	0	0	0	0	0	0	0	0	0	0	0	0	4	0	0	0	0
2d991dd044133aad0576b3663765d89b	d__Bacteria	p__Firmicutes	c__Clostridia	o__Clostridiales	f__Ruminococcaceae	g__	s__	0	0	0	0	0	0	0	0	0	0	1	2	0	0	1	0	0	0	0	0	0	0
8e68e160e473ed27b27d15abe5e21741	d__Bacteria	p__Firmicutes	c__Clostridia	o__Clostridiales	f__Ruminococcaceae	g__	s__	0	0	0	0	0	0	0	0	0	0	0	2	0	0	0	0	0	0	0	0	0	0
0a135931e6c885313216be8694ec0f82	d__Bacteria	p__Firmicutes	c__Clostridia	o__Clostridiales	f__Ruminococcaceae	g__	s__	0	0	0	0	0	0	0	0	0	3	0	0	0	0	0	0	0	0	0	0	0	0
7cc6f11e0fa042a1aaa1e35331e29862	d__Bacteria	p__Firmicutes	c__Clostridia	o__Clostridiales	f__Ruminococcaceae	g__	s__	0	0	0	0	0	0	0	1	0	0	0	0	0	0	0	0	0	0	0	0	0	0
7b945c3d0033d1e26a3b41f5573b021e	d__Bacteria	p__Firmicutes	c__Clostridia	o__Clostridiales	f__Ruminococcaceae	g__	s__	0	0	0	0	0	0	0	0	0	0	0	0	0	0	0	0	0	0	0	1	0	0
b5db1cc07624cae98e643728ec224e14	d__Bacteria	p__Firmicutes	c__Clostridia	o__Clostridiales	f__Ruminococcaceae	g__	s__	0	1	0	0	0	0	0	0	0	0	0	0	0	0	0	0	0	0	0	0	0	0
dd61bf03cd2111137fe99c99da71d3f0	d__Bacteria	p__Firmicutes	c__Clostridia	o__Clostridiales	f__Ruminococcaceae	g__	s__	0	0	0	3	0	0	0	0	0	0	0	0	0	0	0	0	0	0	0	0	0	0
e3b51202f27ca42bbe17d3fc1309af79	d__Bacteria	p__Firmicutes	c__Clostridia	o__Clostridiales	f__Ruminococcaceae	g__	s__	0	0	0	0	0	0	0	0	0	0	0	0	0	0	0	0	3	0	0	0	0	0
8a14fb1ebe406167872101152dc6d38f	d__Bacteria	p__Firmicutes	c__Clostridia	o__Clostridiales	f__Ruminococcaceae	g__	s__	0	0	0	0	0	0	0	0	0	0	0	0	0	0	0	0	2	0	0	0	0	0
b1769a1fe98ec0edb626380dedd866fa	d__Bacteria	p__Firmicutes	c__Clostridia	o__Clostridiales	f__Ruminococcaceae	g__	s__	0	1	0	0	0	0	0	0	0	0	2	0	0	1	0	0	0	0	3	0	0	0
af9c856e47610f30cad12867906e5584	d__Bacteria	p__Firmicutes	c__Clostridia	o__Clostridiales	f__Ruminococcaceae	g__	s__	0	0	0	0	0	0	0	5	0	2	0	0	1	0	6	0	0	0	0	0	0	0
ace090a7e1e35052666369eeac5587ef	d__Bacteria	p__Firmicutes	c__Clostridia	o__Clostridiales	f__Ruminococcaceae	g__	s__	1	0	0	0	0	0	0	0	0	0	0	0	1	0	0	0	0	0	0	0	0	0
2a65d927230e89f97f4b88593c2a661d	d__Bacteria	p__Firmicutes	c__Clostridia	o__Clostridiales	f__Ruminococcaceae	g__	s__	1	1	0	0	0	0	1	0	0	0	0	0	0	1	0	0	0	0	0	3	0	0
cde0d01a8da6039f442596c6bea12310	d__Bacteria	p__Firmicutes	c__Clostridia	o__Clostridiales	f__Ruminococcaceae	g__	s__	0	0	0	0	0	0	0	1	0	0	1	0	0	0	0	0	0	0	0	0	0	0
da14d2708ca487166105612c358d2598	d__Bacteria	p__Firmicutes	c__Clostridia	o__Clostridiales	f__Ruminococcaceae	g__	s__	0	0	0	0	0	0	0	0	9	0	0	0	0	0	0	0	0	0	0	0	0	0
56ddae805754599a89ac9b763146b5f2	d__Bacteria	p__Firmicutes	c__Clostridia	o__Clostridiales	f__Ruminococcaceae	g__	s__	0	0	0	0	0	0	0	0	0	0	0	0	0	0	0	0	0	0	0	4	0	0
a26fb93c9f2823a90220f3006013bcc5	d__Bacteria	p__Firmicutes	c__Clostridia	o__Clostridiales	f__Ruminococcaceae	g__	s__	0	0	0	0	0	0	0	0	0	0	0	0	0	0	0	0	0	11	0	0	0	0
c9d1ecaff84dfec8fea4e5b250c50de3	d__Bacteria	p__Firmicutes	c__Clostridia	o__Clostridiales	f__Ruminococcaceae	g__	s__	0	0	0	0	0	0	0	0	0	0	0	0	0	0	0	1	0	0	0	0	0	0
2997599958ef39015729a85677cc85cc	d__Bacteria	p__Firmicutes	c__Clostridia	o__Clostridiales	f__Ruminococcaceae	g__	s__	0	0	0	0	0	0	0	0	0	2	0	0	0	0	0	0	0	0	0	0	0	0
623eebffdce02f163896558805b7f6ce	d__Bacteria	p__Firmicutes	c__Clostridia	o__Clostridiales	f__Ruminococcaceae	g__	s__	0	0	0	0	0	0	2	0	0	0	1	0	1	1	0	0	0	0	0	0	0	2
dadbd05637610a91d202b37246cef769	d__Bacteria	p__Firmicutes	c__Clostridia	o__Clostridiales	f__Ruminococcaceae	g__	s__	0	0	0	0	0	3	0	4	0	0	2	1	0	0	0	0	0	0	4	0	0	0
a7c319687eb270917a6809ed971a90ce	d__Bacteria	p__Firmicutes	c__Clostridia	o__Clostridiales	f__Ruminococcaceae	g__	s__	0	0	0	0	0	2	0	3	3	0	0	0	0	0	0	0	0	0	2	0	0	0
4ae4e3f0a102722ac7f47c4ee0d839e6	d__Bacteria	p__Firmicutes	c__Clostridia	o__Clostridiales	f__Ruminococcaceae	g__	s__	1	0	0	0	0	0	0	2	0	0	2	0	0	0	0	0	1	0	0	0	0	0
214357df9d462b3d31316810fa180696	d__Bacteria	p__Firmicutes	c__Clostridia	o__Clostridiales	f__Ruminococcaceae	g__	s__	0	0	0	0	0	0	0	1	0	1	0	0	0	0	0	0	0	0	0	0	0	0
e1ed4fef12e40eedb18bf715a602f8bd	d__Bacteria	p__Firmicutes	c__Clostridia	o__Clostridiales	f__Ruminococcaceae	g__	s__	0	0	0	0	0	0	0	1	0	0	2	0	0	0	0	0	0	0	0	0	0	0
040d02f12911f60493b2ffc8dac8596f	d__Bacteria	p__Firmicutes	c__Clostridia	o__Clostridiales	f__Ruminococcaceae	g__	s__	0	0	0	0	0	0	0	0	0	0	0	0	0	0	2	0	0	0	0	0	0	0
0ce698d073e1098e875741d866a53933	d__Bacteria	p__Firmicutes	c__Clostridia	o__Clostridiales	f__Ruminococcaceae	g__	s__	0	0	0	0	0	0	0	0	0	0	0	0	0	0	0	0	1	0	0	0	0	0
767a490b6af52589f3faac1bc80b8415	d__Bacteria	p__Firmicutes	c__Clostridia	o__Clostridiales	f__Ruminococcaceae	g__	s__	0	0	0	4	0	0	0	2	22	0	0	0	0	1	0	0	0	0	1	0	1	5
ade53cdbbb724d28d598ce1b2ac7c3cc	d__Bacteria	p__Firmicutes	c__Clostridia	o__Clostridiales	f__Ruminococcaceae	g__	s__	0	0	0	0	2	0	0	0	10	3	0	0	2	0	0	0	2	0	10	0	0	9
13dac14bed9bb2e6f61ea66a123e811c	d__Bacteria	p__Firmicutes	c__Clostridia	o__Clostridiales	f__Ruminococcaceae	g__	s__	4	0	29	0	0	5	1	0	11	5	2	0	0	2	5	5	4	4	7	1	6	0
f95512b4df5c74a9834fb9e2193fe949	d__Bacteria	p__Firmicutes	c__Clostridia	o__Clostridiales	f__Ruminococcaceae	g__	s__	0	0	0	0	0	0	0	0	0	0	1	0	0	0	0	0	0	0	0	0	0	0
b7218caa719438910e3fb5d170aa7265	d__Bacteria	p__Firmicutes	c__Clostridia	o__Clostridiales	f__Ruminococcaceae	g__	s__	0	0	0	0	0	0	0	0	0	0	0	0	0	0	0	0	0	1	0	0	0	0
f9acb83dcac74b02572b9c02a8ef5e3d	d__Bacteria	p__Firmicutes	c__Clostridia	o__Clostridiales	f__Ruminococcaceae	g__	s__	0	0	4	0	2	5	0	0	1	0	0	0	0	0	2	0	3	0	1	0	1	8
48616aa47ba5ed902e3e4b36d2451a58	d__Bacteria	p__Firmicutes	c__Clostridia	o__Clostridiales	f__Ruminococcaceae	g__	s__	0	0	0	0	0	0	0	0	0	0	0	0	0	5	0	0	0	0	1	0	0	0
7d023213fded78e63a4630f47630b6c1	d__Bacteria	p__Firmicutes	c__Clostridia	o__Clostridiales	f__Ruminococcaceae	g__	s__	0	0	0	0	0	0	0	0	0	0	0	0	0	0	0	0	0	0	0	0	0	3
31f6d5c94ed057dbfd87f7486961c0ae	d__Bacteria	p__Firmicutes	c__Clostridia	o__Clostridiales	f__Ruminococcaceae	g__	s__	0	0	0	0	0	0	0	0	0	0	0	1	0	0	0	0	0	0	0	0	0	0
a01ce82a4d6a9833ba81b32933b6b08b	d__Bacteria	p__Firmicutes	c__Clostridia	o__Clostridiales	f__Ruminococcaceae	g__	s__	0	0	0	0	0	0	0	0	0	0	0	0	0	0	0	0	0	0	0	0	1	0
5a4d990ff2657784934a44280801bd6f	d__Bacteria	p__Firmicutes	c__Clostridia	o__Clostridiales	f__Ruminococcaceae	g__	s__	0	0	4	2	0	0	0	0	0	1	0	2	2	0	0	1	0	0	4	0	0	1
f68be6b1d3e2d7d0e90a4b1c4b90d28c	d__Bacteria	p__Firmicutes	c__Clostridia	o__Clostridiales	f__Ruminococcaceae	g__	s__	0	0	0	0	0	0	0	0	3	0	0	0	0	0	0	0	0	0	0	0	0	0
3472369dc66de1ac254aad0e30030372	d__Bacteria	p__Firmicutes	c__Clostridia	o__Clostridiales	f__Ruminococcaceae	g__	s__	0	0	3	0	0	1	0	0	0	0	0	0	0	0	0	0	1	0	0	0	0	0
bd0fa46f6b8aa83c782e207d45febfdd	d__Bacteria	p__Firmicutes	c__Clostridia	o__Clostridiales	f__Ruminococcaceae	g__	s__	0	0	0	0	0	0	2	0	0	0	0	3	0	2	0	0	0	0	1	0	0	8
e986ff9e86f494c105815b8e15eb2ffa	d__Bacteria	p__Firmicutes	c__Clostridia	o__Clostridiales	f__Ruminococcaceae	g__	s__	0	0	0	0	0	0	0	0	0	0	0	0	0	0	0	0	0	0	0	0	2	0
72a8c2135a7bab964431a6ba5135184c	d__Bacteria	p__Firmicutes	c__Clostridia	o__Clostridiales	f__Ruminococcaceae	g__	s__	0	0	0	0	0	0	0	0	0	0	0	1	0	2	0	0	0	0	0	0	0	0
d169429115ab224bd2d3ddf09b2a846c	d__Bacteria	p__Firmicutes	c__Clostridia	o__Clostridiales	f__Ruminococcaceae	g__	s__	0	0	0	9	0	0	0	0	1	0	0	0	0	0	1	0	0	0	0	0	1	1
df024a1891633078ab0ec8ce87cfc0ed	d__Bacteria	p__Firmicutes	c__Clostridia	o__Clostridiales	f__Ruminococcaceae	g__	s__	0	0	0	0	0	0	0	0	0	0	2	0	0	0	0	0	0	0	0	0	0	0
e3c0208bd5b3aad08c47acef7e61303b	d__Bacteria	p__Firmicutes	c__Clostridia	o__Clostridiales	f__Ruminococcaceae	g__	s__	0	0	0	0	1	0	0	0	0	0	0	0	0	0	0	0	3	0	0	0	0	0
99e867402f09a00b6ab8bd5697f0316a	d__Bacteria	p__Firmicutes	c__Clostridia	o__Clostridiales	f__Ruminococcaceae	g__Clostridium	s__	0	2	0	0	0	0	0	0	0	0	0	0	0	0	0	0	0	0	0	0	0	0
90482e220fc3bc4f52d3c5218767aaec	d__Bacteria	p__Firmicutes	c__Clostridia	o__Clostridiales	f__Ruminococcaceae	g__Clostridium	s__methylpentosum	0	0	0	0	0	0	0	0	1	0	0	0	0	0	0	0	0	0	0	0	0	0
833ba3bfffe0bbec60d84564731a070d	d__Bacteria	p__Firmicutes	c__Clostridia	o__Clostridiales	f__Ruminococcaceae	g__Clostridium	s__methylpentosum	1	0	0	0	0	0	0	0	0	0	1	0	1	0	0	2	0	0	0	0	0	0
1d654fa608c9aec89679527b51201243	d__Bacteria	p__Firmicutes	c__Clostridia	o__Clostridiales	f__Ruminococcaceae	g__Clostridium	s__methylpentosum	0	0	0	0	0	0	1	0	0	0	0	2	0	0	0	0	0	0	0	0	0	0
755524da464020ef4bd192571e3e22c4	d__Bacteria	p__Firmicutes	c__Clostridia	o__Clostridiales	f__Ruminococcaceae	g__Clostridium	s__methylpentosum	0	3	0	0	0	0	0	0	0	0	0	0	0	1	0	0	0	1	0	0	0	0
9d5635e5b75a82d08fe91cf67f06d51e	d__Bacteria	p__Firmicutes	c__Clostridia	o__Clostridiales	f__Ruminococcaceae	g__Clostridium	s__methylpentosum	0	0	0	0	0	0	0	0	0	0	0	0	0	0	0	0	0	2	0	0	0	0
1b689ad2f8a904b144040f201c446932	d__Bacteria	p__Firmicutes	c__Clostridia	o__Clostridiales	f__Ruminococcaceae	g__Clostridium	s__methylpentosum	0	0	0	0	0	0	0	0	0	0	1	0	0	0	0	0	0	0	0	0	0	0
021a3b6ae88b3ac0b4eb0aa1e5fbd5e9	d__Bacteria	p__Firmicutes	c__Clostridia	o__Clostridiales	f__Ruminococcaceae	g__Clostridium	s__methylpentosum	0	0	0	0	0	0	1	0	0	0	0	2	0	0	0	0	0	0	0	0	0	0
47cd8f80e59c9c7d0d2ec6ffbec1ea87	d__Bacteria	p__Firmicutes	c__Clostridia	o__Clostridiales	f__Ruminococcaceae	g__Clostridium	s__methylpentosum	0	0	0	0	0	0	0	0	0	0	0	0	0	0	0	0	0	0	0	4	0	0
e6c1a77f616ae406008d1c8505d51acc	d__Bacteria	p__Firmicutes	c__Clostridia	o__Clostridiales	f__Ruminococcaceae	g__Clostridium	s__methylpentosum	0	0	0	0	0	0	0	0	0	0	0	4	0	1	0	0	0	0	0	0	0	1
f48d22b6878c0ebf37b864854e41b285	d__Bacteria	p__Firmicutes	c__Clostridia	o__Clostridiales	f__Ruminococcaceae	g__Clostridium	s__methylpentosum	0	0	0	2	0	0	0	0	0	0	0	0	0	0	0	0	0	0	0	0	0	0
36d9298a3ed79f18dde6d67bdb84b4ae	d__Bacteria	p__Firmicutes	c__Clostridia	o__Clostridiales	f__Ruminococcaceae	g__Clostridium	s__methylpentosum	0	0	0	0	0	0	0	0	0	0	0	0	0	0	0	0	2	0	0	0	0	0
84b098cb70fc3fabbc0945e63c515213	d__Bacteria	p__Firmicutes	c__Clostridia	o__Clostridiales	f__Ruminococcaceae	g__Clostridium	s__methylpentosum	0	0	0	0	0	0	0	0	0	0	0	0	0	0	0	0	2	0	0	0	2	0
98099c3467a88374767c6d048d432ed6	d__Bacteria	p__Firmicutes	c__Clostridia	o__Clostridiales	f__Ruminococcaceae	g__	s__	0	0	0	0	0	0	0	0	0	0	0	1	0	0	0	0	0	0	0	0	0	0
c157333871fcfcf77e7f67b87355c2ab	d__Bacteria	p__Firmicutes	c__Clostridia	o__Clostridiales	f__Ruminococcaceae	g__	s__	4	0	0	0	0	0	0	0	2	0	0	0	0	2	0	0	0	0	0	0	0	0
5fa8ae8fe4f2070a005a7f621a6b303f	d__Bacteria	p__Firmicutes	c__Clostridia	o__Clostridiales	f__Ruminococcaceae	g__Clostridium	s__methylpentosum	7	0	1	0	1	0	0	0	1	0	0	2	2	0	0	0	0	0	0	0	3	0
d3da9215bf7d1aa14825326cfb7035af	d__Bacteria	p__Firmicutes	c__Clostridia	o__Clostridiales	f__Ruminococcaceae	g__	s__	0	0	0	0	0	0	0	0	0	0	0	1	0	0	0	0	0	0	0	0	0	0
e118cc16609650dbba9e1d8ca57ca09d	d__Bacteria	p__Firmicutes	c__Clostridia	o__Clostridiales	f__Ruminococcaceae	g__Clostridium	s__islandicum	0	0	0	0	0	0	0	0	0	0	0	0	1	0	0	0	0	0	0	0	0	0
47f3b2acb787b1ab2d0d35c6ca1c2848	d__Bacteria	p__Firmicutes	c__Clostridia	o__Clostridiales	f__Ruminococcaceae	g__Clostridium	s__methylpentosum	0	0	0	0	0	0	0	0	0	0	0	0	0	3	0	0	0	0	0	0	0	0
fce875219bc919ad494399824cd8793f	d__Bacteria	p__Firmicutes	c__Clostridia	o__Clostridiales	f__Ruminococcaceae	g__	s__	0	0	6	0	5	0	0	0	5	0	2	1	2	8	4	0	0	0	2	0	0	0
bf0bde259d91fae0924535ff704e3cde	d__Bacteria	p__Firmicutes	c__Clostridia	o__Clostridiales	f__Ruminococcaceae	g__	s__	0	5	6	11	8	0	2	0	12	0	5	0	0	4	4	4	2	0	1	0	0	0
f533724a723aebc40f709f6de1fcb607	d__Bacteria	p__Firmicutes	c__Clostridia	o__Clostridiales	f__Ruminococcaceae	g__Clostridium	s__methylpentosum	0	0	0	0	0	0	0	0	0	0	0	0	0	0	0	0	0	7	0	1	2	0
1fc8dc7734c135ce0a72357d03107723	d__Bacteria	p__Firmicutes	c__Clostridia	o__Clostridiales	f__Ruminococcaceae	g__Clostridium	s__methylpentosum	0	1	0	0	0	2	0	1	1	0	0	0	0	0	1	0	0	1	0	0	3	0
d3f99f29581b4d27baab4487ad213ab2	d__Bacteria	p__Firmicutes	c__Clostridia	o__Clostridiales	f__Ruminococcaceae	g__Clostridium	s__methylpentosum	3	0	18	16	0	1	1	6	7	2	0	13	7	0	1	1	6	4	6	2	0	6
9460950e46cc7399fd51a49a69385b66	d__Bacteria	p__Firmicutes	c__Clostridia	o__Clostridiales	f__Ruminococcaceae	g__Clostridium	s__methylpentosum	1	3	0	26	0	7	3	6	17	2	2	10	0	1	10	2	3	6	9	3	0	9
e08d337f9d63b2dc62e3de103197a140	d__Bacteria	p__Firmicutes	c__Clostridia	o__Clostridiales	f__Ruminococcaceae	g__Clostridium	s__methylpentosum	0	0	0	0	0	0	1	1	0	0	0	0	0	0	0	0	2	1	2	0	0	0
1b759edd22d3bc2b9216bbd243746b7c	d__Bacteria	p__Firmicutes	c__Clostridia	o__Clostridiales	f__Ruminococcaceae	g__Clostridium	s__methylpentosum	0	0	0	0	0	3	0	0	1	0	2	0	0	0	0	0	0	1	0	0	1	0
f5b8bfbb830f4addc3f65252bc4a9f13	d__Bacteria	p__Firmicutes	c__Clostridia	o__Clostridiales	f__Ruminococcaceae	g__Clostridium	s__methylpentosum	0	0	0	0	0	0	0	0	0	0	3	0	0	0	0	0	0	0	0	0	0	0
519bbbb5c9afcf29e58d89a565c934de	d__Bacteria	p__Firmicutes	c__Clostridia	o__Clostridiales	f__Ruminococcaceae	g__Clostridium	s__methylpentosum	0	0	0	0	0	0	0	0	0	5	0	0	0	0	0	0	0	0	0	0	0	0
f16308835853c488d20a911c5fb29106	d__Bacteria	p__Firmicutes	c__Clostridia	o__Clostridiales	f__Ruminococcaceae	g__	s__	0	0	0	0	0	0	0	0	0	0	0	0	0	0	0	0	0	0	0	0	0	1
cf3a4be837e2e30cd342dcb9b079f72d	d__Bacteria	p__Firmicutes	c__Clostridia	o__Clostridiales	f__Ruminococcaceae	g__Clostridium	s__methylpentosum	1	2	0	3	9	5	2	3	2	5	1	6	9	0	1	0	3	2	2	4	0	23
acc92da1c6c2b357f34aa3511fd46824	d__Bacteria	p__Firmicutes	c__Clostridia	o__Clostridiales	f__Ruminococcaceae	g__Clostridium	s__methylpentosum	3	4	8	17	0	3	1	0	2	6	0	9	5	0	0	1	1	3	0	3	5	9
9533bd4f99e3d56a8dd66aa8d7dc9e06	d__Bacteria	p__Firmicutes	c__Clostridia	o__Clostridiales	f__Ruminococcaceae	g__	s__	0	0	0	0	0	0	0	0	0	0	0	0	0	0	0	0	0	0	0	0	6	0
dad60b39428b9a0a20bed8b09359867c	d__Bacteria	p__Firmicutes	c__Clostridia	o__Clostridiales	f__Ruminococcaceae	g__	s__	0	0	0	0	0	0	0	0	0	0	0	0	0	0	0	0	0	0	0	0	0	8
c864e107c28b258d27e0a9439577e883	d__Bacteria	p__Firmicutes	c__Clostridia	o__Clostridiales	f__Ruminococcaceae	g__Clostridium	s__methylpentosum	0	2	0	0	0	0	0	0	0	0	0	0	0	0	0	0	0	0	0	0	0	0
0102c9d8a76f40ceaf3791b422ce7474	d__Bacteria	p__Firmicutes	c__Clostridia	o__Clostridiales	f__Ruminococcaceae	g__Clostridium	s__methylpentosum	0	0	0	0	0	0	1	0	0	0	0	0	0	0	0	0	0	0	0	0	0	0
1dcce750adc162da7970fc9a7338699f	d__Bacteria	p__Firmicutes	c__Clostridia	o__Clostridiales	f__Ruminococcaceae	g__Clostridium	s__	0	0	0	1	0	0	0	0	0	0	0	0	0	0	0	0	0	0	0	0	0	0
66f0aa8b4f81525f17dfe87805a85610	d__Bacteria	p__Firmicutes	c__Clostridia	o__Clostridiales	f__Ruminococcaceae	g__Faecalibacterium	s__	0	0	1	0	0	0	0	0	0	0	0	0	0	0	0	0	0	0	0	0	0	0
79205d28fd706f7a03665232b304def9	d__Bacteria	p__Firmicutes	c__Clostridia	o__Clostridiales	f__Ruminococcaceae	g__Faecalibacterium	s__	0	0	0	0	1	0	0	0	3	0	0	0	0	0	0	0	0	0	0	0	0	0
eb623656798a1e2a8ba29415a0d53657	d__Bacteria	p__Firmicutes	c__Clostridia	o__Clostridiales	f__Ruminococcaceae	g__Faecalibacterium	s__	0	0	0	0	0	0	1	0	0	0	0	0	0	0	0	0	0	0	0	0	0	0
5e5bf71c9fa165f7651dce0a7cc1369a	d__Bacteria	p__Firmicutes	c__Clostridia	o__Clostridiales	f__Ruminococcaceae	g__Faecalibacterium	s__	0	2	0	0	0	0	0	0	0	0	0	0	0	0	0	0	0	0	0	0	0	0
d2f726b3bc233d2b64c6b7e18255bb03	d__Bacteria	p__Firmicutes	c__Clostridia	o__Clostridiales	f__Ruminococcaceae	g__	s__	0	0	0	0	0	0	0	0	0	0	0	0	0	0	1	0	0	0	0	3	0	0
ed5b45fc9b9e282c48bdbc352da63a09	d__Bacteria	p__Firmicutes	c__Clostridia	o__Clostridiales	f__Ruminococcaceae	g__	s__	0	0	0	0	0	0	0	0	3	0	0	1	0	0	1	0	0	0	0	0	0	2
66b4f69d6eb944650261950daddb5262	d__Bacteria	p__Firmicutes	c__Clostridia	o__Clostridiales	f__Ruminococcaceae	g__	s__	0	0	0	2	0	0	0	0	3	0	1	2	0	3	0	0	5	0	0	1	0	8
8acff46277f1726913451e3e9c80276a	d__Bacteria	p__Firmicutes	c__Clostridia	o__Clostridiales	f__Ruminococcaceae	g__	s__	0	0	0	5	0	0	0	0	0	0	0	0	0	0	0	0	0	0	0	0	0	0
940dcb221476909bebc3f0aa87e95367	d__Bacteria	p__Firmicutes	c__Clostridia	o__Clostridiales	f__Ruminococcaceae	g__	s__	0	0	0	0	0	0	0	0	1	1	0	2	0	0	0	0	1	0	0	0	0	2
4f428c948b4f792ac1e31bbf666d9fbc	d__Bacteria	p__Firmicutes	c__Clostridia	o__Clostridiales	f__Ruminococcaceae	g__	s__	2	0	0	4	4	0	0	3	1	0	0	0	3	6	3	0	1	0	0	0	5	0
a8cb15a816cdbdd12ced8a83690ab670	d__Bacteria	p__Firmicutes	c__Clostridia	o__Clostridiales	f__Ruminococcaceae	g__	s__	1	3	0	0	0	0	2	0	0	0	0	0	4	0	0	4	2	1	2	0	0	0
9e96a76d88ed3a5d925ae439cb7b0bfa	d__Bacteria	p__Firmicutes	c__Clostridia	o__Clostridiales	f__Ruminococcaceae	g__	s__	0	0	0	0	0	2	0	0	0	0	0	0	0	0	0	0	0	0	0	0	0	0
80beb6fbc7ae14ca2a90ebc9b4dfbb02	d__Bacteria	p__Firmicutes	c__Clostridia	o__Clostridiales	f__Ruminococcaceae	g__	s__	0	0	0	0	0	0	0	0	0	0	0	0	0	0	0	0	0	2	0	0	0	0
b7a4ff762cb8c3cb8c40262211f51bda	d__Bacteria	p__Firmicutes	c__Clostridia	o__Clostridiales	f__Ruminococcaceae	g__	s__	0	0	0	0	0	0	0	0	0	3	0	0	0	0	0	0	0	0	0	0	0	0
9647520752ac7e4703dd5246605940dc	d__Bacteria	p__Firmicutes	c__Clostridia	o__Clostridiales	f__Ruminococcaceae	g__	s__	2	0	0	0	0	4	0	0	0	0	1	0	4	1	0	3	1	0	0	2	2	0
8eea4860718e54dbbff05a1e993dbf06	d__Bacteria	p__Firmicutes	c__Clostridia	o__Clostridiales	f__Ruminococcaceae	g__	s__	2	0	0	0	0	1	2	1	0	0	0	0	0	0	0	0	0	0	9	0	7	6
62ce5bc753dc7df3076114d4727c068e	d__Bacteria	p__Firmicutes	c__Clostridia	o__Clostridiales	f__Ruminococcaceae	g__	s__	0	0	0	0	0	0	0	0	0	0	0	0	0	0	0	0	2	0	0	0	0	0
6f250b31ba9e1c59280ae83ff4ba5f48	d__Bacteria	p__Firmicutes	c__Clostridia	o__Clostridiales	f__Ruminococcaceae	g__	s__	0	0	0	0	3	0	0	0	0	0	0	0	0	0	1	0	0	0	4	0	0	0
f239997255c0502521614ca197237baa	d__Bacteria	p__Firmicutes	c__Clostridia	o__Clostridiales	f__Ruminococcaceae	g__	s__	0	0	0	0	0	0	0	0	0	2	0	0	0	0	0	0	0	0	0	0	0	0
8d85406d96db0d9f7a79f8ea4da429e2	d__Bacteria	p__Firmicutes	c__Clostridia	o__Clostridiales	f__Ruminococcaceae	g__	s__	0	0	2	0	0	0	1	0	0	0	1	3	0	1	0	0	0	5	3	0	0	0
b160142e329e6791676bc53d9e6bb643	d__Bacteria	p__Firmicutes	c__Clostridia	o__Clostridiales	f__Ruminococcaceae	g__	s__	0	0	0	0	0	3	1	0	0	1	0	2	0	0	0	0	0	0	0	0	0	0
f16ee6430fa481ac41566185fbc2c69d	d__Bacteria	p__Firmicutes	c__Clostridia	o__Clostridiales	f__Ruminococcaceae	g__	s__	0	0	3	0	0	2	0	0	1	0	1	0	0	3	0	1	0	0	1	0	2	0
d5d646d6b58b5062188d545d68f972c4	d__Bacteria	p__Firmicutes	c__Clostridia	o__Clostridiales	f__Ruminococcaceae	g__	s__	0	0	0	0	1	0	0	0	1	0	0	2	0	0	0	0	0	0	1	2	2	0
c290316e3069d4366cb9a285d726c6a3	d__Bacteria	p__Firmicutes	c__Clostridia	o__Clostridiales	f__Ruminococcaceae	g__	s__	0	0	0	0	2	0	0	2	0	3	0	2	0	0	0	0	0	0	0	0	0	0
ab653c15e2d95d86b11cbed3bcde470d	d__Bacteria	p__Firmicutes	c__Clostridia	o__Clostridiales	f__Ruminococcaceae	g__	s__	1	0	0	0	0	0	0	0	0	0	0	4	0	0	0	0	0	0	1	1	0	3
cde0d7c13965588d611131bb59c70000	d__Bacteria	p__Firmicutes	c__Clostridia	o__Clostridiales	f__Ruminococcaceae	g__	s__	0	0	0	0	0	0	0	2	1	0	1	1	0	0	0	0	0	0	0	0	0	0
d1666e22aa879df4eaed373655685a2f	d__Bacteria	p__Firmicutes	c__Clostridia	o__Clostridiales	f__Ruminococcaceae	g__	s__	0	0	0	0	0	0	0	0	0	0	0	0	0	0	0	1	0	0	0	0	0	0
8f7c34523f9675efafbcf3c40521b4b6	d__Bacteria	p__Firmicutes	c__Clostridia	o__Clostridiales	f__Ruminococcaceae	g__	s__	0	0	0	0	0	0	0	0	0	0	0	0	4	0	0	0	0	0	0	0	0	0
d1ef06724b111b6c95d8b35783efcea6	d__Bacteria	p__Firmicutes	c__Clostridia	o__Clostridiales	f__Ruminococcaceae	g__	s__	0	0	0	0	0	0	0	0	0	0	0	0	1	0	0	0	0	0	0	0	0	0
19f547b4f196e1a5fe13f3b56fea8927	d__Bacteria	p__Firmicutes	c__Clostridia	o__Clostridiales	f__Ruminococcaceae	g__	s__	0	0	0	0	0	0	0	0	0	0	0	0	0	0	0	0	0	0	0	0	0	1
157206a189d8482ebb6cf13877829d27	d__Bacteria	p__Firmicutes	c__Clostridia	o__Clostridiales	f__Ruminococcaceae	g__Gemmiger	s__formicilis	6	0	0	0	0	0	0	0	0	0	0	0	0	0	0	0	0	0	0	0	0	0
d2886e6f1a45bf7126ccbe41edf4fd3d	d__Bacteria	p__Firmicutes	c__Clostridia	o__Clostridiales	f__Ruminococcaceae	g__Faecalibacterium	s__prausnitzii	1	0	0	0	0	2	0	3	0	0	3	6	0	0	0	0	2	0	0	0	0	0
953e9dd01c28caed81ced947704a0e2a	d__Bacteria	p__Firmicutes	c__Clostridia	o__Clostridiales	f__Ruminococcaceae	g__Faecalibacterium	s__	0	0	2	0	0	0	4	0	0	0	0	0	0	1	0	0	0	0	0	6	0	1
2f06b312dfb8c5a11c0cfaf86b951265	d__Bacteria	p__Firmicutes	c__Clostridia	o__Clostridiales	f__Ruminococcaceae	g__	s__	0	0	0	0	0	0	0	0	0	0	0	0	0	0	0	0	0	3	0	0	0	0
09365715a50f69256e06758c1de8aa26	d__Bacteria	p__Firmicutes	c__Clostridia	o__Clostridiales	f__Ruminococcaceae	g__Faecalibacterium	s__prausnitzii	2	0	0	0	0	2	0	1	0	0	0	0	1	3	1	1	0	0	0	0	0	0
3b1ad4023fd5c908a62b5d52f61ccb10	d__Bacteria	p__Firmicutes	c__Clostridia	o__Clostridiales	f__Ruminococcaceae	g__Faecalibacterium	s__	0	0	0	0	3	0	0	0	0	0	0	0	0	1	0	0	0	0	0	0	0	0
b80d7087f2a394c57e03d47a5ba81077	d__Bacteria	p__Firmicutes	c__Clostridia	o__Clostridiales	f__Ruminococcaceae	g__Faecalibacterium	s__prausnitzii	0	2	0	2	0	0	0	0	0	0	3	0	1	0	0	0	0	0	0	0	0	0
d465b9ad84c7a6e6a7453f91470cafc2	d__Bacteria	p__Firmicutes	c__Clostridia	o__Clostridiales	f__Ruminococcaceae	g__Faecalibacterium	s__	0	0	0	0	0	0	0	0	0	0	0	0	0	0	0	0	0	0	1	0	0	0
b74f1ca30c7db527972ba91798db09a2	d__Bacteria	p__Firmicutes	c__Clostridia	o__Clostridiales	f__Ruminococcaceae	g__Faecalibacterium	s__	0	0	0	0	0	0	0	0	0	0	1	1	0	1	0	0	0	0	0	0	2	0
c69c2600070ea88cc0ae3867b92bf643	d__Bacteria	p__Firmicutes	c__Clostridia	o__Clostridiales	f__Ruminococcaceae	g__Faecalibacterium	s__	3	3	0	0	2	0	2	0	4	0	0	0	0	0	0	0	1	0	0	0	1	3
89a8e910c64b3f20b3f509bad875805a	d__Bacteria	p__Firmicutes	c__Clostridia	o__Clostridiales	f__Ruminococcaceae	g__Faecalibacterium	s__prausnitzii	0	0	3	0	0	0	0	0	0	0	0	0	1	0	0	0	0	0	0	0	0	0
91b7080b9a11fb72e24aec9619e5a56f	d__Bacteria	p__Firmicutes	c__Clostridia	o__Clostridiales	f__Ruminococcaceae	g__Faecalibacterium	s__prausnitzii	0	0	0	0	0	0	0	0	0	0	0	0	0	0	0	2	0	0	0	0	0	0
e38b2ea1e9d9ee44c201aabe80492411	d__Bacteria	p__Firmicutes	c__Clostridia	o__Clostridiales	f__Ruminococcaceae	g__Clostridium	s__methylpentosum	0	3	0	0	0	0	0	0	0	0	0	0	0	0	0	0	0	0	0	0	0	0
307d4bf303378cfd71e35df0d6b4bd9c	d__Bacteria	p__Firmicutes	c__Clostridia	o__Clostridiales	f__Ruminococcaceae	g__	s__	0	0	0	0	0	0	0	0	3	0	0	0	0	0	0	0	0	1	3	0	0	0
48d00186b0962a01ed26c887d04653ae	d__Bacteria	p__Firmicutes	c__Clostridia	o__Clostridiales	f__Ruminococcaceae	g__	s__	0	0	0	0	0	0	0	0	0	1	0	0	0	0	0	0	0	0	0	0	0	0
9f24290dd7f1fcffffae5f8a125ae21b	d__Bacteria	p__Firmicutes	c__Clostridia	o__Clostridiales	f__Ruminococcaceae	g__Clostridium	s__methylpentosum	0	0	0	0	0	0	0	0	0	0	0	0	0	0	0	0	0	0	0	0	0	1
ebe780e8ebd5e70ed5f1f5eca69e0b70	d__Bacteria	p__Firmicutes	c__Clostridia	o__Clostridiales	f__Ruminococcaceae	g__Clostridium	s__methylpentosum	0	0	0	0	0	0	0	0	0	0	0	0	0	0	0	0	0	0	1	0	0	0
87e64ef3e9fd22b69b01f612d0f49f4a	d__Bacteria	p__Firmicutes	c__Clostridia	o__Clostridiales	f__Ruminococcaceae	g__Clostridium	s__	0	0	0	0	0	0	0	0	0	0	0	3	0	0	0	0	0	0	0	0	0	0
20d347d91fb67db9f527dbbeb2067f7a	d__Bacteria	p__Firmicutes	c__Clostridia	o__Clostridiales	f__Ruminococcaceae	g__Clostridium	s__islandicum	0	0	0	0	0	0	0	0	0	0	0	0	1	0	1	0	0	0	0	0	0	0
bb0d4fc42946f02c447120be10ea96d1	d__Bacteria	p__Firmicutes	c__Clostridia	o__Clostridiales	f__Ruminococcaceae	g__Clostridium	s__	0	0	0	0	0	0	0	0	0	0	0	0	0	0	3	0	0	0	0	0	0	0
08138764b867cafe73fd1a54ca94ef9a	d__Bacteria	p__Firmicutes	c__Clostridia	o__Clostridiales	f__Ruminococcaceae	g__Clostridium	s__islandicum	0	0	0	0	0	0	0	0	0	0	0	1	0	0	0	0	0	0	0	0	0	0
d14aaca78aa4594822ba174e759e45b6	d__Bacteria	p__Firmicutes	c__Clostridia	o__Clostridiales	f__Ruminococcaceae	g__Clostridium	s__	0	0	0	0	0	0	0	0	0	0	0	1	0	0	0	0	0	0	0	0	0	0
7c7fdda262c77a67009e406d40059084	d__Bacteria	p__Firmicutes	c__Clostridia	o__Clostridiales	f__Ruminococcaceae	g__Clostridium	s__	0	0	0	0	0	0	0	0	0	0	0	0	0	0	0	0	0	0	0	0	0	7
cd5fa1f15de452257c842aeac18fb2f6	d__Bacteria	p__Firmicutes	c__Clostridia	o__Clostridiales	f__Ruminococcaceae	g__Clostridium	s__islandicum	0	0	5	0	0	0	0	0	0	0	0	0	0	0	0	0	0	0	0	0	0	0
35b3e2e091827b5920fb8b9180ca0695	d__Bacteria	p__Firmicutes	c__Clostridia	o__Clostridiales	f__Ruminococcaceae	g__Clostridium	s__islandicum	0	0	0	0	0	2	0	0	1	3	0	5	0	0	4	0	0	1	3	3	3	0
d2210f61f6557e114ebdfed3ffc4668d	d__Bacteria	p__Firmicutes	c__Clostridia	o__Clostridiales	f__Ruminococcaceae	g__Clostridium	s__islandicum	0	0	0	0	0	0	0	0	0	1	0	0	0	0	0	0	0	0	0	0	0	0
55065bfcb3d255eb8fea49eee6e45544	d__Bacteria	p__Firmicutes	c__Clostridia	o__Clostridiales	f__Ruminococcaceae	g__Clostridium	s__islandicum	0	0	0	0	0	0	0	0	0	0	0	1	0	0	0	0	0	0	0	0	0	6
a78e272e7a5ab8820dc1386bf8a7e43f	d__Bacteria	p__Firmicutes	c__Clostridia	o__Clostridiales	f__Ruminococcaceae	g__Clostridium	s__islandicum	1	0	0	0	0	0	0	0	0	0	0	0	0	0	0	0	0	0	0	0	0	0
5463b9dd9cdd518da342cfd0f64a89e6	d__Bacteria	p__Firmicutes	c__Clostridia	o__Clostridiales	f__Ruminococcaceae	g__Clostridium	s__islandicum	0	5	7	6	0	0	1	0	0	0	1	5	0	0	2	0	4	3	0	5	6	0
a90d49212e65b4ed5d5056f2be8c3fa7	d__Bacteria	p__Firmicutes	c__Clostridia	o__Clostridiales	f__Ruminococcaceae	g__Clostridium	s__	0	0	0	0	0	0	0	3	0	0	0	0	0	0	0	0	0	0	0	0	0	0
c56a7697a44fe2fe39dd2f42686dcab0	d__Bacteria	p__Firmicutes	c__Clostridia	o__Clostridiales	f__Ruminococcaceae	g__Clostridium	s__	0	0	0	0	0	0	0	0	0	0	4	0	0	0	0	0	0	0	0	0	0	0
b5e01e82329b7c2e5739084c210c2fb9	d__Bacteria	p__Firmicutes	c__Clostridia	o__Clostridiales	f__Ruminococcaceae	g__Clostridium	s__methylpentosum	0	0	0	0	0	0	0	0	0	0	0	0	0	0	0	0	0	0	4	0	0	0
a19e6308106c5e3918f0b44aafd71303	d__Bacteria	p__Firmicutes	c__Clostridia	o__Clostridiales	f__Ruminococcaceae	g__Clostridium	s__methylpentosum	0	0	0	0	0	0	0	0	0	0	0	2	0	1	0	0	0	0	0	1	1	0
682121c81b7ed45f392093f04d791141	d__Bacteria	p__Firmicutes	c__Clostridia	o__Clostridiales	f__Ruminococcaceae	g__Clostridium	s__methylpentosum	0	0	16	0	2	1	0	3	0	0	1	0	3	0	0	4	0	0	0	0	0	0
469283af424960d970d15fea20621206	d__Bacteria	p__Firmicutes	c__Clostridia	o__Clostridiales	f__Ruminococcaceae	g__Clostridium	s__methylpentosum	0	0	0	0	0	0	0	0	0	0	1	0	0	1	0	0	0	0	0	0	0	0
96093a1abdb7d598ac90b29196e6612a	d__Bacteria	p__Firmicutes	c__Clostridia	o__Clostridiales	f__Ruminococcaceae	g__Clostridium	s__	0	0	0	0	0	0	0	0	0	0	0	0	7	2	0	0	0	0	0	1	0	0
18a56c59c9fd2bc67336481d072bae32	d__Bacteria	p__Firmicutes	c__Clostridia	o__Clostridiales	f__Ruminococcaceae	g__Clostridium	s__	1	0	0	0	0	0	0	0	0	0	0	0	2	2	0	0	0	0	0	0	0	0
0093157548fc11cf59a8c3d317e94f74	d__Bacteria	p__Firmicutes	c__Clostridia	o__Clostridiales	f__Ruminococcaceae	g__Ruminococcus	s__	2	0	0	0	0	0	0	0	0	0	0	0	0	0	0	0	0	0	0	0	0	0
1c86e0f26b66f3af05ce5e9b83634dd4	d__Bacteria	p__Firmicutes	c__Clostridia	o__Clostridiales	f__Ruminococcaceae	g__Clostridium	s__islandicum	3	0	0	0	2	0	0	0	0	0	2	0	0	0	3	0	0	0	2	0	0	0
6142ddd649662212bd39cd6d9fcdabe0	d__Bacteria	p__Firmicutes	c__Clostridia	o__Clostridiales	f__Ruminococcaceae	g__Clostridium	s__islandicum	0	0	0	0	2	0	0	3	0	0	0	1	1	0	1	0	0	0	0	0	0	0
9a08abd747b51bd161b5d678d227f212	d__Bacteria	p__Firmicutes	c__Clostridia	o__Clostridiales	f__Ruminococcaceae	g__Ruminococcus	s__	0	0	0	0	0	0	0	0	0	0	0	0	0	1	0	0	0	0	0	0	0	0
1b021d07e04f53f9d78910289b338290	d__Bacteria	p__Firmicutes	c__Clostridia	o__Clostridiales	f__Ruminococcaceae	g__Ruminococcus	s__	0	0	0	0	0	0	0	0	0	1	0	0	0	0	0	0	0	0	0	0	0	0
de52aa0b651d6e3a8793528449ac2d47	d__Bacteria	p__Firmicutes	c__Clostridia	o__Clostridiales	f__Ruminococcaceae	g__Ruminococcus	s__	0	0	0	0	0	2	0	0	0	0	0	0	0	0	12	0	0	0	0	0	6	0
728a375d16ee5e2bc7526e55a3ac7b18	d__Bacteria	p__Firmicutes	c__Clostridia	o__Clostridiales	f__Ruminococcaceae	g__Ruminococcus	s__	0	0	0	2	0	0	0	0	0	0	0	0	0	1	0	0	0	0	0	0	0	5
f13e616b78ef8a844d304a9a64ae6015	d__Bacteria	p__Firmicutes	c__Clostridia	o__Clostridiales	f__Ruminococcaceae	g__Ruminococcus	s__	0	0	0	0	0	0	0	1	0	1	0	0	0	0	0	0	0	0	0	0	0	0
977f3337547e804f77a3a2630d639240	d__Bacteria	p__Firmicutes	c__Clostridia	o__Clostridiales	f__Ruminococcaceae	g__Ruminococcus	s__	0	0	3	0	0	2	0	2	1	4	0	0	0	0	0	1	1	0	5	0	7	3
59b77ddd5db99b3b82a448934f104689	d__Bacteria	p__Firmicutes	c__Clostridia	o__Clostridiales	f__Ruminococcaceae	g__Ruminococcus	s__	0	0	0	0	0	2	0	3	2	5	0	0	0	1	0	0	2	0	3	0	5	1
ea8337346f869481d2079fd0f9678dd9	d__Bacteria	p__Firmicutes	c__Clostridia	o__Clostridiales	f__Ruminococcaceae	g__Ruminococcus	s__	0	0	5	0	0	3	5	0	6	1	0	8	2	0	2	2	0	1	12	6	4	6
0869c9ec3f37167ca2463eb8240f7d15	d__Bacteria	p__Firmicutes	c__Clostridia	o__Clostridiales	f__Ruminococcaceae	g__Ruminococcus	s__	0	0	0	0	2	1	0	5	5	0	0	4	0	1	0	2	0	0	5	0	1	3
59d3c911515cf9e4704e50412ec5893f	d__Bacteria	p__Firmicutes	c__Clostridia	o__Clostridiales	f__Ruminococcaceae	g__Ruminococcus	s__	6	10	15	0	0	0	0	0	1	2	5	0	4	0	0	0	0	7	13	0	0	0
35a0de5eb80100ab77fcf07b3d21be45	d__Bacteria	p__Firmicutes	c__Clostridia	o__Clostridiales	f__Ruminococcaceae	g__Ruminococcus	s__	5	0	0	9	4	0	1	8	0	2	3	1	1	2	0	2	0	4	11	0	2	0
d68014e76a639342ace849219d55ce11	d__Bacteria	p__Firmicutes	c__Clostridia	o__Clostridiales	f__Ruminococcaceae	g__Ruminococcus	s__	0	0	0	0	0	0	0	0	1	0	0	0	0	4	0	0	0	0	0	0	1	0
71393fdeb49e462d068b8f63471ecdff	d__Bacteria	p__Firmicutes	c__Clostridia	o__Clostridiales	f__Ruminococcaceae	g__Ruminococcus	s__	0	0	5	0	0	0	0	0	0	0	0	0	0	0	0	0	0	0	0	0	0	0
03aa5b2e6cccc7d7294369d64d3e094e	d__Bacteria	p__Firmicutes	c__Clostridia	o__Clostridiales	f__Ruminococcaceae	g__Ruminococcus	s__	0	0	0	0	7	0	1	0	0	0	0	0	0	0	0	0	0	0	0	0	0	0
b5dbe840ad05636f54e12c4132da811f	d__Bacteria	p__Firmicutes	c__Clostridia	o__Clostridiales	f__Ruminococcaceae	g__Ruminococcus	s__	0	0	0	0	0	0	0	0	0	2	0	0	0	0	0	0	0	2	1	0	0	0
a94d0f565e184cd60b2d2bb06238a246	d__Bacteria	p__Firmicutes	c__Clostridia	o__Clostridiales	f__Ruminococcaceae	g__	s__	0	0	0	0	0	0	0	1	0	0	0	0	0	0	0	0	0	0	0	0	0	0
2f4f24be2b55bc40e8fbe455afa0fd66	d__Bacteria	p__Firmicutes	c__Clostridia	o__Clostridiales	f__Ruminococcaceae	g__Ruminococcus	s__	0	0	0	0	0	1	0	0	0	0	0	0	0	0	0	0	0	0	0	0	0	0
4bf32ca035a5814b5128b0877cc22d69	d__Bacteria	p__Firmicutes	c__Clostridia	o__Clostridiales	f__Ruminococcaceae	g__Ruminococcus	s__	0	0	0	0	0	0	0	0	0	0	0	0	3	0	0	0	0	0	0	0	0	0
ba1a9b679e2480fa9376289cd8e0d53a	d__Bacteria	p__Firmicutes	c__Clostridia	o__Clostridiales	f__Ruminococcaceae	g__Ruminococcus	s__	0	0	0	0	0	0	0	0	0	0	0	2	0	0	0	0	0	0	0	0	0	0
6323e8f5a801a2ccf578e0694249777e	d__Bacteria	p__Firmicutes	c__Clostridia	o__Clostridiales	f__Ruminococcaceae	g__Ruminococcus	s__	0	0	0	0	0	0	0	0	1	2	0	0	0	0	0	0	0	0	0	0	1	1
914cfdb23ab173454df797e61f7e1edc	d__Bacteria	p__Firmicutes	c__Clostridia	o__Clostridiales	f__Ruminococcaceae	g__Ruminococcus	s__	0	0	0	0	0	0	0	0	0	1	0	0	1	0	0	0	0	0	0	0	0	0
3aa224114f35791826c677eaeabb2386	d__Bacteria	p__Firmicutes	c__Clostridia	o__Clostridiales	f__Ruminococcaceae	g__Ruminococcus	s__	0	0	0	0	0	0	0	0	6	0	0	0	0	0	0	0	2	0	4	1	0	0
5e38db68ce0667b6fa600a9b775723c6	d__Bacteria	p__Firmicutes	c__Clostridia	o__Clostridiales	f__Ruminococcaceae	g__Ruminococcus	s__	0	0	0	0	0	0	0	0	0	0	5	0	0	0	0	0	0	0	0	0	0	0
177132ad44a2d0c27b80653c3bf8a654	d__Bacteria	p__Firmicutes	c__Clostridia	o__Clostridiales	f__Ruminococcaceae	g__Ruminococcus	s__	0	0	0	0	0	0	0	0	0	0	2	0	0	0	0	0	0	0	0	0	0	0
463bb2a4425923efa34fdc18c3c030f3	d__Bacteria	p__Firmicutes	c__Clostridia	o__Clostridiales	f__Ruminococcaceae	g__Ruminococcus	s__	0	0	0	7	0	0	0	0	0	0	0	0	0	1	0	0	0	0	0	0	0	0
c49618bcf3f62b43ad449e7e1dc472b8	d__Bacteria	p__Firmicutes	c__Clostridia	o__Clostridiales	f__Ruminococcaceae	g__Ruminococcus	s__	0	0	0	0	0	0	0	0	3	0	0	1	0	0	0	0	0	0	0	1	0	0
3a55a84de12e09bd8d5b6e6fc53cf292	d__Bacteria	p__Firmicutes	c__Clostridia	o__Clostridiales	f__Ruminococcaceae	g__Ruminococcus	s__	0	0	0	0	0	0	0	0	0	0	0	0	0	0	0	0	0	0	0	0	0	1
8fbf974f33b88ad63c47c2ffcf5f3910	d__Bacteria	p__Firmicutes	c__Clostridia	o__Clostridiales	f__Ruminococcaceae	g__Ruminococcus	s__	0	0	0	0	0	0	0	0	0	0	0	0	0	3	0	2	0	0	2	0	0	0
944ecca4065e9d41bec65b8051c65213	d__Bacteria	p__Firmicutes	c__Clostridia	o__Clostridiales	f__Ruminococcaceae	g__Ruminococcus	s__	0	0	0	0	0	0	0	0	1	0	0	0	2	0	0	0	2	0	0	0	0	0
d1561cd035b2b357c7321cf0469ff17e	d__Bacteria	p__Firmicutes	c__Clostridia	o__Clostridiales	f__Ruminococcaceae	g__Ruminococcus	s__	0	0	0	0	0	0	0	0	3	0	0	0	3	0	0	0	0	0	0	0	0	0
0b8f5f9ea49b219dfd87d0dbbb5f1406	d__Bacteria	p__Firmicutes	c__Clostridia	o__Clostridiales	f__Ruminococcaceae	g__Ruminococcus	s__	0	0	0	0	0	0	0	0	0	0	0	0	1	0	0	0	0	0	1	0	0	0
f1b03e6e1e147fc34473b6b6fb81f57c	d__Bacteria	p__Firmicutes	c__Clostridia	o__Clostridiales	f__Ruminococcaceae	g__Ruminococcus	s__	0	0	0	0	0	0	0	0	0	0	0	1	0	0	0	0	0	0	0	0	0	0
7eefc4628ccddd976396a0ab2bb1fce3	d__Bacteria	p__Firmicutes	c__Clostridia	o__Clostridiales	f__Ruminococcaceae	g__Ruminococcus	s__	0	0	0	0	0	0	0	0	0	2	0	0	0	0	0	0	0	0	0	0	0	0
a2f6e0e458e55aaa1e5b0b40c51951b8	d__Bacteria	p__Firmicutes	c__Clostridia	o__Clostridiales	f__Ruminococcaceae	g__Ruminococcus	s__	0	0	0	0	0	0	0	0	0	0	0	0	0	0	0	0	0	1	0	0	0	0
2c548b4ffebbd39b7aacbf44dcd3f97c	d__Bacteria	p__Firmicutes	c__Clostridia	o__Clostridiales	f__Ruminococcaceae	g__Ruminococcus	s__	0	0	0	0	0	0	0	0	0	0	0	0	0	0	0	0	0	2	0	0	0	0
f3ff7aa1fd279294f3c6c222fa7dabda	d__Bacteria	p__Firmicutes	c__Clostridia	o__Clostridiales	f__Ruminococcaceae	g__Ruminococcus	s__	0	0	0	0	0	0	0	0	0	0	0	0	0	0	0	0	0	7	0	0	3	0
1f1693542dafc25b3f14b4344b9a798d	d__Bacteria	p__Firmicutes	c__Clostridia	o__Clostridiales	f__Ruminococcaceae	g__Ruminococcus	s__	0	0	0	0	0	0	0	0	0	0	0	0	0	0	0	0	0	18	0	0	0	0
b4a3b1d2b6f1c0392a5a2d7b9e6ef3e5	d__Bacteria	p__Firmicutes	c__Clostridia	o__Clostridiales	f__Ruminococcaceae	g__Ruminococcus	s__	0	0	0	0	0	0	0	0	0	0	0	1	0	0	0	0	0	0	0	0	0	0
250949703dea2e3fc7cdb5fb7bc14bc0	d__Bacteria	p__Firmicutes	c__Clostridia	o__Clostridiales	f__Ruminococcaceae	g__	s__	0	0	0	0	0	0	0	0	0	0	0	0	0	0	0	0	0	0	0	0	1	0
4109d093b2b94c10e3e0fd367c473245	d__Bacteria	p__Firmicutes	c__Clostridia	o__Clostridiales	f__Ruminococcaceae	g__Ruminococcus	s__	0	0	0	0	0	0	0	0	0	0	0	0	0	0	0	0	0	0	1	0	0	0
771bab3c6d96c1db5552f5dcbd14bec3	d__Bacteria	p__Firmicutes	c__Clostridia	o__Clostridiales	f__Ruminococcaceae	g__	s__	0	0	0	0	0	0	0	0	0	0	0	0	0	0	0	0	0	0	1	0	0	0
82b380f35ad7dafea19f8928e063711f	d__Bacteria	p__Firmicutes	c__Clostridia	o__Clostridiales	f__Ruminococcaceae	g__	s__	0	0	0	0	0	0	0	0	0	0	0	0	0	0	0	0	0	1	0	0	0	0
84a4ae8ca2051c6a7ba5c259848aca51	d__Bacteria	p__Firmicutes	c__Clostridia	o__Clostridiales	f__Ruminococcaceae	g__Ruminococcus	s__	0	0	0	0	0	0	0	0	0	0	0	0	1	0	0	0	0	0	0	0	0	0
5951d947b4c831b308862f62a82b9d94	d__Bacteria	p__Firmicutes	c__Clostridia	o__Clostridiales	f__Ruminococcaceae	g__Ruminococcus	s__	0	0	0	0	0	0	0	0	0	0	0	0	0	0	0	0	0	0	2	0	0	0
3c279da25b53a84ebf956ce791172b4b	d__Bacteria	p__Firmicutes	c__Clostridia	o__Clostridiales	f__Ruminococcaceae	g__Ruminococcus	s__	0	0	6	0	0	2	0	0	0	0	2	0	0	0	0	0	0	0	0	0	1	0
85914c8d3ed02436a6f6d9d00514e844	d__Bacteria	p__Firmicutes	c__Clostridia	o__Clostridiales	f__Ruminococcaceae	g__Ruminococcus	s__	0	0	0	0	1	0	0	0	0	0	0	0	0	0	0	0	0	0	0	0	0	0
089a9f3bee4075f1e0bb81465297e740	d__Bacteria	p__Firmicutes	c__Clostridia	o__Clostridiales	f__Ruminococcaceae	g__Ruminococcus	s__	0	0	0	3	0	0	0	0	0	0	0	0	0	0	0	0	1	0	0	0	0	0
95f85e91ba908670267a55e51bfd61f2	d__Bacteria	p__Firmicutes	c__Clostridia	o__Clostridiales	f__Ruminococcaceae	g__	s__	0	0	0	0	0	0	1	0	0	0	0	0	0	0	0	0	0	0	0	0	0	0
0f24d58149ddac36e9adfd7dc9b4f460	d__Bacteria	p__Firmicutes	c__Clostridia	o__Clostridiales	f__Ruminococcaceae	g__Ruminococcus	s__	0	0	0	0	0	0	0	0	0	0	0	0	0	3	1	0	0	1	0	0	0	0
49a41995b3700624e9b2606c89515c85	d__Bacteria	p__Firmicutes	c__Clostridia	o__Clostridiales	f__Ruminococcaceae	g__Ruminococcus	s__	0	0	0	0	5	0	0	0	0	0	0	0	0	0	0	0	0	3	0	0	0	0
7d21ee3ee637e28b0bf8c5f306b9c426	d__Bacteria	p__Firmicutes	c__Clostridia	o__Clostridiales	f__Ruminococcaceae	g__	s__	0	0	0	0	0	0	0	0	0	0	0	0	0	0	0	0	0	0	0	0	0	5
b9d0b66d830cfb93e59a2aed06eb8364	d__Bacteria	p__Firmicutes	c__Clostridia	o__Clostridiales	f__Ruminococcaceae	g__	s__	1	0	0	7	0	1	0	0	0	3	0	0	0	0	0	2	2	0	0	0	0	1
6bcc19d68e9270a759cabd28c82a7f9a	d__Bacteria	p__Firmicutes	c__Clostridia	o__Clostridiales	f__Ruminococcaceae	g__	s__	0	2	0	0	0	2	0	0	5	4	0	0	0	2	0	2	0	0	3	1	1	2
bba0c21b757d4a0566033cc4082ed3d0	d__Bacteria	p__Firmicutes	c__Clostridia	o__Clostridiales	f__Ruminococcaceae	g__	s__	0	0	0	0	0	0	0	0	0	1	0	0	0	1	0	0	0	0	1	0	0	0
d546366647c321b491b13f7e1e793db2	d__Bacteria	p__Firmicutes	c__Clostridia	o__Clostridiales	f__Ruminococcaceae	g__	s__	0	0	0	0	0	0	0	0	0	0	0	0	0	0	0	0	1	0	0	0	0	0
726f5a362404e473c9f0d2e71135e9e4	d__Bacteria	p__Firmicutes	c__Clostridia	o__Clostridiales	f__Ruminococcaceae	g__	s__	0	0	0	9	0	0	0	0	0	0	0	1	1	0	0	0	0	0	1	2	0	0
7e1d2abb2a9397560266352e75495e7d	d__Bacteria	p__Firmicutes	c__Clostridia	o__Clostridiales	f__Ruminococcaceae	g__	s__	0	0	0	0	0	0	0	0	0	0	0	0	0	2	1	0	0	0	0	3	0	0
77bd369079402b9a70c68f5e7002ea35	d__Bacteria	p__Firmicutes	c__Clostridia	o__Clostridiales	f__Ruminococcaceae	g__	s__	0	0	0	0	0	0	0	0	0	0	2	0	0	0	0	0	0	0	0	0	0	0
2973fb3d9a8169c2970ba2f5218a4e07	d__Bacteria	p__Firmicutes	c__Clostridia	o__Clostridiales	f__Ruminococcaceae	g__	s__	0	0	0	0	0	1	0	0	1	0	1	1	2	0	0	0	0	0	1	0	1	1
5b49c7bff819763bbdc89ab221b20e2d	d__Bacteria	p__Firmicutes	c__Clostridia	o__Clostridiales	f__Ruminococcaceae	g__	s__	0	0	0	0	0	0	0	0	0	0	0	0	0	0	1	2	1	0	0	0	0	0
984acdeb10a5d1cb2f4f72e05d0a71b3	d__Bacteria	p__Firmicutes	c__Clostridia	o__Clostridiales	f__Ruminococcaceae	g__	s__	0	0	0	3	0	0	4	0	2	0	0	0	0	0	0	0	0	0	0	0	0	0
105a2994427721c0ac03c99a2a136c19	d__Bacteria	p__Firmicutes	c__Clostridia	o__Clostridiales	f__Ruminococcaceae	g__	s__	0	0	0	0	0	0	0	0	0	0	0	0	0	0	0	0	3	0	0	0	0	0
94218fc7dbd218b4fc815eaccb41ed5b	d__Bacteria	p__Firmicutes	c__Clostridia	o__Clostridiales	f__Ruminococcaceae	g__	s__	0	0	0	0	0	1	0	0	1	1	0	4	0	0	0	0	2	0	0	0	0	0
51fb6121f8d219fa78605cd0f896ba9b	d__Bacteria	p__Firmicutes	c__Clostridia	o__Clostridiales	f__	g__	s__	0	0	0	0	0	0	0	1	0	0	0	0	0	0	0	0	0	0	2	0	0	0
24f1046fc0ed195dac2cc3aaafc05faa	d__Bacteria	p__Firmicutes	c__Clostridia	o__Clostridiales	f__Ruminococcaceae	g__	s__	1	0	0	0	0	0	0	0	0	0	0	0	0	0	1	0	0	0	0	0	0	0
23a952cf7a754b00a311217752ce36d4	d__Bacteria	p__Firmicutes	c__Clostridia	o__Clostridiales	f__Ruminococcaceae	g__	s__	0	0	0	0	0	0	0	0	0	0	0	0	0	0	0	0	1	0	0	0	0	0
5111f20a526c7cc9c1a9413515bbbee0	d__Bacteria	p__Firmicutes	c__Clostridia	o__Clostridiales	f__Ruminococcaceae	g__	s__	0	0	0	0	0	0	0	0	0	0	0	0	0	2	0	0	0	0	1	0	0	0
8ae6cff4e14bf0087114d4ca87cdcc7f	d__Bacteria	p__Firmicutes	c__Clostridia	o__Clostridiales	f__Ruminococcaceae	g__	s__	1	0	0	0	0	0	0	0	0	0	0	0	0	0	0	0	0	0	0	2	0	0
78fcee1176b8ba7d251032ada8b67ae3	d__Bacteria	p__Firmicutes	c__Clostridia	o__Clostridiales	f__Ruminococcaceae	g__	s__	0	0	0	0	0	0	0	0	0	0	0	0	0	0	0	0	0	0	1	0	0	0
49aa1c6046ac56a25a18490e06bde2cd	d__Bacteria	p__Firmicutes	c__Clostridia	o__Clostridiales	f__Ruminococcaceae	g__	s__	0	0	0	0	0	0	0	0	0	0	0	0	7	0	0	0	0	0	0	0	0	0
5c91f9774c1d6de1532ccfad9b2ec774	d__Bacteria	p__Firmicutes	c__Clostridia	o__Clostridiales	f__Ruminococcaceae	g__	s__	0	0	0	0	0	0	0	0	0	0	0	0	0	0	0	0	0	1	0	0	0	0
a6b11c554eb4102286fbf3b58bddd9ad	d__Bacteria	p__Firmicutes	c__Clostridia	o__Clostridiales	f__	g__	s__	0	0	0	0	0	0	0	0	0	0	0	0	0	0	0	0	0	0	0	0	1	0
adf3254628bf89c75d68c90b07acd3b3	d__Bacteria	p__Firmicutes	c__Clostridia	o__Clostridiales	f__Ruminococcaceae	g__	s__	6	0	0	0	0	0	0	0	0	0	0	0	0	0	2	0	5	0	0	0	0	7
394af3c612cdcbfe493b982ba11ca00e	d__Bacteria	p__Firmicutes	c__Clostridia	o__Clostridiales	f__Ruminococcaceae	g__	s__	0	0	0	0	0	0	1	0	2	0	0	3	0	0	0	0	0	0	0	0	0	0
c1a141d94e167b2b790935e6526645bb	d__Bacteria	p__Firmicutes	c__Clostridia	o__Clostridiales	f__Ruminococcaceae	g__	s__	0	0	0	0	0	0	0	0	4	0	0	0	0	0	0	0	0	0	0	0	0	0
b284f433df76df94d8ee86200f7cc52e	d__Bacteria	p__Firmicutes	c__Clostridia	o__Clostridiales	f__Ruminococcaceae	g__	s__	0	0	0	0	0	0	0	2	0	0	0	0	0	0	4	0	0	0	0	0	0	3
32437ba4ab71542feaeb3f06d31c925e	d__Bacteria	p__Firmicutes	c__Clostridia	o__Clostridiales	f__Ruminococcaceae	g__	s__	0	0	0	0	0	0	1	0	0	0	0	0	0	0	0	0	0	0	0	0	0	0
6d7584641caaffafe59fa84d0e29f607	d__Bacteria	p__Firmicutes	c__Clostridia	o__Clostridiales	f__Ruminococcaceae	g__	s__	0	0	0	0	2	2	0	0	0	0	0	0	0	0	0	0	0	1	0	0	0	0
d90f03dd3e5ca21de495b76102d001ff	d__Bacteria	p__Firmicutes	c__Clostridia	o__Clostridiales	f__Ruminococcaceae	g__	s__	0	0	0	1	1	0	0	0	1	2	0	0	0	0	0	0	0	0	0	0	0	0
6eea277b261b0e10938c3b25a3f3300e	d__Bacteria	p__Firmicutes	c__Clostridia	o__Clostridiales	f__Ruminococcaceae	g__	s__	0	0	0	0	0	0	0	0	0	0	0	0	0	0	0	0	0	3	0	0	0	0
d1edcc497470e10925023a338557bc3f	d__Bacteria	p__Firmicutes	c__Clostridia	o__Clostridiales	f__Ruminococcaceae	g__	s__	0	0	0	0	0	0	0	0	2	0	0	0	0	4	0	0	0	0	1	0	0	0
3eab5c05468787d15542c7ff0aff93b7	d__Bacteria	p__Firmicutes	c__Clostridia	o__Clostridiales	f__Ruminococcaceae	g__	s__	1	0	0	0	0	0	0	0	0	0	0	2	0	0	0	0	1	0	0	2	0	3
a696aff50a645573ed066a1bedb5ba4b	d__Bacteria	p__Firmicutes	c__Clostridia	o__Clostridiales	f__Ruminococcaceae	g__	s__	0	0	0	0	0	0	0	0	1	0	0	1	0	1	0	0	0	0	0	0	0	0
c9f75da0400bc300cb1f59369a5420b3	d__Bacteria	p__Firmicutes	c__Clostridia	o__Clostridiales	f__Ruminococcaceae	g__	s__	3	0	0	0	0	0	0	0	0	0	0	0	3	0	0	0	1	2	0	4	0	0
3038dddb9713d4334926f82a0a04fc01	d__Bacteria	p__Firmicutes	c__Clostridia	o__Clostridiales	f__Ruminococcaceae	g__	s__	9	10	0	0	0	0	6	4	0	2	0	4	7	10	1	7	0	0	0	0	3	5
e10dae61e6ddd7a41349ab30ab4489ea	d__Bacteria	p__Firmicutes	c__Clostridia	o__Clostridiales	f__Ruminococcaceae	g__	s__	7	6	0	0	0	0	0	0	0	0	0	0	5	4	0	3	1	0	0	2	2	0
eb97beb503c8a8b07307fd11fcbe2348	d__Bacteria	p__Firmicutes	c__Clostridia	o__Clostridiales	f__Ruminococcaceae	g__	s__	0	0	0	0	0	0	0	0	0	0	0	0	0	0	0	0	0	3	0	0	0	0
844bd06d08ad3e020fba264f76435d07	d__Bacteria	p__Firmicutes	c__Clostridia	o__Clostridiales	f__Ruminococcaceae	g__	s__	0	0	0	0	0	0	0	1	0	0	0	0	0	0	0	0	0	0	0	0	0	0
0f3acf5b18ee34a496aa30e0e514d7f9	d__Bacteria	p__Firmicutes	c__Clostridia	o__Clostridiales	f__Ruminococcaceae	g__	s__	3	0	0	0	0	0	0	0	0	0	0	0	0	0	0	0	0	0	0	0	0	0
6fb7f558b1519e9228678556c9e77b6d	d__Bacteria	p__Firmicutes	c__Clostridia	o__Clostridiales	f__Ruminococcaceae	g__	s__	0	0	0	5	2	3	4	0	3	0	0	2	0	2	3	3	0	3	1	0	0	0
fff01ebe5e9d0dd06161d59a245fc695	d__Bacteria	p__Firmicutes	c__Clostridia	o__Clostridiales	f__	g__	s__	0	0	1	0	0	0	0	0	0	0	0	0	0	0	0	0	0	0	0	0	0	0
909c2c48488583c15eb11b62ec7b90af	d__Bacteria	p__Firmicutes	c__Clostridia	o__Clostridiales	f__Ruminococcaceae	g__	s__	0	0	0	0	0	0	0	0	0	0	0	0	0	0	1	0	0	0	0	0	0	0
ca650cc73969e0adb10a30adfa835cbb	d__Bacteria	p__Firmicutes	c__Clostridia	o__Clostridiales	f__Ruminococcaceae	g__	s__	5	0	0	0	2	0	0	5	5	0	0	8	0	0	0	0	0	0	5	2	0	1
844547e466e3d2a207828b1de447379b	d__Bacteria	p__Firmicutes	c__Clostridia	o__Clostridiales	f__Ruminococcaceae	g__	s__	3	0	0	11	5	0	2	0	4	0	0	1	0	0	0	0	3	0	0	0	2	0
e32c1f2551bb802a8bca844e48394ede	d__Bacteria	p__Firmicutes	c__Clostridia	o__Clostridiales	f__Ruminococcaceae	g__	s__	0	0	0	0	1	0	0	0	0	0	0	0	0	0	0	0	0	0	0	0	0	0
2f120be2ef64a278812a90a066f99d4a	d__Bacteria	p__Firmicutes	c__Clostridia	o__Clostridiales	f__Ruminococcaceae	g__	s__	0	0	0	30	0	0	0	0	0	0	0	0	0	0	0	0	0	0	0	0	0	0
ad7be3caf4b5aaa3712fdc76dad31995	d__Bacteria	p__Firmicutes	c__Clostridia	o__Clostridiales	f__Ruminococcaceae	g__	s__	0	0	3	0	0	2	0	0	0	0	0	0	0	0	1	0	0	0	0	0	0	0
c499495284fa217815bcfe99e784bd49	d__Bacteria	p__Firmicutes	c__Clostridia	o__Clostridiales	f__Ruminococcaceae	g__	s__	0	0	0	0	0	0	0	0	0	0	0	0	0	0	2	0	0	0	0	0	0	0
8be462a25552a7d03ca8ed95aa2b415a	d__Bacteria	p__Firmicutes	c__Clostridia	o__Clostridiales	f__Ruminococcaceae	g__	s__	0	0	0	0	0	0	0	0	0	0	0	0	8	0	0	0	0	0	0	0	0	0
8cf453a936393c168c4afc57e3a1a6fc	d__Bacteria	p__Firmicutes	c__Clostridia	o__Clostridiales	f__Ruminococcaceae	g__	s__	0	0	0	1	0	0	0	0	2	0	0	0	0	0	0	2	0	0	0	0	0	0
072bb0abb150d58deb1c351988f43fb0	d__Bacteria	p__Firmicutes	c__Clostridia	o__Clostridiales	f__Ruminococcaceae	g__	s__	0	0	0	0	4	0	0	1	3	0	0	0	0	0	0	0	0	0	0	0	0	0
bf80490f42aa54df15816359d6d1d0ce	d__Bacteria	p__Firmicutes	c__Clostridia	o__Clostridiales	f__Ruminococcaceae	g__	s__	0	0	0	0	0	0	0	0	0	0	2	0	0	0	0	0	0	0	0	0	0	0
6958fbc6405d74dd792013b7c4253e37	d__Bacteria	p__Firmicutes	c__Clostridia	o__Clostridiales	f__Ruminococcaceae	g__	s__	0	0	0	0	0	0	0	0	0	0	0	0	0	0	1	0	0	0	0	0	0	0
9dfb54f8b86fcf8416733e434928085f	d__Bacteria	p__Firmicutes	c__Clostridia	o__Clostridiales	f__Ruminococcaceae	g__	s__	0	0	0	6	0	0	0	0	0	0	0	0	0	0	0	0	0	0	0	0	0	0
09fbee37569c46a10f09f759348a1703	d__Bacteria	p__Firmicutes	c__Clostridia	o__Clostridiales	f__Ruminococcaceae	g__	s__	0	2	0	0	0	2	0	6	1	2	3	2	3	3	3	0	4	0	2	0	0	2
080d2ede8f8addf33ec24cbfc6022443	d__Bacteria	p__Firmicutes	c__Clostridia	o__Clostridiales	f__Ruminococcaceae	g__	s__	0	0	0	0	0	1	0	0	0	0	0	0	0	1	0	0	0	0	0	0	0	0
b9318d58a6b3b89819831b24b3b9c178	d__Bacteria	p__Firmicutes	c__Clostridia	o__Clostridiales	f__Ruminococcaceae	g__	s__	0	0	0	0	12	0	2	0	2	3	3	0	5	3	0	1	2	0	4	0	0	4
9b5e2fa53ef811ba027de5e5af6edf5c	d__Bacteria	p__Firmicutes	c__Clostridia	o__Clostridiales	f__Ruminococcaceae	g__	s__	0	0	0	0	0	0	0	0	0	3	0	0	0	0	0	0	0	0	0	0	0	11
069a766bc3e07b63a81dbe6ff2fd3b51	d__Bacteria	p__Firmicutes	c__Clostridia	o__Clostridiales	f__Ruminococcaceae	g__	s__	0	5	0	0	0	0	0	0	0	0	0	0	0	0	0	0	0	1	0	0	0	0
5c6dd31ccd8d27ae2726c969bade6454	d__Bacteria	p__Firmicutes	c__Clostridia	o__Clostridiales	f__Ruminococcaceae	g__	s__	0	0	0	0	0	0	0	0	0	1	0	0	0	0	0	0	0	0	0	0	0	0
b353b752eabcb31354c350bfa2c85f7d	d__Bacteria	p__Firmicutes	c__Clostridia	o__Clostridiales	f__Ruminococcaceae	g__	s__	0	0	0	0	0	0	0	0	0	0	0	0	0	0	0	0	0	8	0	0	0	0
2c342ee18464cc31411136e172258f17	d__Bacteria	p__Firmicutes	c__Clostridia	o__Clostridiales	f__Ruminococcaceae	g__	s__	0	0	0	0	0	1	0	0	0	0	1	0	0	2	0	1	0	0	0	0	0	0
f74233b2b2d1c195ae3c0fd666d0d2b4	d__Bacteria	p__Firmicutes	c__Clostridia	o__Clostridiales	f__Ruminococcaceae	g__	s__	0	0	0	0	0	0	0	0	0	3	0	2	0	0	0	0	1	0	0	0	0	0
e49e06435334d0693f2609ab3d28e3e9	d__Bacteria	p__Firmicutes	c__Clostridia	o__Clostridiales	f__Ruminococcaceae	g__	s__	0	0	0	0	0	0	0	0	0	0	0	0	4	0	0	0	0	0	0	0	0	0
3cbd40b85b95649d4a6adab4e2100b66	d__Bacteria	p__Firmicutes	c__Clostridia	o__Clostridiales	f__Ruminococcaceae	g__	s__	0	0	0	0	0	0	3	0	0	0	0	0	0	0	0	0	0	0	0	0	0	0
6385102560ea02605914e70cbec25648	d__Bacteria	p__Firmicutes	c__Clostridia	o__Clostridiales	f__Ruminococcaceae	g__	s__	0	0	0	0	0	0	0	0	0	1	0	0	0	0	0	0	0	0	0	0	0	0
ed70caf1a838ab8f2c0d78dc17462414	d__Bacteria	p__Firmicutes	c__Clostridia	o__Clostridiales	f__Ruminococcaceae	g__	s__	0	0	0	0	0	1	0	0	0	0	0	0	1	0	0	3	0	5	0	0	0	0
651593f2dbd96a4a651a343b7423def1	d__Bacteria	p__Firmicutes	c__Clostridia	o__Clostridiales	f__Ruminococcaceae	g__	s__	0	0	0	0	0	0	0	0	0	0	0	0	0	0	0	0	0	1	0	0	0	0
7574a9ceb2e3abef2da3c28d5a9e18e1	d__Bacteria	p__Firmicutes	c__Clostridia	o__Clostridiales	f__Ruminococcaceae	g__	s__	0	0	0	0	0	0	0	0	0	0	2	0	0	0	0	0	0	0	0	0	0	0
b36237eda2655cde802f466403ad45f4	d__Bacteria	p__Firmicutes	c__Clostridia	o__Clostridiales	f__Ruminococcaceae	g__	s__	0	2	0	0	0	0	3	0	0	0	0	5	0	0	0	0	1	0	0	0	0	0
a4b9516e8128122f3c5ca167486b81a4	d__Bacteria	p__Firmicutes	c__Clostridia	o__Clostridiales	f__Ruminococcaceae	g__	s__	9	0	0	0	0	0	0	0	0	3	0	0	0	0	0	1	0	0	0	0	0	5
cd739e82dda6bbbb7229b332513cd0c3	d__Bacteria	p__Firmicutes	c__Clostridia	o__Clostridiales	f__Ruminococcaceae	g__	s__	0	0	0	0	0	0	0	0	0	0	0	0	0	2	0	0	0	0	0	0	0	0
f5c483345ab7240ef3a1203cdbaed926	d__Bacteria	p__Firmicutes	c__Clostridia	o__Clostridiales	f__Ruminococcaceae	g__	s__	0	0	0	0	0	0	0	2	0	0	0	0	0	0	0	0	0	0	0	0	0	0
90c2bb795a740a50cc01e3d5bf86cf28	d__Bacteria	p__Firmicutes	c__Clostridia	o__Clostridiales	f__Ruminococcaceae	g__	s__	0	0	0	0	0	0	0	0	0	0	0	1	6	0	0	0	0	0	0	0	0	0
ee70f3079378b42c083df6e5ddeaf985	d__Bacteria	p__Firmicutes	c__Clostridia	o__Clostridiales	f__Ruminococcaceae	g__	s__	0	0	0	0	0	0	0	0	0	0	0	2	1	1	0	0	0	0	0	0	0	0
0f1e8a5cf7e63162aa256b5f9b1b4f8b	d__Bacteria	p__Firmicutes	c__Clostridia	o__Clostridiales	f__Ruminococcaceae	g__	s__	1	0	0	0	0	0	0	0	0	0	0	3	0	0	0	3	0	0	0	0	0	0
d3436c54fae0e529c1e12619f22786d7	d__Bacteria	p__Firmicutes	c__Clostridia	o__Clostridiales	f__Ruminococcaceae	g__	s__	0	0	0	0	0	0	0	0	0	0	1	0	0	0	0	0	2	0	0	0	0	10
78cd8d4c1b6d639f65094f57d23c4ca9	d__Bacteria	p__Firmicutes	c__Clostridia	o__Clostridiales	f__Ruminococcaceae	g__	s__	0	0	0	0	0	0	0	0	0	0	0	0	1	0	0	0	0	0	0	0	0	0
01b3f7f1f5b186452a20214d7671bf61	d__Bacteria	p__Firmicutes	c__Clostridia	o__Clostridiales	f__Ruminococcaceae	g__	s__	0	0	0	0	0	0	0	0	0	0	0	1	1	1	0	0	0	0	0	0	0	0
77334ffd60b04c2f354adfd06752e9ac	d__Bacteria	p__Firmicutes	c__Clostridia	o__Clostridiales	f__Ruminococcaceae	g__	s__	0	0	0	0	0	0	1	0	0	0	0	0	0	0	0	0	0	0	0	0	0	0
b8375b86b22ef9b79d39e49f310a66e1	d__Bacteria	p__Firmicutes	c__Clostridia	o__Clostridiales	f__Ruminococcaceae	g__	s__	3	0	0	0	0	0	1	0	1	0	0	0	0	0	0	0	0	0	6	1	0	0
9f439abafa0a392753c0bfba2bcfa02b	d__Bacteria	p__Firmicutes	c__Clostridia	o__Clostridiales	f__Ruminococcaceae	g__	s__	1	0	0	0	0	0	0	0	0	0	0	0	0	0	0	0	0	0	2	0	0	0
0aa68d093cf9eb0e7062008569a91361	d__Bacteria	p__Firmicutes	c__Clostridia	o__Clostridiales	f__Ruminococcaceae	g__	s__	0	0	0	0	0	0	0	0	4	0	0	0	0	0	0	0	5	0	0	0	0	0
bcf537b0dbc8496c277add0e9dafa192	d__Bacteria	p__Firmicutes	c__Clostridia	o__Clostridiales	f__Ruminococcaceae	g__	s__	0	0	0	0	0	0	0	0	0	0	0	0	0	3	0	0	0	0	0	0	0	0
0142b14f26ff5a2dff5c4e0f4dac4ba1	d__Bacteria	p__Firmicutes	c__Clostridia	o__Clostridiales	f__Ruminococcaceae	g__	s__	0	3	0	0	0	0	0	0	0	0	0	0	0	0	0	0	0	0	0	0	0	0
4e435bd1038f491e5d0a73b1ad138475	d__Bacteria	p__Firmicutes	c__Clostridia	o__Clostridiales	f__Ruminococcaceae	g__	s__	0	0	17	15	0	0	0	0	0	0	0	0	5	1	0	1	0	0	0	0	0	0
11779feb676ec015feb5f4fbbeeb8f75	d__Bacteria	p__Firmicutes	c__Clostridia	o__Clostridiales	f__Ruminococcaceae	g__	s__	0	0	0	4	0	2	0	0	2	0	0	0	3	3	0	0	0	0	0	1	0	0
98d40b668751c3d8ad2ff95d6898ebc8	d__Bacteria	p__Firmicutes	c__Clostridia	o__Clostridiales	f__Ruminococcaceae	g__	s__	0	1	0	0	0	0	0	0	0	0	0	0	0	0	0	0	0	0	0	0	0	0
75680458aa54aaafcc39a2e9410ad500	d__Bacteria	p__Firmicutes	c__Clostridia	o__Clostridiales	f__Ruminococcaceae	g__	s__	0	0	0	0	0	0	0	0	0	0	0	0	3	0	0	0	0	0	0	0	0	0
30e0b27e89d2e63f14e1e37d40318147	d__Bacteria	p__Firmicutes	c__Clostridia	o__Clostridiales	f__Ruminococcaceae	g__	s__	0	0	0	0	0	0	0	0	0	0	0	0	0	0	0	0	0	0	0	1	0	0
c54690906bf6f699bd0e6968c4d0c047	d__Bacteria	p__Firmicutes	c__Clostridia	o__Clostridiales	f__Ruminococcaceae	g__	s__	0	0	0	0	0	0	0	0	0	0	0	0	0	0	0	0	1	0	0	0	0	0
534cd7ff74e372de279683e24d3dc919	d__Bacteria	p__Firmicutes	c__Clostridia	o__Clostridiales	f__Ruminococcaceae	g__	s__	0	0	0	0	0	0	0	0	0	0	0	0	0	1	0	0	0	0	0	0	0	0
2e7e4a2152e9a9dcf9ad32014e5af8a3	d__Bacteria	p__Firmicutes	c__Clostridia	o__Clostridiales	f__Ruminococcaceae	g__	s__	0	0	0	0	0	0	0	0	0	0	0	0	6	0	0	0	0	0	0	0	0	0
4d11923a565a1e94a5262b73250c09de	d__Bacteria	p__Firmicutes	c__Clostridia	o__Clostridiales	f__Ruminococcaceae	g__	s__	0	0	1	0	0	0	0	0	0	0	0	0	0	0	0	0	0	0	0	0	0	0
f133a32edd450bee8066d920f28e7e8f	d__Bacteria	p__Firmicutes	c__Clostridia	o__Clostridiales	f__Ruminococcaceae	g__	s__	0	0	0	0	0	0	0	0	0	3	0	0	0	0	1	0	0	0	0	0	0	0
f12f56e1b20d7235aec1995c56bc6ce2	d__Bacteria	p__Firmicutes	c__Clostridia	o__Clostridiales	f__Ruminococcaceae	g__	s__	0	0	0	0	0	0	0	0	0	0	0	0	0	0	0	0	0	0	1	0	0	1
e0b0b56340acd840c14f961b75c04ce2	d__Bacteria	p__Firmicutes	c__Clostridia	o__Clostridiales	f__Ruminococcaceae	g__	s__	0	0	0	0	0	0	0	0	0	0	0	0	0	0	0	1	0	0	0	0	1	0
e163bb8fa0df9d39be32000a67fb2125	d__Bacteria	p__Firmicutes	c__Clostridia	o__Clostridiales	f__Ruminococcaceae	g__	s__	0	0	0	0	0	0	0	0	0	0	0	0	0	0	0	0	0	0	1	0	0	0
01f4613ba28858e047f84067777b9b87	d__Bacteria	p__Firmicutes	c__Clostridia	o__Clostridiales	f__Ruminococcaceae	g__	s__	0	0	0	0	0	0	0	0	0	0	0	0	0	0	0	0	0	0	1	0	0	0
b472f30f96c6c71708f084aeba946155	d__Bacteria	p__Firmicutes	c__Clostridia	o__Clostridiales	f__Ruminococcaceae	g__	s__	0	0	0	0	0	0	0	0	0	0	0	0	0	1	0	0	0	0	0	0	0	3
55cf8ea0cfdf86213e1ebacfe08703d1	d__Bacteria	p__Firmicutes	c__Clostridia	o__Clostridiales	f__Ruminococcaceae	g__	s__	0	0	0	0	0	0	0	0	0	0	1	0	0	0	0	0	0	1	1	0	0	0
8cc50dd45ce1d7fb3b5db3dccf7048f7	d__Bacteria	p__Firmicutes	c__Clostridia	o__Clostridiales	f__Ruminococcaceae	g__	s__	0	0	0	0	2	0	0	0	0	2	0	0	0	0	0	0	0	0	0	0	0	2
e94c4f885b46b1526dd3b56a3a138add	d__Bacteria	p__Firmicutes	c__Clostridia	o__Clostridiales	f__Ruminococcaceae	g__	s__	0	0	0	0	0	0	1	0	0	1	0	1	0	0	0	3	0	0	0	0	0	0
68d0ae72800234ef00f5da6802e0684c	d__Bacteria	p__Firmicutes	c__Clostridia	o__Clostridiales	f__Ruminococcaceae	g__	s__	0	0	0	0	0	0	0	0	0	0	0	1	0	0	4	0	0	0	0	0	0	0
c4a6d39c769c677b3d0f3141bf567389	d__Bacteria	p__Firmicutes	c__Clostridia	o__Clostridiales	f__Ruminococcaceae	g__	s__	0	0	0	0	0	0	0	0	0	0	1	0	0	0	1	0	0	0	0	0	1	0
d223ea715d5ff688e7e6a88a49d26151	d__Bacteria	p__Firmicutes	c__Clostridia	o__Clostridiales	f__Ruminococcaceae	g__	s__	0	0	0	0	0	0	0	0	2	0	0	0	0	0	0	0	0	0	0	0	0	0
e710dad063e22cd7a01f0bf5f9a17890	d__Bacteria	p__Firmicutes	c__Clostridia	o__Clostridiales	f__Ruminococcaceae	g__	s__	0	0	0	0	0	0	0	0	0	0	0	0	0	0	0	0	3	0	1	0	0	0
0f20cbf7a83261fb1dabec860ab97f28	d__Bacteria	p__Firmicutes	c__Clostridia	o__Clostridiales	f__Ruminococcaceae	g__	s__	1	4	0	0	0	0	3	0	0	0	0	0	0	1	0	0	0	0	0	0	1	0
9a2ca3272a2b458cad367a7d8dfe388b	d__Bacteria	p__Firmicutes	c__Clostridia	o__Clostridiales	f__Ruminococcaceae	g__	s__	0	0	0	0	0	0	0	3	0	1	0	1	0	0	0	0	0	0	0	0	0	1
b41551bf0e8cddad4ff5a0dff55cdfbd	d__Bacteria	p__Firmicutes	c__Clostridia	o__Clostridiales	f__Ruminococcaceae	g__	s__	0	5	0	0	0	0	0	0	0	0	0	0	0	0	1	0	0	0	1	1	0	0
7663bacb9e9283b3f646dbdb79c8957c	d__Bacteria	p__Firmicutes	c__Clostridia	o__Clostridiales	f__Ruminococcaceae	g__	s__	0	1	0	0	0	0	0	0	0	0	0	0	0	0	0	2	0	0	0	0	0	0
95a1b5e5154558f63f9d84c5854bbd07	d__Bacteria	p__Firmicutes	c__Clostridia	o__Clostridiales	f__Ruminococcaceae	g__	s__	0	0	0	0	0	0	0	0	0	0	0	0	0	0	0	0	1	0	0	0	0	0
8efcbf0d811df122b8feb2de6a0a442d	d__Bacteria	p__Firmicutes	c__Clostridia	o__Clostridiales	f__Ruminococcaceae	g__	s__	0	0	0	0	0	0	0	0	0	0	0	0	0	0	0	0	0	4	0	0	0	0
f5ad656cae7b4a0eac5a8cd93162b309	d__Bacteria	p__Firmicutes	c__Clostridia	o__Clostridiales	f__Ruminococcaceae	g__	s__	0	0	0	0	0	0	0	0	0	0	1	0	0	0	1	0	0	2	0	0	0	0
df8e5c57d1c529112a992fdce9f70c10	d__Bacteria	p__Firmicutes	c__Clostridia	o__Clostridiales	f__Ruminococcaceae	g__	s__	0	0	0	0	0	0	0	0	0	1	0	0	0	0	0	0	0	0	0	0	0	0
ef857e990a07afbdec927f7d40bc0c1b	d__Bacteria	p__Firmicutes	c__Clostridia	o__Clostridiales	f__Ruminococcaceae	g__	s__	0	0	2	0	0	0	0	0	0	0	0	0	0	0	0	0	0	0	0	0	0	0
9ece376fd479b8ce3326f09be1a5efa6	d__Bacteria	p__Firmicutes	c__Clostridia	o__Clostridiales	f__Ruminococcaceae	g__	s__	0	0	0	0	0	0	0	0	0	0	0	0	0	0	0	0	0	2	0	0	2	0
4d54fab00c6f962d32424df47261f3f6	d__Bacteria	p__Firmicutes	c__Clostridia	o__Clostridiales	f__Ruminococcaceae	g__	s__	0	0	0	0	0	0	0	0	0	0	0	1	0	0	0	3	0	2	1	0	0	0
05a7a76e3d0124c08c7c6cb22b379e59	d__Bacteria	p__Firmicutes	c__Clostridia	o__Clostridiales	f__Ruminococcaceae	g__	s__	0	4	0	0	0	0	0	0	0	0	0	0	0	0	2	0	0	0	0	0	0	0
07727512d80483a132c6fc1d72dabddc	d__Bacteria	p__Firmicutes	c__Clostridia	o__Clostridiales	f__Ruminococcaceae	g__	s__	1	0	0	0	0	1	0	2	2	1	0	1	2	1	0	0	3	0	1	2	0	5
ece5a7feb93508863f341bf0a0a4f9de	d__Bacteria	p__Firmicutes	c__Clostridia	o__Clostridiales	f__Ruminococcaceae	g__	s__	0	0	2	0	0	5	1	0	0	3	0	0	5	1	1	1	0	0	0	0	0	2
51c0adf7052ed8592e761aef5c42be13	d__Bacteria	p__Firmicutes	c__Clostridia	o__Clostridiales	f__Ruminococcaceae	g__	s__	0	0	2	4	5	1	0	0	2	4	2	2	0	0	5	0	0	0	1	0	0	12
d0bec81278c1415b6fb6b4fd25c326f5	d__Bacteria	p__Firmicutes	c__Clostridia	o__Clostridiales	f__Ruminococcaceae	g__	s__	2	0	0	1	2	5	0	3	3	2	0	6	1	4	6	3	1	7	0	0	4	0
303f04e6c88794775234074f0318fde4	d__Bacteria	p__Firmicutes	c__Clostridia	o__Clostridiales	f__Ruminococcaceae	g__	s__	0	0	0	0	0	0	0	0	0	0	0	1	0	0	0	0	0	0	2	0	0	0
89613fef25ca0a25ce41ed20b8edeb79	d__Bacteria	p__Firmicutes	c__Clostridia	o__Clostridiales	f__Ruminococcaceae	g__	s__	0	0	0	0	0	0	0	0	0	0	0	0	0	0	0	0	0	0	0	0	1	0
0caaa9b4d4ba1f1195f261063c88e90f	d__Bacteria	p__Firmicutes	c__Clostridia	o__Clostridiales	f__Ruminococcaceae	g__	s__	0	0	6	5	2	0	0	0	0	0	1	2	0	2	0	0	1	2	2	0	0	0
304035a918d3a6f7a8cbfd465b830333	d__Bacteria	p__Firmicutes	c__Clostridia	o__Clostridiales	f__Ruminococcaceae	g__	s__	0	4	2	0	1	0	0	2	2	3	0	1	0	0	0	0	1	0	0	0	2	5
01bdf2d9fc72de179c2b5eccff4dc0c3	d__Bacteria	p__Firmicutes	c__Clostridia	o__Clostridiales	f__Ruminococcaceae	g__	s__	0	0	0	0	0	1	0	0	0	0	2	0	0	0	0	0	0	3	0	6	0	0
db0188bf1904ccc3fe6f9dcbc761b09b	d__Bacteria	p__Firmicutes	c__Clostridia	o__Clostridiales	f__Ruminococcaceae	g__	s__	0	0	0	0	0	0	0	0	0	0	0	0	0	0	0	2	0	0	0	0	0	0
20e66e1516dafb50c1e07d7adeb8c65d	d__Bacteria	p__Firmicutes	c__Clostridia	o__Clostridiales	f__Ruminococcaceae	g__	s__	1	0	4	0	0	0	0	0	0	0	0	0	0	0	1	0	0	0	0	1	0	0
c23ef4f0828838e35b7509d7b51e3fc5	d__Bacteria	p__Firmicutes	c__Clostridia	o__Clostridiales	f__Ruminococcaceae	g__	s__	0	0	0	0	0	0	0	0	0	1	0	4	0	1	0	0	1	0	0	0	0	0
ed54b794f48c391f82e3e6e591b095cf	d__Bacteria	p__Firmicutes	c__Clostridia	o__Clostridiales	f__Ruminococcaceae	g__	s__	0	0	0	1	0	0	0	0	1	0	0	0	0	0	0	0	0	0	2	0	0	0
381de43831b4c1db7a0dd660a8c10301	d__Bacteria	p__Firmicutes	c__Clostridia	o__Clostridiales	f__Ruminococcaceae	g__	s__	0	0	0	0	0	2	3	0	3	1	3	10	3	2	0	0	0	0	3	0	2	0
ae57f6ffe59ac8836a052b22489c7913	d__Bacteria	p__Firmicutes	c__Clostridia	o__Clostridiales	f__Ruminococcaceae	g__	s__	0	0	4	0	0	0	0	0	0	0	0	0	0	0	0	0	0	0	0	0	0	0
d96f157f1c2c02e8c3fbd18f96156c9a	d__Bacteria	p__Firmicutes	c__Clostridia	o__Clostridiales	f__Ruminococcaceae	g__	s__	0	0	0	0	0	4	5	0	1	1	0	3	3	0	2	1	7	0	3	0	0	5
07feb35473fdc5715085ae29353d97e3	d__Bacteria	p__Firmicutes	c__Clostridia	o__Clostridiales	f__Ruminococcaceae	g__	s__	0	0	7	0	0	0	0	0	0	0	0	0	0	0	0	0	0	0	0	0	0	0
26f3c070432bb0b1817635208a4b6a95	d__Bacteria	p__Firmicutes	c__Clostridia	o__Clostridiales	f__Ruminococcaceae	g__	s__	0	0	0	0	0	0	0	0	0	1	0	0	0	2	0	0	0	0	0	0	0	0
0a70890cdec93bcb7a3bf0477fe0a7d4	d__Bacteria	p__Firmicutes	c__Clostridia	o__Clostridiales	f__Lachnospiraceae	g__	s__	0	0	0	0	2	0	0	0	0	0	0	0	0	0	0	0	0	0	0	0	0	0
0726b9cab12b0048e1e1bf1bda2ec1cc	d__Bacteria	p__Firmicutes	c__Clostridia	o__Clostridiales	f__Ruminococcaceae	g__	s__	0	2	0	0	0	1	0	0	0	0	0	2	0	1	0	0	2	0	0	0	0	0
17013a1f51209b4b342dd0700cd27671	d__Bacteria	p__Firmicutes	c__Clostridia	o__Clostridiales	f__Ruminococcaceae	g__	s__	0	0	0	0	0	0	3	0	0	0	2	0	0	1	2	0	0	1	0	0	0	0
09dbedd6e02292a09282f98833cf8fbe	d__Bacteria	p__Firmicutes	c__Clostridia	o__Clostridiales	f__Ruminococcaceae	g__	s__	0	0	0	0	0	0	0	0	0	0	0	0	0	0	0	0	0	3	0	0	0	0
61d32118d548949ac2bf5ecf2e2a2ce6	d__Bacteria	p__Firmicutes	c__Clostridia	o__Clostridiales	f__Ruminococcaceae	g__	s__	0	7	0	0	0	0	0	0	0	0	0	0	0	0	0	0	0	0	0	0	0	0
1bd71ed4e1af6893191495827eaf1c09	d__Bacteria	p__Firmicutes	c__Clostridia	o__Clostridiales	f__Ruminococcaceae	g__	s__	0	0	0	0	0	0	1	0	0	3	3	0	0	2	0	2	0	0	1	0	0	0
e4728fa24e7173cdaea07d8ce23a19a8	d__Bacteria	p__Firmicutes	c__Clostridia	o__Clostridiales	f__Ruminococcaceae	g__	s__	0	0	0	0	4	1	2	0	4	1	0	3	0	4	2	1	3	0	3	1	0	2
a825e1e1aed2b2c3936498ee524e5801	d__Bacteria	p__Firmicutes	c__Clostridia	o__Clostridiales	f__Ruminococcaceae	g__	s__	1	0	0	0	0	2	0	1	0	2	0	0	0	2	3	0	2	0	0	0	0	1
77126a827e6d71bf1f140eb9565e25eb	d__Bacteria	p__Firmicutes	c__Clostridia	o__Clostridiales	f__Ruminococcaceae	g__	s__	0	0	0	1	0	0	0	0	0	0	0	0	0	0	0	0	0	0	0	0	0	0
477024a5ad85fdc19ff9cce72b7eea6d	d__Bacteria	p__Firmicutes	c__Clostridia	o__Clostridiales	f__Ruminococcaceae	g__	s__	0	0	0	0	0	0	0	0	0	0	0	0	0	0	0	0	0	0	0	0	2	0
a80949aa2cef775383979ba1f8bced28	d__Bacteria	p__Firmicutes	c__Clostridia	o__Clostridiales	f__	g__	s__	0	5	0	0	0	0	0	0	0	0	0	0	0	0	0	0	0	0	0	0	0	0
ef4f08a81a6c153a35b79e13169ceba7	d__Bacteria	p__Firmicutes	c__Clostridia	o__Clostridiales	f__Ruminococcaceae	g__	s__	0	0	0	0	0	0	0	0	0	0	0	0	0	0	0	0	0	0	0	2	0	0
ca0264462dacc55ddaef7e80569b3624	d__Bacteria	p__Firmicutes	c__Clostridia	o__Clostridiales	f__Ruminococcaceae	g__	s__	0	0	0	0	0	0	0	0	0	0	0	0	0	0	0	0	0	0	0	0	0	1
af1bedc09cc790b7ed20102224fae922	d__Bacteria	p__Firmicutes	c__Clostridia	o__Clostridiales	f__	g__	s__	0	0	0	0	0	0	0	0	0	0	0	0	0	0	0	0	2	0	0	0	0	0
bb73e2de0bc26f6e4d5573b4d26b8e7d	d__Bacteria	p__Firmicutes	c__Clostridia	o__Clostridiales	f__Ruminococcaceae	g__	s__	0	0	0	0	0	0	0	0	0	0	0	0	0	0	0	0	1	0	0	0	0	0
182d1a08ba174074f4288e3272fafc92	d__Bacteria	p__Firmicutes	c__Clostridia	o__Clostridiales	f__	g__	s__	0	0	0	0	0	0	0	0	0	0	1	0	0	0	0	0	0	0	0	0	0	0
1baa5ecdcd773054754a83e62b38814b	d__Bacteria	p__Firmicutes	c__Clostridia	o__Clostridiales	f__Ruminococcaceae	g__	s__	0	0	0	2	0	0	0	0	0	0	0	0	0	0	0	0	0	0	0	0	0	0
e4f54c4cad56ab84532242f187f12724	d__Bacteria	p__Firmicutes	c__Clostridia	o__Clostridiales	f__	g__	s__	0	0	0	0	0	0	1	0	0	0	0	0	0	0	0	0	0	0	0	0	0	0
4fdc64a3a77565ad15cf8133c29edce8	d__Bacteria	p__Firmicutes	c__Clostridia	o__Clostridiales	f__Ruminococcaceae	g__	s__	0	2	0	0	0	0	0	0	0	0	0	0	0	0	0	0	0	0	0	0	0	0
d15ecd5ce15695b5ad176b8689d3b2a2	d__Bacteria	p__Firmicutes	c__Clostridia	o__Clostridiales	f__	g__	s__	0	0	0	0	0	0	0	0	0	0	0	0	0	0	0	1	0	0	0	0	0	0
0ce6b403f55b16b36bffc4db889ac00e	d__Bacteria	p__Firmicutes	c__Clostridia	o__Clostridiales	f__Ruminococcaceae	g__	s__	0	0	0	0	0	0	0	0	0	0	0	0	0	0	0	0	0	2	0	0	0	0
5804acfd196cccf45b3c3c731ca2f47f	d__Bacteria	p__Firmicutes	c__Clostridia	o__Clostridiales	f__Ruminococcaceae	g__	s__	0	0	0	0	0	0	0	0	0	0	0	0	0	0	0	0	1	0	0	0	0	0
a11ae7b767947dc1e9ef0e0e116c80ca	d__Bacteria	p__Firmicutes	c__Clostridia	o__Clostridiales	f__Ruminococcaceae	g__	s__	1	0	0	0	0	0	0	0	0	0	0	0	0	0	0	0	0	0	0	0	0	0
35d5f7d999e16f3d4a3bb56956910164	d__Bacteria	p__	c__	o__	f__	g__	s__	0	0	0	0	0	0	0	0	0	0	0	0	0	0	0	0	0	0	0	0	0	1
5b8bca7b6ae9e966b36b628530756d36	d__Bacteria	p__Firmicutes	c__Clostridia	o__Clostridiales	f__Ruminococcaceae	g__	s__	0	0	0	1	0	0	0	0	0	0	0	0	0	0	0	0	0	0	0	0	0	0
beb87dec85abbe0efc56aba2af7c3832	d__Bacteria	p__Firmicutes	c__Clostridia	o__Clostridiales	f__Ruminococcaceae	g__	s__	0	0	0	0	0	0	0	0	0	0	0	0	0	0	0	0	0	0	0	2	0	0
e02f2743169f902dcf544632e5ccd5a8	d__Bacteria	p__Firmicutes	c__Clostridia	o__Clostridiales	f__Ruminococcaceae	g__	s__	0	0	0	0	0	0	0	0	1	0	0	1	0	0	0	0	0	0	0	0	2	0
6c9c3cad96db32236d933dcc78dce93a	d__Bacteria	p__Firmicutes	c__Clostridia	o__Clostridiales	f__Ruminococcaceae	g__	s__	0	0	12	0	0	0	0	0	0	0	5	2	0	0	0	0	0	0	0	0	0	0
0c91db99c19e617f26d494f71fe2056b	d__Bacteria	p__Firmicutes	c__Clostridia	o__Clostridiales	f__Ruminococcaceae	g__	s__	0	0	0	0	0	0	0	0	0	1	0	0	0	1	1	0	3	0	0	0	0	1
f835828e77b2f9007db68638fc76902e	d__Bacteria	p__Firmicutes	c__Clostridia	o__Clostridiales	f__Ruminococcaceae	g__	s__	0	0	0	0	0	0	0	1	5	0	0	0	2	0	0	0	4	1	0	0	1	0
965bb8e6c3cfa46974ac63c6d3716f55	d__Bacteria	p__Firmicutes	c__Clostridia	o__Clostridiales	f__Ruminococcaceae	g__	s__	0	0	0	0	0	0	0	1	0	0	0	0	0	1	0	0	0	0	0	2	0	0
3befaf21c01881ae7a911e04ee055ddf	d__Bacteria	p__Firmicutes	c__Clostridia	o__Clostridiales	f__Ruminococcaceae	g__	s__	0	0	0	3	0	0	0	0	0	0	0	0	0	1	0	0	0	0	0	0	0	0
93f255a05e6c4104c437d1cc4212c1af	d__Bacteria	p__Firmicutes	c__Clostridia	o__Clostridiales	f__Ruminococcaceae	g__	s__	0	0	0	0	0	0	0	0	1	0	0	0	0	0	0	0	0	0	0	0	0	0
7aa88a19b2ca74e57947838048bc926b	d__Bacteria	p__Firmicutes	c__Clostridia	o__Clostridiales	f__Ruminococcaceae	g__	s__	0	0	0	0	2	0	0	0	1	0	0	0	0	0	6	0	2	0	0	0	0	0
e0613673c723bf463f5eb3268b6b2f46	d__Bacteria	p__Firmicutes	c__Clostridia	o__Clostridiales	f__Ruminococcaceae	g__	s__	0	0	0	0	0	0	3	3	0	0	5	0	0	2	0	4	0	0	0	0	2	0
d59914eb6a3e55e21f961c558f22688b	d__Bacteria	p__Firmicutes	c__Clostridia	o__Clostridiales	f__Ruminococcaceae	g__	s__	0	0	0	0	0	0	0	3	0	0	3	0	0	8	0	5	0	0	0	2	0	0
69018914644feadace923cb542df7ebf	d__Bacteria	p__Firmicutes	c__Clostridia	o__Clostridiales	f__Ruminococcaceae	g__	s__	0	0	0	0	1	0	5	0	1	1	0	1	0	0	4	0	2	0	5	0	0	5
0b156892c2a849955d41b21218d68f87	d__Bacteria	p__Firmicutes	c__Clostridia	o__Clostridiales	f__Ruminococcaceae	g__	s__	0	0	0	0	2	0	0	0	3	0	0	0	6	0	0	0	0	0	0	0	0	0
724feee7133a6d79b05981eba82a42d9	d__Bacteria	p__Firmicutes	c__Clostridia	o__Clostridiales	f__Ruminococcaceae	g__	s__	0	0	0	0	0	0	0	0	0	0	0	0	7	0	0	0	0	0	0	0	0	0
771e501cef7a0c2645274ac843984070	d__Bacteria	p__Firmicutes	c__Clostridia	o__Clostridiales	f__Ruminococcaceae	g__	s__	0	0	0	0	7	0	0	0	0	0	0	0	0	0	0	0	0	0	0	0	0	0
13a5e205de1667814da73813b46f9770	d__Bacteria	p__Firmicutes	c__Clostridia	o__Clostridiales	f__Ruminococcaceae	g__	s__	0	0	0	0	4	0	0	0	0	0	0	0	0	0	7	0	0	0	0	0	0	4
c2a53d97a8dd62015e846a32f39891e7	d__Bacteria	p__Firmicutes	c__Clostridia	o__Clostridiales	f__Ruminococcaceae	g__	s__	0	0	0	0	0	0	0	0	0	1	0	0	0	1	0	0	0	0	0	1	1	0
af15e2d8b89438aaade4adda55ef6ec7	d__Bacteria	p__Firmicutes	c__Clostridia	o__Clostridiales	f__Ruminococcaceae	g__	s__	0	0	0	0	8	0	0	0	0	0	0	0	0	0	0	0	0	0	0	0	0	0
8d5e1437a8b3e3c349d1d749009f391e	d__Bacteria	p__Firmicutes	c__Clostridia	o__Clostridiales	f__Ruminococcaceae	g__	s__	0	0	1	0	0	0	0	0	0	0	0	0	0	0	0	0	1	0	0	0	0	0
81adb7781aeeac2e994e8bd747beaabc	d__Bacteria	p__Firmicutes	c__Clostridia	o__Clostridiales	f__Ruminococcaceae	g__	s__	0	0	0	0	0	0	0	0	0	0	0	0	0	0	0	0	0	5	0	13	0	0
4e97d3e399c4719651c929c650105976	d__Bacteria	p__Firmicutes	c__Clostridia	o__Clostridiales	f__Ruminococcaceae	g__	s__	0	0	0	0	0	3	1	0	0	2	0	0	0	0	0	0	0	8	0	14	0	0
99059010896e470c00ba70578e8f0fec	d__Bacteria	p__Firmicutes	c__Clostridia	o__Clostridiales	f__Ruminococcaceae	g__	s__	0	0	0	0	0	0	0	0	0	0	0	0	0	0	0	0	0	0	0	0	0	2
6c9d0e8c2ee86efe60ff7629838ec810	d__Bacteria	p__Firmicutes	c__Clostridia	o__Clostridiales	f__Ruminococcaceae	g__	s__	0	0	0	0	2	7	0	0	2	2	0	0	0	0	0	0	1	0	0	0	1	0
51cc0228636ff1f96e88d7a312c8ea50	d__Bacteria	p__Firmicutes	c__Clostridia	o__Clostridiales	f__Ruminococcaceae	g__	s__	0	0	0	0	0	0	0	0	0	1	0	0	0	0	0	0	0	0	0	0	0	0
4c730915a503a294d9dfe7887d00221c	d__Bacteria	p__Firmicutes	c__Clostridia	o__Clostridiales	f__Ruminococcaceae	g__	s__	0	0	0	0	0	0	0	0	0	0	0	2	0	0	0	0	0	0	0	0	0	0
1ebb27a1d7c954f285e7f2831d4ac94e	d__Bacteria	p__Firmicutes	c__Clostridia	o__Clostridiales	f__Ruminococcaceae	g__	s__	0	0	0	0	0	0	0	0	0	0	0	0	0	0	1	0	0	0	0	0	0	0
39ea9132efae4fb76f69649a1a711120	d__Bacteria	p__Firmicutes	c__Clostridia	o__Clostridiales	f__	g__	s__	0	0	0	0	0	0	0	0	0	0	2	0	0	0	0	0	0	0	0	0	0	0
7d9fccf9fbd56227705d768d7fdec172	d__Bacteria	p__Firmicutes	c__Clostridia	o__Clostridiales	f__Ruminococcaceae	g__	s__	4	0	0	6	0	0	2	0	0	0	0	3	2	4	2	1	0	0	4	2	0	0
19593f80afa571c60601ae98ce69c1f6	d__Bacteria	p__Firmicutes	c__Clostridia	o__Clostridiales	f__	g__	s__	0	0	0	0	0	0	0	0	0	0	0	2	0	0	0	0	0	0	0	0	0	0
2981b99d9d0eb8b32eb52aa6dadbf061	d__Bacteria	p__Firmicutes	c__Clostridia	o__Clostridiales	f__Ruminococcaceae	g__	s__	5	5	0	0	0	1	0	3	3	0	0	1	0	2	0	1	1	0	0	0	0	0
4c94d26e35893a10770572ddc315e38c	d__Bacteria	p__Firmicutes	c__Clostridia	o__Clostridiales	f__Ruminococcaceae	g__	s__	8	0	0	0	0	0	3	3	0	0	3	1	7	2	0	4	0	1	5	0	5	0
98476957a02a1f8450ef53839449d5b8	d__Bacteria	p__Firmicutes	c__Clostridia	o__Clostridiales	f__Ruminococcaceae	g__	s__	0	0	0	0	0	0	0	0	0	0	0	0	0	0	3	0	0	0	0	0	0	0
4093b2702388ad8ba00b6328f73dd26e	d__Bacteria	p__Firmicutes	c__Clostridia	o__Clostridiales	f__Ruminococcaceae	g__	s__	0	0	0	0	0	0	0	0	1	0	0	0	0	0	0	0	0	0	0	0	0	0
dc8c5c2d92d815dded56ec8a25d5fa42	d__Bacteria	p__Firmicutes	c__Clostridia	o__Clostridiales	f__Ruminococcaceae	g__	s__	0	0	0	0	0	0	0	0	0	2	0	0	0	0	0	0	0	0	1	0	0	1
65cd664c15759320010b89ef64d5b3d6	d__Bacteria	p__Firmicutes	c__Clostridia	o__Clostridiales	f__Ruminococcaceae	g__	s__	0	1	0	0	0	0	0	0	3	0	3	4	0	0	0	1	0	2	6	0	0	5
b9572fba6aa517eb6375fbde3fe95912	d__Bacteria	p__Firmicutes	c__Clostridia	o__Clostridiales	f__Ruminococcaceae	g__	s__	0	0	0	0	0	0	0	0	0	0	0	0	0	0	0	0	0	0	0	10	0	0
f4d06d5fbd47a87167b8494b21b2764a	d__Bacteria	p__Firmicutes	c__Clostridia	o__Clostridiales	f__Ruminococcaceae	g__	s__	0	0	0	6	0	0	0	1	2	2	3	1	1	0	0	3	0	1	8	0	0	6
f5ef2eb6b2ddafcf6a1d3dbf1516447f	d__Bacteria	p__Firmicutes	c__Clostridia	o__Clostridiales	f__Ruminococcaceae	g__	s__	0	0	0	0	0	0	0	0	0	0	0	0	0	0	0	0	0	0	1	0	0	0
b4fb1a502aff5b6764831a98cf687e56	d__Bacteria	p__Firmicutes	c__Clostridia	o__Clostridiales	f__Ruminococcaceae	g__	s__	0	0	0	0	0	0	0	0	0	6	1	3	0	0	0	0	0	0	0	0	0	0
5c1c629d6540e59deb636df6fc111a0e	d__Bacteria	p__Firmicutes	c__Clostridia	o__Clostridiales	f__Ruminococcaceae	g__	s__	0	0	0	0	0	0	0	0	0	0	0	0	0	2	0	2	0	0	0	0	0	0
89568ec45ddea7e6117248a0c9449cdc	d__Bacteria	p__Firmicutes	c__Clostridia	o__Clostridiales	f__Ruminococcaceae	g__	s__	0	2	0	0	0	0	0	0	3	0	0	0	0	0	0	0	1	0	0	0	0	0
8f708d45b0bf352ffe1fd6b1c05ba6bb	d__Bacteria	p__Firmicutes	c__Clostridia	o__Clostridiales	f__Ruminococcaceae	g__	s__	0	3	4	0	0	0	0	0	3	0	0	0	0	0	0	1	0	0	0	0	0	3
44c51fa01c04c4e345a19b1d491bfa72	d__Bacteria	p__Firmicutes	c__Clostridia	o__Clostridiales	f__Ruminococcaceae	g__	s__	0	0	0	0	0	0	0	0	0	0	0	0	0	0	0	0	1	0	0	0	0	0
5e3739f42aff08ba9c32887a14a332ae	d__Bacteria	p__Firmicutes	c__Clostridia	o__Clostridiales	f__Ruminococcaceae	g__	s__	0	0	0	0	0	0	2	0	2	2	5	4	1	0	3	1	0	1	1	1	0	0
6ba42d233aa58bcaae231e29d51c79ba	d__Bacteria	p__Firmicutes	c__Clostridia	o__Clostridiales	f__Ruminococcaceae	g__	s__	0	0	0	0	0	0	1	0	2	0	7	3	0	3	13	7	0	0	3	6	1	4
4b752f3f5a84e040d035028a2b7454d8	d__Bacteria	p__Firmicutes	c__Clostridia	o__Clostridiales	f__Ruminococcaceae	g__	s__	0	0	1	0	4	0	0	0	1	1	0	0	0	1	0	0	0	0	1	0	0	1
7458c168e48ec3d7d9e7779b8e0fefae	d__Bacteria	p__Firmicutes	c__Clostridia	o__Clostridiales	f__Ruminococcaceae	g__	s__	0	0	11	0	0	5	0	0	8	0	0	2	0	0	0	0	0	2	3	1	0	2
a8fc56135a710f666dde3572ed7fd065	d__Bacteria	p__Firmicutes	c__Clostridia	o__Clostridiales	f__Ruminococcaceae	g__	s__	0	0	0	0	0	0	1	0	0	0	0	0	0	0	0	1	0	0	0	0	0	0
dfd3faac0393bc8a0e5788a96c0b4bd1	d__Bacteria	p__Firmicutes	c__Clostridia	o__Clostridiales	f__Ruminococcaceae	g__	s__	0	0	0	0	0	0	0	0	0	0	0	0	0	14	0	0	0	0	0	0	0	0
f21291836c4ced33c7bfa70c3647d5b6	d__Bacteria	p__Firmicutes	c__Clostridia	o__Clostridiales	f__Ruminococcaceae	g__	s__	0	0	0	3	0	0	0	0	1	0	0	0	0	0	0	0	1	0	0	0	0	0
c4c99ae48b0acfabce47274872d14a93	d__Bacteria	p__Firmicutes	c__Clostridia	o__Clostridiales	f__Ruminococcaceae	g__	s__	0	0	0	6	0	0	0	0	0	0	0	1	1	0	0	0	0	0	0	0	0	0
1b304d2ac3e1333e4a6eef66fe5df237	d__Bacteria	p__Firmicutes	c__Clostridia	o__Clostridiales	f__Ruminococcaceae	g__	s__	0	0	0	0	0	3	0	0	1	0	0	0	0	0	0	0	0	1	0	2	0	3
3ebb5d4cf9b69aafef4506c597a4bda8	d__Bacteria	p__Firmicutes	c__Clostridia	o__Clostridiales	f__Ruminococcaceae	g__	s__	0	0	0	0	0	0	0	0	0	0	0	14	0	0	0	0	0	0	0	0	0	0
527e8903573b150fbe2f70c6ed651529	d__Bacteria	p__Firmicutes	c__Clostridia	o__Clostridiales	f__Ruminococcaceae	g__	s__	3	0	0	0	1	0	0	0	1	0	0	0	0	0	0	0	0	0	0	2	15	1
c37ccc236148d2f258f16223b3951677	d__Bacteria	p__Firmicutes	c__Clostridia	o__Clostridiales	f__Ruminococcaceae	g__	s__	0	0	0	0	0	0	0	0	0	0	2	0	0	0	0	0	0	0	0	0	0	2
aa9aedcb29906f3ee34da9c00bb0f07a	d__Bacteria	p__Firmicutes	c__Clostridia	o__Clostridiales	f__Ruminococcaceae	g__	s__	0	1	0	0	0	2	1	2	5	0	1	0	2	1	0	0	0	9	0	3	0	1
115c446f345f974cd99ebecc1328b6a3	d__Bacteria	p__Firmicutes	c__Clostridia	o__Clostridiales	f__Ruminococcaceae	g__	s__	3	0	3	0	0	1	3	0	1	0	0	0	0	0	1	0	0	1	0	5	0	0
89c3aae358b02b691af5eadd7b312a0b	d__Bacteria	p__Firmicutes	c__Clostridia	o__Clostridiales	f__Ruminococcaceae	g__	s__	0	0	4	0	0	0	0	0	0	0	0	0	0	0	0	0	0	0	0	0	0	0
03d3284e231ac2c366da6f7d60c8a0cc	d__Bacteria	p__Firmicutes	c__Clostridia	o__Clostridiales	f__Ruminococcaceae	g__	s__	0	0	0	0	0	3	0	0	0	1	0	0	0	0	0	0	0	0	0	0	0	14
d6f886f8692c116d2aad732e51666e91	d__Bacteria	p__Firmicutes	c__Clostridia	o__Clostridiales	f__Ruminococcaceae	g__	s__	0	0	0	0	0	1	0	0	0	0	0	0	0	0	0	0	0	0	0	0	0	4
87a6a5f37b4df692dfec1bd06b48b347	d__Bacteria	p__Firmicutes	c__Clostridia	o__Clostridiales	f__Ruminococcaceae	g__	s__	0	0	0	0	0	0	0	0	0	0	0	0	0	0	0	0	0	1	0	0	0	0
863eaeb3887ea0cd97e2e8f5e2f7eb6d	d__Bacteria	p__Firmicutes	c__Clostridia	o__Clostridiales	f__Ruminococcaceae	g__	s__	0	0	0	0	0	0	0	0	0	0	0	0	0	1	0	0	0	0	0	0	0	0
bf8cbd2d490d8a188db99357fd78b6cc	d__Bacteria	p__Firmicutes	c__Clostridia	o__Clostridiales	f__Ruminococcaceae	g__	s__	0	0	0	0	1	0	0	0	0	0	0	0	0	0	3	0	0	0	0	0	0	0
44a347c4a24525319aeaafe323d03942	d__Bacteria	p__Firmicutes	c__Clostridia	o__Clostridiales	f__Ruminococcaceae	g__	s__	0	3	0	9	0	12	0	1	1	4	1	0	1	0	2	2	2	1	0	3	1	13
0aad231d5576a631461fc7085947ccc5	d__Bacteria	p__Firmicutes	c__Clostridia	o__Clostridiales	f__Ruminococcaceae	g__	s__	0	8	2	14	0	11	0	3	2	9	0	0	0	0	1	0	0	2	0	2	3	26
f23858dd996e153e4ed3f213a8f20999	d__Bacteria	p__Firmicutes	c__Clostridia	o__Clostridiales	f__Ruminococcaceae	g__	s__	0	0	0	0	0	0	0	0	0	0	0	0	0	0	0	0	1	0	0	0	0	0
622b21e73f5bb210300f8dd80120aab2	d__Bacteria	p__Firmicutes	c__Clostridia	o__Clostridiales	f__Ruminococcaceae	g__	s__	0	0	0	0	0	0	0	1	0	0	0	0	0	0	0	0	0	0	0	0	0	0
2c33221a767f37374aab22b8e03a7d6c	d__Bacteria	p__Firmicutes	c__Clostridia	o__Clostridiales	f__Ruminococcaceae	g__	s__	0	0	5	1	0	5	0	2	2	2	1	0	1	5	0	0	0	0	1	4	3	3
26e6f5ead7ae495ba585ccfb00abfc77	d__Bacteria	p__Firmicutes	c__Clostridia	o__Clostridiales	f__Ruminococcaceae	g__	s__	0	0	0	2	0	2	0	0	0	1	1	3	0	0	0	1	1	0	0	2	1	2
d5002e7c1c960e4febe8ec3f5cf022f4	d__Bacteria	p__Firmicutes	c__Clostridia	o__Clostridiales	f__Ruminococcaceae	g__	s__	0	0	0	0	0	0	0	0	0	0	0	0	0	2	0	0	0	0	0	0	0	0
6892942a03a7243d965dea709138ed6f	d__Bacteria	p__Firmicutes	c__Clostridia	o__Clostridiales	f__Ruminococcaceae	g__	s__	0	0	0	0	0	0	0	0	0	0	0	0	0	0	0	0	1	0	0	0	0	0
1dfff96a515dbf44f7cd350e331261a8	d__Bacteria	p__Firmicutes	c__Clostridia	o__Clostridiales	f__Ruminococcaceae	g__	s__	0	0	0	0	0	0	0	0	0	0	2	1	1	0	0	0	0	0	0	0	0	0
8ae21e3efad0a4c42a000ad11219cb59	d__Bacteria	p__Firmicutes	c__Clostridia	o__Clostridiales	f__Ruminococcaceae	g__	s__	0	0	0	0	0	0	0	0	0	0	0	1	0	0	0	0	0	0	0	0	0	0
ca5a7be452fc745ef029f9438b29aaf3	d__Bacteria	p__Firmicutes	c__Clostridia	o__Clostridiales	f__Ruminococcaceae	g__	s__	0	0	0	7	0	0	0	0	0	0	3	0	0	0	0	0	1	2	0	0	0	2
7d5df3e88624859f2f6ad16eaf5e5342	d__Bacteria	p__Firmicutes	c__Clostridia	o__Clostridiales	f__Ruminococcaceae	g__	s__	0	0	0	0	1	0	0	0	0	0	0	0	0	1	0	0	1	0	0	0	2	0
9262ca734013bcbfcf721b1689adc97e	d__Bacteria	p__Firmicutes	c__Clostridia	o__Clostridiales	f__Ruminococcaceae	g__	s__	5	1	0	0	0	3	3	0	0	2	0	2	0	0	0	0	3	0	0	2	0	9
84a0fcfc53ecbc4b8b6f365fd01abf28	d__Bacteria	p__Firmicutes	c__Clostridia	o__Clostridiales	f__Ruminococcaceae	g__	s__	0	0	0	0	0	1	0	0	0	1	0	0	0	0	2	0	2	8	0	0	0	0
79281892470ccf714ccdd07ec49e768e	d__Bacteria	p__	c__	o__	f__	g__	s__	0	0	0	0	3	0	0	0	0	0	0	0	0	0	0	0	0	0	0	0	0	0
3ada6a99bf77d90aee8ad9a55c1e6187	d__Bacteria	p__Firmicutes	c__Clostridia	o__Clostridiales	f__Ruminococcaceae	g__	s__	0	0	0	0	0	0	0	0	0	0	0	0	0	2	0	0	0	0	0	0	0	0
e4282fe2a14007ed7e048e4e01123f50	d__Bacteria	p__Firmicutes	c__Clostridia	o__Clostridiales	f__Ruminococcaceae	g__	s__	0	0	0	0	0	0	0	0	0	2	1	0	0	1	0	0	0	0	0	0	0	0
365171dad6bd582ca97fb5611535f31f	d__Bacteria	p__Firmicutes	c__Clostridia	o__Clostridiales	f__Ruminococcaceae	g__	s__	0	0	0	0	0	0	0	0	1	0	0	0	0	0	0	0	0	0	0	0	0	0
07899c72697a38a19faa7e6baf74a3b9	d__Bacteria	p__Firmicutes	c__Clostridia	o__Clostridiales	f__Ruminococcaceae	g__	s__	0	0	0	0	1	1	2	0	0	3	0	1	0	0	0	1	1	0	0	0	0	0
16be8e8adefbe5888c927e3005272e24	d__Bacteria	p__Firmicutes	c__Clostridia	o__Clostridiales	f__Ruminococcaceae	g__	s__	0	0	0	0	0	0	0	0	0	0	1	1	0	4	0	0	0	0	0	1	0	0
c973f3d427e114e963cbcb8e7d3652ae	d__Bacteria	p__Firmicutes	c__Clostridia	o__Clostridiales	f__Ruminococcaceae	g__	s__	0	0	0	0	0	2	0	0	0	0	0	0	0	0	0	0	0	0	0	0	0	0
570c518f304463746d0da722eeb63c7f	d__Bacteria	p__Firmicutes	c__Clostridia	o__Clostridiales	f__Ruminococcaceae	g__	s__	0	0	0	3	0	2	0	0	0	0	6	0	0	0	0	0	0	3	0	0	0	0
940649119a5746129ef67d868a9fd16b	d__Bacteria	p__Firmicutes	c__Clostridia	o__Clostridiales	f__Ruminococcaceae	g__	s__	0	0	0	0	0	1	0	0	0	0	0	0	0	0	0	0	0	0	0	0	0	0
8896fc1c4c421edac67a9867d7e8ba57	d__Bacteria	p__Firmicutes	c__Clostridia	o__Clostridiales	f__Ruminococcaceae	g__	s__	0	0	0	0	0	0	0	0	0	0	0	0	0	2	0	0	0	0	0	0	0	0
925b54461281a1ecaff476d6a72061fa	d__Bacteria	p__Firmicutes	c__Clostridia	o__Clostridiales	f__Ruminococcaceae	g__	s__	0	0	0	0	0	0	0	0	0	0	0	0	0	0	0	0	0	0	0	2	0	0
788566c0ca972fbd40c3a22b67f1bf6d	d__Bacteria	p__Firmicutes	c__Clostridia	o__Clostridiales	f__Ruminococcaceae	g__	s__	0	0	0	0	0	0	0	0	0	0	0	0	0	0	0	0	0	0	0	14	0	0
760023bb6e52332582166bf40ec96190	d__Bacteria	p__Firmicutes	c__Clostridia	o__Clostridiales	f__Ruminococcaceae	g__	s__	0	0	0	0	0	0	0	0	5	0	1	1	0	3	0	2	0	0	0	2	0	0
9046839d947b0da55d80869562398085	d__Bacteria	p__Firmicutes	c__Clostridia	o__Clostridiales	f__Ruminococcaceae	g__	s__	0	0	0	0	0	0	0	0	0	0	1	0	0	0	0	0	0	0	0	0	0	0
75a59182e59dee4862d69cea9d699b20	d__Bacteria	p__Firmicutes	c__Clostridia	o__Clostridiales	f__Ruminococcaceae	g__	s__	0	0	0	0	0	0	0	0	0	0	0	0	0	3	0	0	0	0	0	0	0	0
6ad7892f484f503514151a1dc531080a	d__Bacteria	p__Firmicutes	c__Clostridia	o__Clostridiales	f__Ruminococcaceae	g__	s__	0	0	0	3	1	2	0	1	7	0	0	6	3	0	0	1	0	0	0	0	0	12
bae6c048324e06da45799263b30b283e	d__Bacteria	p__Firmicutes	c__Clostridia	o__Clostridiales	f__Ruminococcaceae	g__	s__	0	0	0	0	0	0	0	1	0	0	0	3	0	0	3	0	1	0	0	0	0	0
0b5c3dbaa2d6c9e38fe336a5bc6fc47b	d__Bacteria	p__Firmicutes	c__Clostridia	o__Clostridiales	f__Ruminococcaceae	g__	s__	0	0	0	0	3	0	0	1	0	0	0	0	0	0	0	0	0	0	0	0	0	0
26281053fc9999fb90d48ff7a340f601	d__Bacteria	p__Firmicutes	c__Clostridia	o__Clostridiales	f__Ruminococcaceae	g__	s__	1	0	0	0	0	0	0	0	0	0	0	1	0	0	0	0	0	0	0	0	0	0
2ac39aa17e796fe58eab65b58ced7be4	d__Bacteria	p__Firmicutes	c__Clostridia	o__Clostridiales	f__Ruminococcaceae	g__	s__	0	0	0	0	0	0	0	0	6	0	0	0	0	2	0	3	1	0	0	0	0	0
40eb496f8eacb33f363c972fdeb8fbef	d__Bacteria	p__Firmicutes	c__Clostridia	o__Clostridiales	f__Ruminococcaceae	g__	s__	0	0	0	0	0	0	2	0	0	0	0	0	0	0	0	0	1	0	0	0	2	0
2c90a8ceab333035299422bfcbcb67e9	d__Bacteria	p__Firmicutes	c__Clostridia	o__Clostridiales	f__Ruminococcaceae	g__	s__	0	0	0	0	0	0	0	0	0	1	0	1	0	0	0	0	2	1	0	2	0	0
a435b777e74c0d092b438072c46d8aaf	d__Bacteria	p__Firmicutes	c__Clostridia	o__Clostridiales	f__Ruminococcaceae	g__	s__	0	0	0	0	0	0	0	0	2	2	2	0	0	0	0	0	0	0	0	0	0	0
821eca38b2a2b8e26b62766b9dd2069b	d__Bacteria	p__Firmicutes	c__Clostridia	o__Clostridiales	f__Ruminococcaceae	g__	s__	0	0	0	0	3	0	0	0	1	2	0	0	0	1	0	0	0	0	0	0	0	0
f83e12eaa3e559b9354b08320a3a619d	d__Bacteria	p__Firmicutes	c__Clostridia	o__Clostridiales	f__Ruminococcaceae	g__	s__	0	2	0	2	0	0	1	0	2	1	0	0	1	1	0	0	1	0	1	0	7	0
dfbbcea7d029d341bcc07aae52f65e91	d__Bacteria	p__Firmicutes	c__Clostridia	o__Clostridiales	f__Ruminococcaceae	g__	s__	0	0	0	0	0	0	0	0	2	2	0	1	0	0	0	1	0	0	0	2	0	0
6b29da5bb9c4d3e0325137b3dc8266ac	d__Bacteria	p__Firmicutes	c__Clostridia	o__Clostridiales	f__Ruminococcaceae	g__	s__	0	0	0	0	0	7	0	0	0	0	0	5	0	1	2	0	0	0	0	0	0	1
80965b05c4f47c5bb609954c7f8d2395	d__Bacteria	p__Firmicutes	c__Clostridia	o__Clostridiales	f__Ruminococcaceae	g__	s__	0	0	0	0	0	0	0	0	0	2	0	0	0	0	1	0	0	0	0	0	0	12
3e1901722cdecdec7d0b0b15fb1c66f9	d__Bacteria	p__Firmicutes	c__Clostridia	o__Clostridiales	f__Ruminococcaceae	g__	s__	0	0	0	0	0	0	0	0	0	2	14	0	0	0	0	0	0	0	0	0	0	0
7736d6be38e86a3d7ac095cd969cc7ec	d__Bacteria	p__Firmicutes	c__Clostridia	o__Clostridiales	f__Ruminococcaceae	g__	s__	0	0	0	0	0	0	0	0	0	0	0	0	0	0	0	0	0	1	0	5	0	0
8af029bb5cce6dae781f03286a952e70	d__Bacteria	p__Firmicutes	c__Clostridia	o__Clostridiales	f__Ruminococcaceae	g__	s__	0	0	0	0	0	0	0	0	0	0	0	0	0	0	0	0	0	0	0	4	0	0
bee24333d3241ef35a705a95859b482c	d__Bacteria	p__Firmicutes	c__Clostridia	o__Clostridiales	f__Ruminococcaceae	g__	s__	0	0	0	0	0	0	0	0	0	0	0	0	0	0	0	0	1	0	0	0	0	0
fe162df68e6a30c34e89a6a4fec520fb	d__Bacteria	p__Firmicutes	c__Clostridia	o__Clostridiales	f__Ruminococcaceae	g__	s__	0	0	7	1	0	0	0	0	0	0	0	1	0	0	0	0	0	2	1	0	2	0
4fcf740e307746ce1a2a3bdec3556df7	d__Bacteria	p__Firmicutes	c__Clostridia	o__Clostridiales	f__Ruminococcaceae	g__	s__	0	0	0	0	0	0	0	0	0	0	0	0	0	1	0	0	0	0	0	0	0	0
1c0840fdb232205ace71b3cef9706708	d__Bacteria	p__Firmicutes	c__Clostridia	o__Clostridiales	f__Ruminococcaceae	g__	s__	0	0	0	1	0	1	0	0	0	0	0	0	0	0	0	0	0	0	0	0	0	0
23ef8e266fd987b88cfea38fb7840976	d__Bacteria	p__Firmicutes	c__Clostridia	o__Clostridiales	f__Ruminococcaceae	g__	s__	0	0	0	0	0	0	0	0	0	0	0	0	0	0	0	0	0	2	0	0	0	0
d8e499180a15c89a28b8dbff981dde34	d__Bacteria	p__Firmicutes	c__Clostridia	o__Clostridiales	f__Ruminococcaceae	g__	s__	0	0	0	0	0	0	0	0	0	0	0	1	2	0	0	0	0	0	0	0	0	0
d4fb3937f7434614fd21ac04b8804ee6	d__Bacteria	p__Firmicutes	c__Clostridia	o__Clostridiales	f__Ruminococcaceae	g__	s__	0	0	0	0	0	0	0	0	0	5	0	0	0	0	0	0	0	0	0	0	0	0
79a977bd28892bf319bb47867e39052d	d__Bacteria	p__Firmicutes	c__Clostridia	o__Clostridiales	f__Ruminococcaceae	g__	s__	0	0	0	0	5	0	0	0	0	0	0	0	0	0	0	0	0	0	0	0	0	0
cb90294e9966aef645040ff8236aebe0	d__Bacteria	p__Firmicutes	c__Clostridia	o__Clostridiales	f__Ruminococcaceae	g__	s__	4	4	0	0	0	0	0	1	1	0	5	0	4	0	0	0	0	0	1	0	0	0
f29a6f92f07589625ff3b0a301145af6	d__Bacteria	p__Firmicutes	c__Clostridia	o__Clostridiales	f__Ruminococcaceae	g__	s__	3	0	0	5	0	0	4	0	0	0	2	0	0	0	6	0	0	0	0	0	0	1
46fdee41517d52e0327f4cd13075e5c9	d__Bacteria	p__Firmicutes	c__Clostridia	o__Clostridiales	f__Ruminococcaceae	g__	s__	0	0	0	0	0	0	0	0	4	0	0	0	0	0	0	0	0	0	0	0	0	0
e266610a9ed57fde129103f7be07b71e	d__Bacteria	p__Firmicutes	c__Clostridia	o__Clostridiales	f__Ruminococcaceae	g__	s__	0	0	0	0	0	0	1	0	0	0	0	0	0	0	0	0	0	0	0	0	0	0
e21198ea88b721673ea0e1fc582a5b33	d__Bacteria	p__Firmicutes	c__Clostridia	o__Clostridiales	f__Ruminococcaceae	g__	s__	0	0	0	0	0	0	0	0	1	0	0	1	0	1	0	2	0	0	0	0	0	0
c35fc78e5126d9b021f51c2556ffd517	d__Bacteria	p__Firmicutes	c__Clostridia	o__Clostridiales	f__Ruminococcaceae	g__	s__	0	0	0	0	0	0	0	0	0	0	0	0	0	1	0	0	0	0	0	0	0	0
3d230bd687e424d1e72e13f67bdbbeb5	d__Bacteria	p__Firmicutes	c__Clostridia	o__Clostridiales	f__Ruminococcaceae	g__	s__	0	0	0	0	0	0	0	0	1	0	0	0	0	0	0	0	2	1	0	0	0	0
1fa35e7b9973c5f43952c9a3393d749f	d__Bacteria	p__Firmicutes	c__Clostridia	o__Clostridiales	f__Ruminococcaceae	g__	s__	0	0	0	0	0	0	0	0	0	0	0	0	0	0	2	0	0	0	0	0	0	2
0e049ab293e9d62d1b00865874eea0c9	d__Bacteria	p__Firmicutes	c__Clostridia	o__Clostridiales	f__Ruminococcaceae	g__	s__	0	0	0	0	0	0	0	0	1	0	0	0	0	0	0	0	0	0	0	0	0	0
9f241d4110a4489185d1ba1771754d96	d__Bacteria	p__Firmicutes	c__Clostridia	o__Clostridiales	f__Ruminococcaceae	g__	s__	0	0	0	0	0	0	0	0	0	0	0	0	0	0	0	0	3	0	0	0	0	0
68b2b54f89ee355010075e4f5f841225	d__Bacteria	p__Firmicutes	c__Clostridia	o__Clostridiales	f__Ruminococcaceae	g__	s__	0	0	0	0	0	0	0	0	0	0	0	0	0	1	0	0	0	0	0	0	0	0
2e37c861c350cdc366ac6382b23f70e2	d__Bacteria	p__Firmicutes	c__Clostridia	o__Clostridiales	f__Ruminococcaceae	g__	s__	0	0	0	0	0	0	0	0	0	0	0	0	0	0	0	0	0	0	0	0	0	5
ece51b4dece86c30b5baca04e6b358ba	d__Bacteria	p__Firmicutes	c__Clostridia	o__Clostridiales	f__Ruminococcaceae	g__	s__	0	0	0	0	3	0	0	0	0	0	0	0	0	0	0	0	0	0	0	0	0	0
ba566ffe3c291685f6c71dbc5782dd58	d__Bacteria	p__Firmicutes	c__Clostridia	o__Clostridiales	f__Ruminococcaceae	g__	s__	0	2	0	0	0	0	0	1	2	0	0	0	0	0	0	0	0	0	0	0	0	0
f1d88bc599cab402da703ede214a8dfb	d__Bacteria	p__Firmicutes	c__Clostridia	o__Clostridiales	f__Ruminococcaceae	g__	s__	0	0	0	0	0	0	0	0	0	0	0	0	0	0	0	0	0	0	0	0	1	0
ea48b8e3ca984535493b202a959fa2ab	d__Bacteria	p__Firmicutes	c__Clostridia	o__Clostridiales	f__Ruminococcaceae	g__	s__	0	0	0	0	0	2	0	0	0	0	0	1	0	0	1	0	0	0	0	0	0	0
7a13ed34a2dc9adb26e9dc7243be6e79	d__Bacteria	p__Firmicutes	c__Clostridia	o__Clostridiales	f__Ruminococcaceae	g__	s__	0	0	0	0	0	0	0	0	0	0	0	0	0	0	0	0	0	0	0	7	0	0
0d405d31c177f4c31e9993f351651d06	d__Bacteria	p__Firmicutes	c__Clostridia	o__Clostridiales	f__Ruminococcaceae	g__	s__	0	0	0	0	0	0	0	0	0	0	0	0	0	0	0	0	0	0	0	3	0	0
215afd583562765a5ebc62ac01a09f13	d__Bacteria	p__Firmicutes	c__Clostridia	o__Clostridiales	f__Ruminococcaceae	g__	s__	0	0	0	0	0	0	0	0	1	0	0	0	0	0	0	0	6	0	0	0	0	0
800e2c100dafefdaa97dd270fc473ad4	d__Bacteria	p__Firmicutes	c__Clostridia	o__Clostridiales	f__Ruminococcaceae	g__	s__	0	0	0	0	0	0	0	0	4	1	0	1	0	2	0	4	2	0	2	2	0	1
08c66be96dbafd1b12f6c1ff96230c1e	d__Bacteria	p__Firmicutes	c__Clostridia	o__Clostridiales	f__Ruminococcaceae	g__	s__	0	0	0	0	5	5	0	0	0	0	0	0	0	2	0	0	2	0	0	0	0	0
b789ed28e85b78332f995680955fea93	d__Bacteria	p__Firmicutes	c__Clostridia	o__Clostridiales	f__Ruminococcaceae	g__	s__	0	4	0	0	0	0	0	0	0	0	0	0	0	0	0	0	0	0	0	0	0	0
4375fd39375f119ef097c21334dc7ca8	d__Bacteria	p__Firmicutes	c__Clostridia	o__Clostridiales	f__Ruminococcaceae	g__	s__	0	0	3	0	0	0	0	0	0	3	0	2	3	1	1	0	0	0	0	0	0	0
438208a931df5b8513d7d9ed14cb7b7f	d__Bacteria	p__Firmicutes	c__Clostridia	o__Clostridiales	f__Ruminococcaceae	g__	s__	0	0	0	0	0	0	0	0	0	0	0	0	0	0	0	0	0	0	1	0	0	0
034b0fba0536fcbc6f9b963c46785769	d__Bacteria	p__Firmicutes	c__Clostridia	o__Clostridiales	f__Ruminococcaceae	g__	s__	0	0	0	0	0	0	0	0	0	0	0	0	0	0	0	0	0	0	0	1	0	0
68f8ba04dfb84f0b8d2744ab5109022e	d__Bacteria	p__Firmicutes	c__Clostridia	o__Clostridiales	f__Ruminococcaceae	g__	s__	0	0	0	0	0	0	0	0	0	0	0	0	0	0	0	0	0	0	0	0	1	0
960acffcde80ce41141dc0dbf90aca15	d__Bacteria	p__Firmicutes	c__Clostridia	o__Clostridiales	f__Ruminococcaceae	g__	s__	0	0	0	0	0	0	0	0	0	0	0	0	0	0	0	0	0	0	0	0	0	3
7414010d589511c72bf7227b16fc8d57	d__Bacteria	p__Firmicutes	c__Clostridia	o__Clostridiales	f__Ruminococcaceae	g__	s__	0	0	0	0	0	0	0	0	1	1	0	1	0	0	0	0	0	0	0	5	0	3
7e601aa5339c6145e2c862712f50c4e4	d__Bacteria	p__Firmicutes	c__Clostridia	o__Clostridiales	f__Ruminococcaceae	g__	s__	0	0	0	0	0	0	0	0	0	0	0	0	0	0	0	0	0	0	1	0	0	0
bb185b621a5654b60b37ef0f3fa5d459	d__Bacteria	p__Firmicutes	c__Clostridia	o__Clostridiales	f__Ruminococcaceae	g__	s__	0	0	0	0	4	0	0	0	0	0	1	0	1	0	0	0	0	0	2	1	0	0
5042c8a3aeed019d0482f0dcc3458e64	d__Bacteria	p__Firmicutes	c__Clostridia	o__Clostridiales	f__Ruminococcaceae	g__	s__	0	0	0	2	0	0	0	0	0	0	0	0	0	0	0	0	0	3	0	0	0	0
ee244b6b9a08a4c348d7c5c899c7d5f4	d__Bacteria	p__Firmicutes	c__Clostridia	o__Clostridiales	f__Ruminococcaceae	g__	s__	0	0	0	0	0	0	0	5	3	0	0	0	0	0	0	0	0	0	0	0	0	4
4996a07ffc9624f09af93e9acceb38cb	d__Bacteria	p__Firmicutes	c__Clostridia	o__Clostridiales	f__Ruminococcaceae	g__	s__	0	0	0	9	0	0	0	7	4	0	0	0	0	0	0	5	1	0	4	0	0	9
f095063c1dbcae13f24d7c9f07a01097	d__Bacteria	p__Firmicutes	c__Clostridia	o__Clostridiales	f__Ruminococcaceae	g__	s__	1	0	0	0	0	0	0	0	0	0	0	0	0	0	0	1	0	1	0	0	0	0
b2c899779b88f0a7ade288f8575e20c3	d__Bacteria	p__Firmicutes	c__Clostridia	o__Clostridiales	f__Ruminococcaceae	g__	s__	0	0	0	0	1	0	0	0	2	0	0	0	0	0	0	0	0	0	0	0	0	0
896927da3cf361b85f4fee96386201ca	d__Bacteria	p__Firmicutes	c__Clostridia	o__Clostridiales	f__Ruminococcaceae	g__	s__	1	0	0	0	0	0	0	0	1	0	0	0	0	0	0	0	0	0	0	0	0	0
b22ceb52f2525fb0a7e5a87763020055	d__Bacteria	p__Firmicutes	c__Clostridia	o__Clostridiales	f__Ruminococcaceae	g__	s__	0	0	0	0	0	0	0	2	0	0	0	0	0	0	0	0	1	2	0	0	0	0
fbad077015e2fedfb7f5409c5de4d0d3	d__Bacteria	p__Firmicutes	c__Clostridia	o__Clostridiales	f__Ruminococcaceae	g__	s__	0	0	0	0	0	0	0	0	0	0	4	0	0	0	0	0	0	0	0	0	0	0
d7c7e78df0cc1e06bb3a8d14deb38b69	d__Bacteria	p__Firmicutes	c__Clostridia	o__Clostridiales	f__Ruminococcaceae	g__	s__	1	0	0	0	0	0	0	0	0	0	0	0	0	1	0	0	0	0	0	0	1	0
882a09a47b81ce64331a4c9004c17218	d__Bacteria	p__Firmicutes	c__Clostridia	o__Clostridiales	f__Ruminococcaceae	g__	s__	0	0	0	0	0	0	0	1	0	0	0	2	0	0	0	0	0	0	0	0	0	0
847c5f24cacacffbe7f358d3eab3ee3c	d__Bacteria	p__Firmicutes	c__Clostridia	o__Clostridiales	f__Ruminococcaceae	g__	s__	0	0	6	0	0	0	0	0	0	0	0	2	0	0	0	1	0	0	0	0	0	0
f5b6eff40c5f32bd1107ab571ef6b84d	d__Bacteria	p__Firmicutes	c__Clostridia	o__Clostridiales	f__Ruminococcaceae	g__	s__	0	0	0	0	0	0	0	0	0	2	0	0	0	0	0	0	0	0	0	0	0	0
5226a03486ea5035c5a7ce42ee5bd25a	d__Bacteria	p__Firmicutes	c__Clostridia	o__Clostridiales	f__Ruminococcaceae	g__	s__	0	0	0	0	0	0	0	0	0	0	0	0	0	1	0	0	0	0	0	0	0	0
0f9b00c7f0ff054c044784a3e1b03960	d__Bacteria	p__Firmicutes	c__Clostridia	o__Clostridiales	f__Ruminococcaceae	g__	s__	0	0	0	0	0	0	0	0	0	0	0	0	0	0	0	0	1	0	0	0	0	0
400b28fb760567176bf32682595cebcb	d__Bacteria	p__Firmicutes	c__Clostridia	o__Clostridiales	f__Ruminococcaceae	g__	s__	0	0	0	0	0	0	0	0	0	0	0	0	0	0	3	0	0	0	0	0	0	0
6b0096f5c9df2bca13dbdacfa9899af3	d__Bacteria	p__Firmicutes	c__Clostridia	o__Clostridiales	f__Ruminococcaceae	g__	s__	0	0	0	0	0	0	1	0	0	0	0	2	2	0	0	0	0	0	0	0	0	0
7e9b95257882099300ee8cca87421029	d__Bacteria	p__Firmicutes	c__Clostridia	o__Clostridiales	f__Ruminococcaceae	g__	s__	0	0	0	0	0	0	0	0	0	1	0	0	0	0	0	0	0	0	0	0	0	0
78916b72fe34e43e428e295ef36e3542	d__Bacteria	p__Firmicutes	c__Clostridia	o__Clostridiales	f__Ruminococcaceae	g__	s__	0	0	0	0	0	0	0	0	0	0	0	1	1	0	0	0	0	0	0	0	0	0
db4d132d286638e19e0e48a4dce96daf	d__Bacteria	p__Firmicutes	c__Clostridia	o__Clostridiales	f__Ruminococcaceae	g__	s__	0	0	4	0	0	0	0	0	0	0	0	0	0	0	0	0	0	0	0	0	0	0
3ed87701c1da9528ceba4ebbb6c7bb58	d__Bacteria	p__Firmicutes	c__Clostridia	o__Clostridiales	f__Ruminococcaceae	g__	s__	0	0	0	0	0	0	0	0	0	0	0	0	0	0	0	0	0	0	0	1	0	0
721691039600bd1c4918a128303de071	d__Bacteria	p__Firmicutes	c__Clostridia	o__Clostridiales	f__Ruminococcaceae	g__	s__	0	0	0	0	0	0	0	0	0	0	0	0	1	0	0	0	1	0	3	0	0	2
0d2114a3c084c17b45f0cd38465a215b	d__Bacteria	p__Firmicutes	c__Clostridia	o__Clostridiales	f__Ruminococcaceae	g__	s__	0	0	0	0	0	0	0	0	1	0	0	0	0	0	0	0	0	0	0	0	0	0
550166e86d621c11678af0c151576010	d__Bacteria	p__Firmicutes	c__Clostridia	o__Clostridiales	f__Ruminococcaceae	g__	s__	0	0	0	4	0	0	0	0	0	0	0	0	0	0	0	0	0	0	0	0	0	0
79a3ca84002b4d853d2d94a9ec4525b6	d__Bacteria	p__Firmicutes	c__Clostridia	o__Clostridiales	f__Ruminococcaceae	g__	s__	0	0	0	0	0	0	3	0	0	0	1	0	0	0	0	1	3	1	0	0	0	0
224ac23e5a719110f903735f40596eee	d__Bacteria	p__Firmicutes	c__Clostridia	o__Clostridiales	f__Ruminococcaceae	g__	s__	0	0	0	0	0	0	0	0	0	1	0	0	0	0	0	0	1	0	0	0	0	0
9652d72d2ea30fdda20d1306b47bba82	d__Bacteria	p__Firmicutes	c__Clostridia	o__Clostridiales	f__Ruminococcaceae	g__	s__	0	0	0	0	0	0	1	0	1	0	0	1	0	0	0	0	0	0	0	0	0	0
5fdfafc798893674569795a7bfb741b8	d__Bacteria	p__Firmicutes	c__Clostridia	o__Clostridiales	f__Ruminococcaceae	g__	s__	0	0	0	0	0	0	1	0	0	0	0	3	0	0	0	0	0	0	0	0	0	0
4547f48f3104429a1a74e96ebb8a8c0d	d__Bacteria	p__Firmicutes	c__Clostridia	o__Clostridiales	f__Ruminococcaceae	g__	s__	0	0	0	0	0	0	0	0	0	0	0	0	0	0	0	0	0	0	0	0	0	3
56f58884a1428aa4abb397c99f2d83fb	d__Bacteria	p__Firmicutes	c__Clostridia	o__Clostridiales	f__Ruminococcaceae	g__	s__	0	0	0	0	0	0	0	4	2	0	0	0	0	0	0	0	0	0	0	0	0	0
6daf391033761b44d044f6fe2ccd8218	d__Bacteria	p__Firmicutes	c__Clostridia	o__Clostridiales	f__Ruminococcaceae	g__	s__	0	0	7	0	0	0	0	0	6	0	0	0	0	0	1	2	1	0	0	0	0	0
7d969b8ca934dacf602b68011087e74e	d__Bacteria	p__Firmicutes	c__Clostridia	o__Clostridiales	f__Ruminococcaceae	g__	s__	0	0	0	0	0	2	0	0	0	0	0	0	0	0	0	0	0	0	0	0	0	0
d43005668d2518a2c15df1c338e60cbf	d__Bacteria	p__Firmicutes	c__Clostridia	o__Clostridiales	f__Ruminococcaceae	g__	s__	0	0	0	0	0	0	0	3	0	0	1	0	0	0	0	0	0	0	0	0	0	0
6a688e188fa3855bb8b9ee8b9ec80ef7	d__Bacteria	p__Firmicutes	c__Clostridia	o__Clostridiales	f__Ruminococcaceae	g__	s__	0	0	0	0	0	0	0	0	0	0	2	0	0	0	0	0	0	0	0	0	2	0
881274c116a1bc72541a7f5149e14d67	d__Bacteria	p__Firmicutes	c__Clostridia	o__Clostridiales	f__Ruminococcaceae	g__	s__	0	0	0	0	0	0	0	0	0	0	0	0	0	2	0	0	0	0	0	0	0	0
c8a499559d67965f87ad2502c0ffd73e	d__Bacteria	p__Firmicutes	c__Clostridia	o__Clostridiales	f__Ruminococcaceae	g__	s__	0	0	0	0	0	0	0	0	0	0	0	0	0	0	6	0	0	0	0	0	0	0
be97c8f819a53fa58fe45d965868a0fe	d__Bacteria	p__Firmicutes	c__Clostridia	o__Clostridiales	f__Ruminococcaceae	g__	s__	0	0	0	7	4	0	0	3	3	5	0	3	3	1	1	0	8	0	1	1	4	0
e54e3f0edf431f7bb89aab328f9fe068	d__Bacteria	p__Firmicutes	c__Clostridia	o__Clostridiales	f__Ruminococcaceae	g__	s__	0	0	0	3	0	5	1	0	7	5	0	0	0	0	0	0	2	0	0	4	0	0
0a22fb7f6c15e4b878dd43173078ea0f	d__Bacteria	p__Firmicutes	c__Clostridia	o__Clostridiales	f__Ruminococcaceae	g__	s__	0	0	5	0	0	0	0	0	0	0	0	0	0	0	0	0	0	0	0	0	0	0
c6ab13ea24534d829b37af0368484981	d__Bacteria	p__Firmicutes	c__Clostridia	o__Clostridiales	f__Ruminococcaceae	g__	s__	0	0	0	0	0	0	0	0	0	0	0	0	0	0	0	0	0	0	0	0	0	3
78f7e01cac1053aea8d7bdfd1b3960fd	d__Bacteria	p__Firmicutes	c__Clostridia	o__Clostridiales	f__Ruminococcaceae	g__	s__	0	0	0	0	0	0	0	0	0	0	0	0	0	0	3	0	0	0	0	0	0	0
43cfcfc1e35585bc73747c177cfe9f08	d__Bacteria	p__Firmicutes	c__Clostridia	o__Clostridiales	f__Ruminococcaceae	g__	s__	0	0	0	0	0	0	0	0	0	0	2	0	0	0	1	0	0	0	0	0	0	2
719a39e3041ad4b1625f42cf9466b5af	d__Bacteria	p__Firmicutes	c__Clostridia	o__Clostridiales	f__Ruminococcaceae	g__	s__	2	0	0	0	0	0	0	0	0	0	0	0	0	0	0	0	0	0	0	0	0	0
82741bc01a4e221162ed06410beff13e	d__Bacteria	p__Firmicutes	c__Clostridia	o__Clostridiales	f__Ruminococcaceae	g__	s__	0	0	0	0	0	0	0	0	0	4	0	2	0	0	0	0	0	0	0	0	0	0
[truncated: 10,202 more rows]
