# Supplementary material for: Mining the equine gut metagenome: poorly-characterized taxa associated with cardiovascular fitness in endurance athletes
Source: Commun Biol. 2022 Oct 3;5:1032. doi: 10.1038/s42003-022-03977-7 (PMC9529974; doi:10.1038/s42003-022-03977-7)
Supplement: Supplementary file 26 — Supplementary Data 23 [file 42003_2022_3977_MOESM26_ESM.xlsx]

## Sheet: data_set_23
Supplementary Data 23 - The source data underlying the graphs and charts. This table contains the ASV matrix and the ASV annotation. The corresponding metadata is depicted in the Supplementary Data 1
Genus	ecaomic202	ecaomic205	ecaomic206	ecaomic212	ecaomic213	ecaomic215	ecaomic217	ecaomic220	ecaomic222	ecaomic224	ecaomic226	Kingdom	Phylum	Class	Order	Family	Genus
Fibrobacter	2071795	1480843	2551922	1657597	2309655	5163995	3765661	4710296	1879585	4829783	3407333	Bacteria	Fibrobacteres	Fibrobacteria	Fibrobacterales	Fibrobacteraceae	Fibrobacter
Prevotella	1834813	2449446	3839564	3563941	3204061	2810748	3170162	3121567	2603477	3254974	3290607	Bacteria	Bacteroidetes	Bacteroidia	Bacteroidales	Prevotellaceae	Prevotella
Bacteroides	1580683	2136461	2177149	2263431	2210173	1884665	2394452	1812017	2062950	2747010	2197241	Bacteria	Bacteroidetes	Bacteroidia	Bacteroidales	Bacteroidaceae	Bacteroides
Treponema	1117483	1206962	1840380	1540197	1859708	2264605	2550001	2783034	1058022	2418308	2684185	Bacteria	Spirochaetes	Spirochaetia	Spirochaetales	Spirochaetaceae	Treponema
Clostridium	1019486	1376057	1437195	1724886	1669217	1376319	1680706	1480919	1663825	2121996	1854400	Bacteria	Firmicutes	Clostridia	Clostridiales	Clostridiaceae	Clostridium
Ruminococcus	821519	1042364	1060430	1338335	1305680	1481689	1249540	1211442	1002998	1753260	2183766	Bacteria	Firmicutes	Clostridia	Clostridiales	Ruminococcaceae	Ruminococcus
Methanobrevibacter	794115	146267	158861	40140	139351	208625	137656	311539	260416	202155	95245	Archaea	Euryarchaeota	Methanobacteria	Methanobacteriales	Methanobacteriaceae	Methanobrevibacter
Butyrivibrio	499848	597615	847449	930437	849217	1006248	1092142	938828	600571	1131504	1240252	Bacteria	Firmicutes	Clostridia	Clostridiales	Lachnospiraceae	Butyrivibrio
Alistipes	410963	565221	417574	428106	512287	368765	572643	329995	527182	688558	462643	Bacteria	Bacteroidetes	Bacteroidia	Bacteroidales	Rikenellaceae	Alistipes
Methanocorpusculum	394978	48174	123677	12600	353206	149517	50978	81271	18743	45270	93037	Archaea	Euryarchaeota	Methanomicrobia	Methanomicrobiales	Methanocorpusculaceae	Methanocorpusculum
Eubacterium	348343	464323	511227	649924	555151	516400	615723	554522	474591	693606	736377	Bacteria	Firmicutes	Clostridia	Clostridiales	Eubacteriaceae	Eubacterium
Nostoc	216227	21755	60963	13121	74199	91744	32438	51145	30423	26987	11239	Bacteria	Cyanobacteria	NA	Nostocales	Nostocaceae	Nostoc
Roseburia	213728	262201	389036	436383	374762	409651	434289	433284	245734	503065	574831	Bacteria	Firmicutes	Clostridia	Clostridiales	Lachnospiraceae	Roseburia
Paenibacillus	213389	317162	227914	269209	267124	219317	288273	231276	298879	356058	299525	Bacteria	Firmicutes	Bacilli	Bacillales	Paenibacillaceae	Paenibacillus
Parabacteroides	209452	275157	282856	298125	291636	247810	297123	246552	286154	335800	281528	Bacteria	Bacteroidetes	Bacteroidia	Bacteroidales	Tannerellaceae	Parabacteroides
Bacillus	192756	275201	232234	270453	264519	219900	276107	221437	278848	330366	293624	Bacteria	Firmicutes	Bacilli	Bacillales	Bacillaceae	Bacillus
Streptomyces	168259	306092	141947	185624	175747	138241	203458	150925	231415	217430	182969	Bacteria	Actinobacteria	Actinobacteria	Streptomycetales	Streptomycetaceae	Streptomyces
Lactobacillus	153050	217027	147579	253657	216081	199520	219475	243246	217576	317476	183782	Bacteria	Firmicutes	Bacilli	Lactobacillales	Lactobacillaceae	Lactobacillus
Lachnoclostridium	151538	199814	254703	309047	266241	257287	302113	265759	197499	352007	374371	Bacteria	Firmicutes	Clostridia	Clostridiales	Lachnospiraceae	Lachnoclostridium
Oscillibacter	137773	194789	207442	281210	291211	105194	209029	132088	258141	188949	238675	Bacteria	Firmicutes	Clostridia	Clostridiales	Oscillospiraceae	Oscillibacter
Stentor	137763	11118	34864	7112	47458	56475	15638	44524	22287	19403	5813	Eukaryota	Ciliophora	Heterotrichea	Heterotrichida	Stentoridae	Stentor
Pseudobutyrivibrio	131828	176338	225501	238519	208087	236165	243583	225942	132762	283503	314049	Bacteria	Firmicutes	Clostridia	Clostridiales	Lachnospiraceae	Pseudobutyrivibrio
Faecalibacterium	129459	188211	215113	367997	252404	174946	276148	202048	193780	280886	346371	Bacteria	Firmicutes	Clostridia	Clostridiales	Ruminococcaceae	Faecalibacterium
Stylonychia	124150	10007	31646	6502	44036	48931	13047	39021	17568	16426	5204	Eukaryota	Ciliophora	Spirotrichea	Sporadotrichida	Oxytrichidae	Stylonychia
Blautia	123548	162680	262273	290711	249684	207416	258193	250359	167120	270101	343902	Bacteria	Firmicutes	Clostridia	Clostridiales	Lachnospiraceae	Blautia
Paludibacter	122926	185354	161974	137881	178997	122522	137634	116752	204133	169101	152706	Bacteria	Bacteroidetes	Bacteroidia	Bacteroidales	Paludibacteraceae	Paludibacter
Dysgonomonas	120346	158014	168427	170571	169818	145851	163972	144075	161904	194125	163085	Bacteria	Bacteroidetes	Bacteroidia	Bacteroidales	DysgoNAmoNAdaceae	Dysgonomonas
Paramecium	117873	9704	30891	6327	41114	49188	13168	37648	19278	17409	5351	Eukaryota	Ciliophora	Oligohymenophorea	Peniculida	Parameciidae	Paramecium
Porphyromonas	117614	159404	151939	158277	163379	132851	151133	136367	172812	180110	157376	Bacteria	Bacteroidetes	Bacteroidia	Bacteroidales	PorphyromoNAdaceae	Porphyromonas
Flavobacterium	110411	152815	136300	143625	140012	120905	146396	119528	149049	171267	141059	Bacteria	Bacteroidetes	Flavobacteriia	Flavobacteriales	Flavobacteriaceae	Flavobacterium
Alloprevotella	100738	128091	177361	194087	154884	125725	157490	145977	149037	215260	151876	Bacteria	Bacteroidetes	Bacteroidia	Bacteroidales	Prevotellaceae	Alloprevotella
Phascolarctobacterium	98520	114337	231758	327894	232538	142320	269188	253269	122260	213315	279270	Bacteria	Firmicutes	Negativicutes	Acidaminococcales	Acidaminococcaceae	Phascolarctobacterium
Mycoplasma	93206	81955	80933	85945	150672	73914	87206	74798	148843	150504	79198	Bacteria	Tenericutes	Mollicutes	Mycoplasmatales	Mycoplasmataceae	Mycoplasma
Pseudomonas	92113	154478	117483	136957	106426	93328	118871	69536	96389	99099	133198	Bacteria	Proteobacteria	Gammaproteobacteria	PseudomoNAdales	PseudomoNAdaceae	Pseudomonas
Anaerotruncus	87078	120477	92274	106011	129529	72491	107206	78999	124363	137401	114245	Bacteria	Firmicutes	Clostridia	Clostridiales	Ruminococcaceae	Anaerotruncus
Pseudoflavonifractor	84527	114811	111928	165139	152395	75979	128193	91485	128278	128682	151961	Bacteria	Firmicutes	Clostridia	Clostridiales	Ruminococcaceae	Pseudoflavonifractor
Streptococcus	83121	538444	127354	149874	775690	193012	260744	136802	179201	788782	157616	Bacteria	Firmicutes	Bacilli	Lactobacillales	Streptococcaceae	Streptococcus
Akkermansia	77999	148836	59098	42959	41959	41654	73358	48098	106521	69747	49471	Bacteria	Verrucomicrobia	Verrucomicrobiae	Verrucomicrobiales	Akkermansiaceae	Akkermansia
Pedobacter	77752	112321	89262	93196	95131	79082	102272	80723	114096	120544	93457	Bacteria	Bacteroidetes	Sphingobacteriia	Sphingobacteriales	Sphingobacteriaceae	Pedobacter
Tetrahymena	77361	6922	20081	4826	29110	31465	9219	25770	12597	11910	4055	Eukaryota	Ciliophora	Oligohymenophorea	Hymenostomatida	Tetrahymenidae	Tetrahymena
Coprococcus	73457	94913	135545	179428	141876	139324	152493	154792	98613	162051	202318	Bacteria	Firmicutes	Clostridia	Clostridiales	Lachnospiraceae	Coprococcus
Enterococcus	71672	81381	79496	91942	86621	73358	86188	80877	81524	109522	95350	Bacteria	Firmicutes	Bacilli	Lactobacillales	Enterococcaceae	Enterococcus
Desulfovibrio	70459	89631	84805	64060	98290	66497	88269	79699	73030	104502	94854	Bacteria	Proteobacteria	Deltaproteobacteria	DesulfovibrioNAles	DesulfovibrioNAceae	Desulfovibrio
Selenomonas	68448	104049	91687	108073	111015	90646	136687	98904	92593	136839	123533	Bacteria	Firmicutes	Negativicutes	SelenomoNAdales	SelenomoNAdaceae	Selenomonas
Oribacterium	64723	90683	99181	115977	109284	100297	119826	102906	90916	131059	138847	Bacteria	Firmicutes	Clostridia	Clostridiales	Lachnospiraceae	Oribacterium
Tolypothrix	63744	5786	17630	3526	20129	25477	8692	14728	8132	7106	2547	Bacteria	Cyanobacteria	NA	Nostocales	Tolypothrichaceae	Tolypothrix
Pseudocohnilembus	63700	5632	16723	3400	22408	25668	7096	20779	10677	9390	3058	Eukaryota	Ciliophora	Oligohymenophorea	Philasterida	Pseudocohnilembidae	Pseudocohnilembus
Ichthyophthirius	62843	4837	16413	3284	21255	25682	7314	20189	10927	9007	2621	Eukaryota	Ciliophora	Oligohymenophorea	Hymenostomatida	NA	Ichthyophthirius
Xanthomonas	62517	18128	19044	11737	26129	29203	17086	18655	17296	15784	11085	Bacteria	Proteobacteria	Gammaproteobacteria	XanthomoNAdales	XanthomoNAdaceae	Xanthomonas
Flavonifractor	61833	84946	74723	99776	98617	50621	90075	60187	95301	90152	98844	Bacteria	Firmicutes	Clostridia	Clostridiales	Ruminococcaceae	Flavonifractor
Viruses	60101	70608	60899	68117	80007	59139	74056	47780	94382	85112	66728	Viruses	Viruses	Viruses	Viruses	Viruses	Viruses
Staphylococcus	60062	102513	114280	130470	81581	80847	91363	102313	82180	147138	116956	Bacteria	Firmicutes	Bacilli	Bacillales	Staphylococcaceae	Staphylococcus
Paraprevotella	59582	73870	96345	112691	94402	82201	106526	85326	78436	105128	96967	Bacteria	Bacteroidetes	Bacteroidia	Bacteroidales	Prevotellaceae	Paraprevotella
Bifidobacterium	57400	86182	66188	80634	76101	60813	80438	64171	79129	90529	85294	Bacteria	Actinobacteria	Actinobacteria	Bifidobacteriales	Bifidobacteriaceae	Bifidobacterium
Coprobacillus	56494	119815	72834	81769	96929	80452	108306	75830	186922	195032	84255	Bacteria	Firmicutes	Erysipelotrichia	Erysipelotrichales	Erysipelotrichaceae	Coprobacillus
Dorea	56301	76512	106143	140554	111942	100257	122071	117935	76841	127191	148620	Bacteria	Firmicutes	Clostridia	Clostridiales	Lachnospiraceae	Dorea
Chitinophaga	53106	78005	61607	67728	67949	55609	70226	55831	73653	81872	66046	Bacteria	Bacteroidetes	Chitinophagia	Chitinophagales	Chitinophagaceae	Chitinophaga
Sphingobacterium	49793	73811	57946	60300	61722	50697	68453	51900	67715	77166	60948	Bacteria	Bacteroidetes	Sphingobacteriia	Sphingobacteriales	Sphingobacteriaceae	Sphingobacterium
Muribaculum	46090	65069	45845	41923	57508	44118	59161	36006	61213	72805	52585	Bacteria	Bacteroidetes	Bacteroidia	Bacteroidales	Muribaculaceae	Muribaculum
Mastigocladus	45780	3975	11170	1829	14166	19373	6004	9572	5655	4535	1475	Bacteria	Cyanobacteria	NA	Nostocales	HapalosiphoNAceae	Mastigocladus
Mucilaginibacter	44634	65990	53216	58546	57503	47950	61203	49315	61335	69415	58399	Bacteria	Bacteroidetes	Sphingobacteriia	Sphingobacteriales	Sphingobacteriaceae	Mucilaginibacter
Tannerella	43698	58712	57997	59098	63466	49841	59279	49976	64032	70194	59748	Bacteria	Bacteroidetes	Bacteroidia	Bacteroidales	Tannerellaceae	Tannerella
Chryseobacterium	43417	57259	56271	58809	59471	51907	58860	48905	59282	73048	58396	Bacteria	Bacteroidetes	Flavobacteriia	Flavobacteriales	Flavobacteriaceae	Chryseobacterium
Vibrio	42911	60232	49149	53934	53834	48740	57393	49441	58565	64169	59436	Bacteria	Proteobacteria	Gammaproteobacteria	VibrioNAles	VibrioNAceae	Vibrio
Olsenella	41815	58183	50339	68410	58135	45352	65536	50410	55219	72558	71091	Bacteria	Actinobacteria	Coriobacteriia	Coriobacteriales	Atopobiaceae	Olsenella
Halteria	41039	5131	11490	3426	15669	17319	6393	13359	7816	7818	3335	Eukaryota	Ciliophora	Spirotrichea	Sporadotrichida	Halteriidae	Halteria
Butyricicoccus	40391	54841	80507	92866	72643	46182	67032	55198	62290	67875	93919	Bacteria	Firmicutes	Clostridia	Clostridiales	Clostridiaceae	Butyricicoccus
Tritrichomonas	40308	6656	12383	5334	16466	18883	10836	14743	9376	9210	5443	Eukaryota	Parabasalia	NA	TritrichomoNAdida	TritrichomoNAdidae	Tritrichomonas
Fusobacterium	39611	54592	48920	55813	56687	47291	61089	50474	62943	67280	62904	Bacteria	Fusobacteria	Fusobacteriia	Fusobacteriales	Fusobacteriaceae	Fusobacterium
Campylobacter	37891	56268	48101	49865	45237	41610	52207	41259	54573	58558	52209	Bacteria	Proteobacteria	Epsilonproteobacteria	Campylobacterales	Campylobacteraceae	Campylobacter
Collinsella	37305	52231	45236	59898	53871	42614	61851	46359	51026	64578	64833	Bacteria	Actinobacteria	Coriobacteriia	Coriobacteriales	Coriobacteriaceae	Collinsella
Subdoligranulum	36259	54924	53699	73393	60848	42454	64432	50878	58556	67750	70717	Bacteria	Firmicutes	Clostridia	Clostridiales	Ruminococcaceae	Subdoligranulum
Entamoeba	34346	9674	20638	11952	16064	26624	9948	14318	16897	18794	41545	Eukaryota	Evosea	NA	Mastigamoebida	Entamoebidae	Entamoeba
Trichomonas	33527	9313	12488	9759	15042	18622	11013	14583	11760	11567	11327	Eukaryota	Parabasalia	NA	TrichomoNAdida	TrichomoNAdidae	Trichomonas
Entodinium	33376	2571	7277	1409	10157	12505	4292	6910	3926	3387	1107	Eukaryota	Ciliophora	Litostomatea	Entodiniomorphida	Ophryoscolecidae	Entodinium
Odoribacter	33348	43115	45957	42452	46240	36856	45896	36081	46780	55370	43329	Bacteria	Bacteroidetes	Bacteroidia	Bacteroidales	Odoribacteraceae	Odoribacter
Barnesiella	33029	44718	48835	54827	49099	45264	50618	47411	45654	56376	49030	Bacteria	Bacteroidetes	Bacteroidia	Bacteroidales	Barnesiellaceae	Barnesiella
Mediterraneibacter	32505	41595	62179	69507	61250	59686	68552	63237	42321	70430	81719	Bacteria	Firmicutes	Clostridia	Clostridiales	Lachnospiraceae	Mediterraneibacter
Anaeromassilibacillus	31752	46130	35344	46744	43756	30765	44044	34036	46008	52288	49124	Bacteria	Firmicutes	Clostridia	Clostridiales	Ruminococcaceae	Anaeromassilibacillus
Lachnospira	31687	41637	53234	62813	54570	62691	67420	60414	41662	69781	79270	Bacteria	Firmicutes	Clostridia	Clostridiales	Lachnospiraceae	Lachnospira
Plasmodium	31672	8382	12036	6674	14401	15925	8673	14082	11445	11597	6661	Eukaryota	Apicomplexa	Aconoidasida	Haemosporida	Plasmodiidae	Plasmodium
Acidaminococcus	31050	41036	41696	49559	44064	31460	47535	39917	38340	47115	49440	Bacteria	Firmicutes	Negativicutes	Acidaminococcales	Acidaminococcaceae	Acidaminococcus
Lactococcus	30317	43284	45006	51514	37709	36034	37752	35432	30338	53768	49988	Bacteria	Firmicutes	Bacilli	Lactobacillales	Streptococcaceae	Lactococcus
Sphingomonas	29834	55327	28057	32454	33117	26343	34962	27884	41305	38439	32458	Bacteria	Proteobacteria	Alphaproteobacteria	SphingomoNAdales	SphingomoNAdaceae	Sphingomonas
Piromyces	29445	8651	14717	10658	15355	19674	20080	15437	11919	16274	12801	Eukaryota	Chytridiomycota	Neocallimastigomycetes	Neocallimastigales	Neocallimastigaceae	Piromyces
Pseudoxanthomonas	29250	14908	11894	8759	15377	14820	11958	11707	12755	11733	8940	Bacteria	Proteobacteria	Gammaproteobacteria	XanthomoNAdales	XanthomoNAdaceae	Pseudoxanthomonas
Anaerocolumna	29230	37415	44117	53432	47276	50320	59436	47736	36633	65604	66476	Bacteria	Firmicutes	Clostridia	Clostridiales	Lachnospiraceae	Anaerocolumna
Anabaena	28913	3676	8681	2513	10933	12049	4556	7756	4354	4087	2071	Bacteria	Cyanobacteria	NA	Nostocales	Nostocaceae	Anabaena
Acetatifactor	28838	30418	46938	44489	44933	50109	53058	48941	34210	61495	68437	Bacteria	Firmicutes	Clostridia	Clostridiales	Lachnospiraceae	Acetatifactor
Hymenobacter	28468	41039	34083	37454	36536	31237	38676	31153	39862	44155	36184	Bacteria	Bacteroidetes	Cytophagia	Cytophagales	Hymenobacteraceae	Hymenobacter
Acinetobacter	28418	41742	33093	34379	36628	29920	34329	28720	36933	57812	36872	Bacteria	Proteobacteria	Gammaproteobacteria	PseudomoNAdales	Moraxellaceae	Acinetobacter
Sporobacter	28304	40196	27075	26431	34888	19579	36814	21565	42677	39368	39117	Bacteria	Firmicutes	Clostridia	Clostridiales	Ruminococcaceae	Sporobacter
Neocallimastix	27956	8902	12552	8793	14573	17372	14174	14238	10697	14922	10830	Eukaryota	Chytridiomycota	Neocallimastigomycetes	Neocallimastigales	Neocallimastigaceae	Neocallimastix
Sphaerochaeta	27630	48810	50482	46573	40003	30899	46390	28716	41141	47564	41186	Bacteria	Spirochaetes	Spirochaetia	Spirochaetales	Spirochaetaceae	Sphaerochaeta
Anaeroplasma	26819	40077	29167	49340	43781	38223	40240	31443	49871	62047	49930	Bacteria	Tenericutes	Mollicutes	ANAeroplasmatales	ANAeroplasmataceae	Anaeroplasma
Slackia	26781	31652	32326	47757	38274	30398	47091	34525	31882	48937	49902	Bacteria	Actinobacteria	Coriobacteriia	Eggerthellales	Eggerthellaceae	Slackia
Anaerostipes	26720	34940	62164	81347	63344	47024	60096	54748	34097	58799	87638	Bacteria	Firmicutes	Clostridia	Clostridiales	Lachnospiraceae	Anaerostipes
Burkholderia	26198	41982	29226	25224	26252	24133	30524	24411	59747	39631	28616	Bacteria	Proteobacteria	Betaproteobacteria	Burkholderiales	Burkholderiaceae	Burkholderia
Eggerthella	25711	29448	34328	54234	40176	33186	52595	38275	28929	48260	56753	Bacteria	Actinobacteria	Coriobacteriia	Eggerthellales	Eggerthellaceae	Eggerthella
Enterocloster	25664	33767	39083	47709	42061	34496	46184	38131	35424	47801	53969	Bacteria	Firmicutes	Clostridia	Clostridiales	Lachnospiraceae	Enterocloster
naegleria	25076	3295	7659	3046	10026	11287	4101	8808	5189	4917	2739	Eukaryota	Heterolobosea	NA	NA	Vahlkampfiidae	naegleria
Brachyspira	25042	34102	31252	29810	31671	32973	31896	31556	46789	37294	33899	Bacteria	Spirochaetes	Spirochaetia	Brachyspirales	Brachyspiraceae	Brachyspira
Helicobacter	24936	33192	24282	24564	27537	24590	28410	24707	35949	32253	26943	Bacteria	Proteobacteria	Epsilonproteobacteria	Campylobacterales	Helicobacteraceae	Helicobacter
Hungatella	24033	32984	38311	45093	38685	34426	43320	37143	33646	47611	52553	Bacteria	Firmicutes	Clostridia	Clostridiales	Clostridiaceae	Hungatella
Butyricimonas	24028	31288	34016	32277	32823	28137	34375	26959	35338	37262	31252	Bacteria	Bacteroidetes	Bacteroidia	Bacteroidales	Odoribacteraceae	Butyricimonas
Mycobacterium	23946	50192	22316	27762	26624	19891	30854	21336	32509	33681	27349	Bacteria	Actinobacteria	Actinobacteria	Corynebacteriales	Mycobacteriaceae	Mycobacterium
Aspergillus	23380	21018	16231	16002	18066	16481	18036	15547	19211	25175	16651	Eukaryota	Ascomycota	Eurotiomycetes	Eurotiales	Aspergillaceae	Aspergillus
Neglecta	23252	34966	28691	35729	34062	23300	34208	27121	35149	41510	38154	Bacteria	Firmicutes	Clostridia	Clostridiales	Ruminococcaceae	Neglecta
Ruminiclostridium	23135	33105	27821	33943	32501	29126	36253	29572	33498	42774	40054	Bacteria	Firmicutes	Clostridia	Clostridiales	Hungateiclostridiaceae	Ruminiclostridium
Capnocytophaga	22744	33546	26337	29396	30880	25768	31395	25230	34664	35172	31450	Bacteria	Bacteroidetes	Flavobacteriia	Flavobacteriales	Flavobacteriaceae	Capnocytophaga
Hungateiclostridium	22742	30677	24647	27844	29760	25750	30892	25610	30090	38881	34723	Bacteria	Firmicutes	Clostridia	Clostridiales	Hungateiclostridiaceae	Hungateiclostridium
Blastocystis	22478	3204	6477	2418	9204	9781	3656	7534	4544	4874	2440	Eukaryota	NA	Bigyra	OpaliNAta	Blastocystidae	Blastocystis
Peptoniphilus	22471	30808	25306	30146	30346	24685	32167	25249	34435	40252	33328	Bacteria	Firmicutes	Tissierellia	Tissierellales	Peptoniphilaceae	Peptoniphilus
Microbacterium	22456	41540	21415	25732	27345	19548	28025	20432	30527	32409	25633	Bacteria	Actinobacteria	Actinobacteria	Micrococcales	Microbacteriaceae	Microbacterium
Corynebacterium	22294	35563	22722	27882	36181	21304	30199	21709	31621	42686	27921	Bacteria	Actinobacteria	Actinobacteria	Corynebacteriales	Corynebacteriaceae	Corynebacterium
Mogibacterium	22187	32163	18264	24905	27911	18796	22945	20559	40272	34004	27699	Bacteria	Firmicutes	Clostridia	Clostridiales	Clostridiales Family XIII. Incertae Sedis	Mogibacterium
Vitrella	22147	5098	6644	3098	9499	9439	4121	8076	5647	5342	2711	Eukaryota	NA	NA	NA	Vitrellaceae	Vitrella
Megasphaera	22068	30336	29405	38343	34100	25816	37304	30174	31132	38279	39439	Bacteria	Firmicutes	Negativicutes	Veillonellales	Veillonellaceae	Megasphaera
Sarcina	21967	28657	35148	46020	39288	31618	41530	35585	30153	43206	49146	Bacteria	Firmicutes	Clostridia	Clostridiales	Clostridiaceae	Sarcina
Trypanosoma	21791	9466	9147	6406	11659	11171	7610	10154	9021	8948	6143	Eukaryota	Euglenozoa	Kinetoplastea	Trypanosomatida	Trypanosomatidae	Trypanosoma
Herbinix	21763	26986	32062	39133	35033	39086	45675	37622	26789	49949	49707	Bacteria	Firmicutes	Clostridia	Clostridiales	Lachnospiraceae	Herbinix
Intestinimonas	21717	28359	26601	33199	34019	18559	29716	21200	32737	30497	33681	Bacteria	Firmicutes	Clostridia	Clostridiales	NA	Intestinimonas
Adlercreutzia	21692	27125	26609	38895	32174	26431	41691	29800	26253	40378	43413	Bacteria	Actinobacteria	Coriobacteriia	Eggerthellales	Eggerthellaceae	Adlercreutzia
Gemmiger	21644	30794	32646	44863	36525	24633	37894	27834	30850	38952	42906	Bacteria	Firmicutes	Clostridia	Clostridiales	Ruminococcaceae	Gemmiger
Succiniclasticum	21619	25965	38324	51163	40257	26994	45475	39540	26706	41763	47758	Bacteria	Firmicutes	Negativicutes	Acidaminococcales	Acidaminococcaceae	Succiniclasticum
Lachnotalea	21490	28064	31935	37113	33653	32707	38472	34157	26979	42773	45415	Bacteria	Firmicutes	Clostridia	Clostridiales	Lachnospiraceae	Lachnotalea
Dyadobacter	21375	31786	23072	26343	26020	20990	27672	21356	30023	31522	25560	Bacteria	Bacteroidetes	Cytophagia	Cytophagales	Cytophagaceae	Dyadobacter
Symbiodinium	21248	6152	7676	4439	9789	10147	5820	8729	6948	6612	4491	Eukaryota	NA	Dinophyceae	Suessiales	Symbiodiniaceae	Symbiodinium
Cohnella	20943	32002	20140	24740	23998	19352	26269	20045	29142	33235	26515	Bacteria	Firmicutes	Bacilli	Bacillales	Paenibacillaceae	Cohnella
Desulfosporosinus	20817	29192	24296	29769	29074	22340	31456	24052	30689	34884	33344	Bacteria	Firmicutes	Clostridia	Clostridiales	Peptococcaceae	Desulfosporosinus
Anaerovibrio	20721	33534	30930	36803	35680	30085	50044	32961	27350	41856	41893	Bacteria	Firmicutes	Negativicutes	SelenomoNAdales	SelenomoNAdaceae	Anaerovibrio
Acholeplasma	20392	34086	26411	30559	35683	30583	33522	26219	49620	52808	30945	Bacteria	Tenericutes	Mollicutes	Acholeplasmatales	Acholeplasmataceae	Acholeplasma
Algoriphagus	20382	30077	22592	24588	26163	21217	27389	21652	28321	32315	25744	Bacteria	Bacteroidetes	Cytophagia	Cytophagales	Cyclobacteriaceae	Algoriphagus
Anaerosporobacter	20314	26108	33387	38892	35621	38345	43635	38296	25862	51905	50480	Bacteria	Firmicutes	Clostridia	Clostridiales	Lachnospiraceae	Anaerosporobacter
Methanoculleus	19945	5664	9356	5452	18901	8932	5299	5575	5184	6165	7850	Archaea	Euryarchaeota	Methanomicrobia	Methanomicrobiales	Methanomicrobiaceae	Methanoculleus
Streblomastix	19735	3228	5860	2567	8421	8173	3482	6591	4667	4110	2332	Eukaryota	Preaxostyla	NA	OxymoNAdida	Streblomastigidae	Streblomastix
Veillonella	19600	27770	25059	31585	29081	23264	31784	25556	28371	34690	32355	Bacteria	Firmicutes	Negativicutes	Veillonellales	Veillonellaceae	Veillonella
Eisenbergiella	19583	24306	29857	31709	30479	31398	35143	31773	24171	38579	40611	Bacteria	Firmicutes	Clostridia	Clostridiales	Lachnospiraceae	Eisenbergiella
Victivallis	19162	40462	13090	14696	16648	12559	21285	13379	26502	18117	16395	Bacteria	Lentisphaerae	Lentisphaeria	Victivallales	Victivallaceae	Victivallis
Epulopiscium	19065	24501	22493	25631	26085	22983	27467	22938	25318	33247	30258	Bacteria	Firmicutes	Clostridia	Clostridiales	Lachnospiraceae	Epulopiscium
Aphanomyces	18959	6307	7266	4561	9043	9351	5497	8039	6546	6691	4666	Eukaryota	NA	Oomycota	Saprolegniales	Saprolegniaceae	Aphanomyces
Escherichia	18539	28183	20719	22911	21679	16928	23195	18268	23488	28621	23645	Bacteria	Proteobacteria	Gammaproteobacteria	Enterobacterales	Enterobacteriaceae	Escherichia
Acidiphilium	18461	43887	21021	17783	23719	15372	23919	18114	38731	29508	19445	Bacteria	Proteobacteria	Alphaproteobacteria	Rhodospirillales	Acetobacteraceae	Acidiphilium
Kineothrix	18206	18747	32456	31081	30268	44119	38774	36775	19834	39607	46134	Bacteria	Firmicutes	Clostridia	Clostridiales	Lachnospiraceae	Kineothrix
Guillardia	18128	2999	5451	2212	7198	8015	3331	6009	3806	3794	2002	Eukaryota	NA	Cryptophyceae	PyrenomoNAdales	Geminigeraceae	Guillardia
Acetobacterium	18084	25001	20329	22739	24461	19620	25289	21145	25873	29810	28153	Bacteria	Firmicutes	Clostridia	Clostridiales	Eubacteriaceae	Acetobacterium
Reticulomyxa	17995	2704	5273	1930	7669	7796	2943	6813	3882	3838	1975	Eukaryota	Foraminifera	NA	NA	Reticulomyxidae	Reticulomyxa
Marvinbryantia	17948	26691	46889	52382	45743	37065	45983	44741	25595	49752	65774	Bacteria	Firmicutes	Clostridia	Clostridiales	Lachnospiraceae	Marvinbryantia
Acutalibacter	17895	25923	22480	28108	26248	17929	26884	19795	26054	30930	29244	Bacteria	Firmicutes	Clostridia	Clostridiales	Ruminococcaceae	Acutalibacter
Erysipelatoclostridium	17890	26100	28469	40871	31571	25030	30780	30398	30817	37769	40065	Bacteria	Firmicutes	Erysipelotrichia	Erysipelotrichales	Erysipelotrichaceae	Erysipelatoclostridium
Holdemania	17494	24740	19035	26962	23889	18575	23849	20508	27898	33077	27219	Bacteria	Firmicutes	Erysipelotrichia	Erysipelotrichales	Erysipelotrichaceae	Holdemania
Mediterranea	17481	21549	24286	26575	24517	20872	25404	21300	22626	28447	25113	Bacteria	Bacteroidetes	Bacteroidia	Bacteroidales	Bacteroidaceae	Mediterranea
Mesorhizobium	17443	28247	16809	20024	20101	15526	20818	16134	24390	24032	20224	Bacteria	Proteobacteria	Alphaproteobacteria	Rhizobiales	Phyllobacteriaceae	Mesorhizobium
Micromonospora	17443	33030	15509	20118	18276	14931	21041	16218	25232	23350	19567	Bacteria	Actinobacteria	Actinobacteria	Micromonosporales	Micromonosporaceae	Micromonospora
Methanobacterium	17383	9340	7452	5221	9024	7915	9340	8962	14898	8967	7445	Archaea	Euryarchaeota	Methanobacteria	Methanobacteriales	Methanobacteriaceae	Methanobacterium
Cellulosilyticum	17272	30502	32767	29152	29138	28111	33285	28725	22928	118846	57918	Bacteria	Firmicutes	Clostridia	Clostridiales	Lachnospiraceae	Cellulosilyticum
Aminipila	17206	21959	19714	26200	24181	16917	25857	19693	29000	29976	28176	Bacteria	Firmicutes	Clostridia	Clostridiales	Clostridiales Family XIII. Incertae Sedis	Aminipila
Rhizobium	17179	30585	16894	20864	20144	16395	21574	16812	24919	24417	21509	Bacteria	Proteobacteria	Alphaproteobacteria	Rhizobiales	Rhizobiaceae	Rhizobium
Spirosoma	17016	25199	19967	21064	21491	17892	22922	18008	23478	26155	21759	Bacteria	Bacteroidetes	Cytophagia	Cytophagales	Cytophagaceae	Spirosoma
Lysobacter	16967	14651	9583	9122	11369	10540	11049	9467	13510	11551	9055	Bacteria	Proteobacteria	Gammaproteobacteria	XanthomoNAdales	XanthomoNAdaceae	Lysobacter
Anaerococcus	16836	22953	19557	24447	23810	19526	24809	20423	25661	29710	25995	Bacteria	Firmicutes	Tissierellia	Tissierellales	Peptoniphilaceae	Anaerococcus
Cryptosporidium	16457	1753	4688	1360	6442	6928	2405	5667	3546	3054	1397	Eukaryota	Apicomplexa	Conoidasida	Eucoccidiorida	Cryptosporidiidae	Cryptosporidium
Christensenella	16301	25822	16398	21005	20751	14416	21727	16407	24653	25920	23080	Bacteria	Firmicutes	Clostridia	Clostridiales	Christensenellaceae	Christensenella
Arthrobacter	16195	26897	18024	21136	22851	15296	19932	13168	18561	19501	21158	Bacteria	Actinobacteria	Actinobacteria	Micrococcales	Micrococcaceae	Arthrobacter
Klebsiella	16116	25057	25292	27000	19851	18138	22378	20419	21410	28740	29306	Bacteria	Proteobacteria	Gammaproteobacteria	Enterobacterales	Enterobacteriaceae	Klebsiella
Rhodococcus	16091	32472	13308	16698	42690	12036	19534	12447	18283	23637	15326	Bacteria	Actinobacteria	Actinobacteria	Corynebacteriales	Nocardiaceae	Rhodococcus
Nocardia	15866	27997	14130	17054	16922	13990	18908	14142	21251	20332	17390	Bacteria	Actinobacteria	Actinobacteria	Corynebacteriales	Nocardiaceae	Nocardia
Lewinella	15826	23034	18904	20806	19790	17912	21382	16995	21619	24208	19718	Bacteria	Bacteroidetes	Saprospiria	Saprospirales	Lewinellaceae	Lewinella
Emergencia	15812	21302	19040	26231	24006	16753	24933	19041	29893	30159	26896	Bacteria	Firmicutes	Clostridia	Clostridiales	Clostridiales Family XIII. Incertae Sedis	Emergencia
Listeria	15492	14392	14478	15436	17156	14879	16343	13905	16381	20546	16265	Bacteria	Firmicutes	Bacilli	Bacillales	Listeriaceae	Listeria
Robinsoniella	15385	22161	27012	29116	28404	24527	29999	27828	21526	34656	37247	Bacteria	Firmicutes	Clostridia	Clostridiales	Lachnospiraceae	Robinsoniella
Pontibacter	15365	23388	19081	21322	20713	17059	22473	18181	23231	26514	21266	Bacteria	Bacteroidetes	Cytophagia	Cytophagales	Hymenobacteraceae	Pontibacter
Perkinsus	15100	2160	4620	1432	5667	6283	2394	5013	3284	2836	1427	Eukaryota	Perkinsozoa	NA	Perkinsida	Perkinsidae	Perkinsus
Leptospira	15068	20064	14048	14344	18763	14191	17156	14753	18665	20315	16103	Bacteria	Spirochaetes	Spirochaetia	Leptospirales	Leptospiraceae	Leptospira
Azospirillum	15055	23327	19313	20360	25363	16812	18806	16452	37115	26923	18799	Bacteria	Proteobacteria	Alphaproteobacteria	Rhodospirillales	Rhodospirillaceae	Azospirillum
Acetivibrio	14862	16346	32738	29362	27275	26080	29729	29825	20503	32414	35119	Bacteria	Firmicutes	Clostridia	Clostridiales	Ruminococcaceae	Acetivibrio
Nocardioides	14856	27690	14445	18273	19306	12884	18307	13501	20426	21196	17380	Bacteria	Actinobacteria	Actinobacteria	Propionibacteriales	Nocardioidaceae	Nocardioides
Draconibacterium	14827	21628	18776	21202	20174	16903	20996	17219	19880	25062	20456	Bacteria	Bacteroidetes	Bacteroidia	Marinilabiliales	Prolixibacteraceae	Draconibacterium
Actinomadura	14647	27044	12265	15785	14951	11520	16685	12750	20144	18369	15606	Bacteria	Actinobacteria	Actinobacteria	Streptosporangiales	Thermomonosporaceae	Actinomadura
Labilibacter	14608	21286	23580	20824	22960	19338	21898	18683	19375	27848	20612	Bacteria	Bacteroidetes	Bacteroidia	Marinilabiliales	Marinilabiliaceae	Labilibacter
Chlamydia	14593	23892	15682	20553	19190	14930	19810	16227	21563	22914	19300	Bacteria	Chlamydiae	Chlamydiia	Chlamydiales	Chlamydiaceae	Chlamydia
Erysipelothrix	14502	22023	13914	18198	19263	15892	18888	16096	28078	31491	19779	Bacteria	Firmicutes	Erysipelotrichia	Erysipelotrichales	Erysipelotrichaceae	Erysipelothrix
Methanosphaera	14463	9045	8332	6998	9960	8016	9725	9852	14397	11211	9323	Archaea	Euryarchaeota	Methanobacteria	Methanobacteriales	Methanobacteriaceae	Methanosphaera
Actinomyces	14245	23990	15026	19235	18458	14954	20621	15341	21107	22151	19567	Bacteria	Actinobacteria	Actinobacteria	Actinomycetales	Actinomycetaceae	Actinomyces
Pythium	14178	3344	4759	2324	6043	6427	2939	5377	3921	4237	2300	Eukaryota	NA	Oomycota	Pythiales	Pythiaceae	Pythium
Mangrovibacterium	14174	19810	21021	22633	20668	17081	21390	18139	19100	25195	21565	Bacteria	Bacteroidetes	Bacteroidia	Marinilabiliales	Prolixibacteraceae	Mangrovibacterium
Bradyrhizobium	14168	33362	13302	15549	15543	13059	17064	13077	19788	19382	16765	Bacteria	Proteobacteria	Alphaproteobacteria	Rhizobiales	Bradyrhizobiaceae	Bradyrhizobium
Deinococcus	13978	24138	13288	16494	16487	13122	17801	14475	20056	18983	17150	Bacteria	Deinococcus-Thermus	Deinococci	Deinococcales	Deinococcaceae	Deinococcus
Methanofollis	13908	2881	4944	1419	12942	5639	2701	3556	1829	2626	4225	Archaea	Euryarchaeota	Methanomicrobia	Methanomicrobiales	Methanomicrobiaceae	Methanofollis
Clostridioides	13879	21564	23578	24313	21794	17410	23177	18099	20790	28900	26678	Bacteria	Firmicutes	Clostridia	Clostridiales	Peptostreptococcaceae	Clostridioides
Planoprotostelium	13858	2241	4215	2221	5493	6211	2290	5317	3214	3190	1937	Eukaryota	Evosea	Variosea	Cavosteliida	Cavosteliaceae	Planoprotostelium
Theileria	13843	1892	3906	1626	5809	6079	2104	4666	2754	3193	1395	Eukaryota	Apicomplexa	Aconoidasida	Piroplasmida	Theileriidae	Theileria
Acetitomaculum	13674	17843	24856	28958	25831	26748	30850	28718	17883	31669	37857	Bacteria	Firmicutes	Clostridia	Clostridiales	Lachnospiraceae	Acetitomaculum
Methanoregula	13638	3601	4861	1607	11719	5631	2917	3783	2449	2829	3928	Archaea	Euryarchaeota	Methanomicrobia	Methanomicrobiales	Methanoregulaceae	Methanoregula
Flammeovirga	13608	19120	16675	17893	18038	15168	18545	14838	19628	24287	17493	Bacteria	Bacteroidetes	Cytophagia	Cytophagales	Flammeovirgaceae	Flammeovirga
Babesia	13514	6557	9865	8513	7602	8692	5827	10702	6003	11410	7169	Eukaryota	Apicomplexa	Aconoidasida	Piroplasmida	Babesiidae	Babesia
Proteiniphilum	13430	18141	16777	14854	19680	14786	18491	13339	18034	21152	18893	Bacteria	Bacteroidetes	Bacteroidia	Bacteroidales	DysgoNAmoNAdaceae	Proteiniphilum
Thalassiosira	13389	6279	5071	3830	6476	6506	4620	5642	5332	4835	3564	Eukaryota	Bacillariophyta	Coscinodiscophyceae	Thalassiosirales	Thalassiosiraceae	Thalassiosira
Corallococcus	13366	24923	14253	13419	14567	10390	14582	12962	30174	19539	13157	Bacteria	Proteobacteria	Deltaproteobacteria	Myxococcales	Myxococcaceae	Corallococcus
Spirochaeta	13339	20483	14594	14654	16030	17574	19147	15984	17313	20681	18859	Bacteria	Spirochaetes	Spirochaetia	Spirochaetales	Spirochaetaceae	Spirochaeta
Anaeromyces	13248	4728	8522	6474	8444	10224	11194	8513	6883	10373	7769	Eukaryota	Chytridiomycota	Neocallimastigomycetes	Neocallimastigales	Neocallimastigaceae	Anaeromyces
Lysinibacillus	13222	19551	15853	18750	18494	15503	19596	16094	19901	24061	20412	Bacteria	Firmicutes	Bacilli	Bacillales	Bacillaceae	Lysinibacillus
Cytophaga	13170	16869	20395	18711	19692	17833	18792	16303	16124	25638	17652	Bacteria	Bacteroidetes	Cytophagia	Cytophagales	Cytophagaceae	Cytophaga
Phytophthora	13082	7422	6120	5189	7904	7420	5858	7004	6818	6983	5061	Eukaryota	NA	Oomycota	Peronosporales	Peronosporaceae	Phytophthora
Sutterella	13062	19802	13623	17842	16462	12276	16875	13527	19826	16519	15747	Bacteria	Proteobacteria	Betaproteobacteria	Burkholderiales	Sutterellaceae	Sutterella
Lachnobacterium	12965	16696	22579	27277	22164	24747	25881	25254	15568	31042	33653	Bacteria	Firmicutes	Clostridia	Clostridiales	Lachnospiraceae	Lachnobacterium
Geobacter	12877	21835	12277	14626	14942	12231	16380	13354	18684	17221	15372	Bacteria	Proteobacteria	Deltaproteobacteria	DesulfuromoNAdales	Geobacteraceae	Geobacter
Halomonas	12838	21672	12782	15251	14855	12329	16917	13286	18245	17958	16316	Bacteria	Proteobacteria	Gammaproteobacteria	Oceanospirillales	HalomoNAdaceae	Halomonas
Lacrimispora	12834	17145	20643	24455	20856	19774	24962	21043	17576	25746	28377	Bacteria	Firmicutes	Clostridia	Clostridiales	Lachnospiraceae	Lacrimispora
Amycolatopsis	12733	21799	10814	13455	13425	10574	14370	11241	16830	15968	13797	Bacteria	Actinobacteria	Actinobacteria	Pseudonocardiales	Pseudonocardiaceae	Amycolatopsis
Hondaea	12697	2247	3856	1366	5043	5533	2158	4200	2770	2531	1396	Eukaryota	NA	Bigyra	Thraustochytrida	Thraustochytriaceae	Hondaea
Brevibacillus	12688	17756	14171	17266	17226	13178	18341	13492	19032	20626	18232	Bacteria	Firmicutes	Bacilli	Bacillales	Paenibacillaceae	Brevibacillus
Sharpea	12653	15844	19758	26670	21615	18417	23110	22326	18475	25629	27287	Bacteria	Firmicutes	Bacilli	Lactobacillales	Lactobacillaceae	Sharpea
Murimonas	12573	17115	22893	25935	22534	20969	25113	22890	16872	28181	31730	Bacteria	Firmicutes	Clostridia	Clostridiales	Lachnospiraceae	Murimonas
Pseudoalteromonas	12564	18903	12572	14492	14479	13400	16311	13319	16887	18326	15868	Bacteria	Proteobacteria	Gammaproteobacteria	AlteromoNAdales	PseudoalteromoNAdaceae	Pseudoalteromonas
Sunxiuqinia	12515	18297	17289	16371	17603	14587	17461	13857	18051	21800	16640	Bacteria	Bacteroidetes	Bacteroidia	Marinilabiliales	Prolixibacteraceae	Sunxiuqinia
Marinilabilia	12482	17584	18419	16345	18375	15335	17874	14595	16230	22699	16136	Bacteria	Bacteroidetes	Bacteroidia	Marinilabiliales	Marinilabiliaceae	Marinilabilia
Methanosarcina	12321	11506	9386	8621	13261	9568	10437	8719	11738	12796	10520	Archaea	Euryarchaeota	Methanomicrobia	MethanosarciNAles	MethanosarciNAceae	Methanosarcina
Legionella	12318	18641	12148	12830	13923	11304	14335	12195	17259	16716	14307	Bacteria	Proteobacteria	Gammaproteobacteria	Legionellales	Legionellaceae	Legionella
Prolixibacter	12266	17422	16210	16320	17356	14666	17611	14529	17152	21103	16159	Bacteria	Bacteroidetes	Bacteroidia	Marinilabiliales	Prolixibacteraceae	Prolixibacter
Intestinibacillus	12179	17963	17293	21476	19570	11710	18202	14312	18802	19780	21976	Bacteria	Firmicutes	Clostridia	Clostridiales	Eubacteriaceae	Intestinibacillus
Coraliomargarita	12143	33660	9877	10946	10956	8745	11856	10359	16690	11677	11194	Bacteria	Verrucomicrobia	Opitutae	Puniceicoccales	Puniceicoccaceae	Coraliomargarita
Chlamydomonas	12077	5092	4420	3515	6295	6102	4264	5309	4598	4575	3450	Eukaryota	Chlorophyta	Chlorophyceae	ChlamydomoNAdales	ChlamydomoNAdaceae	Chlamydomonas
Methanocalculus	12040	1846	3677	671	10763	4358	1732	2512	1085	1646	2918	Archaea	Euryarchaeota	Methanomicrobia	Methanomicrobiales	Methanocalculaceae	Methanocalculus
Anaerotignum	11984	15821	15381	19674	18748	14759	20723	15594	17021	20829	21441	Bacteria	Firmicutes	Clostridia	Clostridiales	Lachnospiraceae	Anaerotignum
Calothrix	11937	6781	6771	5049	7682	6927	7254	6000	6480	6554	5583	Bacteria	Cyanobacteria	NA	Nostocales	Calotrichaceae	Calothrix
Sporomusa	11795	16465	15454	18363	18293	14159	19903	15744	16970	21003	20269	Bacteria	Firmicutes	Negativicutes	SelenomoNAdales	Sporomusaceae	Sporomusa
Caloramator	11728	15821	11615	13247	14691	10771	15442	11838	17890	18717	16323	Bacteria	Firmicutes	Clostridia	Clostridiales	Clostridiaceae	Caloramator
Anaerobium	11633	15117	26431	29439	22531	22846	25488	24585	15498	32026	34453	Bacteria	Firmicutes	Clostridia	Clostridiales	Lachnospiraceae	Anaerobium
Cafeteria	11580	2201	3439	1467	4479	4902	2064	3601	2545	2517	1420	Eukaryota	NA	Bigyra	Bicosoecida	Cafeteriaceae	Cafeteria
Massilia	11548	20471	11464	14718	13146	11079	14891	11704	15919	15860	13894	Bacteria	Proteobacteria	Betaproteobacteria	Burkholderiales	Oxalobacteraceae	Massilia
Anaplasma	11543	21492	25601	29236	14270	15477	16760	21572	12360	29187	24858	Bacteria	Proteobacteria	Alphaproteobacteria	Rickettsiales	ANAplasmataceae	Anaplasma
Virgibacillus	11533	16310	12252	14721	14683	11831	15390	12997	16852	19248	15371	Bacteria	Firmicutes	Bacilli	Bacillales	Bacillaceae	Virgibacillus
Dictyostelium	11499	3208	3596	1829	4939	5309	2496	4431	3608	3033	1896	Eukaryota	Evosea	Eumycetozoa	Dictyosteliales	Dictyosteliaceae	Dictyostelium
Methanomicrobium	11483	2769	5198	2022	11765	5817	3166	3726	1853	3675	4530	Archaea	Euryarchaeota	Methanomicrobia	Methanomicrobiales	Methanomicrobiaceae	Methanomicrobium
Atopobium	11447	15296	13057	16386	15493	12551	17237	13112	15432	18807	17793	Bacteria	Actinobacteria	Coriobacteriia	Coriobacteriales	Atopobiaceae	Atopobium
Giardia	11443	2485	4014	1839	5050	5101	2354	4196	3143	3089	1811	Eukaryota	Fornicata	NA	DiplomoNAdida	Hexamitidae	Giardia
Paraburkholderia	11386	19441	11020	13254	12434	10427	14283	10919	16326	15203	13230	Bacteria	Proteobacteria	Betaproteobacteria	Burkholderiales	Burkholderiaceae	Paraburkholderia
Vagococcus	11359	14266	11757	14493	14819	12191	15020	12361	16393	19283	15189	Bacteria	Firmicutes	Bacilli	Lactobacillales	Enterococcaceae	Vagococcus
Mycolicibacterium	11346	26557	13456	14795	12648	9408	14578	10198	14085	16826	12384	Bacteria	Actinobacteria	Actinobacteria	Corynebacteriales	Mycobacteriaceae	Mycolicibacterium
Dialister	11343	15735	16212	20855	18326	13685	20448	16649	15836	19944	21515	Bacteria	Firmicutes	Negativicutes	Veillonellales	Veillonellaceae	Dialister
Shewanella	11328	16802	11358	13693	13202	12059	15437	12225	15377	17123	14509	Bacteria	Proteobacteria	Gammaproteobacteria	AlteromoNAdales	Shewanellaceae	Shewanella
Polaribacter	11296	15664	13571	14028	13902	12468	14436	11425	15492	17000	14042	Bacteria	Bacteroidetes	Flavobacteriia	Flavobacteriales	Flavobacteriaceae	Polaribacter
Aquimarina	11284	14392	12513	12888	13394	11458	13736	11956	14684	17026	13003	Bacteria	Bacteroidetes	Flavobacteriia	Flavobacteriales	Flavobacteriaceae	Aquimarina
Plasmodiophora	11205	5122	3749	2265	5332	4898	2973	4391	4113	3183	2052	Eukaryota	Endomyxa	NA	Plasmodiophorida	Plasmodiophoridae	Plasmodiophora
Desulfuromonas	11167	20496	10254	12791	13460	10630	14196	11452	16944	15998	13615	Bacteria	Proteobacteria	Deltaproteobacteria	DesulfuromoNAdales	DesulfuromoNAdaceae	Desulfuromonas
Rhizophagus	11089	4457	5729	3989	6275	7036	4858	6471	5142	5059	4366	Eukaryota	Mucoromycota	Glomeromycetes	Glomerales	Glomeraceae	Rhizophagus
Desulfotomaculum	11020	17800	11835	13803	15223	11029	15765	11683	16989	17820	15654	Bacteria	Firmicutes	Clostridia	Clostridiales	Peptococcaceae	Desulfotomaculum
Spiroplasma	10995	13889	9232	9414	16482	9553	11531	8537	20599	21228	9608	Bacteria	Tenericutes	Mollicutes	Entomoplasmatales	Spiroplasmataceae	Spiroplasma
Desulfitobacterium	10988	15316	12759	15872	15056	11270	15862	12180	16432	17961	17178	Bacteria	Firmicutes	Clostridia	Clostridiales	Peptococcaceae	Desulfitobacterium
Mariniphaga	10981	17121	11622	12500	13018	10983	13972	10439	15113	16482	12379	Bacteria	Bacteroidetes	Bacteroidia	Marinilabiliales	Prolixibacteraceae	Mariniphaga
Caproiciproducens	10945	16423	11189	13470	13792	9428	13584	10452	16482	16897	14363	Bacteria	Firmicutes	Clostridia	Clostridiales	Ruminococcaceae	Caproiciproducens
Cellulomonas	10899	17558	9913	11700	11991	8858	13102	9390	14359	14922	12462	Bacteria	Actinobacteria	Actinobacteria	Micrococcales	CellulomoNAdaceae	Cellulomonas
Leptotrichia	10850	14671	13158	15483	13821	12466	15478	13208	15724	18271	16513	Bacteria	Fusobacteria	Fusobacteriia	Fusobacteriales	Leptotrichiaceae	Leptotrichia
Agathobacter	10778	13298	20260	21408	15269	16635	18777	20148	10999	26461	28696	Bacteria	Firmicutes	Clostridia	Clostridiales	Lachnospiraceae	Agathobacter
Fischerella	10737	3204	4340	1940	4561	5775	2972	3740	3153	3148	1919	Bacteria	Cyanobacteria	NA	Nostocales	HapalosiphoNAceae	Fischerella
Lactonifactor	10714	14051	20864	25029	21356	18107	22789	20769	15318	24922	26843	Bacteria	Firmicutes	Clostridia	Clostridiales	Clostridiaceae	Lactonifactor
Peptostreptococcus	10712	16258	14423	17166	16218	14032	18172	14558	17651	20988	19634	Bacteria	Firmicutes	Clostridia	Clostridiales	Peptostreptococcaceae	Peptostreptococcus
Succinivibrio	10694	14078	12826	14420	16180	11558	22805	12909	22326	18218	17029	Bacteria	Proteobacteria	Gammaproteobacteria	AeromoNAdales	SuccinivibrioNAceae	Succinivibrio
Neisseria	10690	17714	16745	18581	14717	12940	15285	12542	12408	16574	17422	Bacteria	Proteobacteria	Betaproteobacteria	Neisseriales	Neisseriaceae	Neisseria
Methylobacterium	10649	21619	11636	12092	11328	8931	13376	9864	14745	14621	11953	Bacteria	Proteobacteria	Alphaproteobacteria	Rhizobiales	Methylobacteriaceae	Methylobacterium
Agathobaculum	10626	14152	14145	18724	17214	10629	15648	12564	15478	17148	19111	Bacteria	Firmicutes	Clostridia	Clostridiales	Ruminococcaceae	Agathobaculum
Alkaliphilus	10625	15872	12257	15934	15463	12393	16548	13801	17150	21108	17755	Bacteria	Firmicutes	Clostridia	Clostridiales	Clostridiaceae	Alkaliphilus
Cuneatibacter	10611	14477	16322	20342	17113	15473	19409	17512	14294	21250	23819	Bacteria	Firmicutes	Clostridia	Clostridiales	Lachnospiraceae	Cuneatibacter
Maribacter	10611	13794	12429	13051	13181	11784	13626	11204	13868	16043	12961	Bacteria	Bacteroidetes	Flavobacteriia	Flavobacteriales	Flavobacteriaceae	Maribacter
Fluviicola	10604	14520	12976	14001	13316	11351	14312	11001	15094	17421	13293	Bacteria	Bacteroidetes	Flavobacteriia	Flavobacteriales	Crocinitomicaceae	Fluviicola
Hespellia	10602	14106	20496	26863	21707	19663	22699	23038	14429	24300	29721	Bacteria	Firmicutes	Clostridia	Clostridiales	Lachnospiraceae	Hespellia
Fusarium	10581	9932	7495	7610	8559	8109	8373	7733	8729	9664	7936	Eukaryota	Ascomycota	Sordariomycetes	Hypocreales	Nectriaceae	Fusarium
Thermoclostridium	10552	15099	12364	15059	14732	11582	15767	12329	15938	18996	16708	Bacteria	Firmicutes	Clostridia	Clostridiales	Hungateiclostridiaceae	Thermoclostridium
Acanthamoeba	10482	2068	3335	1657	4184	4726	2138	3596	2600	2581	1536	Eukaryota	Discosea	NA	Longamoebia	Acanthamoebidae	Acanthamoeba
Rhodopirellula	10398	18895	7801	10234	9988	8370	11681	9074	13852	11966	10008	Bacteria	Planctomycetes	Planctomycetia	Pirellulales	Pirellulaceae	Rhodopirellula
Papillibacter	10391	14610	11391	14054	16022	7654	13901	8921	16728	14735	15653	Bacteria	Firmicutes	Clostridia	Clostridiales	Ruminococcaceae	Papillibacter
Stenotrophomonas	10386	15729	8443	9917	9809	8418	10162	7977	11208	11159	9184	Bacteria	Proteobacteria	Gammaproteobacteria	XanthomoNAdales	XanthomoNAdaceae	Stenotrophomonas
Catonella	10383	13641	16125	19278	17361	18303	21240	17628	14104	23055	23744	Bacteria	Firmicutes	Clostridia	Clostridiales	Lachnospiraceae	Catonella
Lachnoanaerobaculum	10374	14816	16946	19047	17072	16750	19942	17465	14172	20866	22002	Bacteria	Firmicutes	Clostridia	Clostridiales	Lachnospiraceae	Lachnoanaerobaculum
Alicyclobacillus	10321	15045	10305	12109	12387	9627	13421	10432	15130	17029	13703	Bacteria	Firmicutes	Bacilli	Bacillales	Alicyclobacillaceae	Alicyclobacillus
Geofilum	10307	14438	16735	15559	16464	15008	16531	13533	13550	20227	15090	Bacteria	Bacteroidetes	Bacteroidia	Marinilabiliales	Marinilabiliaceae	Geofilum
Parapedobacter	10204	16710	10804	11280	11784	9285	12987	9833	13915	14874	11420	Bacteria	Bacteroidetes	Sphingobacteriia	Sphingobacteriales	Sphingobacteriaceae	Parapedobacter
Eimeria	10182	5503	6352	5081	6318	6177	4821	6079	6935	6597	4588	Eukaryota	Apicomplexa	Conoidasida	Eucoccidiorida	Eimeriidae	Eimeria
Cyclobacterium	10071	16773	10479	10984	11353	9227	12194	9226	14216	13859	10870	Bacteria	Bacteroidetes	Cytophagia	Cytophagales	Cyclobacteriaceae	Cyclobacterium
Schwartzia	10041	13376	14195	15592	17364	15471	24968	17156	10594	26439	18311	Bacteria	Firmicutes	Negativicutes	SelenomoNAdales	SelenomoNAdaceae	Schwartzia
Massilibacteroides	10022	14261	14060	13839	14675	12362	14175	12243	13770	16597	13511	Bacteria	Bacteroidetes	Bacteroidia	Bacteroidales	PorphyromoNAdaceae	Massilibacteroides
Mobilibacterium	10020	14111	8604	11406	12869	8015	11220	9215	17177	15718	12859	Bacteria	Firmicutes	Clostridia	Clostridiales	Clostridiales Family XIII. Incertae Sedis	Mobilibacterium
Novosphingobium	9992	18108	9583	11686	11435	9225	12586	9635	14730	13593	11744	Bacteria	Proteobacteria	Alphaproteobacteria	SphingomoNAdales	SphingomoNAdaceae	Novosphingobium
Massilimaliae	9991	15386	10263	11375	12396	9005	12073	9531	14645	14672	13542	Bacteria	Firmicutes	Clostridia	Clostridiales	Ruminococcaceae	Massilimaliae
Gordonibacter	9973	12145	12860	18398	14826	12351	20500	13704	11559	19160	20676	Bacteria	Actinobacteria	Coriobacteriia	Eggerthellales	Eggerthellaceae	Gordonibacter
Chrysochromulina	9951	4719	3969	3065	5179	5265	3321	4545	4975	4151	3127	Eukaryota	Haptista	Haptophyta	Prymnesiales	ChrysochromuliNAceae	Chrysochromulina
Absiella	9850	14738	12459	15628	16182	12133	13601	13735	17824	22475	16911	Bacteria	Firmicutes	Erysipelotrichia	Erysipelotrichales	Erysipelotrichaceae	Absiella
Maribellus	9837	13333	12335	12363	12632	11403	13361	10783	13120	15843	12785	Bacteria	Bacteroidetes	Bacteroidia	Marinilabiliales	Prolixibacteraceae	Maribellus
Saccharicrinis	9832	13079	13749	12333	14077	12040	13950	11289	12428	17924	12550	Bacteria	Bacteroidetes	Bacteroidia	Marinilabiliales	Marinilabiliaceae	Saccharicrinis
Mitsuokella	9794	14070	12852	15676	15205	12912	19971	13747	12001	19034	17507	Bacteria	Firmicutes	Negativicutes	SelenomoNAdales	SelenomoNAdaceae	Mitsuokella
Pelotomaculum	9768	15483	10915	13204	13503	10115	13978	10609	15348	15782	14770	Bacteria	Firmicutes	Clostridia	Clostridiales	Peptococcaceae	Pelotomaculum
Tenacibaculum	9711	14282	12800	13489	13184	11364	13522	10947	14014	16924	13439	Bacteria	Bacteroidetes	Flavobacteriia	Flavobacteriales	Flavobacteriaceae	Tenacibaculum
Megamonas	9615	12681	13175	16133	15172	13058	18411	14319	11913	18759	18090	Bacteria	Firmicutes	Negativicutes	SelenomoNAdales	SelenomoNAdaceae	Megamonas
Aureococcus	9611	2899	2929	1731	4115	4210	2162	3622	2801	2528	1492	Eukaryota	NA	Pelagophyceae	PelagomoNAdales	NA	Aureococcus
Muricauda	9606	12255	11001	11058	11507	10402	12589	10059	12259	13862	11525	Bacteria	Bacteroidetes	Flavobacteriia	Flavobacteriales	Flavobacteriaceae	Muricauda
Smittium	9574	1755	3000	1468	4479	4498	2143	3703	2596	2695	1422	Eukaryota	Zoopagomycota	Harpellomycetes	Harpellales	Legeriomycetaceae	Smittium
Niabella	9557	14465	9564	10807	10972	9135	11714	8949	12612	13673	10981	Bacteria	Bacteroidetes	Chitinophagia	Chitinophagales	Chitinophagaceae	Niabella
Salpingoeca	9543	2593	3159	1738	4200	4301	2172	3601	2618	2533	1666	Eukaryota	NA	Choanoflagellata	Craspedida	Salpingoecidae	Salpingoeca
Pseudonocardia	9541	18029	9114	10924	9873	8111	11585	8419	13022	11971	10361	Bacteria	Actinobacteria	Actinobacteria	Pseudonocardiales	Pseudonocardiaceae	Pseudonocardia
Acetanaerobacterium	9480	14613	11453	12845	11719	9419	12248	12389	14496	17960	14070	Bacteria	Firmicutes	Clostridia	Clostridiales	Ruminococcaceae	Acetanaerobacterium
Pygmaiobacter	9472	14102	10288	14413	12044	8529	13189	9863	13420	14534	13831	Bacteria	Firmicutes	Clostridia	Clostridiales	Ruminococcaceae	Pygmaiobacter
Ectocarpus	9470	4466	3992	2900	4753	4790	3645	4278	4232	3863	2682	Eukaryota	NA	Phaeophyceae	Ectocarpales	Ectocarpaceae	Ectocarpus
Faecalicatena	9448	12080	14150	16545	14582	13345	15486	14735	12638	17621	18878	Bacteria	Firmicutes	Clostridia	Clostridiales	Lachnospiraceae	Faecalicatena
Frisingicoccus	9448	13372	17323	31880	22644	17542	21041	22138	14199	21552	25616	Bacteria	Firmicutes	Clostridia	Clostridiales	Lachnospiraceae	Frisingicoccus
Ancylomarina	9437	12326	12136	12363	13073	10989	13243	10090	13315	15955	12356	Bacteria	Bacteroidetes	Bacteroidia	Marinilabiliales	Marinifilaceae	Ancylomarina
Pyramidobacter	9420	13157	12801	15551	13704	9676	17710	10845	14118	16797	16780	Bacteria	Synergistetes	Synergistia	Synergistales	Synergistaceae	Pyramidobacter
Solobacterium	9420	13249	10321	16272	15306	11463	14233	11934	15628	21850	16007	Bacteria	Firmicutes	Erysipelotrichia	Erysipelotrichales	Erysipelotrichaceae	Solobacterium
Raoultibacter	9392	10929	12535	19202	15065	11925	21481	14084	11815	20097	20872	Bacteria	Actinobacteria	Coriobacteriia	Eggerthellales	Eggerthellaceae	Raoultibacter
Nonomuraea	9354	16641	8439	10181	10058	8118	11271	9055	12955	12347	10443	Bacteria	Actinobacteria	Actinobacteria	Streptosporangiales	Streptosporangiaceae	Nonomuraea
Marinobacter	9279	15635	9009	10063	10622	8776	11452	9496	13570	12872	11194	Bacteria	Proteobacteria	Gammaproteobacteria	AlteromoNAdales	AlteromoNAdaceae	Marinobacter
Angelakisella	9274	12528	9715	12415	11431	7880	11899	8905	13101	13756	13392	Bacteria	Firmicutes	Clostridia	Clostridiales	Ruminococcaceae	Angelakisella
Micromonas	9251	3441	3768	2128	4471	4465	2659	3915	3387	3289	2065	Eukaryota	Chlorophyta	Mamiellophyceae	Mamiellales	Mamiellaceae	Micromonas
Acetobacter	9178	15600	25076	14621	14690	13409	15155	10036	24584	38330	19728	Bacteria	Proteobacteria	Alphaproteobacteria	Rhodospirillales	Acetobacteraceae	Acetobacter
Ruthenibacterium	9176	10939	11481	12595	18259	8163	13124	8362	14693	18850	14288	Bacteria	Firmicutes	Clostridia	Clostridiales	Ruminococcaceae	Ruthenibacterium
Myroides	9164	12939	14389	14398	13034	10251	13021	9374	11775	15089	13572	Bacteria	Bacteroidetes	Flavobacteriia	Flavobacteriales	Flavobacteriaceae	Myroides
Runella	9123	13429	9292	10421	11244	9278	11595	8803	11745	12335	10436	Bacteria	Bacteroidetes	Cytophagia	Cytophagales	Cytophagaceae	Runella
Mucinivorans	9092	12791	9600	9842	11365	8589	11398	9214	13684	12672	10770	Bacteria	Bacteroidetes	Bacteroidia	Bacteroidales	Rikenellaceae	Mucinivorans
Actinoplanes	8949	15938	8905	10201	9844	7820	11225	8082	12049	12428	10275	Bacteria	Actinobacteria	Actinobacteria	Micromonosporales	Micromonosporaceae	Actinoplanes
Thecamonas	8938	1883	2814	1327	3862	3977	1835	3311	2347	2208	1376	Eukaryota	NA	NA	NA	ApusomoNAdidae	Thecamonas
Kiritimatiella	8903	21422	5666	7743	7589	5999	8882	7054	14137	8438	7709	Bacteria	Kiritimatiellaeota	Kiritimatiellae	Kiritimatiellales	Kiritimatiellaceae	Kiritimatiella
Schaedlerella	8878	11645	14648	17541	16111	13558	16631	15743	11936	17868	20800	Bacteria	Firmicutes	Clostridia	Clostridiales	Lachnospiraceae	Schaedlerella
Oceanobacillus	8848	12468	9596	12019	11937	9578	12009	9654	13524	15213	12956	Bacteria	Firmicutes	Bacilli	Bacillales	Bacillaceae	Oceanobacillus
Vallitalea	8820	12952	10735	12901	12291	11291	14704	11144	13592	18140	14944	Bacteria	Firmicutes	Clostridia	Clostridiales	Vallitaleaceae	Vallitalea
Pseudoclostridium	8761	12387	10096	13288	11204	8917	13021	9417	12297	15840	14097	Bacteria	Firmicutes	Clostridia	Clostridiales	Hungateiclostridiaceae	Pseudoclostridium
Puteibacter	8747	13019	10423	10322	10895	9548	11507	8510	12503	13861	10241	Bacteria	Bacteroidetes	Bacteroidia	Marinilabiliales	Prolixibacteraceae	Puteibacter
Anaerofilum	8734	13534	11451	15260	13555	9140	13479	10128	12666	15172	14979	Bacteria	Firmicutes	Clostridia	Clostridiales	Ruminococcaceae	Anaerofilum
Romboutsia	8723	11704	11182	13080	12563	11503	13378	10696	13034	17284	14163	Bacteria	Firmicutes	Clostridia	Clostridiales	Peptostreptococcaceae	Romboutsia
Emiliania	8721	6178	4173	4125	5285	4839	4364	4602	5401	4911	3845	Eukaryota	Haptista	Haptophyta	Isochrysidales	Noelaerhabdaceae	Emiliania
Synechococcus	8636	13844	8555	9586	10101	7828	10403	8813	12691	11861	10089	Bacteria	Cyanobacteria	NA	Synechococcales	Synechococcaceae	Synechococcus
Halanaerobium	8618	11960	10151	11623	11206	9603	11985	9672	12582	14261	12635	Bacteria	Firmicutes	Clostridia	HalaNAerobiales	HalaNAerobiaceae	Halanaerobium
Aminicella	8587	11140	9465	12491	12009	8749	12769	9488	15814	15371	13470	Bacteria	Firmicutes	Clostridia	Clostridiales	Eubacteriaceae	Aminicella
Psychrobacter	8585	14053	13847	15233	10257	9897	11189	4136	5462	5729	15253	Bacteria	Proteobacteria	Gammaproteobacteria	PseudomoNAdales	Moraxellaceae	Psychrobacter
Anaerobutyricum	8524	11313	17514	20520	18536	15563	18690	18993	11389	18164	22541	Bacteria	Firmicutes	Clostridia	Clostridiales	Lachnospiraceae	Anaerobutyricum
Batrachochytrium	8445	1530	2612	1104	3407	3821	1626	3126	2146	2182	919	Eukaryota	Chytridiomycota	Chytridiomycetes	Rhizophydiales	NA	Batrachochytrium
Albugo	8442	1177	2671	1030	3372	3867	1448	3126	2078	1944	873	Eukaryota	NA	Oomycota	AlbugiNAles	AlbugiNAceae	Albugo
Arachidicoccus	8421	12737	9522	10037	9968	8987	10766	8819	11447	12459	10397	Bacteria	Bacteroidetes	Chitinophagia	Chitinophagales	Chitinophagaceae	Arachidicoccus
Petrimonas	8355	11590	7523	10009	9301	6712	10259	6846	11211	11001	8936	Bacteria	Bacteroidetes	Bacteroidia	Bacteroidales	PorphyromoNAdaceae	Petrimonas
Massilimicrobiota	8350	11895	13243	17841	14596	10729	13935	13601	13234	16887	18146	Bacteria	Firmicutes	Erysipelotrichia	Erysipelotrichales	Erysipelotrichaceae	Massilimicrobiota
Arcobacter	8323	11967	9491	9392	9831	8801	10560	9572	12479	12727	11033	Bacteria	Proteobacteria	Epsilonproteobacteria	Campylobacterales	Campylobacteraceae	Arcobacter
Lutibacter	8277	11407	10937	11654	11061	9774	11535	9379	11178	13756	10676	Bacteria	Bacteroidetes	Flavobacteriia	Flavobacteriales	Flavobacteriaceae	Lutibacter
Drancourtella	8230	10723	13896	18836	15417	13376	15951	14324	11325	16830	19066	Bacteria	Firmicutes	Clostridia	Clostridiales	Ruminococcaceae	Drancourtella
Galactobacillus	8176	12562	10140	15356	12463	10514	13512	10676	14136	17461	14783	Bacteria	Firmicutes	Erysipelotrichia	Erysipelotrichales	Erysipelotrichaceae	Galactobacillus
Monosiga	8167	1979	2729	1255	3290	3881	1609	3135	1932	2001	1212	Eukaryota	NA	Choanoflagellata	Craspedida	Salpingoecidae	Monosiga
Shuttleworthia	8104	10356	11600	12987	12044	10911	13276	11595	10024	15161	15698	Bacteria	Firmicutes	Clostridia	Clostridiales	Lachnospiraceae	Shuttleworthia
Arenibacter	8066	12646	7711	8850	8920	7122	9868	7403	10894	11857	8866	Bacteria	Bacteroidetes	Flavobacteriia	Flavobacteriales	Flavobacteriaceae	Arenibacter
Paracoccus	8061	14802	7509	9565	9581	7134	10020	7647	12079	11734	9493	Bacteria	Proteobacteria	Alphaproteobacteria	Rhodobacterales	Rhodobacteraceae	Paracoccus
Anaerosacchariphilus	8027	9715	13728	15870	14282	15829	17492	16173	10165	18292	20154	Bacteria	Firmicutes	Clostridia	Clostridiales	Lachnospiraceae	Anaerosacchariphilus
Rhizopus	8024	2071	2946	1615	4143	3985	1988	3374	2626	2398	1629	Eukaryota	Mucoromycota	Mucoromycetes	Mucorales	Rhizopodaceae	Rhizopus
Photobacterium	8021	12333	8826	9638	9613	8157	10287	9040	11266	12052	10280	Bacteria	Proteobacteria	Gammaproteobacteria	VibrioNAles	VibrioNAceae	Photobacterium
Alterileibacterium	7988	11879	6173	7525	9768	6247	7732	6705	14762	11647	9168	Bacteria	Firmicutes	Clostridia	Clostridiales	Clostridiales Family XIII. Incertae Sedis	Alterileibacterium
Enterorhabdus	7981	9226	9192	13744	11492	8749	14401	10514	8501	14436	15075	Bacteria	Actinobacteria	Coriobacteriia	Eggerthellales	Eggerthellaceae	Enterorhabdus
Hydrogenoanaerobacterium	7893	11494	8337	9672	9425	7098	9869	7602	11811	11881	10734	Bacteria	Firmicutes	Clostridia	Clostridiales	Ruminococcaceae	Hydrogenoanaerobacterium
Chlorobium	7888	11671	8351	7837	8935	7325	8940	7492	11383	10694	8870	Bacteria	Chlorobi	Chlorobia	Chlorobiales	Chlorobiaceae	Chlorobium
Bodo	7870	1461	2448	1369	3667	3427	1592	3000	1849	2078	1168	Eukaryota	Euglenozoa	Kinetoplastea	Eubodonida	Bodonidae	Bodo
Frankia	7863	14591	8631	9154	8503	7421	10023	7469	10765	11103	9453	Bacteria	Actinobacteria	Actinobacteria	Frankiales	Frankiaceae	Frankia
Larkinella	7809	12531	7584	9253	8839	7368	9876	7455	10218	10681	8675	Bacteria	Bacteroidetes	Cytophagia	Cytophagales	Cytophagaceae	Larkinella
Methanomassiliicoccus	7795	4872	5348	5627	6187	5029	5048	3475	4903	5325	5086	Archaea	Euryarchaeota	Thermoplasmata	Methanomassiliicoccales	Methanomassiliicoccaceae	Methanomassiliicoccus
Labilibaculum	7792	10849	11181	11331	11077	9269	11026	8814	10878	14393	10770	Bacteria	Bacteroidetes	Bacteroidia	Marinilabiliales	Marinifilaceae	Labilibaculum
Niastella	7677	12439	9657	9573	10191	8388	10246	7960	10281	12339	9884	Bacteria	Bacteroidetes	Chitinophagia	Chitinophagales	Chitinophagaceae	Niastella
Caulobacter	7613	14077	7002	8515	8167	6940	9283	7427	10540	10188	8400	Bacteria	Proteobacteria	Alphaproteobacteria	Caulobacterales	Caulobacteraceae	Caulobacter
Anaerorhabdus	7582	11340	6893	9418	10014	8178	9116	7963	14281	16974	9765	Bacteria	Bacteroidetes	Bacteroidia	Bacteroidales	Bacteroidaceae	Anaerorhabdus
Faecalicoccus	7543	10308	12509	19775	14391	9645	13522	14759	11551	14739	19742	Bacteria	Firmicutes	Erysipelotrichia	Erysipelotrichales	Erysipelotrichaceae	Faecalicoccus
Marinifilum	7542	10386	10273	10334	10739	9004	10939	8748	10721	13366	9892	Bacteria	Bacteroidetes	Bacteroidia	Marinilabiliales	Marinifilaceae	Marinifilum
Desulfobulbus	7538	12711	7615	8692	8832	7216	9830	7687	10954	9937	9155	Bacteria	Proteobacteria	Deltaproteobacteria	Desulfobacterales	Desulfobulbaceae	Desulfobulbus
Massilioclostridium	7493	11329	8010	10119	10163	7686	9696	8092	10085	11851	11398	Bacteria	Firmicutes	Clostridia	Clostridiales	Clostridiaceae	Massilioclostridium
Variovorax	7485	14473	6648	8599	8287	6501	9036	7119	10497	9824	8609	Bacteria	Proteobacteria	Betaproteobacteria	Burkholderiales	ComamoNAdaceae	Variovorax
Colidextribacter	7478	9881	9718	13272	12342	6839	11184	8346	11235	11366	13040	Bacteria	Firmicutes	Clostridia	Clostridiales	NA	Colidextribacter
Anaerofustis	7467	10665	12270	11970	11656	8741	11464	9204	11660	12984	12448	Bacteria	Firmicutes	Clostridia	Clostridiales	Eubacteriaceae	Anaerofustis
Aeromonas	7456	12097	7869	9294	9072	7612	9809	8231	11329	11219	9591	Bacteria	Proteobacteria	Gammaproteobacteria	AeromoNAdales	AeromoNAdaceae	Aeromonas
Cupriavidus	7434	12242	6958	8674	7760	6613	9332	6772	10870	9956	9006	Bacteria	Proteobacteria	Betaproteobacteria	Burkholderiales	Burkholderiaceae	Cupriavidus
Bacilliculturomica	7378	10826	6438	9185	9211	6321	9646	6994	12823	12235	10263	Bacteria	Firmicutes	Clostridia	Clostridiales	Clostridiales Family XIII. Incertae Sedis	Bacilliculturomica
Mailhella	7336	9392	20454	20723	9397	7686	20990	10793	10788	12571	21596	Bacteria	Proteobacteria	Deltaproteobacteria	DesulfovibrioNAles	DesulfovibrioNAceae	Mailhella
Carnobacterium	7292	9815	8378	9715	9554	8261	10306	9409	11354	15051	10244	Bacteria	Firmicutes	Bacilli	Lactobacillales	Carnobacteriaceae	Carnobacterium
Chloropicon	7285	1881	2370	1247	2994	3446	2019	2794	2216	2092	1114	Eukaryota	Chlorophyta	Chloropicophyceae	Chloropicales	Chloropicaceae	Chloropicon
Emticicia	7240	10778	8834	9204	9796	7867	9598	8146	9386	11404	9430	Bacteria	Bacteroidetes	Cytophagia	Cytophagales	Cytophagaceae	Emticicia
Lactimicrobium	7231	11185	9333	14856	12070	8958	12206	10549	12952	16448	14017	Bacteria	Firmicutes	Erysipelotrichia	Erysipelotrichales	Erysipelotrichaceae	Lactimicrobium
Aerococcus	7176	11689	7642	9950	9400	7918	10210	8143	10779	13157	11032	Bacteria	Firmicutes	Bacilli	Lactobacillales	Aerococcaceae	Aerococcus
Kribbella	7106	12278	5669	7055	6996	5712	7805	5946	9258	8414	7098	Bacteria	Actinobacteria	Actinobacteria	Propionibacteriales	Nocardioidaceae	Kribbella
Caldicellulosiruptor	7071	10523	7950	8657	8961	7525	9954	7731	10941	12415	10168	Bacteria	Firmicutes	Clostridia	ThermoaNAerobacterales	ThermoaNAerobacterales Family III. Incertae Sedis	Caldicellulosiruptor
Millionella	7041	9019	7988	7449	8401	6753	8461	6912	10365	10299	7746	Bacteria	Bacteroidetes	Bacteroidia	Bacteroidales	Rikenellaceae	Millionella
Traorella	7034	9573	7644	10925	9483	7613	9373	7850	11199	12102	10860	Bacteria	Firmicutes	Erysipelotrichia	Erysipelotrichales	Erysipelotrichaceae	Traorella
Elizabethkingia	7018	9072	7821	8207	8368	6859	8836	6818	9384	10279	8348	Bacteria	Bacteroidetes	Flavobacteriia	Flavobacteriales	Flavobacteriaceae	Elizabethkingia
Bariatricus	7013	10455	11538	14493	12018	11736	13352	12461	9306	14085	15620	Bacteria	Firmicutes	Clostridia	Clostridiales	Lachnospiraceae	Bariatricus
Anaerovorax	6925	9178	7053	9070	9395	7048	9966	7594	12137	12480	10549	Bacteria	Firmicutes	Clostridia	Clostridiales	Clostridiales Family XIII. Incertae Sedis	Anaerovorax
Cloacibacillus	6846	10193	7815	9328	9932	8697	11055	7294	10064	11791	10816	Bacteria	Synergistetes	Synergistia	Synergistales	Synergistaceae	Cloacibacillus
Defluviitalea	6845	9115	8944	10936	10726	9719	13184	9848	9615	15227	13409	Bacteria	Firmicutes	Clostridia	Clostridiales	Defluviitaleaceae	Defluviitalea
Anaerophaga	6838	9479	9809	8469	9917	8259	9334	7710	10046	11854	8387	Bacteria	Bacteroidetes	Bacteroidia	Marinilabiliales	Marinilabiliaceae	Anaerophaga
Taibaiella	6832	9075	8671	9641	8758	7636	9949	7646	9348	10797	8849	Bacteria	Bacteroidetes	Chitinophagia	Chitinophagales	Chitinophagaceae	Taibaiella
Tissierella	6788	8943	7957	9844	9869	8389	10605	8656	10610	13495	11879	Bacteria	Firmicutes	Tissierellia	Tissierellales	Tissierellaceae	Tissierella
Nitrospira	6783	10982	6135	6739	7172	5794	7767	6282	9180	8042	7345	Bacteria	Nitrospirae	Nitrospira	Nitrospirales	Nitrospiraceae	Nitrospira
Leptolyngbya	6782	10699	6046	7100	7181	6033	7685	6444	8627	8304	7453	Bacteria	Cyanobacteria	NA	Synechococcales	Leptolyngbyaceae	Leptolyngbya
Alkalibaculum	6772	8482	7691	9265	9547	7584	10308	7784	9769	12453	10745	Bacteria	Firmicutes	Clostridia	Clostridiales	Eubacteriaceae	Alkalibaculum
Blastopirellula	6771	13142	4883	6911	6434	5535	8135	5677	9294	7361	6862	Bacteria	Planctomycetes	Planctomycetia	Pirellulales	Pirellulaceae	Blastopirellula
Chlorella	6762	2923	2791	1980	3395	3411	2370	2927	2716	2808	2073	Eukaryota	Chlorophyta	Trebouxiophyceae	Chlorellales	Chlorellaceae	Chlorella
Carboxylicivirga	6716	9637	11980	10122	11698	10081	10997	9519	9146	13749	9823	Bacteria	Bacteroidetes	Bacteroidia	Marinilabiliales	Marinilabiliaceae	Carboxylicivirga
Penicillium	6667	6218	4474	4524	5352	4559	5063	4614	5516	6194	4833	Eukaryota	Ascomycota	Eurotiomycetes	Eurotiales	Aspergillaceae	Penicillium
Oscillatoria	6662	1723	2859	1352	3165	3436	1946	2413	1895	1941	1457	Bacteria	Cyanobacteria	NA	Oscillatoriales	Oscillatoriaceae	Oscillatoria
Marasmitruncus	6637	9460	7668	9244	8559	6350	9292	7216	10002	10547	10245	Bacteria	Firmicutes	Clostridia	Clostridiales	Ruminococcaceae	Marasmitruncus
Kandleria	6618	10329	10064	13001	10971	9378	12195	10437	12137	15503	13609	Bacteria	Firmicutes	Erysipelotrichia	Erysipelotrichales	Erysipelotrichaceae	Kandleria
Desulfosarcina	6616	13533	5399	5968	7353	5671	7816	6763	9586	8114	7405	Bacteria	Proteobacteria	Deltaproteobacteria	Desulfobacterales	Desulfobacteraceae	Desulfosarcina
Adhaeribacter	6598	8985	8120	8626	7798	7398	9554	7077	8967	9738	8085	Bacteria	Bacteroidetes	Cytophagia	Cytophagales	Hymenobacteraceae	Adhaeribacter
Rufibacter	6571	9589	7666	9123	8744	6959	9575	7275	8791	10811	8507	Bacteria	Bacteroidetes	Cytophagia	Cytophagales	Hymenobacteraceae	Rufibacter
Nonlabens	6534	9407	8192	8619	8805	7864	9163	7035	9976	10620	8336	Bacteria	Bacteroidetes	Flavobacteriia	Flavobacteriales	Flavobacteriaceae	Nonlabens
Sporolactobacillus	6531	9244	7375	9152	9259	7262	9654	7297	9849	12010	9399	Bacteria	Firmicutes	Bacilli	Bacillales	Sporolactobacillaceae	Sporolactobacillus
Pantoea	6460	11466	7493	6906	7205	5788	7888	6646	15939	10555	7726	Bacteria	Proteobacteria	Gammaproteobacteria	Enterobacterales	Erwiniaceae	Pantoea
Acetobacteroides	6455	8749	8290	8388	8290	7359	9173	6836	9072	11141	8713	Bacteria	Bacteroidetes	Bacteroidia	Bacteroidales	Rikenellaceae	Acetobacteroides
Weissella	6416	11386	7234	8366	9873	6717	10793	7097	10262	16644	9607	Bacteria	Firmicutes	Bacilli	Lactobacillales	Leuconostocaceae	Weissella
Apibacter	6415	9123	8335	8894	9103	7972	8878	7943	9629	11257	8696	Bacteria	Bacteroidetes	Flavobacteriia	Flavobacteriales	Flavobacteriaceae	Apibacter
Opitutus	6415	12964	4764	6019	6044	5304	7092	5369	8854	7023	6517	Bacteria	Verrucomicrobia	Opitutae	Opitutales	Opitutaceae	Opitutus
Tyzzerella	6408	8924	9885	12280	11247	10287	12612	10759	9166	13401	13924	Bacteria	Firmicutes	Clostridia	Clostridiales	Lachnospiraceae	Tyzzerella
Colletotrichum	6396	8257	5187	5498	5850	4952	6272	5162	6699	6502	5599	Eukaryota	Ascomycota	Sordariomycetes	Glomerellales	Glomerellaceae	Colletotrichum
Fulvivirga	6392	9373	8243	8220	8814	7051	8675	7235	8940	10652	8466	Bacteria	Bacteroidetes	Cytophagia	Cytophagales	Flammeovirgaceae	Fulvivirga
Sporosarcina	6340	9296	7491	8502	8307	6742	8912	7169	9986	11068	9452	Bacteria	Firmicutes	Bacilli	Bacillales	Planococcaceae	Sporosarcina
Methanothrix	6335	7965	4500	4138	6286	4281	5064	4114	5925	5188	4816	Archaea	Euryarchaeota	Methanomicrobia	MethanosarciNAles	Methanotrichaceae	Methanothrix
Methanospirillum	6333	1565	2384	1009	5803	3115	1680	2068	1126	1655	2343	Archaea	Euryarchaeota	Methanomicrobia	Methanomicrobiales	Methanospirillaceae	Methanospirillum
Mobilisporobacter	6332	8747	9746	11252	10561	11792	13856	11041	8373	14909	15121	Bacteria	Firmicutes	Clostridia	Clostridiales	Lachnospiraceae	Mobilisporobacter
Methanolacinia	6319	1429	2505	775	5801	2713	1449	1729	919	1506	2026	Archaea	Euryarchaeota	Methanomicrobia	Methanomicrobiales	Methanomicrobiaceae	Methanolacinia
Sanguibacteroides	6304	8472	8006	7792	8529	6945	8487	6589	9042	10141	8263	Bacteria	Bacteroidetes	Bacteroidia	Bacteroidales	PorphyromoNAdaceae	Sanguibacteroides
Turicibacter	6261	9498	7625	10138	9240	7364	9508	7575	10609	12882	10145	Bacteria	Firmicutes	Erysipelotrichia	Erysipelotrichales	Erysipelotrichaceae	Turicibacter
Sediminibacterium	6248	7008	6621	7334	6599	6301	7024	5362	7560	7671	6494	Bacteria	Bacteroidetes	Chitinophagia	Chitinophagales	Chitinophagaceae	Sediminibacterium
Granulicella	6231	11822	5684	6071	6339	5118	7233	5312	8600	7985	6349	Bacteria	Acidobacteria	Acidobacteriia	Acidobacteriales	Acidobacteriaceae	Granulicella
Rubritalea	6229	12780	4732	4843	4831	4369	6752	4798	9390	6205	5031	Bacteria	Verrucomicrobia	Verrucomicrobiae	Verrucomicrobiales	Rubritaleaceae	Rubritalea
Verrucomicrobium	6218	13357	4544	5772	5769	4755	7105	5064	9103	6580	5748	Bacteria	Verrucomicrobia	Verrucomicrobiae	Verrucomicrobiales	Verrucomicrobiaceae	Verrucomicrobium
Flavihumibacter	6209	8781	6873	8040	8341	6133	8521	6650	8792	9529	8044	Bacteria	Bacteroidetes	Chitinophagia	Chitinophagales	Chitinophagaceae	Flavihumibacter
Bordetella	6187	10681	5820	7564	7127	5658	8036	5743	9216	8653	7258	Bacteria	Proteobacteria	Betaproteobacteria	Burkholderiales	AlcaligeNAceae	Bordetella
Leishmania	6187	3462	3137	2345	3536	3476	2684	2955	3042	3077	2437	Eukaryota	Euglenozoa	Kinetoplastea	Trypanosomatida	Trypanosomatidae	Leishmania
Rhodotorula	6077	5104	3123	3094	4013	3942	3901	3456	4094	3928	3208	Eukaryota	Basidiomycota	Microbotryomycetes	Sporidiobolales	Sporidiobolaceae	Rhodotorula
Ureaplasma	6073	2676	2832	2457	9248	2463	2907	2073	5215	6957	2149	Bacteria	Tenericutes	Mollicutes	Mycoplasmatales	Mycoplasmataceae	Ureaplasma
Filimonas	6032	8289	7743	8305	8248	7209	8559	7195	7592	10067	7949	Bacteria	Bacteroidetes	Chitinophagia	Chitinophagales	Chitinophagaceae	Filimonas
Fusibacter	6030	9110	6933	8483	8703	6985	8917	7477	9538	11713	9951	Bacteria	Firmicutes	Clostridia	Clostridiales	Clostridiales Family XII. Incertae Sedis	Fusibacter
Ruegeria	6016	10998	5839	6334	6535	5437	7649	5652	8875	7890	6648	Bacteria	Proteobacteria	Alphaproteobacteria	Rhodobacterales	Rhodobacteraceae	Ruegeria
Gramella	6005	7869	7212	7582	7886	6431	8077	6776	8133	9236	7743	Bacteria	Bacteroidetes	Flavobacteriia	Flavobacteriales	Flavobacteriaceae	Gramella
Sorangium	5989	11389	5022	6495	6546	5821	6728	5469	8078	7376	6468	Bacteria	Proteobacteria	Deltaproteobacteria	Myxococcales	Polyangiaceae	Sorangium
Gracilibacillus	5988	7991	6859	7616	7889	6175	8126	6759	9146	10505	8712	Bacteria	Firmicutes	Bacilli	Bacillales	Bacillaceae	Gracilibacillus
Puccinia	5976	4659	3295	3455	3954	3901	3796	3550	4278	4634	3594	Eukaryota	Basidiomycota	Pucciniomycetes	Pucciniales	Pucciniaceae	Puccinia
Salegentibacter	5974	8774	6166	6653	7018	5902	7279	6301	8034	8428	6892	Bacteria	Bacteroidetes	Flavobacteriia	Flavobacteriales	Flavobacteriaceae	Salegentibacter
Nocardiopsis	5956	10428	5162	6968	6100	4878	7167	5338	7951	8846	6568	Bacteria	Actinobacteria	Actinobacteria	Streptosporangiales	Nocardiopsaceae	Nocardiopsis
Echinicola	5942	9275	7048	6997	6911	6317	7560	6001	8434	8966	6984	Bacteria	Bacteroidetes	Cytophagia	Cytophagales	Cyclobacteriaceae	Echinicola
Parasporobacterium	5928	7867	9364	10824	10119	9290	12311	9826	8499	14098	13136	Bacteria	Firmicutes	Clostridia	Clostridiales	Lachnospiraceae	Parasporobacterium
Williamwhitmania	5897	7504	7059	7418	8012	5796	7543	5865	7925	9457	7347	Bacteria	Bacteroidetes	Bacteroidia	Bacteroidales	Williamwhitmaniaceae	Williamwhitmania
Merdimonas	5894	8090	15363	17207	12015	10935	12928	12982	7444	13094	17090	Bacteria	Firmicutes	Clostridia	Clostridiales	Lachnospiraceae	Merdimonas
Winogradskyella	5882	7975	7632	7382	7620	6754	7790	6421	7995	9115	7371	Bacteria	Bacteroidetes	Flavobacteriia	Flavobacteriales	Flavobacteriaceae	Winogradskyella
Devosia	5868	9646	5433	6191	6785	4513	6302	4916	7563	7666	6309	Bacteria	Proteobacteria	Alphaproteobacteria	Rhizobiales	Hyphomicrobiaceae	Devosia
Allomyces	5857	2193	2165	1314	2825	2582	1573	2390	2031	2063	1199	Eukaryota	Blastocladiomycota	Blastocladiomycetes	Blastocladiales	Blastocladiaceae	Allomyces
Sedimentibacter	5799	8209	7487	9410	9028	6604	9221	7216	9036	10496	10150	Bacteria	Firmicutes	Tissierellia	NA	NA	Sedimentibacter
Reichenbachiella	5788	7433	7253	7219	7209	6401	7708	6076	7874	9054	6963	Bacteria	Bacteroidetes	Cytophagia	Cytophagales	Flammeovirgaceae	Reichenbachiella
Nitrosomonas	5750	9413	5832	6334	6057	4934	6613	5329	8153	7718	6283	Bacteria	Proteobacteria	Betaproteobacteria	NitrosomoNAdales	NitrosomoNAdaceae	Nitrosomonas
Flexilinea	5741	6199	4065	4744	4989	3740	5257	3794	7222	8428	5448	Bacteria	Chloroflexi	ANAerolineae	ANAerolineales	ANAerolineaceae	Flexilinea
Sphingobium	5703	9808	5379	6570	6399	5065	7088	5590	7906	7856	6886	Bacteria	Proteobacteria	Alphaproteobacteria	SphingomoNAdales	SphingomoNAdaceae	Sphingobium
Thermophagus	5698	7505	8931	6685	8548	7089	7355	6402	7892	9515	7492	Bacteria	Bacteroidetes	Bacteroidia	Marinilabiliales	Marinilabiliaceae	Thermophagus
Idiomarina	5688	7671	8297	5754	6139	5928	6984	5807	20298	11643	6824	Bacteria	Proteobacteria	Gammaproteobacteria	AlteromoNAdales	IdiomariNAceae	Idiomarina
Stomatobaculum	5685	8299	8763	10538	9529	7771	10750	8338	8433	11614	11338	Bacteria	Firmicutes	Clostridia	Clostridiales	Lachnospiraceae	Stomatobaculum
Ethanoligenens	5677	8438	5974	6836	7172	5035	7285	5514	8329	9577	7551	Bacteria	Firmicutes	Clostridia	Clostridiales	Ruminococcaceae	Ethanoligenens
Dehalobacter	5618	8056	6644	7509	7815	5741	7922	5731	9004	10307	9033	Bacteria	Firmicutes	Clostridia	Clostridiales	Peptococcaceae	Dehalobacter
Porphyra	5600	7187	3116	4000	4209	3591	4544	3498	5485	4658	3807	Eukaryota	Rhodophyta	Bangiophyceae	Bangiales	Bangiaceae	Porphyra
Denitrobacterium	5567	6635	6469	9280	8118	6214	9491	7204	6429	9957	10003	Bacteria	Actinobacteria	Coriobacteriia	Eggerthellales	Eggerthellaceae	Denitrobacterium
Oceanispirochaeta	5561	8361	6355	6369	6795	6297	8020	6265	7575	9095	7791	Bacteria	Spirochaetes	Spirochaetia	Spirochaetales	Spirochaetaceae	Oceanispirochaeta
Dielma	5549	4615	4287	5920	4765	3761	5269	4337	4810	5838	5841	Bacteria	Firmicutes	Erysipelotrichia	Erysipelotrichales	Erysipelotrichaceae	Dielma
Facklamia	5534	7762	7024	9057	8318	6990	8499	6632	9242	11277	9312	Bacteria	Firmicutes	Bacilli	Lactobacillales	Aerococcaceae	Facklamia
Bdellovibrio	5512	9390	5120	5952	6258	5271	6871	5525	8603	7613	6260	Bacteria	Proteobacteria	Oligoflexia	BdellovibrioNAles	BdellovibrioNAceae	Bdellovibrio
Intestinibaculum	5504	7823	7718	10655	8673	8000	8775	8613	9232	11731	10904	Bacteria	Firmicutes	Erysipelotrichia	Erysipelotrichales	Erysipelotrichaceae	Intestinibaculum
Enorma	5499	8061	6322	8800	7829	5783	8574	6549	7410	9219	8903	Bacteria	Actinobacteria	Coriobacteriia	Coriobacteriales	Coriobacteriaceae	Enorma
Peptoclostridium	5489	7341	6646	7999	8846	5758	7930	6354	9124	9467	8785	Bacteria	Firmicutes	Clostridia	Clostridiales	Peptostreptococcaceae	Peptoclostridium
Enterobacter	5482	8789	8166	8058	6667	5570	6523	6505	7126	9485	7909	Bacteria	Proteobacteria	Gammaproteobacteria	Enterobacterales	Enterobacteriaceae	Enterobacter
Geodermatophilus	5477	7615	3247	4304	4283	3122	4636	3431	5523	4988	4398	Bacteria	Actinobacteria	Actinobacteria	Geodermatophilales	Geodermatophilaceae	Geodermatophilus
Gordonia	5440	10656	4944	6421	17355	4927	6387	5183	7279	11483	6388	Bacteria	Actinobacteria	Actinobacteria	Corynebacteriales	Gordoniaceae	Gordonia
Moraxella	5435	8432	6247	6947	7095	5740	7204	5934	7764	7729	6932	Bacteria	Proteobacteria	Gammaproteobacteria	PseudomoNAdales	Moraxellaceae	Moraxella
Catenibacterium	5432	7525	10002	13396	9950	8650	10749	10223	8660	12299	13225	Bacteria	Firmicutes	Erysipelotrichia	Erysipelotrichales	Erysipelotrichaceae	Catenibacterium
Moorella	5344	8156	5371	6709	6973	5154	7521	5439	8210	8480	7452	Bacteria	Firmicutes	Clostridia	ThermoaNAerobacterales	ThermoaNAerobacteraceae	Moorella
Aequorivita	5311	6873	6362	6820	6247	5804	6907	5293	8078	7691	6126	Bacteria	Bacteroidetes	Flavobacteriia	Flavobacteriales	Flavobacteriaceae	Aequorivita
Sediminispirochaeta	5304	8507	6204	6456	6260	5738	7249	5586	8042	8897	7341	Bacteria	Spirochaetes	Spirochaetia	Spirochaetales	Spirochaetaceae	Sediminispirochaeta
Alkaliflexus	5282	7988	8430	7279	8429	7350	8352	6671	7165	10014	6916	Bacteria	Bacteroidetes	Bacteroidia	Marinilabiliales	Marinilabiliaceae	Alkaliflexus
Holdemanella	5271	7035	8476	12096	9030	7465	9000	9757	7718	9606	12859	Bacteria	Firmicutes	Erysipelotrichia	Erysipelotrichales	Erysipelotrichaceae	Holdemanella
Roseomonas	5231	9177	4898	6021	5737	4667	6238	4909	7795	6887	6120	Bacteria	Proteobacteria	Alphaproteobacteria	Rhodospirillales	Acetobacteraceae	Roseomonas
Crocinitomix	5205	7237	7080	7707	7268	6214	8237	6211	7439	9111	7344	Bacteria	Bacteroidetes	Flavobacteriia	Flavobacteriales	Crocinitomicaceae	Crocinitomix
Alteromonas	5201	7547	5590	6399	6273	5643	6652	5970	7154	8065	6322	Bacteria	Proteobacteria	Gammaproteobacteria	AlteromoNAdales	AlteromoNAdaceae	Alteromonas
Helcococcus	5174	7818	5806	6928	7439	5684	7814	6451	8801	9641	7950	Bacteria	Firmicutes	Tissierellia	Tissierellales	Peptoniphilaceae	Helcococcus
Altererythrobacter	5173	9010	4976	5949	6372	4949	6706	5044	7606	7572	6163	Bacteria	Proteobacteria	Alphaproteobacteria	SphingomoNAdales	Erythrobacteraceae	Altererythrobacter
Ereboglobus	5155	10697	3917	5359	4978	3969	5495	4573	7264	5689	4791	Bacteria	Verrucomicrobia	Opitutae	Opitutales	Opitutaceae	Ereboglobus
Sulfurovum	5137	8157	5085	5325	5737	5158	6089	5418	7387	7383	6148	Bacteria	Proteobacteria	Epsilonproteobacteria	NA	NA	Sulfurovum
Pseudoramibacter	5100	7269	5034	7500	6611	5056	6821	5594	6804	7749	7591	Bacteria	Firmicutes	Clostridia	Clostridiales	Eubacteriaceae	Pseudoramibacter
Thermotoga	5089	7315	4808	5379	5954	4739	6141	4629	7719	7689	6035	Bacteria	Thermotogae	Thermotogae	Thermotogales	Thermotogaceae	Thermotoga
Alkalibacterium	5068	6917	6358	7959	7256	6100	7901	6408	7371	9051	8336	Bacteria	Firmicutes	Bacilli	Lactobacillales	Carnobacteriaceae	Alkalibacterium
Absicoccus	5053	7724	9276	13938	10064	7388	9577	10612	8604	10747	14323	Bacteria	Firmicutes	Erysipelotrichia	Erysipelotrichales	Erysipelotrichaceae	Absicoccus
Terrisporobacter	5033	6728	6420	7848	7362	10122	8931	6754	7324	10422	8510	Bacteria	Firmicutes	Clostridia	Clostridiales	Peptostreptococcaceae	Terrisporobacter
Achromobacter	5018	8765	4284	5423	5176	4359	5993	4372	6771	6732	5465	Bacteria	Proteobacteria	Betaproteobacteria	Burkholderiales	AlcaligeNAceae	Achromobacter
Thioalkalivibrio	5015	8951	4523	5425	5730	4707	6134	4938	7731	6836	5641	Bacteria	Proteobacteria	Gammaproteobacteria	Chromatiales	Ectothiorhodospiraceae	Thioalkalivibrio
Rhodanobacter	5000	8554	3961	4725	5094	4198	5585	4509	6504	6181	5235	Bacteria	Proteobacteria	Gammaproteobacteria	XanthomoNAdales	Rhodanobacteraceae	Rhodanobacter
Psychroflexus	4999	7418	6578	6109	6412	5587	6710	5013	7234	8101	6364	Bacteria	Bacteroidetes	Flavobacteriia	Flavobacteriales	Flavobacteriaceae	Psychroflexus
Olivibacter	4988	7684	6073	6621	6652	5390	6905	5530	6877	7737	6729	Bacteria	Bacteroidetes	Sphingobacteriia	Sphingobacteriales	Sphingobacteriaceae	Olivibacter
Mycobacteroides	4976	8501	4911	5774	7309	4724	6433	4463	6468	7026	5598	Bacteria	Actinobacteria	Actinobacteria	Corynebacteriales	Mycobacteriaceae	Mycobacteroides
Brumimicrobium	4959	6758	5930	7096	6463	4964	6935	5417	6731	8255	6289	Bacteria	Bacteroidetes	Flavobacteriia	Flavobacteriales	Crocinitomicaceae	Brumimicrobium
Duganella	4929	8584	5418	6158	5780	5327	6694	5512	6921	7126	6657	Bacteria	Proteobacteria	Betaproteobacteria	Burkholderiales	Oxalobacteraceae	Duganella
Marispirochaeta	4922	6842	5719	5778	6779	5679	7058	5658	6383	7802	7219	Bacteria	Spirochaetes	Spirochaetia	Spirochaetales	Spirochaetaceae	Marispirochaeta
Pseudodesulfovibrio	4921	7703	4993	5777	5913	5085	6095	4696	6765	6479	6013	Bacteria	Proteobacteria	Deltaproteobacteria	DesulfovibrioNAles	DesulfovibrioNAceae	Pseudodesulfovibrio
Exiguobacterium	4912	7158	6036	6839	6903	5930	7926	5875	7362	9816	7559	Bacteria	Firmicutes	Bacilli	Bacillales	NA	Exiguobacterium
Lentimicrobium	4912	6717	5981	6440	6488	4839	7156	5073	7539	6835	5922	Bacteria	Bacteroidetes	Bacteroidia	Bacteroidales	Lentimicrobiaceae	Lentimicrobium
Acidovorax	4904	8938	4368	5097	5325	4232	5873	4656	6833	6361	5538	Bacteria	Proteobacteria	Betaproteobacteria	Burkholderiales	ComamoNAdaceae	Acidovorax
Trichococcus	4902	7821	6593	8315	7927	6325	8256	6397	7766	8978	8828	Bacteria	Firmicutes	Bacilli	Lactobacillales	Carnobacteriaceae	Trichococcus
Johnsonella	4882	7907	6055	6729	6649	6420	7776	6304	7404	8953	8555	Bacteria	Firmicutes	Clostridia	Clostridiales	Lachnospiraceae	Johnsonella
Curtobacterium	4865	9581	4616	5452	5260	4154	6013	4432	6889	6612	5474	Bacteria	Actinobacteria	Actinobacteria	Micrococcales	Microbacteriaceae	Curtobacterium
Kitasatospora	4829	8963	3696	5295	5069	3972	5778	4447	6959	6367	5185	Bacteria	Actinobacteria	Actinobacteria	Streptomycetales	Streptomycetaceae	Kitasatospora
Massilicoli	4796	6387	5211	6563	6286	4877	6166	5651	8300	9498	6605	Bacteria	Firmicutes	Erysipelotrichia	Erysipelotrichales	Erysipelotrichaceae	Massilicoli
Merdibacter	4779	7449	6054	8297	7111	5559	7147	6303	8517	8540	8256	Bacteria	Firmicutes	Erysipelotrichia	Erysipelotrichales	Erysipelotrichaceae	Merdibacter
Hyphomicrobium	4773	9681	4621	5264	5415	4565	5750	4647	7602	6326	5218	Bacteria	Proteobacteria	Alphaproteobacteria	Rhizobiales	Hyphomicrobiaceae	Hyphomicrobium
Marinomonas	4758	7966	5701	6003	6143	5896	6664	5885	7823	8730	6697	Bacteria	Proteobacteria	Gammaproteobacteria	Oceanospirillales	Oceanospirillaceae	Marinomonas
Evtepia	4735	5354	4740	6948	6899	3013	5119	4192	6706	6180	6511	Bacteria	Firmicutes	Clostridia	Clostridiales	NA	Evtepia
Brevundimonas	4714	8401	4553	5943	5058	4647	5558	4459	6633	6024	5381	Bacteria	Proteobacteria	Alphaproteobacteria	Caulobacterales	Caulobacteraceae	Brevundimonas
Lentisphaera	4708	9794	3517	4263	4433	3866	5077	3744	6864	5180	4272	Bacteria	Lentisphaerae	Lentisphaeria	Lentisphaerales	Lentisphaeraceae	Lentisphaera
Pelosinus	4706	6269	6069	7354	6863	5281	7938	6317	6592	8214	7812	Bacteria	Firmicutes	Negativicutes	SelenomoNAdales	Sporomusaceae	Pelosinus
Syntrophomonas	4702	7310	5024	5288	6669	4751	6308	4888	8232	8353	6627	Bacteria	Firmicutes	Clostridia	Clostridiales	SyntrophomoNAdaceae	Syntrophomonas
Mortierella	4698	2515	2247	1666	2597	2507	1899	2369	2397	2120	1631	Eukaryota	Mucoromycota	Mortierellomycetes	Mortierellales	Mortierellaceae	Mortierella
Serendipita	4685	2748	2176	1775	2585	2692	1841	2545	2479	2414	1878	Eukaryota	Basidiomycota	Agaricomycetes	SebaciNAles	Serendipitaceae	Serendipita
Senegalimassilia	4675	5655	6584	9675	7486	5955	10032	7319	5391	9528	10654	Bacteria	Actinobacteria	Coriobacteriia	Coriobacteriales	Coriobacteriaceae	Senegalimassilia
Aneurinibacillus	4673	7570	5361	6334	6138	4759	7132	5396	7991	7707	6740	Bacteria	Firmicutes	Bacilli	Bacillales	Paenibacillaceae	Aneurinibacillus
Serratia	4672	6711	5089	5676	5988	4255	6423	4694	5993	6425	5803	Bacteria	Proteobacteria	Gammaproteobacteria	Enterobacterales	Yersiniaceae	Serratia
Desulfallas	4663	7352	5012	6015	7070	4750	6565	5019	7420	7871	6694	Bacteria	Firmicutes	Clostridia	Clostridiales	Peptococcaceae	Desulfallas
Jeotgalibaca	4656	6405	6332	7664	7550	7663	8525	7458	7190	9998	9651	Bacteria	Firmicutes	Bacilli	Lactobacillales	Carnobacteriaceae	Jeotgalibaca
Siphonobacter	4648	6666	5588	6219	5915	4696	6348	4963	6794	7299	5977	Bacteria	Bacteroidetes	Cytophagia	Cytophagales	Cytophagaceae	Siphonobacter
Brachybacterium	4646	7241	4290	5016	5670	4002	5098	4311	6014	7654	5181	Bacteria	Actinobacteria	Actinobacteria	Micrococcales	Dermabacteraceae	Brachybacterium
Sulfurimonas	4619	7346	4721	4690	5365	4715	5720	5687	6502	6882	5718	Bacteria	Proteobacteria	Epsilonproteobacteria	Campylobacterales	Helicobacteraceae	Sulfurimonas
Agromyces	4602	8170	4364	5292	5220	3997	5582	4470	6381	6388	5418	Bacteria	Actinobacteria	Actinobacteria	Micrococcales	Microbacteriaceae	Agromyces
Propionispora	4590	7095	5464	6622	6409	5111	7284	5613	6419	7387	6855	Bacteria	Firmicutes	Negativicutes	SelenomoNAdales	Sporomusaceae	Propionispora
Yersinia	4586	5369	8725	3986	4529	4945	5931	5081	25160	11550	6019	Bacteria	Proteobacteria	Gammaproteobacteria	Enterobacterales	Yersiniaceae	Yersinia
natranaerovirga	4582	6255	6827	8347	7490	7699	9221	7637	6512	10485	10049	Bacteria	Firmicutes	Clostridia	Clostridiales	NA	natranaerovirga
Catabacter	4574	7191	4584	5831	6248	4728	6055	4556	7195	7873	6618	Bacteria	Firmicutes	Clostridia	Clostridiales	Catabacteriaceae	Catabacter
Haemophilus	4568	6927	5401	5854	5729	4800	6198	4860	6663	6835	6143	Bacteria	Proteobacteria	Gammaproteobacteria	Pasteurellales	Pasteurellaceae	Haemophilus
Halobacillus	4566	6072	5180	6500	6337	5262	6562	5840	7089	7840	6608	Bacteria	Firmicutes	Bacilli	Bacillales	Bacillaceae	Halobacillus
Rikenella	4537	6661	4737	5162	5954	4385	6070	4279	6763	7518	5294	Bacteria	Bacteroidetes	Bacteroidia	Bacteroidales	Rikenellaceae	Rikenella
Geosporobacter	4504	6300	5577	6808	6515	5103	6894	5612	6942	8855	7539	Bacteria	Firmicutes	Clostridia	Clostridiales	Clostridiaceae	Geosporobacter
Exophiala	4486	3547	2603	2480	3314	2590	2844	2526	3009	3449	2504	Eukaryota	Ascomycota	Eurotiomycetes	Chaetothyriales	Herpotrichiellaceae	Exophiala
Algibacter	4484	6619	5363	5455	6146	4904	6224	5144	6326	7154	5897	Bacteria	Bacteroidetes	Flavobacteriia	Flavobacteriales	Flavobacteriaceae	Algibacter
Caldicoprobacter	4469	6297	4397	5843	5816	4426	6206	4398	6391	7166	6233	Bacteria	Firmicutes	Clostridia	Clostridiales	Caldicoprobacteraceae	Caldicoprobacter
Scytonema	4469	2222	2212	1524	2537	2707	2179	2295	2211	2245	1943	Bacteria	Cyanobacteria	NA	Nostocales	Scytonemataceae	Scytonema
Cryobacterium	4459	7955	4333	5342	5216	4197	5507	4294	6205	6128	5230	Bacteria	Actinobacteria	Actinobacteria	Micrococcales	Microbacteriaceae	Cryobacterium
Caldanaerobius	4448	6611	4712	4997	5622	4093	5940	4449	6539	7608	5819	Bacteria	Firmicutes	Clostridia	ThermoaNAerobacterales	ThermoaNAerobacteraceae	Caldanaerobius
Pseudobacteroides	4430	6182	4988	6119	6067	5565	6219	5407	6159	7799	6825	Bacteria	Firmicutes	Clostridia	Clostridiales	Hungateiclostridiaceae	Pseudobacteroides
Pseudanabaena	4396	5364	3679	3906	4323	3920	4567	3574	4987	4674	4166	Bacteria	Cyanobacteria	NA	Synechococcales	PseudaNAbaeNAceae	Pseudanabaena
Anaerobacterium	4389	6526	4885	5728	5694	5149	6400	4899	6357	7186	6617	Bacteria	Firmicutes	Clostridia	Clostridiales	Hungateiclostridiaceae	Anaerobacterium
Pararcticibacter	4389	6374	5702	6454	5983	4862	6171	4714	5962	7224	5810	Bacteria	Bacteroidetes	Sphingobacteriia	Sphingobacteriales	Sphingobacteriaceae	Pararcticibacter
Salinivirga	4386	6502	5383	5702	6126	4325	5859	4578	6450	6971	5838	Bacteria	Bacteroidetes	Bacteroidia	Marinilabiliales	Salinivirgaceae	Salinivirga
Niameybacter	4382	6667	5712	7370	6720	5873	7896	6020	6483	10901	8550	Bacteria	Firmicutes	Clostridia	Clostridiales	Lachnospiraceae	Niameybacter
Formosa	4374	5727	5421	5465	5133	4398	5557	4167	5496	5956	5104	Bacteria	Bacteroidetes	Flavobacteriia	Flavobacteriales	Flavobacteriaceae	Formosa
Leuconostoc	4360	5904	4831	6332	5908	5067	5641	6240	6438	8821	6059	Bacteria	Firmicutes	Bacilli	Lactobacillales	Leuconostocaceae	Leuconostoc
Gemella	4358	5986	5172	6274	6403	5254	6784	5497	6971	8176	7027	Bacteria	Firmicutes	Bacilli	Bacillales	NA	Gemella
Aquisphaera	4353	9555	3233	4288	4389	3426	5006	3741	6034	5054	4312	Bacteria	Planctomycetes	Planctomycetia	Isosphaerales	Isosphaeraceae	Aquisphaera
Microcystis	4346	6230	5661	3429	4087	4205	4630	3979	14228	6980	4423	Bacteria	Cyanobacteria	NA	Chroococcales	Microcystaceae	Microcystis
Thermococcus	4338	4789	3233	3246	4156	2882	3715	3424	4163	4017	3817	Archaea	Euryarchaeota	Thermococci	Thermococcales	Thermococcaceae	Thermococcus
Trichoderma	4311	3541	2780	2643	3151	2815	2909	2697	3237	3383	2735	Eukaryota	Ascomycota	Sordariomycetes	Hypocreales	Hypocreaceae	Trichoderma
Flavisolibacter	4309	6590	5017	5427	5167	4177	5754	4295	5956	6328	5488	Bacteria	Bacteroidetes	Chitinophagia	Chitinophagales	Chitinophagaceae	Flavisolibacter
Asticcacaulis	4307	7700	4277	4566	4998	4028	5481	4479	6271	6394	4987	Bacteria	Proteobacteria	Alphaproteobacteria	Caulobacterales	Caulobacteraceae	Asticcacaulis
Gilliamella	4303	6141	4300	4834	4776	4289	5072	4296	6091	6036	5133	Bacteria	Proteobacteria	Gammaproteobacteria	Orbales	Orbaceae	Gilliamella
Brevibacterium	4301	7546	4508	5014	5150	4120	5633	4263	6260	6952	5369	Bacteria	Actinobacteria	Actinobacteria	Micrococcales	Brevibacteriaceae	Brevibacterium
Cryptobacterium	4294	5831	5414	8073	6276	5160	8194	6085	5226	8107	8381	Bacteria	Actinobacteria	Coriobacteriia	Eggerthellales	Eggerthellaceae	Cryptobacterium
Anaerolactibacter	4293	6295	5486	8480	7078	5258	6625	5450	7165	8727	8146	Bacteria	Firmicutes	Clostridia	Clostridiales	Ruminococcaceae	Anaerolactibacter
Magnetospirillum	4291	6887	4909	5279	5543	5327	6157	5613	7217	6957	5976	Bacteria	Proteobacteria	Alphaproteobacteria	Rhodospirillales	Rhodospirillaceae	Magnetospirillum
Herbaspirillum	4287	6431	4690	5330	4767	4053	5172	4743	5417	6068	5718	Bacteria	Proteobacteria	Betaproteobacteria	Burkholderiales	Oxalobacteraceae	Herbaspirillum
Desulfobacterium	4283	7016	4423	5534	5300	4227	6219	4715	6318	6914	6151	Bacteria	Proteobacteria	Deltaproteobacteria	Desulfobacterales	Desulfobacteraceae	Desulfobacterium
Faecalibaculum	4281	6247	5659	8542	6895	5227	6540	6093	7229	7661	8603	Bacteria	Firmicutes	Erysipelotrichia	Erysipelotrichales	Erysipelotrichaceae	Faecalibaculum
Salmonella	4257	7095	5252	5510	5489	4132	5834	4351	6550	6982	6203	Bacteria	Proteobacteria	Gammaproteobacteria	Enterobacterales	Enterobacteriaceae	Salmonella
Entomoplasma	4254	2692	2283	1828	3216	2621	2426	2265	4525	3498	1808	Bacteria	Tenericutes	Mollicutes	Entomoplasmatales	Entomoplasmataceae	Entomoplasma
Leeuwenhoekiella	4252	5919	5330	6032	6260	4702	5849	4642	5836	6923	6182	Bacteria	Bacteroidetes	Flavobacteriia	Flavobacteriales	Flavobacteriaceae	Leeuwenhoekiella
Thermoanaerobacterium	4248	5664	4766	5586	5692	4929	5953	4794	5990	6999	6098	Bacteria	Firmicutes	Clostridia	ThermoaNAerobacterales	ThermoaNAerobacterales Family III. Incertae Sedis	Thermoanaerobacterium
Cryptococcus	4234	3111	2316	2149	2770	2376	2505	2294	2675	2624	2154	Eukaryota	Basidiomycota	Tremellomycetes	Tremellales	Cryptococcaceae	Cryptococcus
Chryseolinea	4233	5255	4985	4967	4817	4431	5250	4275	5207	6480	5033	Bacteria	Bacteroidetes	Cytophagia	Cytophagales	NA	Chryseolinea
Tangfeifania	4221	5562	4576	4118	5314	4496	5176	4470	5776	6702	4746	Bacteria	Bacteroidetes	Bacteroidia	Marinilabiliales	Prolixibacteraceae	Tangfeifania
Raphidocelis	4220	2678	2042	1735	2490	2359	1879	2032	2345	2154	1687	Eukaryota	Chlorophyta	Chlorophyceae	Sphaeropleales	SeleNAstraceae	Raphidocelis
Pediococcus	4208	5705	4088	5068	5116	4531	5146	4861	6386	6728	5273	Bacteria	Firmicutes	Bacilli	Lactobacillales	Lactobacillaceae	Pediococcus
Dyella	4193	8144	4003	4747	4679	3873	5417	4218	5989	6337	4748	Bacteria	Proteobacteria	Gammaproteobacteria	XanthomoNAdales	Rhodanobacteraceae	Dyella
Balneicella	4186	6216	5103	5494	6001	4910	5298	4515	6112	6082	5581	Bacteria	Bacteroidetes	Bacteroidia	Bacteroidales	Balneicellaceae	Balneicella
Solitalea	4176	5835	5327	5977	5523	4876	5625	5169	6016	7375	5542	Bacteria	Bacteroidetes	Sphingobacteriia	Sphingobacteriales	Sphingobacteriaceae	Solitalea
Desulfopila	4175	7085	4298	4501	4749	4034	5247	4202	5779	5616	4855	Bacteria	Proteobacteria	Deltaproteobacteria	Desulfobacterales	Desulfobulbaceae	Desulfopila
Lutispora	4172	5534	4503	5665	5318	4050	5600	4500	5800	6290	6179	Bacteria	Firmicutes	Clostridia	Clostridiales	Clostridiaceae	Lutispora
Ornithobacterium	4171	5788	5369	5540	5741	4654	5658	4136	5803	6536	5635	Bacteria	Bacteroidetes	Flavobacteriia	Flavobacteriales	Flavobacteriaceae	Ornithobacterium
Absidia	4167	1457	1802	1249	2079	2185	2138	1823	1647	1831	1104	Eukaryota	Mucoromycota	Mucoromycetes	Mucorales	Cunninghamellaceae	Absidia
Finegoldia	4147	6040	5414	6444	6533	4890	6372	5432	6732	8010	6655	Bacteria	Firmicutes	Tissierellia	Tissierellales	Peptoniphilaceae	Finegoldia
Youngiibacter	4142	5262	5126	6463	5845	4404	6182	4857	5594	6816	7126	Bacteria	Firmicutes	Clostridia	Clostridiales	Clostridiaceae	Youngiibacter
Flexithrix	4125	6464	4068	4809	4798	4053	4960	3985	5050	5774	4561	Bacteria	Bacteroidetes	Cytophagia	Cytophagales	Flammeovirgaceae	Flexithrix
Syntrophorhabdus	4123	7658	3740	4051	4504	3677	4918	3924	6095	5348	4571	Bacteria	Proteobacteria	Deltaproteobacteria	Syntrophobacterales	Syntrophorhabdaceae	Syntrophorhabdus
Hathewaya	4113	5637	5317	6443	6220	4987	6426	5662	6217	7434	7263	Bacteria	Firmicutes	Clostridia	Clostridiales	Clostridiaceae	Hathewaya
Muricomes	4089	5446	6252	7043	6276	6195	7404	6139	5326	8424	8132	Bacteria	Firmicutes	Clostridia	Clostridiales	Lachnospiraceae	Muricomes
Peptoanaerobacter	4085	6348	5492	6171	6170	6011	7096	6438	6469	8425	7742	Bacteria	Firmicutes	Clostridia	Clostridiales	Peptostreptococcaceae	Peptoanaerobacter
Riemerella	4047	5362	4888	5509	5540	4506	5235	4484	5875	6428	5738	Bacteria	Bacteroidetes	Flavobacteriia	Flavobacteriales	Flavobacteriaceae	Riemerella
Colwellia	4031	6350	4378	4980	5146	4518	5776	4548	6003	6631	5403	Bacteria	Proteobacteria	Gammaproteobacteria	AlteromoNAdales	Colwelliaceae	Colwellia
Tepidanaerobacter	4004	5503	4031	4857	5037	3783	5403	4023	5825	6433	5439	Bacteria	Firmicutes	Clostridia	ThermoaNAerobacterales	ThermoaNAerobacteraceae	Tepidanaerobacter
Segetibacter	4000	5975	4838	5105	5027	4195	5456	4383	5794	6231	5075	Bacteria	Bacteroidetes	Chitinophagia	Chitinophagales	Chitinophagaceae	Segetibacter
Ruminobacter	3995	7129	5779	7033	4674	3961	6886	4098	9557	9410	7109	Bacteria	Proteobacteria	Gammaproteobacteria	AeromoNAdales	SuccinivibrioNAceae	Ruminobacter
Limihaloglobus	3984	8544	2845	3497	3580	2956	3903	3087	6243	4088	3526	Bacteria	Planctomycetes	Phycisphaerae	Sedimentisphaerales	Sedimentisphaeraceae	Limihaloglobus
Bulleidia	3971	6334	3657	5339	5056	4229	5245	4246	7458	7473	5347	Bacteria	Firmicutes	Erysipelotrichia	Erysipelotrichales	Erysipelotrichaceae	Bulleidia
Sinorhizobium	3971	7153	4593	3451	5067	3848	5167	3331	5754	5251	5130	Bacteria	Proteobacteria	Alphaproteobacteria	Rhizobiales	Rhizobiaceae	Sinorhizobium
Mucor	3970	1444	1788	1580	2004	2221	1568	1918	1537	1896	1596	Eukaryota	Mucoromycota	Mucoromycetes	Mucorales	Mucoraceae	Mucor
Cetobacterium	3963	5921	4484	5047	5161	4302	5037	4496	6209	6422	5151	Bacteria	Fusobacteria	Fusobacteriia	Fusobacteriales	Fusobacteriaceae	Cetobacterium
Erythrobacter	3937	6953	4056	4661	4888	4075	5307	4259	6124	5613	5127	Bacteria	Proteobacteria	Alphaproteobacteria	SphingomoNAdales	Erythrobacteraceae	Erythrobacter
Pararhodospirillum	3935	7138	3585	4560	4502	4123	5096	4161	5875	5542	4482	Bacteria	Proteobacteria	Alphaproteobacteria	Rhodospirillales	Rhodospirillaceae	Pararhodospirillum
Saccharibacillus	3933	5357	4174	5414	5143	4401	5536	4285	5151	6489	5948	Bacteria	Firmicutes	Bacilli	Bacillales	Paenibacillaceae	Saccharibacillus
Oxobacter	3919	5281	4681	5121	5664	4031	6013	4491	5696	6842	6615	Bacteria	Firmicutes	Clostridia	Clostridiales	Clostridiaceae	Oxobacter
Sulfobacillus	3907	6197	3765	4650	4884	3458	5040	3660	5845	5382	4904	Bacteria	Firmicutes	Clostridia	Clostridiales	Clostridiales Family XVII. Incertae Sedis	Sulfobacillus
Rhodobacter	3903	6636	3852	4676	4662	3731	4923	3803	5927	5735	4710	Bacteria	Proteobacteria	Alphaproteobacteria	Rhodobacterales	Rhodobacteraceae	Rhodobacter
Propionispira	3897	5854	5055	6022	6064	5598	8225	5737	5182	8282	6967	Bacteria	Firmicutes	Negativicutes	SelenomoNAdales	SelenomoNAdaceae	Propionispira
Pseudogymnoascus	3889	4175	2965	3000	3332	2982	3196	2700	3586	3460	2857	Eukaryota	Ascomycota	Leotiomycetes	NA	Pseudeurotiaceae	Pseudogymnoascus
Anaerosalibacter	3887	5676	4054	4996	5074	4216	5618	4183	6391	7259	5834	Bacteria	Firmicutes	Tissierellia	Tissierellales	Tissierellaceae	Anaerosalibacter
Synergistes	3884	4899	4400	4779	5572	4193	5560	3683	5383	6645	4931	Bacteria	Synergistetes	Synergistia	Synergistales	Synergistaceae	Synergistes
Eggerthia	3881	5501	6056	7279	6140	5264	6143	5703	6344	8243	7179	Bacteria	Firmicutes	Erysipelotrichia	Erysipelotrichales	Erysipelotrichaceae	Eggerthia
Heliobacterium	3876	6019	4573	6141	5953	4304	6532	4373	5654	7294	6687	Bacteria	Firmicutes	Clostridia	Clostridiales	Heliobacteriaceae	Heliobacterium
Citrobacter	3866	7026	3567	4524	4528	3772	5190	4038	5803	5743	4642	Bacteria	Proteobacteria	Gammaproteobacteria	Enterobacterales	Enterobacteriaceae	Citrobacter
Endozoicomonas	3862	4787	3438	3785	4040	3409	4369	3271	4329	4375	4040	Bacteria	Proteobacteria	Gammaproteobacteria	Oceanospirillales	EndozoicomoNAdaceae	Endozoicomonas
Petroclostridium	3856	6607	4389	5188	5405	3770	5650	4341	6877	6764	5617	Bacteria	Firmicutes	Clostridia	Clostridiales	Hungateiclostridiaceae	Petroclostridium
Fretibacterium	3853	5541	4187	5905	5694	4027	5844	4363	5000	6989	6256	Bacteria	Synergistetes	Synergistia	Synergistales	Synergistaceae	Fretibacterium
Granulicatella	3851	5449	4984	6517	5947	4730	6260	5260	5827	7820	7190	Bacteria	Firmicutes	Bacilli	Lactobacillales	Carnobacteriaceae	Granulicatella
Varibaculum	3829	5789	4193	4640	4792	4564	5488	4270	5916	6521	5793	Bacteria	Actinobacteria	Actinobacteria	Actinomycetales	Actinomycetaceae	Varibaculum
Parvibacter	3825	4185	4792	7310	6168	4597	7825	5291	4299	7249	7665	Bacteria	Actinobacteria	Coriobacteriia	Coriobacteriales	Coriobacteriaceae	Parvibacter
Kwoniella	3823	2216	1868	1702	2539	2137	1901	2290	2197	2106	1643	Eukaryota	Basidiomycota	Tremellomycetes	Tremellales	Cryptococcaceae	Kwoniella
Kordia	3812	5195	5220	4734	5044	4471	5126	4362	5267	6152	5153	Bacteria	Bacteroidetes	Flavobacteriia	Flavobacteriales	Flavobacteriaceae	Kordia
Syntrophus	3799	5908	3114	3789	3980	3381	4117	3353	5159	4632	4353	Bacteria	Proteobacteria	Deltaproteobacteria	Syntrophobacterales	Syntrophaceae	Syntrophus
Planococcus	3796	4839	4468	5010	5321	4029	5191	4264	5369	6032	5678	Bacteria	Firmicutes	Bacilli	Bacillales	Planococcaceae	Planococcus
Methanolobus	3790	3427	2731	2623	3794	2819	3224	2301	3384	3651	3078	Archaea	Euryarchaeota	Methanomicrobia	MethanosarciNAles	MethanosarciNAceae	Methanolobus
Flagellimonas	3776	5881	4514	4349	4723	3572	4747	3740	5530	5299	4494	Bacteria	Bacteroidetes	Flavobacteriia	Flavobacteriales	Flavobacteriaceae	Flagellimonas
Pedosphaera	3751	8130	2877	3803	3553	3336	4447	3247	6197	5314	3954	Bacteria	Verrucomicrobia	Verrucomicrobiae	Verrucomicrobiales	Verrucomicrobia subdivision 3	Pedosphaera
Luteimonas	3741	6964	3237	3968	4152	3186	4395	3456	5179	5272	4086	Bacteria	Proteobacteria	Gammaproteobacteria	XanthomoNAdales	XanthomoNAdaceae	Luteimonas
Methanothermobacter	3724	2331	1627	1078	1990	1692	2041	1668	3263	1648	1561	Archaea	Euryarchaeota	Methanobacteria	Methanobacteriales	Methanobacteriaceae	Methanothermobacter
Methanocella	3712	1911	1835	1278	3094	2115	1743	1496	1732	1838	1981	Archaea	Euryarchaeota	Methanomicrobia	Methanocellales	Methanocellaceae	Methanocella
Sinomicrobium	3696	5766	4289	4920	4864	3920	5301	4043	5147	5917	5073	Bacteria	Bacteroidetes	Flavobacteriia	Flavobacteriales	Flavobacteriaceae	Sinomicrobium
Sporocytophaga	3690	4659	6266	5747	5111	5321	5137	4003	3992	7581	4485	Bacteria	Bacteroidetes	Cytophagia	Cytophagales	Cytophagaceae	Sporocytophaga
Microbulbifer	3671	5640	3689	4318	4092	3761	4567	3466	4982	4900	4493	Bacteria	Proteobacteria	Gammaproteobacteria	CellvibrioNAles	Microbulbiferaceae	Microbulbifer
Tepidibacter	3670	5921	4271	5519	5023	4544	5603	4676	6465	7205	5747	Bacteria	Firmicutes	Clostridia	Clostridiales	Peptostreptococcaceae	Tepidibacter
Marinoscillum	3669	5823	4267	4730	4870	4078	5173	4318	5302	5671	4766	Bacteria	Bacteroidetes	Cytophagia	Cytophagales	Cytophagaceae	Marinoscillum
Bilophila	3660	5594	4385	3817	4718	3217	4918	3766	4477	5237	5135	Bacteria	Proteobacteria	Deltaproteobacteria	DesulfovibrioNAles	DesulfovibrioNAceae	Bilophila
Alcanivorax	3658	6332	3602	4489	4096	3633	4894	3547	5411	5446	4490	Bacteria	Proteobacteria	Gammaproteobacteria	Oceanospirillales	Alcanivoracaceae	Alcanivorax
Blastococcus	3646	6503	3317	3850	3870	2900	4119	3280	5219	4769	3990	Bacteria	Actinobacteria	Actinobacteria	Geodermatophilales	Geodermatophilaceae	Blastococcus
Rhizoctonia	3645	2706	2007	1967	2509	2272	2138	2215	2341	2863	2082	Eukaryota	Basidiomycota	Agaricomycetes	Cantharellales	Ceratobasidiaceae	Rhizoctonia
Succinatimonas	3634	5109	5348	5234	4987	3653	7161	4365	8217	6268	5505	Bacteria	Proteobacteria	Gammaproteobacteria	AeromoNAdales	SuccinivibrioNAceae	Succinatimonas
Caldithrix	3628	6174	3181	4121	3887	3530	4680	3722	5325	4642	4087	Bacteria	Calditrichaeota	Calditrichae	Calditrichales	Calditrichaceae	Caldithrix
Bosea	3609	6652	3376	4155	3925	3003	4654	3403	4869	4730	4078	Bacteria	Proteobacteria	Alphaproteobacteria	Rhizobiales	Bradyrhizobiaceae	Bosea
Phenylobacterium	3609	6267	3291	4173	4099	3515	7247	3367	5418	4764	3955	Bacteria	Proteobacteria	Alphaproteobacteria	Caulobacterales	Caulobacteraceae	Phenylobacterium
Phoenicibacter	3595	4144	3400	4583	4493	3209	4970	3494	4010	5840	4980	Bacteria	Actinobacteria	Coriobacteriia	Eggerthellales	Eggerthellaceae	Phoenicibacter
Rubinisphaera	3571	6362	2634	3352	3080	2813	3687	3045	4491	3499	3265	Bacteria	Planctomycetes	Planctomycetia	Planctomycetales	Planctomycetaceae	Rubinisphaera
Dubosiella	3569	5049	4771	7517	6042	4205	5534	5876	5777	6953	7539	Bacteria	Firmicutes	Erysipelotrichia	Erysipelotrichales	Erysipelotrichaceae	Dubosiella
Proteiniclasticum	3563	4671	4336	5566	4902	4044	5610	4272	5426	6889	5934	Bacteria	Firmicutes	Clostridia	Clostridiales	Clostridiaceae	Proteiniclasticum
Allobaculum	3554	5253	5208	7969	7893	4669	6466	5990	6484	8480	8555	Bacteria	Firmicutes	Erysipelotrichia	Erysipelotrichales	Erysipelotrichaceae	Allobaculum
Mahella	3552	5245	3452	4333	4414	3019	4603	3497	5926	6435	4881	Bacteria	Firmicutes	Clostridia	ThermoaNAerobacterales	ThermoaNAerobacterales Family IV. Incertae Sedis	Mahella
Sedimentisphaera	3545	7172	3122	3752	3778	3074	4142	2981	5420	4397	3596	Bacteria	Planctomycetes	Phycisphaerae	Sedimentisphaerales	Sedimentisphaeraceae	Sedimentisphaera
Gardnerella	3535	5493	3388	3590	4203	3647	4077	3643	4679	4367	4621	Bacteria	Actinobacteria	Actinobacteria	Bifidobacteriales	Bifidobacteriaceae	Gardnerella
Parvimonas	3532	5062	4616	5633	5090	4722	5864	4654	5753	6526	6402	Bacteria	Firmicutes	Tissierellia	Tissierellales	Peptoniphilaceae	Parvimonas
Arcticibacter	3515	4883	4384	4675	4462	4382	5116	4108	4929	6298	4743	Bacteria	Bacteroidetes	Sphingobacteriia	Sphingobacteriales	Sphingobacteriaceae	Arcticibacter
Agrobacterium	3493	6076	3711	4436	4316	3284	5164	3759	4959	4682	4389	Bacteria	Proteobacteria	Alphaproteobacteria	Rhizobiales	Rhizobiaceae	Agrobacterium
Jiangella	3489	6943	2759	3551	3590	2764	4152	3036	5417	4242	3801	Bacteria	Actinobacteria	Actinobacteria	Jiangellales	Jiangellaceae	Jiangella
Propionibacterium	3470	5790	3684	5013	4330	3555	4696	3436	4992	5261	4788	Bacteria	Actinobacteria	Actinobacteria	Propionibacteriales	Propionibacteriaceae	Propionibacterium
Kocuria	3469	6099	3235	4093	4263	2880	4343	3230	4772	4914	4179	Bacteria	Actinobacteria	Actinobacteria	Micrococcales	Micrococcaceae	Kocuria
Janthinobacterium	3439	6040	3480	4533	4132	3544	4621	3521	4732	4801	4620	Bacteria	Proteobacteria	Betaproteobacteria	Burkholderiales	Oxalobacteraceae	Janthinobacterium
Sphingopyxis	3438	6312	3566	3745	3876	3424	6568	3022	5091	4440	3800	Bacteria	Proteobacteria	Alphaproteobacteria	SphingomoNAdales	SphingomoNAdaceae	Sphingopyxis
Pseudopedobacter	3434	5032	3987	4092	4569	3703	4573	3797	4559	5217	4521	Bacteria	Bacteroidetes	Sphingobacteriia	Sphingobacteriales	Sphingobacteriaceae	Pseudopedobacter
Dictyoglomus	3423	4973	3097	3289	3689	3328	3695	2886	4536	4811	3768	Bacteria	Dictyoglomi	Dictyoglomia	Dictyoglomales	Dictyoglomaceae	Dictyoglomus
Anaerosphaera	3415	4675	4230	4661	4661	4182	5312	3936	5375	6057	5141	Bacteria	Firmicutes	Tissierellia	Tissierellales	Peptoniphilaceae	Anaerosphaera
Gemmatimonas	3408	5807	2926	3785	3882	2995	4116	3164	4776	4481	3845	Bacteria	GemmatimoNAdetes	GemmatimoNAdetes	GemmatimoNAdales	GemmatimoNAdaceae	Gemmatimonas
Prevotellamassilia	3399	4482	6383	7659	5882	5084	5425	6093	5118	6999	5613	Bacteria	Bacteroidetes	Bacteroidia	Bacteroidales	Prevotellaceae	Prevotellamassilia
Desulfobacter	3386	6342	3189	3775	3620	3061	4033	3461	5096	4713	3856	Bacteria	Proteobacteria	Deltaproteobacteria	Desulfobacterales	Desulfobacteraceae	Desulfobacter
Tumebacillus	3385	5374	3499	4076	4522	3650	4877	3666	5233	5541	4655	Bacteria	Firmicutes	Bacilli	Bacillales	Alicyclobacillaceae	Tumebacillus
Massilistercora	3384	4613	5964	8262	6411	5251	6825	6431	4571	7112	8652	Bacteria	Firmicutes	Clostridia	Clostridiales	NA	Massilistercora
Sulfurospirillum	3372	4989	4171	4074	4407	3866	4835	3931	5038	5538	4751	Bacteria	Proteobacteria	Epsilonproteobacteria	Campylobacterales	Campylobacteraceae	Sulfurospirillum
Ophiocordyceps	3368	3524	2582	2350	2718	2329	2613	2297	3047	3035	2354	Eukaryota	Ascomycota	Sordariomycetes	Hypocreales	Ophiocordycipitaceae	Ophiocordyceps
Cellvibrio	3357	4382	3565	3545	3762	3707	4151	3392	3971	5083	3947	Bacteria	Proteobacteria	Gammaproteobacteria	CellvibrioNAles	CellvibrioNAceae	Cellvibrio
Cellulophaga	3352	4730	4114	4085	4070	3357	4366	3594	4441	5498	3878	Bacteria	Bacteroidetes	Flavobacteriia	Flavobacteriales	Flavobacteriaceae	Cellulophaga
Thiothrix	3352	5986	2651	3353	3499	2922	4105	3286	5056	4935	3854	Bacteria	Proteobacteria	Gammaproteobacteria	Thiotrichales	Thiotrichaceae	Thiothrix
Saccharothrix	3344	6390	3077	3934	3632	3104	4504	3237	4713	4960	4028	Bacteria	Actinobacteria	Actinobacteria	Pseudonocardiales	Pseudonocardiaceae	Saccharothrix
Xylanivirga	3344	4694	3433	4207	4475	3211	4944	3439	5420	5954	4702	Bacteria	Firmicutes	Clostridia	Clostridiales	Xylanivirgaceae	Xylanivirga
Microbispora	3337	5614	2951	3658	3272	2973	3697	2912	4185	4251	3716	Bacteria	Actinobacteria	Actinobacteria	Streptosporangiales	Streptosporangiaceae	Microbispora
Arabia	3334	4879	3302	4696	4087	3371	5348	3841	4232	5146	5291	Bacteria	Actinobacteria	Coriobacteriia	Eggerthellales	Eggerthellaceae	Arabia
Kurthia	3333	4808	3878	4963	4512	3946	5000	4027	5298	6338	5247	Bacteria	Firmicutes	Bacilli	Bacillales	Planococcaceae	Kurthia
Roseivirga	3322	5198	4223	4129	4804	3997	4853	3939	4943	5576	4413	Bacteria	Bacteroidetes	Cytophagia	Cytophagales	Flammeovirgaceae	Roseivirga
Pelobacter	3314	5898	3277	3699	3791	2957	4418	3168	5020	4579	3967	Bacteria	Proteobacteria	Deltaproteobacteria	DesulfuromoNAdales	DesulfuromoNAdaceae	Pelobacter
Gottschalkia	3310	4999	3722	4661	4501	4034	4963	4021	5355	5652	5013	Bacteria	Firmicutes	Tissierellia	Tissierellales	Gottschalkiaceae	Gottschalkia
Criibacterium	3296	4489	3764	4954	4980	3582	4606	3894	4657	5773	5434	Bacteria	Firmicutes	Clostridia	Clostridiales	Peptostreptococcaceae	Criibacterium
Salinicoccus	3296	4647	3941	4428	4753	3470	4888	3766	5441	6009	4955	Bacteria	Firmicutes	Bacilli	Bacillales	Staphylococcaceae	Salinicoccus
Streptacidiphilus	3273	6178	2892	3347	3236	2696	3793	2713	4472	4016	3363	Bacteria	Actinobacteria	Actinobacteria	Streptomycetales	Streptomycetaceae	Streptacidiphilus
Hydrogenispora	3268	5630	3434	3987	4160	3119	4512	3562	5255	5714	4469	Bacteria	Firmicutes	NA	NA	NA	Hydrogenispora
Meiothermus	3263	6170	3335	3902	4615	3890	5167	3618	5226	5595	4309	Bacteria	Deinococcus-Thermus	Deinococci	Thermales	Thermaceae	Meiothermus
Myxococcus	3262	5250	2717	3497	3429	2921	3740	3037	4342	4268	3573	Bacteria	Proteobacteria	Deltaproteobacteria	Myxococcales	Myxococcaceae	Myxococcus
Fictibacillus	3251	4746	3376	4165	3824	3316	4142	3383	5030	5245	4166	Bacteria	Firmicutes	Bacilli	Bacillales	Bacillaceae	Fictibacillus
Haliscomenobacter	3245	4808	3273	3260	3462	3055	3819	3151	4412	4768	3644	Bacteria	Bacteroidetes	Saprospiria	Saprospirales	Haliscomenobacteraceae	Haliscomenobacter
Chthoniobacter	3242	6390	2095	2405	2650	2211	2879	2507	4149	3346	2700	Bacteria	Verrucomicrobia	Spartobacteria	Chthoniobacterales	Chthoniobacteraceae	Chthoniobacter
Prosthecobacter	3234	7401	2404	2936	3137	2416	3587	2781	4854	3426	3224	Bacteria	Verrucomicrobia	Verrucomicrobiae	Verrucomicrobiales	Verrucomicrobiaceae	Prosthecobacter
Tamlana	3223	4510	4476	4320	3696	3743	4232	3336	4083	4977	3999	Bacteria	Bacteroidetes	Flavobacteriia	Flavobacteriales	Flavobacteriaceae	Tamlana
Endomicrobium	3218	3327	1668	1830	3261	2508	2796	1640	3316	2757	2291	Bacteria	Elusimicrobia	Endomicrobia	Endomicrobiales	Endomicrobiaceae	Endomicrobium
Wenyingzhuangia	3217	4291	3834	3817	3727	3734	4310	3454	4366	5283	3966	Bacteria	Bacteroidetes	Flavobacteriia	Flavobacteriales	Flavobacteriaceae	Wenyingzhuangia
Fabibacter	3197	4556	3748	4333	4311	3686	4301	3376	4403	4851	4015	Bacteria	Bacteroidetes	Cytophagia	Cytophagales	Flammeovirgaceae	Fabibacter
Paludisphaera	3187	6743	2554	3472	3143	2521	3681	2857	4299	3637	3105	Bacteria	Planctomycetes	Planctomycetia	Isosphaerales	Isosphaeraceae	Paludisphaera
Mesonia	3182	4055	3446	3703	3463	3281	4005	3184	3911	4547	3841	Bacteria	Bacteroidetes	Flavobacteriia	Flavobacteriales	Flavobacteriaceae	Mesonia
Tessaracoccus	3171	5350	3207	3794	4008	3414	4362	3342	4391	5344	4277	Bacteria	Actinobacteria	Actinobacteria	Propionibacteriales	Propionibacteriaceae	Tessaracoccus
Caloranaerobacter	3164	4600	3742	3893	4338	3090	4819	3385	5057	5657	4203	Bacteria	Firmicutes	Clostridia	Clostridiales	Clostridiaceae	Caloranaerobacter
Macrococcus	3155	4976	3882	4734	4848	3863	4629	4110	5730	6895	4844	Bacteria	Firmicutes	Bacilli	Bacillales	Staphylococcaceae	Macrococcus
Tindallia	3153	4761	3606	4299	4317	3436	4650	3545	4891	5312	4883	Bacteria	Firmicutes	Clostridia	Clostridiales	Clostridiaceae	Tindallia
Paraeggerthella	3147	4042	3910	6117	4888	4312	6381	4525	3814	6430	6889	Bacteria	Actinobacteria	Coriobacteriia	Eggerthellales	Eggerthellaceae	Paraeggerthella
Polynucleobacter	3131	4601	2563	2975	3049	2568	3375	2634	4167	3611	3141	Bacteria	Proteobacteria	Betaproteobacteria	Burkholderiales	Burkholderiaceae	Polynucleobacter
Phaeodactylibacter	3130	5423	3497	4504	4463	3829	4925	3608	5197	5123	4867	Bacteria	Bacteroidetes	Saprospiria	Saprospirales	Haliscomenobacteraceae	Phaeodactylibacter
Microvirga	3127	5356	3505	3605	3694	2914	4019	2975	4633	4479	3807	Bacteria	Proteobacteria	Alphaproteobacteria	Rhizobiales	Methylobacteriaceae	Microvirga
Lentibacillus	3111	4996	3287	3952	4359	3052	4336	3626	5435	5869	4414	Bacteria	Firmicutes	Bacilli	Bacillales	Bacillaceae	Lentibacillus
Dethiosulfatibacter	3110	4628	3890	5066	4855	4028	5281	4310	5184	6207	5242	Bacteria	Firmicutes	Tissierellia	NA	NA	Dethiosulfatibacter
Mesotoga	3101	4709	3482	3797	3770	3024	4037	3383	5044	4558	3936	Bacteria	Thermotogae	Thermotogae	Kosmotogales	Kosmotogaceae	Mesotoga
Rubrobacter	3093	5387	3437	3503	3558	2710	3760	2969	4306	3919	3785	Bacteria	Actinobacteria	Rubrobacteria	Rubrobacterales	Rubrobacteraceae	Rubrobacter
Ralstonia	3086	5444	2813	3190	3059	2588	3406	2799	4115	3720	3636	Bacteria	Proteobacteria	Betaproteobacteria	Burkholderiales	Burkholderiaceae	Ralstonia
Prosthecochloris	3078	5181	2942	3637	3859	2789	3887	2927	4546	4037	3913	Bacteria	Chlorobi	Chlorobia	Chlorobiales	Chlorobiaceae	Prosthecochloris
Thermoanaerobacter	3078	4241	3221	3824	3970	3426	4271	3270	4525	5547	4306	Bacteria	Firmicutes	Clostridia	ThermoaNAerobacterales	ThermoaNAerobacteraceae	Thermoanaerobacter
Geobacillus	3071	4281	3603	4201	4198	3524	4516	3994	5388	6055	4735	Bacteria	Firmicutes	Bacilli	Bacillales	Bacillaceae	Geobacillus
Murdochiella	3065	4810	3658	4176	4026	2899	4242	3224	4432	4485	4203	Bacteria	Firmicutes	Tissierellia	Tissierellales	Peptoniphilaceae	Murdochiella
Schaalia	3063	5229	4203	5164	4280	3650	4816	3911	4304	5575	5167	Bacteria	Actinobacteria	Actinobacteria	Actinomycetales	Actinomycetaceae	Schaalia
Catenovulum	3058	4447	2528	3083	3108	2641	3260	2884	3639	3654	3098	Bacteria	Proteobacteria	Gammaproteobacteria	AlteromoNAdales	AlteromoNAdaceae	Catenovulum
Kallipyga	3042	4433	3468	4383	4567	2963	4797	3337	5281	5474	4682	Bacteria	Firmicutes	Tissierellia	NA	NA	Kallipyga
Orenia	3032	4189	3695	4219	4244	3626	4800	3685	4517	5404	4865	Bacteria	Firmicutes	Clostridia	HalaNAerobiales	Halobacteroidaceae	Orenia
Thermus	3030	5810	2740	3446	3875	2752	3919	3080	5029	4680	3587	Bacteria	Deinococcus-Thermus	Deinococci	Thermales	Thermaceae	Thermus
Lacunisphaera	3029	6160	2247	2723	2810	2371	3111	2529	4106	3272	2903	Bacteria	Verrucomicrobia	Opitutae	Opitutales	Opitutaceae	Lacunisphaera
Limnohabitans	3019	5111	2787	3256	3335	2634	3671	2626	4525	4217	3692	Bacteria	Proteobacteria	Betaproteobacteria	Burkholderiales	ComamoNAdaceae	Limnohabitans
Rhodopseudomonas	3017	5274	2512	2607	3002	1999	3082	2404	4153	3531	3005	Bacteria	Proteobacteria	Alphaproteobacteria	Rhizobiales	Bradyrhizobiaceae	Rhodopseudomonas
Paeniclostridium	3007	4504	3648	3918	4318	3414	4528	4031	4760	5761	4657	Bacteria	Firmicutes	Clostridia	Clostridiales	Peptostreptococcaceae	Paeniclostridium
Soehngenia	3007	4104	3373	3653	3944	2970	4188	3038	4656	4687	4324	Bacteria	Firmicutes	Tissierellia	Tissierellales	Tissierellaceae	Soehngenia
Acidaminobacter	3006	4244	3230	4426	4089	3080	4457	3370	4700	5149	4681	Bacteria	Firmicutes	Clostridia	Clostridiales	Clostridiales Family XII. Incertae Sedis	Acidaminobacter
Limisphaera	2999	6692	2332	2963	2556	2307	3397	2439	4260	3361	2827	Bacteria	Verrucomicrobia	Verrucomicrobiae	Verrucomicrobiales	Verrucomicrobia subdivision 3	Limisphaera
Micavibrio	2994	6008	2772	2926	3390	2840	3391	2743	5642	4558	3142	Bacteria	Proteobacteria	Alphaproteobacteria	NA	NA	Micavibrio
Wenzhouxiangella	2994	5584	2814	3220	3347	2556	3532	2851	4494	3714	3282	Bacteria	Proteobacteria	Gammaproteobacteria	Chromatiales	Wenzhouxiangellaceae	Wenzhouxiangella
Petrotoga	2993	4301	3085	3520	3813	3044	4293	3228	4738	4824	3810	Bacteria	Thermotogae	Thermotogae	Petrotogales	Petrotogaceae	Petrotoga
Domibacillus	2990	4918	3593	3934	4040	3361	4273	3359	4523	4678	4164	Bacteria	Firmicutes	Bacilli	Bacillales	Bacillaceae	Domibacillus
Desulfatibacillum	2984	6166	2303	2525	2932	2426	3240	2386	4340	3241	2914	Bacteria	Proteobacteria	Deltaproteobacteria	Desulfobacterales	Desulfobacteraceae	Desulfatibacillum
Proteiniborus	2978	4089	3271	3947	4350	3055	4472	3495	4496	5466	4525	Bacteria	Firmicutes	Clostridia	Clostridiales	NA	Proteiniborus
Glycomyces	2974	4783	2787	3434	3081	2799	3594	2930	3701	4172	3377	Bacteria	Actinobacteria	Actinobacteria	Glycomycetales	Glycomycetaceae	Glycomyces
Succinimonas	2973	4301	4551	6289	4044	3237	6297	3703	7296	7178	6368	Bacteria	Proteobacteria	Gammaproteobacteria	AeromoNAdales	SuccinivibrioNAceae	Succinimonas
Mobiluncus	2972	4878	2657	3034	3300	2627	3560	2693	4340	3831	3521	Bacteria	Actinobacteria	Actinobacteria	Actinomycetales	Actinomycetaceae	Mobiluncus
Thermodesulfovibrio	2968	5440	2718	3079	3271	2760	3538	2685	4980	4305	3412	Bacteria	Nitrospirae	Nitrospira	Nitrospirales	Nitrospiraceae	Thermodesulfovibrio
Flexibacter	2956	3786	3475	3416	3536	3070	3595	2874	4047	4504	3496	Bacteria	Bacteroidetes	Cytophagia	Cytophagales	Cytophagaceae	Flexibacter
Smithella	2952	5164	2214	2708	2877	2432	3260	2478	4332	3540	2967	Bacteria	Proteobacteria	Deltaproteobacteria	Syntrophobacterales	Syntrophaceae	Smithella
Saccharopolyspora	2944	4545	2753	3512	3207	2451	3551	2656	3713	41543	3440	Bacteria	Actinobacteria	Actinobacteria	Pseudonocardiales	Pseudonocardiaceae	Saccharopolyspora
Archangium	2924	5705	2431	3166	2969	2664	3456	2638	4429	3465	2957	Bacteria	Proteobacteria	Deltaproteobacteria	Myxococcales	Archangiaceae	Archangium
Macellibacteroides	2921	4222	5390	6265	5271	4540	5749	4594	4638	5460	5051	Bacteria	Bacteroidetes	Bacteroidia	Bacteroidales	PorphyromoNAdaceae	Macellibacteroides
Hyphomonas	2914	4416	2499	3025	3137	2638	3246	2731	3939	3541	3063	Bacteria	Proteobacteria	Alphaproteobacteria	Rhodobacterales	HyphomoNAdaceae	Hyphomonas
Roseimicrobium	2908	6165	2192	2576	2818	2170	3383	2251	4190	3103	2691	Bacteria	Verrucomicrobia	Verrucomicrobiae	Verrucomicrobiales	Verrucomicrobiaceae	Roseimicrobium
Pandoraea	2903	5021	2798	3285	3197	2649	3512	2647	4284	4173	3210	Bacteria	Proteobacteria	Betaproteobacteria	Burkholderiales	Burkholderiaceae	Pandoraea
Psychromonas	2899	4441	3122	3551	3466	3209	4122	3411	4501	4697	4290	Bacteria	Proteobacteria	Gammaproteobacteria	AlteromoNAdales	PsychromoNAdaceae	Psychromonas
Paraglaciecola	2897	4477	2691	3108	2975	2837	3425	2863	4087	4024	3335	Bacteria	Proteobacteria	Gammaproteobacteria	AlteromoNAdales	AlteromoNAdaceae	Paraglaciecola
Anseongella	2886	4010	2820	2871	3185	2408	3343	2337	3611	3974	3215	Bacteria	Bacteroidetes	Sphingobacteriia	Sphingobacteriales	Sphingobacteriaceae	Anseongella
Xenorhabdus	2886	3713	3199	3593	3963	3189	3738	3242	3825	4389	3854	Bacteria	Proteobacteria	Gammaproteobacteria	Enterobacterales	Morganellaceae	Xenorhabdus
Chromobacterium	2882	4261	2553	3187	2944	2454	3311	2642	3738	3803	3124	Bacteria	Proteobacteria	Betaproteobacteria	Neisseriales	Chromobacteriaceae	Chromobacterium
Gorillibacterium	2873	4529	3583	4221	3985	3526	4622	3646	4592	5841	4926	Bacteria	Firmicutes	Bacilli	Bacillales	Paenibacillaceae	Gorillibacterium
Acidithiobacillus	2871	5676	2397	2870	3310	2616	3520	2733	4489	3575	3248	Bacteria	Proteobacteria	Acidithiobacillia	Acidithiobacillales	Acidithiobacillaceae	Acidithiobacillus
Anaerohalosphaera	2867	5065	2042	2566	2531	2090	3122	2069	4107	3193	2466	Bacteria	Planctomycetes	Phycisphaerae	Sedimentisphaerales	ANAerohalosphaeraceae	Anaerohalosphaera
Pectinatus	2867	4400	3658	4248	4343	3861	5680	3992	4040	5933	4730	Bacteria	Firmicutes	Negativicutes	SelenomoNAdales	SelenomoNAdaceae	Pectinatus
Rubripirellula	2864	4939	2359	3133	2950	2556	3517	2828	4012	3288	3171	Bacteria	Planctomycetes	Planctomycetia	Pirellulales	Pirellulaceae	Rubripirellula
Monoglobus	2853	5425	3432	3344	4040	2371	3905	2968	5131	4211	3718	Bacteria	Firmicutes	Clostridia	Clostridiales	NA	Monoglobus
Cryomorpha	2847	3956	2815	3032	2981	2534	3195	2492	3823	3668	2818	Bacteria	Bacteroidetes	Flavobacteriia	Flavobacteriales	Cryomorphaceae	Cryomorpha
Moorea	2836	5860	2413	2327	3162	2152	2879	2570	4281	3352	2546	Bacteria	Cyanobacteria	NA	Oscillatoriales	Oscillatoriaceae	Moorea
Leucobacter	2825	4803	2838	3813	3920	2816	3987	2841	4168	4806	3856	Bacteria	Actinobacteria	Actinobacteria	Micrococcales	Microbacteriaceae	Leucobacter
Dechloromonas	2822	5146	3608	4865	7184	6877	5856	4935	4681	4790	4336	Bacteria	Proteobacteria	Betaproteobacteria	Rhodocyclales	Azonexaceae	Dechloromonas
Oxalobacter	2818	4413	4593	9903	4011	2911	5739	3161	4142	4830	5668	Bacteria	Proteobacteria	Betaproteobacteria	Burkholderiales	Oxalobacteraceae	Oxalobacter
Succinispira	2810	2973	4015	5375	4753	3090	5150	4489	2844	4724	5365	Bacteria	Firmicutes	Negativicutes	Acidaminococcales	Acidaminococcaceae	Succinispira
Seonamhaeicola	2806	4185	3029	3106	3058	2673	3231	2669	4004	3941	3242	Bacteria	Bacteroidetes	Flavobacteriia	Flavobacteriales	Flavobacteriaceae	Seonamhaeicola
Erwinia	2804	4997	3304	3594	3530	2876	3806	3029	3998	4154	3736	Bacteria	Proteobacteria	Gammaproteobacteria	Enterobacterales	Erwiniaceae	Erwinia
Dictyobacter	2795	4141	2371	3045	3026	2618	3536	2762	3621	3824	3165	Bacteria	Chloroflexi	Ktedonobacteria	Ktedonobacterales	Dictyobacteraceae	Dictyobacter
Actinobacillus	2790	4597	3969	3517	4711	3441	3572	4401	3989	3828	3669	Bacteria	Proteobacteria	Gammaproteobacteria	Pasteurellales	Pasteurellaceae	Actinobacillus
Comamonas	2781	5009	3400	3777	3507	3147	4057	3223	4751	4203	3903	Bacteria	Proteobacteria	Betaproteobacteria	Burkholderiales	ComamoNAdaceae	Comamonas
Coprobacter	2758	3516	3862	4161	3654	2897	4301	2908	3338	4069	3666	Bacteria	Bacteroidetes	Bacteroidia	Bacteroidales	Barnesiellaceae	Coprobacter
Kosmotoga	2752	4267	2721	3132	3231	2654	3700	2716	4193	4261	3431	Bacteria	Thermotogae	Thermotogae	Kosmotogales	Kosmotogaceae	Kosmotoga
Duncaniella	2749	4452	6281	6863	5819	5665	6204	6516	6810	6738	6361	Bacteria	Bacteroidetes	Bacteroidia	Bacteroidales	Muribaculaceae	Duncaniella
Gracilimonas	2744	4081	2747	3247	3515	3009	3656	2898	3739	4375	3330	Bacteria	Balneolaeota	Balneolia	Balneolales	Balneolaceae	Gracilimonas
Leifsonia	2741	4516	2477	3302	3108	2385	3122	2601	3751	3968	3318	Bacteria	Actinobacteria	Actinobacteria	Micrococcales	Microbacteriaceae	Leifsonia
Pseudoflavitalea	2739	4553	3503	3735	4047	3058	3956	2925	3982	4741	3839	Bacteria	Bacteroidetes	Chitinophagia	Chitinophagales	Chitinophagaceae	Pseudoflavitalea
Prochlorococcus	2737	3552	2710	2831	2963	2599	3118	2436	3777	3741	2769	Bacteria	Cyanobacteria	NA	Synechococcales	Prochloraceae	Prochlorococcus
Aliifodinibius	2731	4512	2689	3039	3279	2723	3561	2578	4214	4005	3544	Bacteria	Balneolaeota	Balneolia	Balneolales	Balneolaceae	Aliifodinibius
Persicobacter	2729	4043	3496	4137	3868	3438	4103	3399	3582	4706	4356	Bacteria	Bacteroidetes	Cytophagia	Cytophagales	Persicobacteraceae	Persicobacter
natronincola	2726	3739	2768	3367	3451	2739	3958	2921	4017	4195	3863	Bacteria	Firmicutes	Clostridia	Clostridiales	Clostridiaceae	natronincola
Elusimicrobium	2722	5091	2451	2911	7210	5200	3689	2889	21249	3991	3785	Bacteria	Elusimicrobia	Elusimicrobia	Elusimicrobiales	Elusimicrobiaceae	Elusimicrobium
Gelidibacter	2720	3809	3055	3425	3689	2925	3465	3002	3923	4731	3397	Bacteria	Bacteroidetes	Flavobacteriia	Flavobacteriales	Flavobacteriaceae	Gelidibacter
Caballeronia	2711	4245	2436	2727	3210	2389	3192	2433	3626	3468	3234	Bacteria	Proteobacteria	Betaproteobacteria	Burkholderiales	Burkholderiaceae	Caballeronia
Polyangium	2710	4628	2071	2776	2735	2211	2994	2550	3537	3245	2980	Bacteria	Proteobacteria	Deltaproteobacteria	Myxococcales	Polyangiaceae	Polyangium
Terriglobus	2702	4850	2466	3194	2890	2219	3323	2470	3769	3530	3020	Bacteria	Acidobacteria	Acidobacteriia	Acidobacteriales	Acidobacteriaceae	Terriglobus
Fervidobacterium	2697	4038	2616	3165	3331	2661	3598	2736	4087	4191	3435	Bacteria	Thermotogae	Thermotogae	Thermotogales	Fervidobacteriaceae	Fervidobacterium
Mesoplasma	2696	3178	1924	2112	3084	2245	2708	2140	4691	4547	2118	Bacteria	Tenericutes	Mollicutes	Entomoplasmatales	Entomoplasmataceae	Mesoplasma
Maledivibacter	2689	4033	3112	3803	3681	2864	3805	2896	4329	4532	3722	Bacteria	Firmicutes	Clostridia	Clostridiales	Clostridiaceae	Maledivibacter
Mangrovimonas	2675	3649	3477	4101	3715	3002	3735	3024	3396	4145	3817	Bacteria	Bacteroidetes	Flavobacteriia	Flavobacteriales	Flavobacteriaceae	Mangrovimonas
Amphibacillus	2666	3825	3246	4241	4243	3502	4853	3556	4037	5364	4538	Bacteria	Firmicutes	Bacilli	Bacillales	Bacillaceae	Amphibacillus
Thermogutta	2663	4607	2191	3193	2697	2395	3635	2456	3679	3247	3107	Bacteria	Planctomycetes	Planctomycetia	Pirellulales	Thermoguttaceae	Thermogutta
Roseovarius	2662	3924	2904	3237	3243	2721	3508	2581	3393	3685	3464	Bacteria	Proteobacteria	Alphaproteobacteria	Rhodobacterales	Rhodobacteraceae	Roseovarius
Aeromicrobium	2653	5864	2658	3224	5216	2552	3505	2834	4185	5207	3439	Bacteria	Actinobacteria	Actinobacteria	Propionibacteriales	Nocardioidaceae	Aeromicrobium
Desulfomicrobium	2650	4139	3053	2661	2945	2430	3185	2511	3483	3707	3076	Bacteria	Proteobacteria	Deltaproteobacteria	DesulfovibrioNAles	Desulfomicrobiaceae	Desulfomicrobium
Sulfitobacter	2648	3913	2410	2905	3138	2425	3058	2418	3388	3848	2814	Bacteria	Proteobacteria	Alphaproteobacteria	Rhodobacterales	Rhodobacteraceae	Sulfitobacter
Arcanobacterium	2642	3263	2497	2984	3290	2476	3199	2289	3285	4135	3401	Bacteria	Actinobacteria	Actinobacteria	Actinomycetales	Actinomycetaceae	Arcanobacterium
Planctomyces	2640	5347	2031	2496	2730	2097	3272	2333	3946	3061	2597	Bacteria	Planctomycetes	Planctomycetia	Planctomycetales	Planctomycetaceae	Planctomyces
Azoarcus	2636	4678	2499	3125	3010	2758	3464	2788	3837	3730	3206	Bacteria	Proteobacteria	Betaproteobacteria	Rhodocyclales	Zoogloeaceae	Azoarcus
Methylomonas	2632	4191	2844	3417	2951	2721	3395	2982	3604	3629	3313	Bacteria	Proteobacteria	Gammaproteobacteria	Methylococcales	Methylococcaceae	Methylomonas
Tetragenococcus	2629	4162	2848	3489	3555	2578	3884	2934	4296	4851	3898	Bacteria	Firmicutes	Bacilli	Lactobacillales	Enterococcaceae	Tetragenococcus
Ferrimonas	2620	4337	2672	3089	2968	2474	3217	2526	3614	3767	3028	Bacteria	Proteobacteria	Gammaproteobacteria	AlteromoNAdales	FerrimoNAdaceae	Ferrimonas
Francisella	2620	3612	2478	2634	3052	2564	3021	2711	3641	3849	3074	Bacteria	Proteobacteria	Gammaproteobacteria	Thiotrichales	Francisellaceae	Francisella
Gillisia	2616	3453	3323	5648	3284	3151	3825	2864	3624	3889	4117	Bacteria	Bacteroidetes	Flavobacteriia	Flavobacteriales	Flavobacteriaceae	Gillisia
Haloferula	2610	5130	1803	2296	2132	1715	2568	1870	3700	2717	2175	Bacteria	Verrucomicrobia	Verrucomicrobiae	Verrucomicrobiales	Verrucomicrobiaceae	Haloferula
Anaeromyxobacter	2605	4899	2379	2898	3058	2493	3248	2510	3786	3461	2962	Bacteria	Proteobacteria	Deltaproteobacteria	Myxococcales	ANAeromyxobacteraceae	Anaeromyxobacter
Thalassospira	2598	4080	3219	3132	3531	2753	3465	2811	4334	3934	3503	Bacteria	Proteobacteria	Alphaproteobacteria	Rhodospirillales	Rhodospirillaceae	Thalassospira
Monosporascus	2597	2788	1790	2031	2156	1771	2103	1854	2280	2847	1998	Eukaryota	Ascomycota	Sordariomycetes	Xylariales	NA	Monosporascus
Desulfococcus	2596	3796	2399	2691	2668	2384	2892	2260	3300	3305	2723	Bacteria	Proteobacteria	Deltaproteobacteria	Desulfobacterales	Desulfobacteraceae	Desulfococcus
Acetoanaerobium	2578	3998	3335	3797	3777	3087	4110	3674	4158	4780	4531	Bacteria	Firmicutes	Clostridia	Clostridiales	Peptostreptococcaceae	Acetoanaerobium
Desulfofundulus	2575	3939	2629	2952	3361	2375	3416	2554	3738	4073	3393	Bacteria	Firmicutes	Clostridia	Clostridiales	Peptococcaceae	Desulfofundulus
Methanococcus	2563	1886	1903	1512	2129	1648	1825	1620	2115	2018	1795	Archaea	Euryarchaeota	Methanococci	Methanococcales	Methanococcaceae	Methanococcus
Cecembia	2560	3365	2929	2982	2739	2535	3318	2209	3311	3688	3023	Bacteria	Bacteroidetes	Cytophagia	Cytophagales	Cyclobacteriaceae	Cecembia
Salinimicrobium	2560	4269	3436	2987	3605	2999	3716	3109	3739	4698	3414	Bacteria	Bacteroidetes	Flavobacteriia	Flavobacteriales	Flavobacteriaceae	Salinimicrobium
Methylobacter	2557	4342	2402	2716	2860	2422	3314	2997	3665	3393	3169	Bacteria	Proteobacteria	Gammaproteobacteria	Methylococcales	Methylococcaceae	Methylobacter
Dethiosulfovibrio	2545	4662	2771	3396	3354	2767	3891	2780	4339	4901	3718	Bacteria	Synergistetes	Synergistia	Synergistales	Synergistaceae	Dethiosulfovibrio
Abyssisolibacter	2543	3609	2756	3251	3359	2929	3625	2867	3775	4279	3614	Bacteria	Firmicutes	Clostridia	Clostridiales	Clostridiaceae	Abyssisolibacter
Streptobacillus	2542	3486	2998	3445	3462	3111	3943	3042	4222	5091	3812	Bacteria	Fusobacteria	Fusobacteriia	Fusobacteriales	Leptotrichiaceae	Streptobacillus
Labrenzia	2535	4187	2512	2706	2925	2394	3063	2404	3747	3385	3001	Bacteria	Proteobacteria	Alphaproteobacteria	Rhodobacterales	Rhodobacteraceae	Labrenzia
Thauera	2514	3647	2257	2639	2565	2084	2795	2138	3329	3024	2803	Bacteria	Proteobacteria	Betaproteobacteria	Rhodocyclales	Zoogloeaceae	Thauera
Rhodovulum	2511	4368	2074	2520	2512	2093	3081	2228	3473	3362	2580	Bacteria	Proteobacteria	Alphaproteobacteria	Rhodobacterales	Rhodobacteraceae	Rhodovulum
Jeotgalibacillus	2504	4081	3032	3891	3713	3207	3808	3093	4328	4584	3942	Bacteria	Firmicutes	Bacilli	Bacillales	Planococcaceae	Jeotgalibacillus
Aureobasidium	2498	2316	1730	1736	1798	1929	1928	1670	2120	2318	1656	Eukaryota	Ascomycota	Dothideomycetes	Dothideales	Saccotheciaceae	Aureobasidium
Breznakia	2495	2730	2854	3262	3338	2699	3069	2806	3588	4084	3533	Bacteria	Firmicutes	Erysipelotrichia	Erysipelotrichales	Erysipelotrichaceae	Breznakia
Ulvibacter	2495	3568	3041	3861	3370	2938	3634	2954	3655	4064	3418	Bacteria	Bacteroidetes	Flavobacteriia	Flavobacteriales	Flavobacteriaceae	Ulvibacter
Marinitoga	2489	3934	2799	3295	3572	2841	3595	2930	4202	4584	3773	Bacteria	Thermotogae	Thermotogae	Petrotogales	Petrotogaceae	Marinitoga
Empedobacter	2485	2917	3108	3465	3371	3116	3325	3118	3190	3924	3287	Bacteria	Bacteroidetes	Flavobacteriia	Flavobacteriales	Flavobacteriaceae	Empedobacter
Gemmata	2476	4602	2009	2745	2590	2052	2925	2297	3337	3029	2614	Bacteria	Planctomycetes	Planctomycetia	Gemmatales	Gemmataceae	Gemmata
Thalassotalea	2473	3983	2653	3454	3137	2812	3499	2785	3509	3553	3450	Bacteria	Proteobacteria	Gammaproteobacteria	AlteromoNAdales	Colwelliaceae	Thalassotalea
Catalinimonas	2469	3161	3605	2984	2890	2637	3450	2664	3067	3779	2849	Bacteria	Bacteroidetes	Cytophagia	Cytophagales	CatalimoNAdaceae	Catalinimonas
Marinobacterium	2466	3657	2305	2823	2639	2411	3164	2377	3330	3343	3032	Bacteria	Proteobacteria	Gammaproteobacteria	Oceanospirillales	Oceanospirillaceae	Marinobacterium
Acidipila	2464	4539	2317	2620	2594	2097	2896	2267	3511	3128	2468	Bacteria	Acidobacteria	Acidobacteriia	Acidobacteriales	Acidobacteriaceae	Acidipila
Mageeibacillus	2462	4381	3040	4535	3596	2782	4203	3297	4532	5835	4282	Bacteria	Firmicutes	Clostridia	Clostridiales	Hungateiclostridiaceae	Mageeibacillus
Rathayibacter	2462	4385	2304	2786	2982	1945	3136	1963	3282	3280	2735	Bacteria	Actinobacteria	Actinobacteria	Micrococcales	Microbacteriaceae	Rathayibacter
Senegalia	2440	3062	2145	2828	3149	2453	3164	2631	3289	4006	3198	Bacteria	Firmicutes	Clostridia	Clostridiales	Clostridiaceae	Senegalia
Terrimonas	2440	4086	2183	2399	2579	1976	2506	2033	3098	3356	2427	Bacteria	Bacteroidetes	Chitinophagia	Chitinophagales	Chitinophagaceae	Terrimonas
Dethiobacter	2439	3625	2384	2681	2870	2046	2857	2298	3677	3670	2827	Bacteria	Firmicutes	Clostridia	Clostridiales	SyntrophomoNAdaceae	Dethiobacter
Lawsonibacter	2438	3464	3401	4693	4479	2182	3966	2468	4192	3546	4250	Bacteria	Firmicutes	Clostridia	Clostridiales	NA	Lawsonibacter
Phycisphaera	2433	5234	2009	2686	2559	2088	2968	2123	3756	2847	2635	Bacteria	Planctomycetes	Phycisphaerae	Phycisphaerales	Phycisphaeraceae	Phycisphaera
Bartonella	2401	3314	2297	2591	2921	2418	2899	2112	3747	3437	2710	Bacteria	Proteobacteria	Alphaproteobacteria	Rhizobiales	Bartonellaceae	Bartonella
Talaromyces	2400	2250	1546	1752	1951	1587	1894	1679	2052	2134	1576	Eukaryota	Ascomycota	Eurotiomycetes	Eurotiales	Trichocomaceae	Talaromyces
Waddlia	2395	5556	1599	1983	2170	1768	2414	1806	3453	2317	2002	Bacteria	Chlamydiae	Chlamydiia	Parachlamydiales	Waddliaceae	Waddlia
Demequina	2391	3816	2478	3261	2925	2296	3140	2561	3444	4507	3330	Bacteria	Actinobacteria	Actinobacteria	Micrococcales	DemequiNAceae	Demequina
Sediminitomix	2385	3963	3100	3203	3216	2755	3782	2508	3667	3858	3286	Bacteria	Bacteroidetes	Cytophagia	Cytophagales	Flammeovirgaceae	Sediminitomix
Desulfofarcimen	2381	3275	2601	2619	3419	2367	3204	2285	3450	3611	3398	Bacteria	Firmicutes	Clostridia	Clostridiales	Peptococcaceae	Desulfofarcimen
Lacinutrix	2381	3252	2877	3030	3023	2733	3076	2733	3118	4203	3231	Bacteria	Bacteroidetes	Flavobacteriia	Flavobacteriales	Flavobacteriaceae	Lacinutrix
Buchnera	2378	2479	2125	1801	2621	2086	2162	2040	3037	3132	2044	Bacteria	Proteobacteria	Gammaproteobacteria	Enterobacterales	Erwiniaceae	Buchnera
Desulfitibacter	2377	4099	2977	3345	3540	2773	4116	3099	4584	5389	3777	Bacteria	Firmicutes	Clostridia	Clostridiales	Peptococcaceae	Desulfitibacter
Planomicrobium	2369	3489	2857	3161	3286	2478	3366	2663	3527	4187	3547	Bacteria	Firmicutes	Bacilli	Bacillales	Planococcaceae	Planomicrobium
Coxiella	2367	4217	2652	2280	2675	2197	2811	2370	3491	2971	2456	Bacteria	Proteobacteria	Gammaproteobacteria	Legionellales	Coxiellaceae	Coxiella
Luteolibacter	2366	5133	1692	1906	2002	1778	2534	1942	3586	2427	2022	Bacteria	Verrucomicrobia	Verrucomicrobiae	Verrucomicrobiales	Verrucomicrobiaceae	Luteolibacter
Anaerolinea	2364	3608	2102	2432	2411	1817	2570	2068	3203	3211	2661	Bacteria	Chloroflexi	ANAerolineae	ANAerolineales	ANAerolineaceae	Anaerolinea
Pseudoclavibacter	2357	3999	2309	3039	3114	2344	3192	2289	3304	3303	3277	Bacteria	Actinobacteria	Actinobacteria	Micrococcales	Microbacteriaceae	Pseudoclavibacter
Owenweeksia	2354	3225	2988	3741	3203	2622	3440	2742	3259	4358	3457	Bacteria	Bacteroidetes	Flavobacteriia	Flavobacteriales	Cryomorphaceae	Owenweeksia
Anoxybacillus	2351	3166	2819	3549	3367	2795	3351	2744	3818	4023	3642	Bacteria	Firmicutes	Bacilli	Bacillales	Bacillaceae	Anoxybacillus
Dokdonia	2349	3280	3019	2973	3055	2596	3395	2840	3276	4008	3343	Bacteria	Bacteroidetes	Flavobacteriia	Flavobacteriales	Flavobacteriaceae	Dokdonia
Desulfuribacillus	2343	3304	2569	2961	3342	2454	3338	2654	4005	4158	3279	Bacteria	Firmicutes	Bacilli	Bacillales	NA	Desulfuribacillus
Lucifera	2342	3423	2833	3297	3331	2555	3656	2692	3361	4073	3651	Bacteria	Firmicutes	Negativicutes	Veillonellales	Veillonellaceae	Lucifera
Roseimaritima	2342	4755	1317	1732	1663	1492	2044	1678	2708	2088	1833	Bacteria	Planctomycetes	Planctomycetia	Pirellulales	Pirellulaceae	Roseimaritima
Halorubrum	2341	3895	2157	2435	2422	2057	2589	1911	2967	2840	2465	Archaea	Euryarchaeota	Halobacteria	Haloferacales	Halorubraceae	Halorubrum
Rickettsia	2336	3696	2145	2016	2578	2047	2841	2310	3612	2947	2612	Bacteria	Proteobacteria	Alphaproteobacteria	Rickettsiales	Rickettsiaceae	Rickettsia
Pontibacillus	2325	3178	2726	3256	3437	2607	3366	2865	3589	4211	3764	Bacteria	Firmicutes	Bacilli	Bacillales	Bacillaceae	Pontibacillus
Microlunatus	2321	4377	1852	2279	2190	1799	2610	1976	3310	3168	2506	Bacteria	Actinobacteria	Actinobacteria	Propionibacteriales	Propionibacteriaceae	Microlunatus
Polaromonas	2319	4260	2240	2597	2402	2204	2620	2222	3319	2784	2619	Bacteria	Proteobacteria	Betaproteobacteria	Burkholderiales	ComamoNAdaceae	Polaromonas
Thermonema	2316	3453	3277	3031	3348	2698	3209	2440	3536	3747	3210	Bacteria	Bacteroidetes	Cytophagia	Cytophagales	Thermonemataceae	Thermonema
Alloscardovia	2315	3088	3605	4341	3788	3086	3932	3026	3360	4430	4283	Bacteria	Actinobacteria	Actinobacteria	Bifidobacteriales	Bifidobacteriaceae	Alloscardovia
Inordinaticella	2309	3228	2384	2654	2998	2405	3031	2291	4628	4931	2868	Bacteria	NA	NA	Haloplasmatales	Haloplasmataceae	Inordinaticella
Sporanaerobacter	2308	3588	2617	3096	3067	2301	3374	2601	3734	3996	3613	Bacteria	Firmicutes	Tissierellia	Tissierellales	Tissierellaceae	Sporanaerobacter
Marivirga	2305	2986	2577	2789	2475	2378	2754	2336	2870	3319	2904	Bacteria	Bacteroidetes	Cytophagia	Cytophagales	Flammeovirgaceae	Marivirga
Hydrogenophaga	2302	4226	2225	2629	2558	2105	3010	2142	3356	3492	2863	Bacteria	Proteobacteria	Betaproteobacteria	Burkholderiales	ComamoNAdaceae	Hydrogenophaga
Ureibacillus	2292	3081	2251	2485	2847	2285	2877	2463	3095	3723	3054	Bacteria	Firmicutes	Bacilli	Bacillales	Planococcaceae	Ureibacillus
Gudongella	2291	3581	2612	3204	3454	2666	3474	2588	3953	4193	3908	Bacteria	Firmicutes	Tissierellia	Tissierellales	Tissierellaceae	Gudongella
Psychrobacillus	2283	3030	2574	3305	3051	2608	3315	2898	3447	4260	3395	Bacteria	Firmicutes	Bacilli	Bacillales	Bacillaceae	Psychrobacillus
Chlorobaculum	2273	4123	2277	2545	2570	1930	2995	2404	3259	2935	2559	Bacteria	Chlorobi	Chlorobia	Chlorobiales	Chlorobiaceae	Chlorobaculum
Coniochaeta	2272	2374	1798	1436	1953	1649	1819	1630	1922	1955	1655	Eukaryota	Ascomycota	Sordariomycetes	Coniochaetales	Coniochaetaceae	Coniochaeta
Dehalobacterium	2265	3378	2729	3118	3229	2525	3363	2690	3412	4052	3403	Bacteria	Firmicutes	Clostridia	Clostridiales	Peptococcaceae	Dehalobacterium
Proteocatella	2263	2958	2784	3508	3153	2525	3524	2862	3326	4092	3635	Bacteria	Firmicutes	Clostridia	Clostridiales	Peptostreptococcaceae	Proteocatella
Desulfoluna	2262	4310	2110	2494	2336	2079	2683	2021	3168	2900	2271	Bacteria	Proteobacteria	Deltaproteobacteria	Desulfobacterales	Desulfobacteraceae	Desulfoluna
Aquabacterium	2256	4228	2140	2589	2660	2075	2968	2278	3108	2965	2642	Bacteria	Proteobacteria	Betaproteobacteria	Burkholderiales	NA	Aquabacterium
Acidobacterium	2249	3471	1684	2228	2281	1675	2353	1821	2602	2550	2201	Bacteria	Acidobacteria	Acidobacteriia	Acidobacteriales	Acidobacteriaceae	Acidobacterium
Bacteriovorax	2242	3338	2147	2497	2768	2446	2939	2352	3444	3938	2714	Bacteria	Proteobacteria	Oligoflexia	Bacteriovoracales	Bacteriovoracaceae	Bacteriovorax
Alkalibacter	2241	3298	2622	2985	2731	2425	3177	2645	3561	4108	3462	Bacteria	Firmicutes	Clostridia	Clostridiales	Eubacteriaceae	Alkalibacter
Brevifollis	2240	4998	1911	2193	2225	1768	2645	1998	3539	2383	2251	Bacteria	Verrucomicrobia	Verrucomicrobiae	Verrucomicrobiales	Verrucomicrobiaceae	Brevifollis
Dehalococcoides	2240	3070	2260	2862	2912	2043	2788	2100	3716	3087	3059	Bacteria	Chloroflexi	Dehalococcoidia	Dehalococcoidales	Dehalococcoidaceae	Dehalococcoides
Oceanivirga	2236	2819	1969	2297	2583	2061	2729	2197	3140	3524	2355	Bacteria	Fusobacteria	Fusobacteriia	Fusobacteriales	Leptotrichiaceae	Oceanivirga
Aureimonas	2232	3912	2309	3173	2834	2183	3071	1981	3118	3802	2912	Bacteria	Proteobacteria	Alphaproteobacteria	Rhizobiales	AurantimoNAdaceae	Aureimonas
Thermoflexibacter	2227	2600	1983	2306	2641	2003	2446	2120	2763	2869	2557	Bacteria	Bacteroidetes	Cytophagia	Cytophagales	NA	Thermoflexibacter
Carboxydothermus	2225	3489	2114	2331	2710	2140	2727	2060	3364	3288	2641	Bacteria	Firmicutes	Clostridia	ThermoaNAerobacterales	ThermoaNAerobacteraceae	Carboxydothermus
Alkalispirochaeta	2218	3402	2275	2459	2574	2270	3644	2689	2987	3397	2892	Bacteria	Spirochaetes	Spirochaetia	Spirochaetales	Spirochaetaceae	Alkalispirochaeta
Ndongobacter	2213	3194	2520	3411	3718	2199	3496	2362	3385	3689	3830	Bacteria	Firmicutes	NA	NA	NA	Ndongobacter
Kangiella	2202	2604	1770	1730	2147	1740	3078	1688	2569	2868	2010	Bacteria	Proteobacteria	Gammaproteobacteria	Oceanospirillales	Kangiellaceae	Kangiella
Capsulimonas	2200	3848	1737	2077	2178	1780	2432	1909	2944	2751	2138	Bacteria	ArmatimoNAdetes	ArmatimoNAdia	CapsulimoNAdales	CapsulimoNAdaceae	Capsulimonas
Salipaludibacillus	2199	3440	2372	2624	2720	2351	2887	2443	3533	4470	2926	Bacteria	Firmicutes	Bacilli	Bacillales	Bacillaceae	Salipaludibacillus
Acetonema	2196	2947	2447	3259	3018	2250	3526	2674	2788	3576	3411	Bacteria	Firmicutes	Negativicutes	SelenomoNAdales	Sporomusaceae	Acetonema
Lacibacter	2190	3677	2627	2730	2868	2330	2878	2272	3164	3251	2684	Bacteria	Bacteroidetes	Chitinophagia	Chitinophagales	Chitinophagaceae	Lacibacter
Providencia	2188	3608	2786	2583	2589	2259	2730	2318	3822	3726	2677	Bacteria	Proteobacteria	Gammaproteobacteria	Enterobacterales	Morganellaceae	Providencia
Desnuesiella	2185	3187	2427	3314	3122	2368	3302	2440	3432	4235	3389	Bacteria	Firmicutes	Clostridia	Clostridiales	Clostridiaceae	Desnuesiella
Paramaledivibacter	2181	3431	2184	2792	2642	2084	2965	2189	3099	3453	2781	Bacteria	Firmicutes	Clostridia	Clostridiales	Clostridiaceae	Paramaledivibacter
Rhodoferax	2178	3593	2078	2603	2850	2154	2895	2231	2977	3230	2940	Bacteria	Proteobacteria	Betaproteobacteria	Burkholderiales	ComamoNAdaceae	Rhodoferax
Fervidicella	2177	2854	2718	2664	3018	2425	3109	2381	3195	3394	3158	Bacteria	Firmicutes	Clostridia	Clostridiales	Clostridiaceae	Fervidicella
Robiginitomaculum	2173	3454	2185	2289	2554	1879	2474	1894	3357	2808	2436	Bacteria	Proteobacteria	Alphaproteobacteria	Rhodobacterales	HyphomoNAdaceae	Robiginitomaculum
Thermotalea	2173	3066	2461	3344	3084	2170	3037	2548	3238	4108	3411	Bacteria	Firmicutes	Clostridia	Clostridiales	Clostridiaceae	Thermotalea
Halocella	2160	3272	1910	2231	2471	2006	2524	2022	3011	3059	2665	Bacteria	Firmicutes	Clostridia	HalaNAerobiales	HalaNAerobiaceae	Halocella
Luteibacter	2156	3033	2125	2471	2185	1972	2461	2045	2490	2912	2262	Bacteria	Proteobacteria	Gammaproteobacteria	XanthomoNAdales	Rhodanobacteraceae	Luteibacter
Dehalogenimonas	2151	3552	1688	2113	2344	1760	2419	1864	3360	2489	2293	Bacteria	Chloroflexi	Dehalococcoidia	NA	NA	Dehalogenimonas
Pelomonas	2150	3575	1775	2394	2302	2120	2440	1876	2846	2760	2243	Bacteria	Proteobacteria	Betaproteobacteria	Burkholderiales	ComamoNAdaceae	Pelomonas
Pirellula	2144	3564	1568	2016	1873	1471	2369	1585	2777	2288	2003	Bacteria	Planctomycetes	Planctomycetia	Pirellulales	Pirellulaceae	Pirellula
Paenisporosarcina	2138	3371	2113	2396	2585	1972	2662	2138	3136	2773	2635	Bacteria	Firmicutes	Bacilli	Bacillales	Planococcaceae	Paenisporosarcina
Desulfurobacterium	2131	3367	1915	2058	2397	1883	2765	1973	3689	3866	2469	Bacteria	Aquificae	Aquificae	Desulfurobacteriales	Desulfurobacteriaceae	Desulfurobacterium
Thiomonas	2123	4054	2113	2416	2599	2003	2901	2080	3207	3035	2567	Bacteria	Proteobacteria	Betaproteobacteria	Burkholderiales	NA	Thiomonas
Edaphobacter	2121	4005	1997	2320	2345	1792	2724	2060	3116	2758	2540	Bacteria	Acidobacteria	Acidobacteriia	Acidobacteriales	Acidobacteriaceae	Edaphobacter
Chondromyces	2119	4033	1547	2156	2215	1889	2344	2135	3007	2768	2324	Bacteria	Proteobacteria	Deltaproteobacteria	Myxococcales	Polyangiaceae	Chondromyces
nakamurella	2119	3895	2052	2554	2323	1842	2718	1945	2696	2956	2410	Bacteria	Actinobacteria	Actinobacteria	NAkamurellales	NAkamurellaceae	nakamurella
Parachlamydia	2111	3690	1556	1786	1877	1676	2112	1715	3212	2402	1862	Bacteria	Chlamydiae	Chlamydiia	Parachlamydiales	Parachlamydiaceae	Parachlamydia
Phytohabitans	2111	3960	1835	2410	2212	1713	2631	1923	2822	2723	2395	Bacteria	Actinobacteria	Actinobacteria	Micromonosporales	Micromonosporaceae	Phytohabitans
Mariprofundus	2108	3998	2002	2392	2285	1927	2601	2069	3462	3006	2662	Bacteria	Proteobacteria	Zetaproteobacteria	Mariprofundales	Mariprofundaceae	Mariprofundus
Flavivirga	2106	2964	2407	2741	2743	2202	2827	2132	2970	3222	2645	Bacteria	Bacteroidetes	Flavobacteriia	Flavobacteriales	Flavobacteriaceae	Flavivirga
Steroidobacter	2097	3584	1659	2099	2080	1817	2420	1862	2531	2598	2266	Bacteria	Proteobacteria	Gammaproteobacteria	Nevskiales	Steroidobacteraceae	Steroidobacter
Salibacter	2096	2791	3031	2980	3014	2481	2827	2431	2810	3473	2643	Bacteria	Bacteroidetes	Flavobacteriia	Flavobacteriales	Cryomorphaceae	Salibacter
Oenococcus	2095	3402	2247	2583	2922	2273	2923	2344	3779	4402	2767	Bacteria	Firmicutes	Bacilli	Lactobacillales	Leuconostocaceae	Oenococcus
Garciella	2089	3345	2230	2870	2846	2161	3168	2281	3560	3899	3038	Bacteria	Firmicutes	Clostridia	Clostridiales	Eubacteriaceae	Garciella
Isachenkonia	2087	3637	2156	2891	2882	2357	3329	2402	3540	3623	3217	Bacteria	NA	NA	NA	NA	Isachenkonia
Halobacteriovorax	2084	2616	1770	1952	2254	2160	2242	1986	2570	2676	2245	Bacteria	Proteobacteria	Oligoflexia	Bacteriovoracales	Halobacteriovoraceae	Halobacteriovorax
Modestobacter	2081	4172	2003	2471	2336	1806	2541	1747	3041	2723	2453	Bacteria	Actinobacteria	Actinobacteria	Geodermatophilales	Geodermatophilaceae	Modestobacter
Ideonella	2078	3177	1645	2261	2111	1723	2303	1830	2517	2339	2064	Bacteria	Proteobacteria	Betaproteobacteria	Burkholderiales	NA	Ideonella
Anaerobiospirillum	2073	3428	2846	2906	2914	2095	3543	2281	3977	3723	3146	Bacteria	Proteobacteria	Gammaproteobacteria	AeromoNAdales	SuccinivibrioNAceae	Anaerobiospirillum
Parasutterella	2067	3221	2151	3368	2703	2040	3012	2297	2903	2926	2898	Bacteria	Proteobacteria	Betaproteobacteria	Burkholderiales	Sutterellaceae	Parasutterella
Caldanaerobacter	2060	3428	1989	2316	2519	1936	2508	1958	3620	3271	2573	Bacteria	Firmicutes	Clostridia	ThermoaNAerobacterales	ThermoaNAerobacteraceae	Caldanaerobacter
Balneola	2058	3129	1909	2263	2112	2054	2818	2091	3005	2758	2330	Bacteria	Balneolaeota	Balneolia	Balneolales	Balneolaceae	Balneola
Anaeromicrobium	2056	3110	2519	2789	3051	2261	3088	2494	3521	3894	3128	Bacteria	Firmicutes	Clostridia	Clostridiales	Clostridiaceae	Anaeromicrobium
Desulfonatronum	2055	3890	1993	2725	2514	1952	2779	1914	3134	3033	2721	Bacteria	Proteobacteria	Deltaproteobacteria	DesulfovibrioNAles	DesulfoNAtroNAceae	Desulfonatronum
Gallibacterium	2052	2970	2988	2732	2851	2486	2931	2685	3050	3027	2900	Bacteria	Proteobacteria	Gammaproteobacteria	Pasteurellales	Pasteurellaceae	Gallibacterium
Syntrophobacter	2045	3289	1818	2022	2140	1549	2173	1672	2612	2524	2201	Bacteria	Proteobacteria	Deltaproteobacteria	Syntrophobacterales	Syntrophobacteraceae	Syntrophobacter
Fibrella	2042	3244	2613	3029	2774	2666	3127	2657	2620	3403	3097	Bacteria	Bacteroidetes	Cytophagia	Cytophagales	Cytophagaceae	Fibrella
Robiginitalea	2038	3117	2558	2658	2691	2419	2936	2380	2819	3048	2755	Bacteria	Bacteroidetes	Flavobacteriia	Flavobacteriales	Flavobacteriaceae	Robiginitalea
Glaciecola	2036	2980	2032	2730	2372	2260	2899	2319	2998	3240	2723	Bacteria	Proteobacteria	Gammaproteobacteria	AlteromoNAdales	AlteromoNAdaceae	Glaciecola
Thermodesulfatator	2036	3323	1783	2038	2202	2327	2313	1882	2851	3083	2191	Bacteria	Thermodesulfobacteria	Thermodesulfobacteria	Thermodesulfobacteriales	Thermodesulfobacteriaceae	Thermodesulfatator
Rheinheimera	2026	3452	2244	2652	2477	2442	2858	2392	3151	3149	2784	Bacteria	Proteobacteria	Gammaproteobacteria	Chromatiales	Chromatiaceae	Rheinheimera
Solimonas	2021	3683	1617	2055	2114	1736	2193	1895	2800	2620	2206	Bacteria	Proteobacteria	Gammaproteobacteria	Nevskiales	Sinobacteraceae	Solimonas
Anaerobranca	2020	3271	2567	3194	2931	2320	3358	2468	3597	3834	3261	Bacteria	Firmicutes	Clostridia	Clostridiales	Proteinivoraceae	Anaerobranca
Chitinivibrio	2017	4342	1729	2292	2184	1700	2401	1919	3385	2836	2150	Bacteria	Fibrobacteres	Chitinivibrionia	ChitinivibrioNAles	ChitinivibrioNAceae	Chitinivibrio
Carboxydocella	2013	2927	2424	3324	2857	2161	3215	2314	3064	3701	3368	Bacteria	Firmicutes	Clostridia	Clostridiales	Clostridiales Family XVI. Incertae Sedis	Carboxydocella
Fonticella	2002	2555	2107	2638	2899	2337	2807	2221	2838	3388	2974	Bacteria	Firmicutes	Clostridia	Clostridiales	Clostridiaceae	Fonticella
Zobellia	2002	3302	2153	2178	2578	2115	2601	2000	2634	3062	2374	Bacteria	Bacteroidetes	Flavobacteriia	Flavobacteriales	Flavobacteriaceae	Zobellia
Lentzea	1999	3347	2316	2378	2686	2095	2733	2077	3160	3019	2645	Bacteria	Actinobacteria	Actinobacteria	Pseudonocardiales	Pseudonocardiaceae	Lentzea
Calorimonas	1997	3071	1976	2330	2328	1867	2697	1879	3059	3128	2747	Bacteria	Firmicutes	Clostridia	ThermoaNAerobacterales	ThermoaNAerobacteraceae	Calorimonas
Ramlibacter	1995	3430	1695	2144	2017	1775	2149	1733	2854	2408	2125	Bacteria	Proteobacteria	Betaproteobacteria	Burkholderiales	ComamoNAdaceae	Ramlibacter
Paraliobacillus	1986	2702	2127	2529	2586	2143	2561	2178	3000	3659	2621	Bacteria	Firmicutes	Bacilli	Bacillales	Bacillaceae	Paraliobacillus
Belliella	1976	3077	2355	2547	2555	1936	2748	2327	2688	3342	2446	Bacteria	Bacteroidetes	Cytophagia	Cytophagales	Cyclobacteriaceae	Belliella
Dinghuibacter	1974	2881	2172	2211	2371	1825	2584	1975	2695	2774	2359	Bacteria	Bacteroidetes	Chitinophagia	Chitinophagales	Chitinophagaceae	Dinghuibacter
Anaerobacillus	1972	2875	2565	2943	2817	2477	3138	2478	3009	3689	3419	Bacteria	Firmicutes	Bacilli	Bacillales	Bacillaceae	Anaerobacillus
Wolbachia	1964	2726	1626	1726	1878	1701	2188	1830	2516	1963	1891	Bacteria	Proteobacteria	Alphaproteobacteria	Rickettsiales	ANAplasmataceae	Wolbachia
Rubrivivax	1959	3569	1975	2570	2550	1941	2655	2132	2826	2676	2639	Bacteria	Proteobacteria	Betaproteobacteria	Burkholderiales	NA	Rubrivivax
Phytoactinopolyspora	1958	3695	1520	1996	1885	1466	2180	1606	2715	2313	1932	Bacteria	Actinobacteria	Actinobacteria	Jiangellales	Jiangellaceae	Phytoactinopolyspora
Ammoniphilus	1954	2857	2446	3177	3007	2157	3047	2317	2879	3221	3197	Bacteria	Firmicutes	Bacilli	Bacillales	Paenibacillaceae	Ammoniphilus
Herpetosiphon	1950	2659	1522	1519	1828	1534	1789	1567	2172	1966	1826	Bacteria	Chloroflexi	Chloroflexia	HerpetosiphoNAles	HerpetosiphoNAceae	Herpetosiphon
Thermosipho	1950	2865	1968	2364	2580	2219	2893	2061	3153	3506	2671	Bacteria	Thermotogae	Thermotogae	Thermotogales	Fervidobacteriaceae	Thermosipho
Desulfohalotomaculum	1947	2967	1625	1959	2262	1439	2157	1790	2852	2393	2089	Bacteria	Firmicutes	Clostridia	Clostridiales	Peptococcaceae	Desulfohalotomaculum
Solirubrobacter	1947	4126	1959	2149	2035	1553	2377	1659	2774	2334	2231	Bacteria	Actinobacteria	Thermoleophilia	Solirubrobacterales	Solirubrobacteraceae	Solirubrobacter
Lentimonas	1946	4322	1547	1879	1853	1522	2195	1628	2892	2196	1897	Bacteria	Verrucomicrobia	NA	NA	NA	Lentimonas
Nitrospina	1946	3797	1870	2099	2215	1794	2521	1788	3451	2688	2218	Bacteria	NitrospiNAe	Nitrospinia	NitrospiNAles	NitrospiNAceae	Nitrospina
Massilibacillus	1942	2784	2791	3208	3228	2742	4449	3093	2401	4320	3585	Bacteria	Firmicutes	Negativicutes	Veillonellales	Veillonellaceae	Massilibacillus
Alkalitalea	1937	2699	2743	2192	2600	2335	2744	2229	2437	3445	2465	Bacteria	Bacteroidetes	Bacteroidia	Marinilabiliales	Marinilabiliaceae	Alkalitalea
Sporotomaculum	1937	2771	1963	2626	2725	2058	2549	2134	2663	3015	3290	Bacteria	Firmicutes	Clostridia	Clostridiales	Peptococcaceae	Sporotomaculum
Rothia	1933	2604	1799	1939	5860	1585	2190	1942	2290	2851	2298	Bacteria	Actinobacteria	Actinobacteria	Micrococcales	Micrococcaceae	Rothia
Limnoglobus	1931	3288	1449	1616	1786	1537	1951	1623	2339	1906	1748	Bacteria	Planctomycetes	Planctomycetia	Gemmatales	Gemmataceae	Limnoglobus
Salinispira	1930	2585	1918	1893	2090	2008	2860	2047	2276	3177	2807	Bacteria	Spirochaetes	Spirochaetia	Spirochaetales	Spirochaetaceae	Salinispira
Pasteurella	1923	3071	2177	2273	2291	1894	2516	2010	2631	2610	2640	Bacteria	Proteobacteria	Gammaproteobacteria	Pasteurellales	Pasteurellaceae	Pasteurella
Aquiflexum	1916	2874	2102	2177	2297	1995	2524	2213	2605	2813	2640	Bacteria	Bacteroidetes	Cytophagia	Cytophagales	Cyclobacteriaceae	Aquiflexum
Miniphocibacter	1911	2302	2011	2485	2658	2109	2714	2194	2555	3279	2771	Bacteria	Firmicutes	Tissierellia	Tissierellales	Peptoniphilaceae	Miniphocibacter
Fournierella	1909	2370	2912	3911	3322	2154	3243	2461	2902	3567	3765	Bacteria	Firmicutes	Clostridia	Clostridiales	Ruminococcaceae	Fournierella
Faecalitalea	1904	3055	2819	4279	3526	2555	3305	3534	3142	3670	4601	Bacteria	Firmicutes	Erysipelotrichia	Erysipelotrichales	Erysipelotrichaceae	Faecalitalea
Kriegella	1897	3076	1571	1984	1906	1576	2074	1767	2360	2205	2018	Bacteria	Bacteroidetes	Flavobacteriia	Flavobacteriales	Flavobacteriaceae	Kriegella
Haloimpatiens	1892	2802	1886	2229	2407	1882	2475	2110	2996	3185	2577	Bacteria	Firmicutes	Clostridia	Clostridiales	Clostridiaceae	Haloimpatiens
natronoflexus	1891	2502	2776	2303	2429	2245	2651	2078	2339	3144	2556	Bacteria	Bacteroidetes	Bacteroidia	Marinilabiliales	Marinilabiliaceae	natronoflexus
Imperialibacter	1887	2534	2148	2168	2301	2021	2466	1962	2574	2784	2350	Bacteria	Bacteroidetes	Cytophagia	Cytophagales	Flammeovirgaceae	Imperialibacter
Chitinispirillum	1885	3085	1584	2110	2196	1974	2375	1891	2710	2735	2169	Bacteria	Fibrobacteres	Chitinispirillia	Chitinispirillales	Chitinispirillaceae	Chitinispirillum
Haloplasma	1882	2980	2190	3151	2927	2491	3136	2346	4079	3928	2969	Bacteria	NA	NA	Haloplasmatales	Haloplasmataceae	Haloplasma
Arenimonas	1881	3599	1420	1565	1785	1385	1966	1510	2403	2155	1850	Bacteria	Proteobacteria	Gammaproteobacteria	XanthomoNAdales	XanthomoNAdaceae	Arenimonas
Roseiflexus	1874	3218	1254	1598	1951	1384	1957	1586	2642	2014	1775	Bacteria	Chloroflexi	Chloroflexia	Chloroflexales	Roseiflexaceae	Roseiflexus
Enhygromyxa	1871	2902	1481	1895	1981	1468	1988	1653	2394	2182	1919	Bacteria	Proteobacteria	Deltaproteobacteria	Myxococcales	NA	Enhygromyxa
Methylophaga	1870	2947	1944	2309	2277	2009	2528	2194	2663	2904	2548	Bacteria	Proteobacteria	Gammaproteobacteria	Thiotrichales	Piscirickettsiaceae	Methylophaga
Marinisporobacter	1868	2617	2369	2546	2775	2403	2744	2339	2937	3302	3003	Bacteria	Firmicutes	Clostridia	Clostridiales	Clostridiaceae	Marinisporobacter
Streptosporangium	1866	3096	1623	1910	2001	1474	2201	1659	2402	2154	2075	Bacteria	Actinobacteria	Actinobacteria	Streptosporangiales	Streptosporangiaceae	Streptosporangium
Georgenia	1852	3327	1840	2261	2261	1701	2500	1710	2717	2878	2348	Bacteria	Actinobacteria	Actinobacteria	Micrococcales	Bogoriellaceae	Georgenia
Heliorestis	1852	2588	2021	2337	2313	1708	2528	1916	2601	3089	2653	Bacteria	Firmicutes	Clostridia	Clostridiales	Heliobacteriaceae	Heliorestis
Jannaschia	1851	3483	1441	1769	1866	1565	2093	1582	2609	2320	1885	Bacteria	Proteobacteria	Alphaproteobacteria	Rhodobacterales	Rhodobacteraceae	Jannaschia
Komagataeibacter	1849	3403	2381	2528	2418	1892	2471	2052	2817	3107	2589	Bacteria	Proteobacteria	Alphaproteobacteria	Rhodospirillales	Acetobacteraceae	Komagataeibacter
Singulisphaera	1849	4151	1614	1808	1715	1349	2262	1477	2589	2208	1893	Bacteria	Planctomycetes	Planctomycetia	Isosphaerales	Isosphaeraceae	Singulisphaera
Beduini	1844	2660	2423	4008	2655	2279	2646	3008	3233	3886	3543	Bacteria	Firmicutes	Clostridia	Clostridiales	Clostridiaceae	Beduini
Motilibacter	1836	3312	1275	1659	1585	1311	1848	1486	2314	2006	1613	Bacteria	Actinobacteria	Actinobacteria	Frankiales	Motilibacteraceae	Motilibacter
Anaerospora	1835	2104	2623	2893	2937	2278	3183	2535	2424	3141	2950	Bacteria	Firmicutes	Negativicutes	SelenomoNAdales	Sporomusaceae	Anaerospora
Curvibacter	1829	3071	1848	2355	2092	1772	2360	1867	2611	2435	2269	Bacteria	Proteobacteria	Betaproteobacteria	Burkholderiales	ComamoNAdaceae	Curvibacter
Pusillimonas	1822	2911	1902	2192	2676	1659	3140	1808	2419	3838	2340	Bacteria	Proteobacteria	Betaproteobacteria	Burkholderiales	AlcaligeNAceae	Pusillimonas
Enteroscipio	1821	2289	2408	3438	2742	2122	3633	2463	2082	3896	3736	Bacteria	Actinobacteria	Coriobacteriia	Eggerthellales	Eggerthellaceae	Enteroscipio
Nesterenkonia	1821	3107	1990	2237	2558	1873	2363	2137	2490	2983	2539	Bacteria	Actinobacteria	Actinobacteria	Micrococcales	Micrococcaceae	Nesterenkonia
Ochrobactrum	1820	3235	1910	1961	2394	1792	2528	2004	2747	2784	2451	Bacteria	Proteobacteria	Alphaproteobacteria	Rhizobiales	Brucellaceae	Ochrobactrum
Syntrophobotulus	1812	2498	2115	2690	2762	1870	2587	2147	2666	3159	2871	Bacteria	Firmicutes	Clostridia	Clostridiales	Peptococcaceae	Syntrophobotulus
Aureispira	1811	2423	1938	2502	2474	1916	2648	2311	2537	3185	2389	Bacteria	Bacteroidetes	Saprospiria	Saprospirales	Saprospiraceae	Aureispira
Denitrovibrio	1810	2370	1778	2002	2184	1649	2177	1815	2153	2609	2081	Bacteria	Deferribacteres	Deferribacteres	Deferribacterales	Deferribacteraceae	Denitrovibrio
Lishizhenia	1809	3063	1989	2340	2067	1914	2255	1844	2689	2587	1876	Bacteria	Bacteroidetes	Flavobacteriia	Flavobacteriales	Crocinitomicaceae	Lishizhenia
Bizionia	1803	2345	2342	2777	2323	2075	2390	1803	2695	2698	2429	Bacteria	Bacteroidetes	Flavobacteriia	Flavobacteriales	Flavobacteriaceae	Bizionia
Cohaesibacter	1802	3056	2028	2294	2174	1671	2380	1882	2701	2625	2243	Bacteria	Proteobacteria	Alphaproteobacteria	Rhizobiales	Cohaesibacteraceae	Cohaesibacter
Thiobacillus	1799	3762	1382	1725	1706	1456	2218	1699	3035	2403	1916	Bacteria	Proteobacteria	Betaproteobacteria	NitrosomoNAdales	Thiobacillaceae	Thiobacillus
Halolactibacillus	1797	2329	2155	2513	2295	2279	2806	2205	2642	3494	2876	Bacteria	Firmicutes	Bacilli	Bacillales	Bacillaceae	Halolactibacillus
Pelagibacterium	1786	2674	1534	1892	2152	1527	2036	1689	2488	2651	1984	Bacteria	Proteobacteria	Alphaproteobacteria	Rhizobiales	Hyphomicrobiaceae	Pelagibacterium
Leadbetterella	1783	2645	2515	2820	2377	2262	2704	2116	2569	3126	2629	Bacteria	Bacteroidetes	Cytophagia	Cytophagales	Cytophagaceae	Leadbetterella
Hippea	1782	3010	2161	1812	2211	1895	2184	1769	2994	2731	2094	Bacteria	Proteobacteria	Deltaproteobacteria	Desulfurellales	Desulfurellaceae	Hippea
Lunatimonas	1777	2429	1892	2064	1979	1770	2272	1618	2327	2350	1934	Bacteria	Bacteroidetes	Cytophagia	Cytophagales	Cyclobacteriaceae	Lunatimonas
Pseudovibrio	1773	2715	1781	2063	2132	1684	2243	1924	2819	2955	2421	Bacteria	Proteobacteria	Alphaproteobacteria	Rhodobacterales	Rhodobacteraceae	Pseudovibrio
Fibrisoma	1771	2892	2054	2325	2201	1856	2483	1881	2450	2586	2257	Bacteria	Bacteroidetes	Cytophagia	Cytophagales	Cytophagaceae	Fibrisoma
Rhodohalobacter	1765	2933	1910	2092	2444	1941	2560	2269	2749	3081	2357	Bacteria	Balneolaeota	Balneolia	Balneolales	Balneolaceae	Rhodohalobacter
Peptococcus	1764	2556	2278	2512	2497	1732	2892	1810	2705	3294	2792	Bacteria	Firmicutes	Clostridia	Clostridiales	Peptococcaceae	Peptococcus
Blattabacterium	1742	2282	1942	1951	2411	1667	2152	1822	2527	2737	1959	Bacteria	Bacteroidetes	Flavobacteriia	Flavobacteriales	Blattabacteriaceae	Blattabacterium
Robertkochia	1739	2211	2523	2507	2200	2075	2335	2061	2230	2888	2234	Bacteria	Bacteroidetes	Flavobacteriia	Flavobacteriales	Flavobacteriaceae	Robertkochia
Rummeliibacillus	1737	2561	2064	2595	2702	1935	2418	2136	2569	3022	2642	Bacteria	Firmicutes	Bacilli	Bacillales	Planococcaceae	Rummeliibacillus
Hugenholtzia	1736	2765	2202	2448	2482	1715	2263	1841	2622	3073	2425	Bacteria	Bacteroidetes	Cytophagia	Cytophagales	BerNArdetiaceae	Hugenholtzia
Geovibrio	1724	3066	1796	1930	2122	1657	2183	1734	2678	2177	2054	Bacteria	Deferribacteres	Deferribacteres	Deferribacterales	Deferribacteraceae	Geovibrio
Phragmitibacter	1718	3829	1653	1929	1728	1505	2035	1652	2490	1848	1930	Bacteria	Verrucomicrobia	Verrucomicrobiae	Verrucomicrobiales	Verrucomicrobiaceae	Phragmitibacter
Flavicella	1717	2565	1808	1924	2220	1821	2254	1732	2378	3023	2200	Bacteria	Bacteroidetes	Flavobacteriia	Flavobacteriales	Flavobacteriaceae	Flavicella
Lysinimicrobium	1716	2876	1645	2114	1844	1507	2141	1663	2225	2224	2098	Bacteria	Actinobacteria	Actinobacteria	Micrococcales	DemequiNAceae	Lysinimicrobium
Anaerosporomusa	1714	2036	2358	2909	2661	1809	2965	2385	2094	2990	2871	Bacteria	Firmicutes	Negativicutes	SelenomoNAdales	Sporomusaceae	Anaerosporomusa
natranaerobius	1714	2430	1950	2209	2264	1716	2571	1975	2686	2786	2549	Bacteria	Firmicutes	Clostridia	NAtraNAerobiales	NAtraNAerobiaceae	natranaerobius
Leptospirillum	1709	2731	1893	1662	1904	1496	1855	1578	2324	2139	1942	Bacteria	Nitrospirae	Nitrospira	Nitrospirales	Nitrospiraceae	Leptospirillum
Thiomicrorhabdus	1705	2305	2200	2346	2110	2031	2279	2059	2402	2536	2226	Bacteria	Proteobacteria	Gammaproteobacteria	Thiotrichales	Piscirickettsiaceae	Thiomicrorhabdus
Tetrasphaera	1701	3224	1781	2001	1985	1683	2057	1736	3081	3166	2187	Bacteria	Actinobacteria	Actinobacteria	Micrococcales	Intrasporangiaceae	Tetrasphaera
Thermoactinomyces	1700	2325	1879	2022	2216	1673	2205	1811	2637	3338	2311	Bacteria	Firmicutes	Bacilli	Bacillales	Thermoactinomycetaceae	Thermoactinomyces
Methylocystis	1698	3223	1606	1656	1792	1653	2062	1621	2697	2232	1954	Bacteria	Proteobacteria	Alphaproteobacteria	Rhizobiales	Methylocystaceae	Methylocystis
Leucothrix	1696	3209	1870	1919	1915	1745	2044	1732	2501	2398	2172	Bacteria	Proteobacteria	Gammaproteobacteria	Thiotrichales	Thiotrichaceae	Leucothrix
Photorhabdus	1694	2673	1323	1569	1859	1613	2074	1502	2499	2210	1861	Bacteria	Proteobacteria	Gammaproteobacteria	Enterobacterales	Morganellaceae	Photorhabdus
Zunongwangia	1694	2739	2396	2395	2263	2076	2479	1994	2273	2763	2289	Bacteria	Bacteroidetes	Flavobacteriia	Flavobacteriales	Flavobacteriaceae	Zunongwangia
Actinokineospora	1692	3026	1645	1919	1917	1462	2046	1731	2444	2488	1850	Bacteria	Actinobacteria	Actinobacteria	Pseudonocardiales	Pseudonocardiaceae	Actinokineospora
Beggiatoa	1691	2436	1520	1810	1790	1559	1970	1741	2410	2780	1868	Bacteria	Proteobacteria	Gammaproteobacteria	Thiotrichales	Thiotrichaceae	Beggiatoa
Geothermobacter	1688	3268	1519	1815	1788	1518	2033	1531	2443	2125	1918	Bacteria	Proteobacteria	Deltaproteobacteria	DesulfuromoNAdales	Geobacteraceae	Geothermobacter
Jonquetella	1688	2138	1404	1605	1809	1415	2023	1443	2119	1946	1862	Bacteria	Synergistetes	Synergistia	Synergistales	Synergistaceae	Jonquetella
Aliidiomarina	1681	2923	1621	2161	1990	1643	2211	1720	2362	2543	2111	Bacteria	Proteobacteria	Gammaproteobacteria	AlteromoNAdales	IdiomariNAceae	Aliidiomarina
Acetomicrobium	1675	2642	1836	1914	2101	1605	2382	1791	2413	2355	2073	Bacteria	Synergistetes	Synergistia	Synergistales	Synergistaceae	Acetomicrobium
Phycicoccus	1675	3275	1385	1913	1767	1448	2000	1378	2240	2367	1821	Bacteria	Actinobacteria	Actinobacteria	Micrococcales	Intrasporangiaceae	Phycicoccus
Botryobacter	1673	2810	2318	2134	2241	1873	2417	2107	2424	3179	2252	Bacteria	Bacteroidetes	Cytophagia	Cytophagales	Hymenobacteraceae	Botryobacter
Fastidiosipila	1673	2842	2221	2556	2534	1916	2821	1975	3037	3840	2822	Bacteria	Firmicutes	Clostridia	Clostridiales	Hungateiclostridiaceae	Fastidiosipila
Sebaldella	1672	2538	1833	2050	2166	1729	2342	1952	2505	2810	2185	Bacteria	Fusobacteria	Fusobacteriia	Fusobacteriales	Leptotrichiaceae	Sebaldella
Hahella	1665	2679	1250	1547	1652	1474	1800	1370	2331	2168	1739	Bacteria	Proteobacteria	Gammaproteobacteria	Oceanospirillales	Hahellaceae	Hahella
Microscilla	1665	1671	1686	1552	1729	1499	1873	1339	2090	2524	1756	Bacteria	Bacteroidetes	Cytophagia	Cytophagales	Microscillaceae	Microscilla
Colibacter	1662	2336	1691	1903	1853	1501	1951	1651	2045	2136	2061	Bacteria	Firmicutes	Negativicutes	Veillonellales	Veillonellaceae	Colibacter
Desulfonauticus	1658	2567	1799	2323	2334	1595	2454	2011	2363	2601	2462	Bacteria	Proteobacteria	Deltaproteobacteria	DesulfovibrioNAles	Desulfohalobiaceae	Desulfonauticus
Methylomusa	1648	2420	1691	2140	2245	1787	2607	2007	2263	2776	2396	Bacteria	Firmicutes	Negativicutes	SelenomoNAdales	Sporomusaceae	Methylomusa
Phormidium	1646	2941	1249	1557	1688	1313	1840	1548	2397	2122	1714	Bacteria	Cyanobacteria	NA	Oscillatoriales	Oscillatoriaceae	Phormidium
Pseudothermotoga	1645	2700	1853	2204	2200	2039	2414	2108	2671	2949	2489	Bacteria	Thermotogae	Thermotogae	Thermotogales	Thermotogaceae	Pseudothermotoga
Ornithinimicrobium	1643	2903	1400	1929	3652	1405	1936	1527	2404	3237	2019	Bacteria	Actinobacteria	Actinobacteria	Micrococcales	Intrasporangiaceae	Ornithinimicrobium
Rhodocytophaga	1639	2496	2125	2664	2389	1893	2863	2257	2778	3161	2534	Bacteria	Bacteroidetes	Cytophagia	Cytophagales	Cytophagaceae	Rhodocytophaga
Marinilactibacillus	1638	2124	2103	2367	2495	2092	2739	2095	2500	3154	2705	Bacteria	Firmicutes	Bacilli	Lactobacillales	Carnobacteriaceae	Marinilactibacillus
Vicingus	1638	2675	2466	2149	2295	2021	2939	1970	2651	3328	2110	Bacteria	Bacteroidetes	Flavobacteriia	Flavobacteriales	Cryomorphaceae	Vicingus
Jeotgalicoccus	1637	2655	1724	2161	2024	1860	2288	1852	2978	2958	2214	Bacteria	Firmicutes	Bacilli	Bacillales	Staphylococcaceae	Jeotgalicoccus
Thermoanaerosceptrum	1636	2533	1970	2438	2570	1632	2535	1937	2458	2989	2455	Bacteria	Firmicutes	Clostridia	Clostridiales	Peptococcaceae	Thermoanaerosceptrum
Pectobacterium	1633	2150	1804	2084	2018	2010	2137	1860	2238	2563	2100	Bacteria	Proteobacteria	Gammaproteobacteria	Enterobacterales	Pectobacteriaceae	Pectobacterium
Thermosediminibacter	1633	2655	1753	1913	1980	1604	2157	1776	2427	2300	2194	Bacteria	Firmicutes	Clostridia	ThermoaNAerobacterales	ThermoaNAerobacterales Family III. Incertae Sedis	Thermosediminibacter
Levyella	1627	2113	1730	2222	2483	1570	2245	1695	2396	2979	2348	Bacteria	Firmicutes	Clostridia	Clostridiales	NA	Levyella
Saccharomonospora	1626	2749	1461	1743	1775	1326	1867	1554	2190	2421	2046	Bacteria	Actinobacteria	Actinobacteria	Pseudonocardiales	Pseudonocardiaceae	Saccharomonospora
Serpentinicella	1625	2245	1972	2336	2281	1804	2349	2000	2489	2632	2500	Bacteria	Firmicutes	Clostridia	Clostridiales	Clostridiaceae	Serpentinicella
Sphingosinicella	1623	3299	1572	1849	1805	1626	2077	1628	2626	2200	1966	Bacteria	Proteobacteria	Alphaproteobacteria	SphingomoNAdales	SphingomoNAdaceae	Sphingosinicella
Thiomicrospira	1622	3166	1397	1624	1653	1452	1963	1585	2633	2299	1705	Bacteria	Proteobacteria	Gammaproteobacteria	Thiotrichales	Piscirickettsiaceae	Thiomicrospira
Syntrophaceticus	1620	2450	1620	2088	1962	1577	2326	1701	2665	3035	2266	Bacteria	Firmicutes	Clostridia	ThermoaNAerobacterales	ThermoaNAerobacterales Family III. Incertae Sedis	Syntrophaceticus
Sedimenticola	1619	3371	1546	1893	2091	1642	2141	2057	2947	2738	2060	Bacteria	Proteobacteria	Gammaproteobacteria	NA	NA	Sedimenticola
Oleiphilus	1613	2755	1629	1911	2019	1754	2131	1748	2308	2550	2132	Bacteria	Proteobacteria	Gammaproteobacteria	Oceanospirillales	Oleiphilaceae	Oleiphilus
Brochothrix	1612	2369	2587	2915	2262	1975	2144	981	1422	1749	2755	Bacteria	Firmicutes	Bacilli	Bacillales	Listeriaceae	Brochothrix
Thermohalobacter	1612	2319	1663	1931	2161	1540	2062	1654	2441	2697	2119	Bacteria	Firmicutes	Clostridia	Clostridiales	Clostridiaceae	Thermohalobacter
Clostridiisalibacter	1602	2171	1924	2264	2294	1895	2557	1869	2576	3092	2523	Bacteria	Firmicutes	Clostridia	Clostridiales	Clostridiaceae	Clostridiisalibacter
Pseudarcicella	1602	2291	1617	1916	2101	1717	1904	1506	1939	2402	1851	Bacteria	Bacteroidetes	Cytophagia	Cytophagales	Cytophagaceae	Pseudarcicella
Anaerovirgula	1600	2090	1895	2859	2427	1912	2643	2034	2159	2858	2489	Bacteria	Firmicutes	Clostridia	Clostridiales	NA	Anaerovirgula
Crassaminicella	1599	2447	1869	2713	2326	1763	2614	1733	2762	2829	2533	Bacteria	Firmicutes	Clostridia	Clostridiales	Clostridiaceae	Crassaminicella
Persephonella	1594	2597	1433	1624	1927	1646	2000	1593	3132	2660	1911	Bacteria	Aquificae	Aquificae	Aquificales	Hydrogenothermaceae	Persephonella
Enterovibrio	1592	2016	1593	2085	1838	1556	2125	1773	2049	2320	2109	Bacteria	Proteobacteria	Gammaproteobacteria	VibrioNAles	VibrioNAceae	Enterovibrio
Salinisphaera	1589	3090	1562	1777	2093	1525	2281	1707	2735	2640	2022	Bacteria	Proteobacteria	Gammaproteobacteria	Salinisphaerales	Salinisphaeraceae	Salinisphaera
Caminicella	1585	2334	1843	2107	2281	1764	2313	1719	2585	2916	2389	Bacteria	Firmicutes	Clostridia	Clostridiales	Clostridiaceae	Caminicella
Nitrosospira	1584	2277	1441	1618	1845	1408	1876	1425	2336	2376	1740	Bacteria	Proteobacteria	Betaproteobacteria	NitrosomoNAdales	NitrosomoNAdaceae	Nitrosospira
Ammonifex	1583	2840	1538	1755	1884	1465	1956	1474	2530	2098	1887	Bacteria	Firmicutes	Clostridia	ThermoaNAerobacterales	ThermoaNAerobacteraceae	Ammonifex
Salinispora	1583	2351	1420	1786	1770	1342	1844	1487	2019	2247	1800	Bacteria	Actinobacteria	Actinobacteria	Micromonosporales	Micromonosporaceae	Salinispora
Clavibacter	1580	3048	1404	2032	2255	1528	2115	1786	2297	2356	1861	Bacteria	Actinobacteria	Actinobacteria	Micrococcales	Microbacteriaceae	Clavibacter
Conexibacter	1579	3129	1440	1766	1608	1167	1785	1343	2140	2189	1711	Bacteria	Actinobacteria	Thermoleophilia	Solirubrobacterales	Conexibacteraceae	Conexibacter
Melghirimyces	1579	2461	1525	1831	3477	1523	2068	1583	2375	2352	2100	Bacteria	Firmicutes	Bacilli	Bacillales	Thermoactinomycetaceae	Melghirimyces
Psychrilyobacter	1575	2279	1672	2189	2114	1695	2193	1936	2484	2950	2398	Bacteria	Fusobacteria	Fusobacteriia	Fusobacteriales	Fusobacteriaceae	Psychrilyobacter
Effusibacillus	1567	2677	1800	2087	2186	1664	2248	1749	2683	2587	2188	Bacteria	Firmicutes	Bacilli	Bacillales	Alicyclobacillaceae	Effusibacillus
Arcicella	1566	2054	2309	2297	2306	1802	2302	2004	2295	2569	2178	Bacteria	Bacteroidetes	Cytophagia	Cytophagales	Cytophagaceae	Arcicella
Bhargavaea	1558	2601	1821	2508	2490	1734	2524	1923	2925	3021	2588	Bacteria	Firmicutes	Bacilli	Bacillales	Planococcaceae	Bhargavaea
Andreesenia	1556	2181	1923	2511	2358	1846	2410	2029	2242	2581	2605	Bacteria	Firmicutes	Tissierellia	Tissierellales	Gottschalkiaceae	Andreesenia
Filifactor	1549	2544	2163	3024	2736	2041	2952	2141	2779	3982	2942	Bacteria	Firmicutes	Clostridia	Clostridiales	Peptostreptococcaceae	Filifactor
Ignavibacterium	1547	2317	1472	1654	1814	1476	1916	1775	2184	1961	1981	Bacteria	IgNAvibacteriae	IgNAvibacteria	IgNAvibacteriales	IgNAvibacteriaceae	Ignavibacterium
Luteibaculum	1547	2166	1922	2017	2208	1671	2158	1633	2372	2694	2014	Bacteria	Bacteroidetes	Flavobacteriia	Flavobacteriales	Cryomorphaceae	Luteibaculum
Sediminicola	1544	2506	1484	1873	1977	1618	2040	1336	2331	1906	1748	Bacteria	Bacteroidetes	Flavobacteriia	Flavobacteriales	Flavobacteriaceae	Sediminicola
Desulfamplus	1543	3060	1396	1405	1715	1518	1966	1528	2287	2177	1898	Bacteria	Proteobacteria	Deltaproteobacteria	Desulfobacterales	Desulfobacteraceae	Desulfamplus
Saprospira	1541	2318	2486	2034	2108	2190	2217	1922	2268	3526	2253	Bacteria	Bacteroidetes	Saprospiria	Saprospirales	Saprospiraceae	Saprospira
Janibacter	1540	2727	1391	1643	4193	1315	1874	1350	2182	3118	1698	Bacteria	Actinobacteria	Actinobacteria	Micrococcales	Intrasporangiaceae	Janibacter
Kingella	1535	2964	1338	1692	1679	1366	1885	1542	2601	2152	1688	Bacteria	Proteobacteria	Betaproteobacteria	Neisseriales	Neisseriaceae	Kingella
Minicystis	1535	3008	1209	1815	2001	1348	2527	1603	2244	2162	1966	Bacteria	Proteobacteria	Deltaproteobacteria	Myxococcales	NA	Minicystis
Thermodesulfobacterium	1528	2207	1677	1723	1981	1811	2157	1634	2430	2555	2026	Bacteria	Thermodesulfobacteria	Thermodesulfobacteria	Thermodesulfobacteriales	Thermodesulfobacteriaceae	Thermodesulfobacterium
Tepidibacillus	1523	2206	2039	2351	2250	1969	2562	1916	2524	2969	2666	Bacteria	Firmicutes	Bacilli	Bacillales	Bacillaceae	Tepidibacillus
Desulfonispora	1521	2038	1907	2103	2161	1633	2306	2015	2457	2580	2264	Bacteria	Firmicutes	Clostridia	Clostridiales	Peptococcaceae	Desulfonispora
Lagierella	1515	1945	1783	1985	2308	1734	2221	1727	2168	2614	2250	Bacteria	Firmicutes	Tissierellia	Tissierellales	Peptoniphilaceae	Lagierella
Magnetococcus	1504	2396	1418	1658	1750	1562	1807	1493	2093	1920	1716	Bacteria	Proteobacteria	Alphaproteobacteria	Magnetococcales	Magnetococcaceae	Magnetococcus
Rhizomicrobium	1503	2570	1776	1754	1909	1492	2228	1404	2409	2297	1947	Bacteria	Proteobacteria	Alphaproteobacteria	Micropepsales	Micropepsaceae	Rhizomicrobium
Propionivibrio	1500	3086	1718	1815	1831	1559	2085	1672	2699	2504	2080	Bacteria	Proteobacteria	Betaproteobacteria	Rhodocyclales	Rhodocyclaceae	Propionivibrio
Atopobacter	1497	2254	1768	1987	2260	1493	1945	1690	2475	2676	2166	Bacteria	Firmicutes	Bacilli	Lactobacillales	Carnobacteriaceae	Atopobacter
Anoxybacter	1494	2081	1562	2078	1949	1577	2239	1589	2231	2451	2177	Bacteria	Firmicutes	Clostridia	HalaNAerobiales	NA	Anoxybacter
Noviherbaspirillum	1491	2366	1888	2383	1907	1588	2315	1813	2172	2443	2128	Bacteria	Proteobacteria	Betaproteobacteria	Burkholderiales	Oxalobacteraceae	Noviherbaspirillum
Sulfurihydrogenibium	1489	2905	1579	1856	1919	1658	2145	1762	2627	2481	1957	Bacteria	Aquificae	Aquificae	Aquificales	Hydrogenothermaceae	Sulfurihydrogenibium
Pseudooceanicola	1487	2627	1396	1762	1763	1383	2091	1636	2339	2642	1853	Bacteria	Proteobacteria	Alphaproteobacteria	Rhodobacterales	Rhodobacteraceae	Pseudooceanicola
Hypnocyclicus	1481	1829	1526	1783	1846	1439	1910	1524	2099	2034	2045	Bacteria	Fusobacteria	Fusobacteriia	Fusobacteriales	Fusobacteriaceae	Hypnocyclicus
Mucispirillum	1478	2337	1588	1920	2008	1554	2042	1687	2191	2187	1872	Bacteria	Deferribacteres	Deferribacteres	Deferribacterales	Deferribacteraceae	Mucispirillum
Neofamilia	1478	1944	1529	1839	2049	1391	1965	1537	2316	2370	2062	Bacteria	Firmicutes	Clostridia	Clostridiales	NA	Neofamilia
Acidibacillus	1475	2534	1491	1739	1916	1384	2003	1603	2521	2646	2014	Bacteria	Firmicutes	Bacilli	Bacillales	NA	Acidibacillus
Pleomorphomonas	1475	2518	1578	2048	2013	1611	2122	1469	2279	2434	2147	Bacteria	Proteobacteria	Alphaproteobacteria	Rhizobiales	Methylocystaceae	Pleomorphomonas
Aliivibrio	1474	2038	1924	1758	1905	1743	1822	1849	2193	2417	1850	Bacteria	Proteobacteria	Gammaproteobacteria	VibrioNAles	VibrioNAceae	Aliivibrio
Tepidimicrobium	1474	1832	1676	2148	2044	1562	2131	1545	2107	2492	2395	Bacteria	Firmicutes	Tissierellia	Tissierellales	Tissierellaceae	Tepidimicrobium
Arcticibacterium	1473	2246	1647	1995	1962	1497	1971	1491	2009	2498	1793	Bacteria	Bacteroidetes	Cytophagia	Cytophagales	Cytophagaceae	Arcticibacterium
Hoeflea	1470	2736	1334	1496	1788	1296	1790	1440	2233	2030	1858	Bacteria	Proteobacteria	Alphaproteobacteria	Rhizobiales	Phyllobacteriaceae	Hoeflea
Ezakiella	1456	1929	1668	1866	2077	1578	2238	1708	2305	2760	2170	Bacteria	Firmicutes	Tissierellia	NA	NA	Ezakiella
Psychroserpens	1456	1835	1988	1909	2087	1930	2133	1596	1976	3272	2133	Bacteria	Bacteroidetes	Flavobacteriia	Flavobacteriales	Flavobacteriaceae	Psychroserpens
Sanguibacter	1452	2602	1697	1874	1905	1521	2162	1442	1860	2448	1979	Bacteria	Actinobacteria	Actinobacteria	Micrococcales	Sanguibacteraceae	Sanguibacter
Gracilibacter	1451	2106	1385	1726	1702	1410	1809	1564	2099	2256	1882	Bacteria	Firmicutes	Clostridia	Clostridiales	Gracilibacteraceae	Gracilibacter
Ferruginibacter	1446	2326	1849	1857	1672	1509	2065	1416	2003	2100	1792	Bacteria	Bacteroidetes	Chitinophagia	Chitinophagales	Chitinophagaceae	Ferruginibacter
Azospira	1445	2028	1793	1989	2045	1559	2091	1420	2190	2313	2169	Bacteria	Proteobacteria	Betaproteobacteria	Rhodocyclales	Rhodocyclaceae	Azospira
Rodentibacter	1445	2266	1524	1590	1650	1355	1801	1530	2185	2099	1680	Bacteria	Proteobacteria	Gammaproteobacteria	Pasteurellales	Pasteurellaceae	Rodentibacter
Sulfuricurvum	1439	2310	1671	1638	1901	1674	1874	1634	2108	2340	2077	Bacteria	Proteobacteria	Epsilonproteobacteria	Campylobacterales	Helicobacteraceae	Sulfuricurvum
Sneathiella	1436	2274	1546	1770	1745	1568	1849	1460	2575	2546	1854	Bacteria	Proteobacteria	Alphaproteobacteria	Sneathiellales	Sneathiellaceae	Sneathiella
Terribacillus	1434	1868	1660	1843	1734	1519	1763	1507	2146	2277	1868	Bacteria	Firmicutes	Bacilli	Bacillales	Bacillaceae	Terribacillus
Sneathia	1429	2104	1431	1682	1799	1562	1861	1587	2423	2455	2199	Bacteria	Fusobacteria	Fusobacteriia	Fusobacteriales	Leptotrichiaceae	Sneathia
Thermoflavimicrobium	1426	2683	1374	1642	1803	1360	1963	1336	2628	2087	1810	Bacteria	Firmicutes	Bacilli	Bacillales	Thermoactinomycetaceae	Thermoflavimicrobium
Martelella	1424	2286	1558	1741	1679	1452	1888	1442	2012	2170	1795	Bacteria	Proteobacteria	Alphaproteobacteria	Rhizobiales	AurantimoNAdaceae	Martelella
Ornithinibacillus	1424	2267	1842	2308	2110	1806	2273	1942	2454	2923	2329	Bacteria	Firmicutes	Bacilli	Bacillales	Bacillaceae	Ornithinibacillus
Terasakiella	1420	2410	1644	1766	2132	1667	2239	1647	2813	2695	1967	Bacteria	Proteobacteria	Alphaproteobacteria	Rhizobiales	Methylocystaceae	Terasakiella
Ohtaekwangia	1419	1900	1598	1991	2027	1561	2020	1470	1993	2691	1904	Bacteria	Bacteroidetes	Cytophagia	Cytophagales	Cytophagaceae	Ohtaekwangia
Caldisalinibacter	1416	2374	1574	1964	2006	1501	2102	1799	2744	2487	2012	Bacteria	Firmicutes	Clostridia	Clostridiales	Clostridiaceae	Caldisalinibacter
Ilyobacter	1411	1797	2056	1846	1952	1632	2016	1613	2007	2460	2067	Bacteria	Fusobacteria	Fusobacteriia	Fusobacteriales	Fusobacteriaceae	Ilyobacter
Negadavirga	1400	2057	1662	1518	1605	1750	1796	1561	1837	2096	1914	Bacteria	Bacteroidetes	Cytophagia	Cytophagales	Cyclobacteriaceae	Negadavirga
Raineya	1385	2153	1859	2030	1966	1634	2012	1366	1980	2236	1997	Bacteria	Bacteroidetes	Cytophagia	Cytophagales	Raineyaceae	Raineya
Leptonema	1362	2641	1105	1490	1466	1541	1886	1657	1975	2085	1747	Bacteria	Spirochaetes	Spirochaetia	Leptospirales	Leptospiraceae	Leptonema
Rubrivirga	1357	2308	1274	1698	1578	1293	2113	1525	2060	1900	1692	Bacteria	Rhodothermaeota	Rhodothermia	Rhodothermales	Rubricoccaceae	Rubrivirga
Confluentibacter	1356	1836	1770	1655	1794	1490	1934	1532	1845	2418	1817	Bacteria	Bacteroidetes	Flavobacteriia	Flavobacteriales	Flavobacteriaceae	Confluentibacter
Weeksella	1354	1979	1866	1963	1918	1702	2053	1648	2050	2422	1843	Bacteria	Bacteroidetes	Flavobacteriia	Flavobacteriales	Flavobacteriaceae	Weeksella
Rudanella	1346	2269	1668	1716	1626	1386	1900	1561	2094	2038	1688	Bacteria	Bacteroidetes	Cytophagia	Cytophagales	Cytophagaceae	Rudanella
Hyaloscypha	1344	1040	2181	1571	3479	2660	5073	2627	1695	1877	1394	Eukaryota	Ascomycota	Leotiomycetes	Helotiales	Hyaloscyphaceae	Hyaloscypha
Globicatella	1342	2194	2051	2357	2296	2188	2464	2700	2334	3728	2684	Bacteria	Firmicutes	Bacilli	Lactobacillales	Aerococcaceae	Globicatella
Thermincola	1338	2111	1604	1841	1905	1467	2113	1601	2206	2249	2103	Bacteria	Firmicutes	Clostridia	Clostridiales	Peptococcaceae	Thermincola
Fructobacillus	1331	2046	1287	1829	1569	1526	1804	1490	2296	2115	1668	Bacteria	Firmicutes	Bacilli	Lactobacillales	Leuconostocaceae	Fructobacillus
nafulsella	1316	2135	1878	1896	1742	1591	1995	1576	2218	2635	1910	Bacteria	Bacteroidetes	Cytophagia	Cytophagales	Flammeovirgaceae	nafulsella
Nitratireductor	1301	2291	1275	1560	1824	1197	1525	1411	2006	2035	1831	Bacteria	Proteobacteria	Alphaproteobacteria	Rhizobiales	Phyllobacteriaceae	Nitratireductor
Thermaurantimonas	1293	2202	1804	1875	2013	1634	1910	1744	2222	2232	1977	Bacteria	Bacteroidetes	Flavobacteriia	Flavobacteriales	Schleiferiaceae	Thermaurantimonas
Jiulongibacter	1288	1759	2091	1769	1701	1541	1878	1526	1691	2237	1665	Bacteria	Bacteroidetes	Cytophagia	Cytophagales	Cytophagaceae	Jiulongibacter
Petrocella	1273	2075	1950	2356	2591	2147	2517	2221	2186	3229	2875	Bacteria	Firmicutes	Clostridia	Clostridiales	Vallitaleaceae	Petrocella
Aminivibrio	1248	1890	1487	1997	1808	1411	2001	1479	1817	2190	1926	Bacteria	Synergistetes	Synergistia	Synergistales	Synergistaceae	Aminivibrio
Salimicrobium	1231	1792	1397	1681	1667	1423	1875	1683	2069	2201	1817	Bacteria	Firmicutes	Bacilli	Bacillales	Bacillaceae	Salimicrobium
Agrococcus	1210	2499	1278	1571	1893	1291	1808	1233	1783	2061	1712	Bacteria	Actinobacteria	Actinobacteria	Micrococcales	Microbacteriaceae	Agrococcus
Dendrosporobacter	1203	2164	1679	2050	2078	1466	2338	1691	2017	2494	2146	Bacteria	Firmicutes	Negativicutes	SelenomoNAdales	Sporomusaceae	Dendrosporobacter
Kyrpidia	1181	2191	1144	1825	1502	1070	1770	1153	2213	2153	1763	Bacteria	Firmicutes	Bacilli	Bacillales	Alicyclobacillaceae	Kyrpidia
Fermentimonas	1177	1682	2245	2196	2113	1737	2416	1780	1960	2390	2871	Bacteria	Bacteroidetes	Bacteroidia	Bacteroidales	PorphyromoNAdaceae	Fermentimonas
Fusicatenibacter	1159	1555	2566	2773	2314	1809	2133	2269	1589	2283	3095	Bacteria	Firmicutes	Clostridia	Clostridiales	Lachnospiraceae	Fusicatenibacter
Pelobium	1156	1746	1582	1673	1766	1669	1680	1502	1752	2161	1728	Bacteria	Bacteroidetes	Sphingobacteriia	Sphingobacteriales	Sphingobacteriaceae	Pelobium
Ellagibacter	1143	1348	1828	2798	1846	1559	2833	1906	1392	2342	2931	Bacteria	Actinobacteria	Coriobacteriia	Eggerthellales	Eggerthellaceae	Ellagibacter
Teredinibacter	1093	1790	1653	1753	1779	1653	1967	1616	2335	2416	1915	Bacteria	Proteobacteria	Gammaproteobacteria	CellvibrioNAles	CellvibrioNAceae	Teredinibacter
Extibacter	956	1282	1466	2155	1982	1401	1986	1617	1359	2066	2129	Bacteria	Firmicutes	Clostridia	Clostridiales	Lachnospiraceae	Extibacter
